# Supplementary material for: Prediction of sgRNA on-target activity in bacteria by deep learning
Source: BMC Bioinformatics. 2019 Oct 24;20:517. doi: 10.1186/s12859-019-3151-4 (PMC6814057; doi:10.1186/s12859-019-3151-4)
Supplement: Supplementary file 1 — Additional file 1 More detailed tables. Statistical significance of Spearman correlation coefficients in this paper and more details about 5-fold cross-validation. Table S1. Performance of all modes including DeepCRISPR, CNN_Lin, DeepCas9, CNN_2layers, CNN_3layers, CNN_4layers, CNN_5layers, and CNN_7layers. Table S2. The Spearman correlation coefficients and significances between eukaryotic sgRNA activity and predictions based on our prokaryotic models and eukaryotic models. Table S3. Significance between on-target activity and six melting temperatures, four RNA fold scores, and four POSs. Table S4. Detailed information of 5-fold cross-validation for several network architectures. [file 12859_2019_3151_MOESM1_ESM.xlsx]

## Sheet: Table S1
Table S1. Performance of all modes including DeepCRISPR, CNN_Lin, DeepCas9, CNN_2layers, CNN_3layers, CNN_4layers, CNN_5layers and CNN_7layers
Name of model	Training epoch	Cas9		eSpCas9		knoRecA_Cas9
		Set1	Set2	Set1	Set2	Set1	Set2
DeepCRISPR	5	0.514947	0.513935	0.661772	0.663161	0.310845	0.305
CNN_Lin	50	0.521789	0.521414	0.666522	0.668523	0.317635	0.314441
DeepCas9	45	0.555482	0.551773	0.695181	0.688138	0.340038	0.336267
CNN_2layers	20	0.569159	0.566371	0.696483	0.696456	0.329743	0.32402
CNN_3layers	30	0.579931	0.574593	0.705761	0.703997	0.344043	0.340912
CNN_4layers	40	0.581183	0.579975	0.707526	0.704736	0.356246	0.352383
CNN_5layers	40	0.581767	0.578705	0.710498	0.706377	0.360214	0.357771
CNN_6layers	40	0.583313	0.57371	0.709664	0.703221	0.357774	0.352304
CNN_7layers	40	0.57883	0.579776	0.708064	0.703476	0.357912	0.349074

## Sheet: Table S2
Table S2. The Spearman correlation coefficients and significances between eukaryotic sgRNA activity and predictions based on our prokaryotic models and eukaryotic models
Test Dataset	Prokaryotic models						Eukaryotic models
	Cas9		eSpCas9	eSpCas9	knoRecA_Cas9		DeepCas9		DeepCRISPR	eSpCas9	TSAM_U6		CNN_5layers
	r	P-value	r	P-value	r	P-value	r	P-value	r	P-value	r	P-value	r	P-value
chari2015Train293T_1234	-0.0870041	0.00222066	-0.0597946	0.0357081	-0.0128267	0.652607	overlap		0.128808	5.84889e-06	0.381205	7.37832e-44	0.360706	3.45053e-39
doench2014HsA375_1276	-0.0421374	0.132481	-0.0351508	0.209558	-0.00135584	0.96141	0.323753	1.19158e-31	0.0548995	0.0597166	0.318707	1.6262e-31	0.336907	2.5709e-34
doench2016_2333	-0.0425866	0.0397042	-0.0317138	0.125676	0.051919	0.0121385	0.352713	3.23372e-69	overlap		0.343907	0.00945344	0.39451	9.78069e-88
hart2016-GbmAvg_4272	0.0259709	0.0896466	0.0871725	1.15092e-08	0.0524023	0.000611654	0.379564	3.14043e-144	0.405594	0.190836	0.424236	3.00581e-186	0.440401	4.1202e-199
hart2016-Hct1162lib1Avg_4239	0.041469	0.00692743	0.0863698	1.77923e-08	0.0587368	0.000130036	0.367978	5.98537e-134	overlap	3.16698e-177	0.416152	3.16698e-177	0.428897	2.42932e-186
hart2016-Hct1162lib2Avg_3617	0.021408	0.198021	0.0867564	1.73489e-07	0.0282547	0.0893135	0.319687	4.9388e-86	0.0155678	0.902824	0.359897	4.72719e-111	0.38293	1.25772e-125
hart2016-HelaLib1Avg_4256	0.0285184	0.0628409	0.0948278	5.69924e-10	0.0413876	0.00692549	0.34038	3.99726e-114	overlap		0.387967	6.43386e-153	0.403351	1.10864e-163
hart2016-HelaLib2Avg_3845	0.0112111	0.48707	0.093945	5.33524e-09	0.0334106	0.0382999	0.361789	3.80138e-118	overlap		0.39421	7.31008e-144	0.4391	2.50145e-179
hart2016-Rpe1Avg_4214	0.0356073	0.0208049	0.106523	4.12955e-12	0.0519134	0.00074828	0.251943	4.32075e-61	-0.583333	0.0991858	0.309426	3.52863e-94	0.304405	1.10252e-89
wang2015hg19_2921	-0.0276748	0.134819	-0.0402006	0.0298072	-0.0596889	0.00124895	0.203008	7.23521e-27	0.0970333	8.83913e-07	0.1882	1.24761e-24	0.229113	5.93863e-34
xu2015TrainMEsc_981	-0.0213848	0.503486	-0.074126	0.0202368	-0.061184	0.0554046	0.366847	1.296e-32	0.134625	2.33197e-05	0.40885	8.09108e-41	0.41114	2.66494e-41

## Sheet: Table S3
Table S3. Significance between on-target activity and six melting temperatures, four RNA fold scores and four POSs
Abbreviation	Cas9	eSpCas9	knoRecA_Cas9
t1	2.12505e-10	7.85567e-12	0.158784
t2	9.12217e-83	3.12848e-170	4.63959e-37
t3	7.40254e-199	1.79636e-49	2.15468e-67
t4	3.17814e-203	3.16076e-181	5.64383e-63
t5	4.95721e-07	2.89111e-16	2.98851e-13
t6	0.0389264	0.0221424	0.0089588
f1	5.23852e-88	5.70581e-81	8.76343e-40
f2	9.11089e-74	4.59883e-70	6.57362e-30
f3	2.12677e-07	4.26606e-09	1.2764e-12
f4	0.000451959	1.69249e-06	3.38824e-10
p1	2.41186e-115	3.44597e-100	5.48367e-31
p2	2.07835e-116	2.76753e-101	5.44477e-30
p3	1.21198e-125	1.50327e-115	1.48776e-40
p4	9.85212e-126	1.44115e-97	4.55734e-37

## Sheet: Table S4
Table S4. Detailed information of 5-fold cross-validation for several network architectures
Combination	Cas9												eSpCas9												knoRecA_Cas9
	cv1		cv2		cv3		cv4		cv5		Average		cv1		cv2		cv3		cv4		cv5		Average		cv1		cv2		cv3		cv4		cv5		Average
	training set	test set	training set	test set	training set	test set	training set	test set	training set	test set	training set	test set	training set	test set	training set	test set	training set	test set	training set	test set	training set	test set	training set	test set	training set	test set	training set	test set	training set	test set	training set	test set	training set	test set	training set	test set
t	0.181606	0.164447	0.175493	0.189442	0.180803	0.167375	0.181116	0.166157	0.17217	0.201498	0.178238	0.177784	0.158192	0.172801	0.160171	0.165219	0.160424	0.163466	0.16093	0.161879	0.166733	0.138434	0.16129	0.16036	0.109598	0.0971745	0.108807	0.0982964	0.109072	0.0968028	0.100204	0.132356	0.107507	0.103287	0.107038	0.105583
p	0.12758	0.0958828	0.118777	0.133275	0.121269	0.1235	0.119397	0.129146	0.121436	0.122069	0.121692	0.120775	0.109827	0.123681	0.112102	0.113962	0.114903	0.104239	0.109813	0.122644	0.116682	0.0961902	0.112665	0.112143	0.0595149	0.0758526	0.0657239	0.050098	0.0620343	0.0674885	0.0620979	0.0575986	0.0655481	0.0511565	0.0629838	0.0604388
f	0.0971996	0.0928341	0.0948719	0.098485	0.0993368	0.0817958	0.0951732	0.099	0.0944199	0.106156	0.0962003	0.0956542	0.0958977	0.0961034	0.0933804	0.0984459	0.0951444	0.0902773	0.0952602	0.0874714	0.0939122	0.0977352	0.094719	0.0940066	0.0716048	0.0401101	0.0697031	0.0670763	0.0676221	0.0691404	0.0626642	0.0815299	0.0653049	0.0756788	0.0673798	0.0667071
c	0.665293	0.584948	0.661608	0.594144	0.649149	0.587098	0.662791	0.565527	0.676702	0.577108	0.663109	0.581765	0.804802	0.714085	0.804464	0.715585	0.804423	0.713006	0.803168	0.704606	0.811367	0.705205	0.805645	0.710498	0.487842	0.347508	0.471849	0.386126	0.472773	0.349621	0.479335	0.362844	0.470759	0.354971	0.476512	0.360214
t_p	0.198331	0.170958	0.189982	0.205566	0.194011	0.187805	0.194507	0.185959	0.18868	0.208353	0.193102	0.191728	0.17452	0.186604	0.175863	0.181524	0.177303	0.175925	0.175896	0.18073	0.182322	0.154498	0.177181	0.175856	0.116707	0.110552	0.118499	0.101836	0.116008	0.111024	0.110564	0.131858	0.116708	0.109976	0.115697	0.113049
t_f	0.192142	0.175578	0.185755	0.201119	0.191567	0.175427	0.192408	0.174502	0.182303	0.213553	0.188835	0.188036	0.171546	0.181768	0.172946	0.176936	0.173786	0.172388	0.172627	0.178481	0.178928	0.152478	0.173967	0.17241	0.123043	0.0998905	0.121449	0.110577	0.119476	0.116932	0.111491	0.143926	0.120018	0.115776	0.119095	0.11742
t_c	0.665076	0.584769	0.661665	0.59347	0.64937	0.587465	0.662777	0.56489	0.676609	0.575984	0.663099	0.581316	0.805045	0.714654	0.804987	0.718619	0.804706	0.713458	0.805607	0.704673	0.811751	0.704515	0.806419	0.711184	0.484898	0.343998	0.47015	0.385387	0.471006	0.345895	0.47842	0.3596	0.469158	0.352031	0.474726	0.357382
p_f	0.152812	0.128552	0.145309	0.158677	0.149125	0.140641	0.145619	0.154544	0.147214	0.151091	0.148016	0.146701	0.139944	0.144584	0.139469	0.14505	0.143352	0.129926	0.138533	0.147552	0.142713	0.132619	0.140802	0.139946	0.0873789	0.0716448	0.0899395	0.0769775	0.0837722	0.0938908	0.0850126	0.0890891	0.08575	0.0871279	0.0863707	0.083746
p_c	0.666118	0.584849	0.661799	0.595271	0.649612	0.588923	0.663246	0.567124	0.677181	0.577495	0.663591	0.582732	0.805451	0.715212	0.805212	0.720007	0.805364	0.714162	0.805899	0.706207	0.811916	0.705215	0.806768	0.712161	0.487708	0.34697	0.472054	0.386959	0.47299	0.349606	0.480052	0.361703	0.471048	0.355327	0.476771	0.360113
f_c	0.667836	0.588136	0.663496	0.596378	0.651385	0.589565	0.664305	0.569775	0.678149	0.582129	0.665034	0.585197	0.807041	0.717224	0.805641	0.720923	0.806268	0.715744	0.806558	0.7077	0.812914	0.706882	0.807684	0.713695	0.488725	0.349807	0.473926	0.388336	0.47205	0.355267	0.480602	0.3666	0.471236	0.359725	0.477308	0.363947
t_p_f	0.207366	0.182677	0.199234	0.216204	0.204104	0.193567	0.204927	0.192039	0.19756	0.220788	0.202638	0.201055	0.187267	0.195804	0.187638	0.193722	0.189863	0.185111	0.187381	0.19429	0.193834	0.168503	0.189197	0.187486	0.128247	0.110617	0.129195	0.112212	0.124506	0.128637	0.12039	0.141479	0.126908	0.121251	0.125849	0.122839
t_p_c	0.665948	0.584823	0.662015	0.594767	0.650057	0.58944	0.663362	0.566891	0.677268	0.576204	0.66373	0.582425	0.80569	0.715652	0.805745	0.720181	0.805714	0.714453	0.806429	0.706537	0.81236	0.70574	0.807188	0.712512	0.485466	0.345075	0.47059	0.386249	0.471336	0.346978	0.47924	0.358724	0.469852	0.352662	0.475297	0.357938
t_f_c	0.667958	0.588437	0.66415	0.595575	0.652164	0.589835	0.664819	0.570057	0.678535	0.580398	0.665525	0.58486	0.807176	0.717269	0.806929	0.721568	0.806664	0.716112	0.807785	0.708006	0.813712	0.708012	0.808453	0.714193	0.485954	0.346028	0.471381	0.388878	0.469953	0.354075	0.4794	0.363183	0.46974	0.35748	0.475286	0.361929
p_f_c	0.668663	0.588075	0.663881	0.597337	0.651997	0.591376	0.664807	0.571352	0.678785	0.582376	0.665627	0.586103	0.807722	0.718319	0.806451	0.722358	0.807251	0.716584	0.807314	0.709151	0.813546	0.708032	0.808457	0.714889	0.488737	0.349355	0.473977	0.389437	0.472242	0.355476	0.481226	0.365475	0.47135	0.360333	0.477506	0.364015
t_p_f_c	0.668854	0.588561	0.664728	0.597046	0.653044	0.591893	0.665453	0.571975	0.679421	0.580706	0.6663	0.586036	0.807832	0.71835	0.807692	0.723164	0.807723	0.717065	0.808629	0.709888	0.814342	0.709269	0.809244	0.715547	0.486506	0.346896	0.471699	0.389695	0.470329	0.355125	0.480149	0.362385	0.470367	0.358006	0.47581	0.362421
