# Supplementary material for: Prediction of sgRNA on-target activity in bacteria by deep learning
Source: BMC Bioinformatics. 2019 Oct 24;20:517. doi: 10.1186/s12859-019-3151-4 (PMC6814057; doi:10.1186/s12859-019-3151-4)
Supplement: Supplementary file 3 — Additional file 3 CNN architectures for comparison. CNN architectures from CNN_2layers to CNN_7layers. [file 12859_2019_3151_MOESM3_ESM.xlsx]

## Sheet: sheet1
The CNN architectures for comparison are shown in this table.
Architectures	type	kernel size / stride (units)	input
CNN_2layers	convolution	3 x 1 / 1 (120)	4 x 43 x 1
	batch normalization
	LeakyReLU	1 x 3 / 1 (120)	120 x 43 x 1
	max pooling	2 x 1 / 2	120 x 43 x 1
	dropout keep_prob: 0.7
	convolution	2 x 1 / 1 (120)	120 x 21 x 1
	batch normalization
	LeakyReLU
	max pooling	2 x 1 / 2	120 x 21 x 1
	dropout keep_prob: 0.7
	flatten		120 x 10 x 1
	fully connected (1200)
	batch normalization
	LeakyReLU
	dropout keep_prob: 0.7
	fully connected (1)
CNN_3layers	convolution	3 x 1 / 1 (120)	4 x 43 x 1
	batch normalization
	LeakyReLU	1 x 3 / 1 (120)	120 x 43 x 1
	max pooling	2 x 1 / 2	120 x 43 x 1
	dropout keep_prob: 0.7
	convolution	3 x 1 / 1 (120)	120 x 21 x 1
	batch normalization
	LeakyReLU
	max pooling	2 x 1 / 2	120 x 21 x 1
	dropout keep_prob: 0.7
	convolution	3 x 1 / 1 (120)	120 x 10 x 1
	batch normalization
	LeakyReLU
	max pooling	2 x 1 / 2	120 x 10 x 1
	dropout keep_prob: 0.7
	flatten		120 x 5 x 1
	fully connected (600)
	batch normalization
	LeakyReLU
	dropout keep_prob: 0.7
	fully connected (1)
CNN_4layers	convolution	3 x 1 / 1 (120)	4 x 43 x 1
	batch normalization
	LeakyReLU	1 x 3 / 1 (120)	120 x 43 x 1
	max pooling	2 x 1 / 2	120 x 43 x 1
	dropout keep_prob: 0.7
	convolution	3 x 1 / 1 (120)	120 x 21 x 1
	batch normalization
	LeakyReLU
	max pooling	2 x 1 / 2	120 x 21 x 1
	dropout keep_prob: 0.7
	convolution	3 x 1 / 1 (120)	120 x 10 x 1
	batch normalization
	LeakyReLU
	max pooling	2 x 1 / 2	120 x 10 x 1
	dropout keep_prob: 0.7
	convolution	3 x 1 / 1 (120)	120 x 5 x 1
	batch normalization
	LeakyReLU
	max pooling	2 x 1 / 2	120 x 5 x 1
	dropout keep_prob: 0.7
	flatten		120 x 2 x 1
	fully connected (240)
	batch normalization
	LeakyReLU
	dropout keep_prob: 0.7
	fully connected (1)
CNN_5layers	convolution	3 x 1 / 1 (120)	4 x 43 x 1
	batch normalization
	LeakyReLU	1 x 3 / 1 (120)	120 x 43 x 1
	max pooling	2 x 1 / 2	120 x 43 x 1
	dropout keep_prob: 0.7
	convolution	3 x 1 / 1 (120)	120 x 21 x 1
	batch normalization
	LeakyReLU
	max pooling	2 x 1 / 2	120 x 21 x 1
	dropout keep_prob: 0.7
	convolution	3 x 1 / 1 (120)	120 x 10 x 1
	batch normalization
	LeakyReLU
	max pooling	2 x 1 / 2	120 x 10 x 1
	dropout keep_prob: 0.7
	convolution	3 x 1 / 1 (120)	120 x 5 x 1
	batch normalization
	LeakyReLU
	max pooling	2 x 1 / 2	120 x 5 x 1
	dropout keep_prob: 0.7
	convolution	3 x 1 / 1 (120)	120 x 2 x 1
	batch normalization
	LeakyReLU
	max pooling	2 x 1 / 2 (120)	120 x 2 x 1
	dropout keep_prob: 0.7
	flatten		120 x 1 x 1
	fully connected (120)
	batch normalization
	LeakyReLU
	dropout keep_prob: 0.7
	fully connected (1)
CNN_6layers	convolution	3 x 1 / 1 (120)	4 x 43 x 1
	batch normalization
	LeakyReLU	1 x 3 / 1 (120)	120 x 43 x 1
	max pooling	2 x 1 / 2	120 x 43 x 1
	dropout keep_prob: 0.7
	convolution	3 x 1 / 1 (120)	120 x 21 x 1
	batch normalization
	LeakyReLU
	max pooling	2 x 1 / 2	120 x 21 x 1
	dropout keep_prob: 0.7
	convolution	3 x 1 / 1 (120)	120 x 10 x 1
	batch normalization
	LeakyReLU
	max pooling	2 x 1 / 2	120 x 10 x 1
	dropout keep_prob: 0.7
	convolution	3 x 1 / 1 (120)	120 x 5 x 1
	batch normalization
	LeakyReLU
	max pooling	2 x 1 / 2	120 x 5 x 1
	dropout keep_prob: 0.7
	convolution	3 x 1 / 1 (120)	120 x 2 x 1
	batch normalization
	LeakyReLU
	convolution	3 x 1 / 1 (120)	120 x 2 x 1
	batch normalization
	LeakyReLU
	max pooling	2 x 1 / 2 (120)	120 x 2 x 1
	dropout keep_prob: 0.7
	flatten		120 x 1 x 1
	fully connected (120)
	batch normalization
	LeakyReLU
	dropout keep_prob: 0.7
	fully connected (1)
CNN_7layers	convolution	3 x 1 / 1 (120)	4 x 43 x 1
	batch normalization
	LeakyReLU	1 x 3 / 1 (120)	120 x 43 x 1
	max pooling	2 x 1 / 2	120 x 43 x 1
	dropout keep_prob: 0.7
	convolution	3 x 1 / 1 (120)	120 x 21 x 1
	batch normalization
	LeakyReLU
	max pooling	2 x 1 / 2	120 x 21 x 1
	dropout keep_prob: 0.7
	convolution	3 x 1 / 1 (120)	120 x 10 x 1
	batch normalization
	LeakyReLU
	max pooling	2 x 1 / 2	120 x 10 x 1
	dropout keep_prob: 0.7
	convolution	3 x 1 / 1 (120)	120 x 5 x 1
	batch normalization
	LeakyReLU
	convolution	3 x 1 / 1 (120)	120 x 5 x 1
	batch normalization
	LeakyReLU
	max pooling	2 x 1 / 2	120 x 5 x 1
	dropout keep_prob: 0.7
	convolution	3 x 1 / 1 (120)	120 x 2 x 1
	batch normalization
	LeakyReLU
	convolution	3 x 1 / 1 (120)	120 x 2 x 1
	batch normalization
	LeakyReLU
	max pooling	2 x 1 / 2 (120)	120 x 2 x 1
	dropout keep_prob: 0.7
	flatten		120 x 1 x 1
	fully connected (120)
	batch normalization
	LeakyReLU
	dropout keep_prob: 0.7
	fully connected (1)
