# Supplementary material for: Prediction of sgRNA on-target activity in bacteria by deep learning
Source: BMC Bioinformatics. 2019 Oct 24;20:517. doi: 10.1186/s12859-019-3151-4 (PMC6814057; doi:10.1186/s12859-019-3151-4)
Supplement: Supplementary file 4 — Additional file 4 Eukaryotic datasets. Eleven independent eukaryotic test and training set of DeepCRISPR, DeepCas9, TSAM, and our CNN_5layers. [file 12859_2019_3151_MOESM4_ESM.xlsx]

## Sheet: different training set for different models
Xue_DeepCas9		DeepCRISPR		TSAM_U6		CNN_5layers
GAAGGGCGGCGAGAAGGAGAAGG		ACGTTAGCAGTTTGATGGCATGG		AGGACCGAGTAGTCATCCTGGGG		GAAGGGCGGCGAGAAGGAGAAGG	ACGGAAAGGAGAAGGGCGGCGAGAAGGAGAAGGAGCAGCGCGG	0.694405
GAGAACGGAAAGGAGAAGGGCGG		ACCTCCAATCGGCCCACGGCTGG		CCGTGGATGGGGACGAGCAGTGG		GAGAACGGAAAGGAGAAGGGCGG	GGGTGATACGGAGAACGGAAAGGAGAAGGGCGGCGAGAAGGAG	0.690763
GAGAAGGGTGATACGGAGAACGG		CATTGACAGGATAGTGGCCAGGG		AACCGCCAAGGCCGATGCAGAGG		GAGAAGGGTGATACGGAGAACGG	GACCCAGGCTGAGAAGGGTGATACGGAGAACGGAAAGGAGAAG	0.576083
GTCTCCGGCCATAATGACCCAGG		CGTGAATGGTAGAAATCAGCTGG		CGTATCTCTGAGCCACATTGAGG		GTCTCCGGCCATAATGACCCAGG	GTTGGTGGGTGTCTCCGGCCATAATGACCCAGGCTGAGAAGGG	0.549426
GGAGGAGAAGATGCCCGGTGCGG		AGATGGCTTTGAAGGCGAAAAGG		GCTGTGGGGGCGCATGGATCAGG		GGAGGAGAAGATGCCCGGTGCGG	GCCCGGGCTGGGAGGAGAAGATGCCCGGTGCGGGGGCGGCCCC	0.69397
TGTACTTCATCACTATCTCCCGG		CGGACCTGTCGTACTCAGACCGG		GGGTTTGTTTGATCAGCTGATGG		TGTACTTCATCACTATCTCCCGG	TTATAATGGATGTACTTCATCACTATCTCCCGGTTATCGTACC	0.639333
GAGAACAGGGTACGATAACCGGG		CTTACCTTCTGGGCTTGGGCAGG		GCAGTGGATCCTGGCCGAGGTGG		GAGAACAGGGTACGATAACCGGG	CGCACGCTGGGAGAACAGGGTACGATAACCGGGAGATAGTGAT	0.715833
ACGCACGGACGTGTCCCAGGAGG		TCTGTCGCAGGGCCTGGAGCTGG		GGCCAGACCTGGAGACAAGGTGG		ACGCACGGACGTGTCCCAGGAGG	CATCGTAGAGACGCACGGACGTGTCCCAGGAGGAGACAAGCAG	0.788873
CGGCACATCGTAGAGACGCACGG		AGAATTCGCCCATCATCAACGGG		CGTGGCCAGACCTGGAGACAAGG		CGGCACATCGTAGAGACGCACGG	TGGAGTTGGCCGGCACATCGTAGAGACGCACGGACGTGTCCCA	0.786534
ATGTGCCGGCCAACTCCATGCGG		AGCACTGCCACAATGCCAGCTGG		ACAGGCCCCCACCCCTCTGTGGG		ATGTGCCGGCCAACTCCATGCGG	CGTCTCTACGATGTGCCGGCCAACTCCATGCGGCTCAAGTACC	0.656289
TTGAGCCGCATGGAGTTGGCCGG		AACCATGAAGCTTGCTACGATGG		AGCCTCTGCATCGGCCTTGGCGG		TTGAGCCGCATGGAGTTGGCCGG	GTGCTGGTACTTGAGCCGCATGGAGTTGGCCGGCACATCGTAG	0.536511
GGAGTTGATTGAGCCAACACTGG		GAACTGGCCAACGTGGCAGGTGG		GCAGGTAGTCTGGGGATACAGGG		GGAGTTGATTGAGCCAACACTGG	CAGATGGCTGGGAGTTGATTGAGCCAACACTGGATGAATTAGA	0.593149
CAGAACCGCATGAGGGAAAGAGG		GGGCCATAGTAGATGCAGCCAGG		CTGGAGACAAGGTGGCTGCCCGG		CAGAACCGCATGAGGGAAAGAGG	CCAGCTGAAACAGAACCGCATGAGGGAAAGAGGAAAGTGGAAT	0.550442
AGAGGAAAGTGGAATCTCTGTGG		TCTGCATGCAGCGACTAAGGAGG		CGCGGAAATCAAGTCTCTGTTGG		AGAGGAAAGTGGAATCTCTGTGG	CATGAGGGAAAGAGGAAAGTGGAATCTCTGTGGCCCATCTTCA	0.517094
GAGGAACTCGAGGCCGAGCATGG		GAGCAACCCTCTTCGTACAGAGG		TGCCGGTCTCTACAATGACTCGG		GAGGAACTCGAGGCCGAGCATGG	GCAGCAACAGGAGGAACTCGAGGCCGAGCATGGGACTGGGGAC	0.574358
AGTGGAACTTGCCTGTGCTGCGG		ACAGATACATCACGCCAAGCAGG		CCCCTCTGCGCATGGTCTTCCGG		AGTGGAACTTGCCTGTGCTGCGG	TCCTTCTTGTAGTGGAACTTGCCTGTGCTGCGGTGCAGAAGCA	0.554336
TTCCGCAGACCTCCGCGCTCTGG		CATCTCCAATCTTGTCCACAAGG		GGATGACACGGCGCCGGCTCAGG		TTCCGCAGACCTCCGCGCTCTGG	GCTTTTTATTTTCCGCAGACCTCCGCGCTCTGGCAGCTCCTCT	0.478795
GAGGAGCTGCCAGAGCGCGGAGG		TAGACCAGCAGTTACTCACCTGG		CTGTGAGAAGTTCTGCAATGCGG		GAGGAGCTGCCAGAGCGCGGAGG	GCACACGGAAGAGGAGCTGCCAGAGCGCGGAGGTCTGCGGAAA	0.718653
GTGGCGAGAGCACACGGAAGAGG		CACCCTGTGTTCGCAGCAAATGG		ATGGCCCCACAGAGGGGTGGGGG		GTGGCGAGAGCACACGGAAGAGG	CCCGCAGGGAGTGGCGAGAGCACACGGAAGAGGAGCTGCCAGA	0.665597
CAGGGAGTGGCGAGAGCACACGG		TGTACACCGGCTGCTGCGGAAGG		CCAGCACGAGCTGCTCCTTCTGG		CAGGGAGTGGCGAGAGCACACGG	GCGTTGCCCGCAGGGAGTGGCGAGAGCACACGGAAGAGGAGCT	0.691748
CGCCTTGGCATCGCTCGCCCTGG		CAAAGTGCTGCAGCATAGCCAGG		CGCGGTAGAAGCAGGTAGTCTGG		CGCCTTGGCATCGCTCGCCCTGG	CTGCGGGCAACGCCTTGGCATCGCTCGCCCTGGGTAAGCCCCG	0.500084
TAGTGCTGACTTCACCAAGCGGG		GGAGATTGCCCGGGATGGACTGG		TCATGGCCGACTGCTGCAGCAGG		TAGTGCTGACTTCACCAAGCGGG	CCTGGGAGCATAGTGCTGACTTCACCAAGCGGGCTTGGACCTC	0.580442
TGCAGGGCATGTGATATATGTGG		CCTCTCCACGACCACAGACAAGG		GGCTGCCCGGGTGAAGGCCGTGG		TGCAGGGCATGTGATATATGTGG	TCTTGGGGTCTGCAGGGCATGTGATATATGTGGTGCTGTAGAG	0.537957
GCTGCCGATGCTGTAGAGGATGG		AAGTACAACTGGAGCAAAGCTGG		ATTGTAGAGACCGGCAATCTTGG		GCTGCCGATGCTGTAGAGGATGG	GCAGAGGCTTGCTGCCGATGCTGTAGAGGATGGAGAGGAAGCC	0.692777
CGATGCTGTAGAGGATGGAGAGG		CTTGTATGAGCTGCTGCAGCTGG		AGTCTCTGTTGGAAGAGAGGCGG		CGATGCTGTAGAGGATGGAGAGG	GGCTTGCTGCCGATGCTGTAGAGGATGGAGAGGAAGCCGCTCT	0.645114
GGATGGAGAGGAAGCCGCTCTGG		AGCTGTTTAGCCAGCAACACAGG		CTGAGCCACATTGAGGGGAGGGG		GGATGGAGAGGAAGCCGCTCTGG	ATGCTGTAGAGGATGGAGAGGAAGCCGCTCTGGAACGTGTTTT	0.735412
CGGCCTGCAGCTGTTCCGCCAGG		GAGTCCATAGGCAAAGGAGATGG		CTATTCCCCTCCCCTCAATGTGG		CGGCCTGCAGCTGTTCCGCCAGG	AGGTTCTGTGCGGCCTGCAGCTGTTCCGCCAGGTTGCTGAGGG	0.528742
GCTGTTCCGCCAGGTTGCTGAGG		AGTTCGCTCCGTGTTTGAAAGGG		CAGGACCGAGTAGTCATCCTGGG		GCTGTTCCGCCAGGTTGCTGAGG	GCGGCCTGCAGCTGTTCCGCCAGGTTGCTGAGGGAGGACAGGA	0.783843
GGTTGCTGAGGGAGGACAGGAGG		AGCACATTTGCAAATCGCGAGGG		GCGGGAATCGGCAGACACGAGGG		GGTTGCTGAGGGAGGACAGGAGG	TGTTCCGCCAGGTTGCTGAGGGAGGACAGGAGGGGCTGGCAGT	0.761402
CCTGTGGCAGAGTGCCCTGCGGG		GCTGATAAAGTTTCGTGCACAGG		CCGGAAGACCATGCGCAGAGGGG		CCTGTGGCAGAGTGCCCTGCGGG	AGCAGCAGGGCCTGTGGCAGAGTGCCCTGCGGGACTGCCAGCC	0.661719
TGGAGGAGCAGCAGGGCCTGTGG		ACTCACCGTAAATGGGCCGGAGG		CCTCTGCGCATGGTCTTCCGGGG		TGGAGGAGCAGCAGGGCCTGTGG	TTCCCCGTGGTGGAGGAGCAGCAGGGCCTGTGGCAGAGTGCCC	0.630213
CCCGTGGTGGAGGAGCAGCAGGG		GACCTCAGCACTCAAGCAGCAGG		CGGGCAGCCACCTTGTCTCCAGG		CCCGTGGTGGAGGAGCAGCAGGG	GAAGTGCTTCCCCGTGGTGGAGGAGCAGCAGGGCCTGTGGCAG	0.764406
GCCTCCTGCACGGCAAGCAGAGG		AGATTCTTTGGATCGGAGGCAGG		TATCTCTGAGCCACATTGAGGGG		GCCTCCTGCACGGCAAGCAGAGG	CTTCTTCAGCGCCTCCTGCACGGCAAGCAGAGGCCGGTCTTGA	0.668793
AGCAGAAGATGACTCAAGACCGG		GCCGTGTACTCCACCTGGGAGGG		TGCTGCCCTCACTTGTCACCAGG		AGCAGAAGATGACTCAAGACCGG	TATCTTTTTCAGCAGAAGATGACTCAAGACCGGCCTCTGCTTG	0.531255
TCAGCGACAGTATGACGAGATGG		GAGACTTCTGTCCCGTAACCAGG		CTTCCCGATCCACAGGGGCAGGG		TCAGCGACAGTATGACGAGATGG	GTTTGGCTCTTCAGCGACAGTATGACGAGATGGCATTCTTTAA	0.584469
TCACTCACCAAGGGCCGCGCCGG		CCCGGAACTGGGACAGGAGCAGG		GATGGCCCCACAGAGGGGTGGGG		TCACTCACCAAGGGCCGCGCCGG	GCCCGGCGCCTCACTCACCAAGGGCCGCGCCGGGGTTCTGCAC	0.570103
TCTGCACTGTCACTGCGCTGCGG		CCTCACCCTAGCAAAGGAGCAGG		TCTGGCCACGTAGTCTCCTGAGG		TCTGCACTGTCACTGCGCTGCGG	GCGCCGGGGTTCTGCACTGTCACTGCGCTGCGGTTCCCCGCCT	0.603662
CGTGTGAGAATCCCTAAGGCGGG		CGGGCGTTCAGTACTCAGCCTGG		CGGCCATGACCCTGCCCCTGTGG		CGTGTGAGAATCCCTAAGGCGGG	GCCGTGGAACCGTGTGAGAATCCCTAAGGCGGGGAACCGCAGC	0.635694
TTCCACGGCTCCAGGCCCGGCGG		CGATAGTCCCAGCAGTGAACTGG		GATCAGGGCGCGGTAGAAGCAGG		TTCCACGGCTCCAGGCCCGGCGG	TCTCACACGGTTCCACGGCTCCAGGCCCGGCGGCACCGCAGCC	0.559587
GGAGCGGCAGCGGGCACAGGAGG		CCACCTATCTTCTTAGCGCCAGG		CCCGGAAGACCATGCGCAGAGGG		GGAGCGGCAGCGGGCACAGGAGG	TGAAAAAACTGGAGCGGCAGCGGGCACAGGAGGAACAGGCAAA	0.77743
AACACGGCCAAAGGATTGAGTGG		ACTGGTGTGAGCGTTGAAACTGG		GTAGTCTCCTGAGGCAGGGATGG		AACACGGCCAAAGGATTGAGTGG	CTCCAGGGTGAACACGGCCAAAGGATTGAGTGGCGAAAATGGA	0.547732
GGAACATGGCGGAGCGCGGCAGG		ACCTCCGACATGCATGAGAAAGG		GTATCTCTGAGCCACATTGAGGG		GGAACATGGCGGAGCGCGGCAGG	CGGTGTGTGCGGAACATGGCGGAGCGCGGCAGGAAGCGGCCGT	0.513202
AGTGCTGTGGCCTTGCTGGTGGG		AAGAGTTGTGCAGGCAAGCCTGG		GCTTCCCGATCCACAGGGGCAGG		AGTGCTGTGGCCTTGCTGGTGGG	GGTTTTGCTCAGTGCTGTGGCCTTGCTGGTGGGAGAGAAGGTA	0.483535
AGATGAGCAGGACTCAGAGGAGG		AACATGGCAGAGACCGCGGCCGG		GGTTGGTGTCACTCACTTGTTGG		AGATGAGCAGGACTCAGAGGAGG	AGTCAGAGGAAGATGAGCAGGACTCAGAGGAGGTTCGGTGCGT	0.550017
AATCTTCCGGACGACCGGCATGG		CGTCACCTGGAGCCCTCACCTGG		CCCTGCCTCAGGAGACTACGTGG		AATCTTCCGGACGACCGGCATGG	GGCGACGGAAAATCTTCCGGACGACCGGCATGGTGACAACGGC	0.753935
GGGTACCCGGGCTATGGCGCCGG		GCACTTATTACTGGCCAGACAGG		GTGGAAGGCCAACCCGGAGACGG		GGGTACCCGGGCTATGGCGCCGG	TGGTGATACCGGGTACCCGGGCTATGGCGCCGGCGCAGCGCTG	0.723466
CACAGAGGGCAGCGCTGCGCCGG		CTCCTGTCAGGTGTCAGAAATGG		ACAGCCCCAGGATGACTACTCGG		CACAGAGGGCAGCGCTGCGCCGG	GGTCTGGCGGCACAGAGGGCAGCGCTGCGCCGGCGCCATAGCC	0.565345
AGAAGGTCTGGCGGCACAGAGGG		ACCATGGAGACATGACCAACAGG		CTGTGGGGGCGCATGGATCAGGG		AGAAGGTCTGGCGGCACAGAGGG	CGACCACAGAAGAAGGTCTGGCGGCACAGAGGGCAGCGCTGCG	0.636295
CGCGACCACAGAAGAAGGTCTGG		CGGGAATCATCATCGCAGGCTGG		CAATGTGGCTCAGAGATACGTGG		CGCGACCACAGAAGAAGGTCTGG	TAAACGTGCCCGCGACCACAGAAGAAGGTCTGGCGGCACAGAG	0.520388
TTTACAGCCGCAAGCACCAGCGG		TGCGGTTGAGGCGCAGGGACCGG		CAGCATCCTTCGGAAAGCTCTGG		TTTACAGCCGCAAGCACCAGCGG	CGCGGGCACGTTTACAGCCGCAAGCACCAGCGGCAGCTGAAGG	0.642257
TCAGCTGCCGCTGGTGCTTGCGG		CCCAGAACTAGTTGCCCGGCTGG		CTGCGCATGGTCTTCCGGGGTGG		TCAGCTGCCGCTGGTGCTTGCGG	AAAGCCTCCTTCAGCTGCCGCTGGTGCTTGCGGCTGTAAACGT	0.667185
GCACCAGCGGCAGCTGAAGGAGG		GGCGTCAAGTTCTTCTAGCAGGG		GATCCATGCGCCCCCACAGCGGG		GCACCAGCGGCAGCTGAAGGAGG	ACAGCCGCAAGCACCAGCGGCAGCTGAAGGAGGCTTTGGAGAG	0.606462
GCGGCAGCTGAAGGAGGCTTTGG		CTTCTCCTGGCCTGCTGCGCTGG		GGAGGCTGCTTTACCCGCTGTGG		GCGGCAGCTGAAGGAGGCTTTGG	GCAAGCACCAGCGGCAGCTGAAGGAGGCTTTGGAGAGGCTCCT	0.658845
ATCATTGGTTACCATAAGAGAGG		ATGTACGGAACTTCCTCACCTGG		CTCCGGGTTGGCCTTCCACTGGG		ATCATTGGTTACCATAAGAGAGG	TAGTGGCACCATCATTGGTTACCATAAGAGAGGCATCTCGTCC	0.517815
TCATCCACAGACCATCATAGCGG		CCACAACCACACAACTGAGCTGG		TGTGGGGCCATCCCTGCCTCAGG		TCATCCACAGACCATCATAGCGG	CAAAAAAGATTCATCCACAGACCATCATAGCGGGTTGGAGAGA	0.725297
TTCTCTCCAACCCGCTATGATGG		GATGAGGAGGACTCAACAGCTGG		CCCCTGTGGATCGGGAAGCCTGG		TTCTCTCCAACCCGCTATGATGG	CCTTCGTGGCTTCTCTCCAACCCGCTATGATGGTCTGTGGATG	0.522897
GGGTTGGAGAGAAGCCACGAAGG		GGATGTCGGGCTTGTGCCGATGG		GAGGCTGCTTTACCCGCTGTGGG		GGGTTGGAGAGAAGCCACGAAGG	CCATCATAGCGGGTTGGAGAGAAGCCACGAAGGCTGCAAGAGA	0.80871
CATGAGAGTGATACCTTTGGCGG		AGTCAATGGGAGTTCTCAGCAGG		TCTGCCTGCCCCACAGCCCCAGG		CATGAGAGTGATACCTTTGGCGG	CGGGTCAGGCCATGAGAGTGATACCTTTGGCGGCGGAAATGTT	0.788521
AGCAACATTTCCGCCGCCAAAGG		TGCGTCTCAAACCCAAAGCCAGG		CCCACAGCGGCCAAGATTGCCGG		AGCAACATTTCCGCCGCCAAAGG	GATCCGCTTCAGCAACATTTCCGCCGCCAAAGGTATCACTCTC	0.598697
TTGCTGAAGCGGATCTGGGCTGG		TGGACCGCTACATGGACGCCTGG		GTGTCATCCCGCTGCCCCAGTGG		TTGCTGAAGCGGATCTGGGCTGG	GGCGGAAATGTTGCTGAAGCGGATCTGGGCTGGCTTGTCGCGG	0.530996
GGATCTGGGCTGGCTTGTCGCGG		GAAGCGTCCCTGGGATCGAGAGG		GCCCCAGTGGAAGGCCAACCCGG		GGATCTGGGCTGGCTTGTCGCGG	TTGCTGAAGCGGATCTGGGCTGGCTTGTCGCGGTCCTGATAGG	0.557189
TGGCTTGTCGCGGTCCTGATAGG		TGATCGTCGGTGAGCACGACAGG		CCCTGAGGCCTTGTTCCAGAAGG		TGGCTTGTCGCGGTCCTGATAGG	GGATCTGGGCTGGCTTGTCGCGGTCCTGATAGGCGCCTTTCCC	0.56971
GGGTGCCACATTCTCGGGCATGG		AAGACGCTGGACTGCGGGCAGGG		TTGGCCTTCCACTGGGGCAGCGG		GGGTGCCACATTCTCGGGCATGG	CCCCGCTCCGGGGTGCCACATTCTCGGGCATGGCAAACTCCGC	0.543437
GGCCGCGCTGAGCTCACTCCGGG		ACCGTTCACTTGACCGAAGCTGG		CCCATCCACGGCCTTCACCCGGG		GGCCGCGCTGAGCTCACTCCGGG	CTGGGGAGGCGGCCGCGCTGAGCTCACTCCGGGCCCTGCGGAA	0.613925
TTCTGCCCTAGGATAACGCTGGG		ACAAAGGCGAGGAGTCCAACAGG		TCCGGGTTGGCCTTCCACTGGGG		TTCTGCCCTAGGATAACGCTGGG	CCACCTGTGCTTCTGCCCTAGGATAACGCTGGGGAGGCGGCCG	0.55985
GCGCAGCACCCAGGGTTCGGAGG		CGGAGATCCGTGATGTAACAAGG		CAGGCCCCCACCCCTCTGTGGGG		GCGCAGCACCCAGGGTTCGGAGG	GGTGGATCGCGCGCAGCACCCAGGGTTCGGAGGTAACAGCGGT	0.651113
TGGATCGCGCGCAGCACCCAGGG		CGATGCCTTGGAGCCTCGGCAGG		CTTGCACTCAGCCTCTGCATCGG		TGGATCGCGCGCAGCACCCAGGG	CGTCGTGCGGTGGATCGCGCGCAGCACCCAGGGTTCGGAGGTA	0.580263
GCGCGCGATCCACCGCACGACGG		CAGTTGCTATTGACGCAAAGAGG		GAGATACGTGGTGGCTTGTAAGG		GCGCGCGATCCACCGCACGACGG	CCTGGGTGCTGCGCGCGATCCACCGCACGACGGCTGCGACCGA	0.687927
CGGTCGCAGCCGTCGTGCGGTGG		AGCTGGTCGCTCTCCTCAGCAGG		GGAGACTACGTGGCCAGACCTGG		CGGTCGCAGCCGTCGTGCGGTGG	GAAGAGGTGTCGGTCGCAGCCGTCGTGCGGTGGATCGCGCGCA	0.597107
GCTGCTGCGAGAAGAGGTGTCGG		TACTTACTGGACAGGTCGCAAGG		ACAATGACTCGGAGCCACCCCGG		GCTGCTGCGAGAAGAGGTGTCGG	TTTTGGAGTCGCTGCTGCGAGAAGAGGTGTCGGTCGCAGCCGT	0.720139
GGAGTCGCTGCTGCGAGAAGAGG		CGGAGGCATGGCACAGCCAATGG		GGCAGGGATGGCCCCACAGAGGG		GGAGTCGCTGCTGCGAGAAGAGG	CGGCCGTTTTGGAGTCGCTGCTGCGAGAAGAGGTGTCGGTCGC	0.691944
CGGCAGCTGGAGGATGAAGAAGG		CGGTCTTGCTGGCCAGGACGCGG		CCGGGTGAAGGCCGTGGATGGGG		CGGCAGCTGGAGGATGAAGAAGG	GCAGCAGCGGCGGCAGCTGGAGGATGAAGAAGGAGCATGTGCT	0.6694
TTCACTGCCAGTTCTCCGCGTGG		TGAATGTTTCTGCTCTCGGCTGG		TCCTTCTGGAACAAGGCCTCAGG		TTCACTGCCAGTTCTCCGCGTGG	GAGCATGTGCTTCACTGCCAGTTCTCCGCGTGGTACCCGTTCT	0.70573
ACGGGTACCACGCGGAGAACTGG		GCAGAATACGGAAAGCGGGAGGG		AGGCTGCTTTACCCGCTGTGGGG		ACGGGTACCACGCGGAGAACTGG	CCTCGGAAGAACGGGTACCACGCGGAGAACTGGCAGTGAAGCA	0.613881
TCGGAAGAACGGGTACCACGCGG		TATCCTGGTTCTGGCAAAGGTGG		CCACGTAGTCTCCTGAGGCAGGG		TCGGAAGAACGGGTACCACGCGG	TGGTAACGCCTCGGAAGAACGGGTACCACGCGGAGAACTGGCA	0.680332
TCCGAGGCGTTACCATCAAGAGG		GGGTTTCTCCTCCCAGGAGATGG		TCCCCGCCCTCAGCATCCTTCGG		TCCGAGGCGTTACCATCAAGAGG	TACCCGTTCTTCCGAGGCGTTACCATCAAGAGGTGAGATGGGA	0.687469
TCCACTTCCTCAGAATGTGAAGG		CTGCATCGCATCTGGTCACATGG		TCAAGTCTCTGTTGGAAGAGAGG		TCCACTTCCTCAGAATGTGAAGG	GTGTCATTCTTCCACTTCCTCAGAATGTGAAGGATTATTTACT	0.537211
GCGCCGCCATGAACCTAGAGCGG		TGCTGCGAGAAACGCTGACCTGG		CAAGGTGGCTGCCCGGGTGAAGG		GCGCCGCCATGAACCTAGAGCGG	GGCCGGGCCCGCGCCGCCATGAACCTAGAGCGGCTGCGGAAGC	0.714323
CCATGAACCTAGAGCGGCTGCGG		CCAGGAAGAGATGATGGGCGAGG		GGAATAGCCATCTGCATAGGAGG		CCATGAACCTAGAGCGGCTGCGG	GCCCGCGCCGCCATGAACCTAGAGCGGCTGCGGAAGCGCGTCC	0.646572
CGTCCGGCAGTACCTCGACCAGG		CAGGAAGAGATGATGGGCGAGGG		TGCGGGAATCGGCAGACACGAGG		CGTCCGGCAGTACCTCGACCAGG	TGCGGAAGCGCGTCCGGCAGTACCTCGACCAGGTGGGCGGCCC	0.649647
AAAGTAGCTTCACTCTCTCGTGG		AAAGTCTCCTGTGATAAGCCTGG		CCCTCTGCGCATGGTCTTCCGGG		AAAGTAGCTTCACTCTCTCGTGG	TTGGGCAGATAAAGTAGCTTCACTCTCTCGTGGTAAGTGACAA	0.571994
TCGTGACCGAAGTGCATGGGCGG		CTGCGATGCTGCGTCGCAGGCGG		GAGCTGCTCCTTCTGGAACAAGG		TCGTGACCGAAGTGCATGGGCGG	TGTCCAGTTTTCGTGACCGAAGTGCATGGGCGGCTCTGTGATA	0.612652
CGAGTCGTACTGCTTTGCCATGG		TGTTCCATCAAAGGTCCAGGGGG		CGGCCTTGGCGGTTGTGTAGAGG		CGAGTCGTACTGCTTTGCCATGG	GGCACTCCACCGAGTCGTACTGCTTTGCCATGGCCGCCTCCAA	0.585089
GCAGGGAGGTGTTCAAGGCCAGG		TGTTAGCGATCTCGGTGCCAAGG		CCCCGGAAGACCATGCGCAGAGG		GCAGGGAGGTGTTCAAGGCCAGG	CTTTCCGCCTGCAGGGAGGTGTTCAAGGCCAGGCACCGCAAGA	0.578644
AAGGCCAGGCACCGCAAGACCGG		GCGAGACTCACTACATCAGACGG		CGCAGCTTTGTCCGGTAATAGGG		AAGGCCAGGCACCGCAAGACCGG	GGAGGTGTTCAAGGCCAGGCACCGCAAGACCGGCCAGAAGGTG	0.652395
GCACCGCAAGACCGGCCAGAAGG		CTGCTCCGCTGTGGCACACCAGG		TGACCCTGCCCCTGTGGATCGGG		GCACCGCAAGACCGGCCAGAAGG	TCAAGGCCAGGCACCGCAAGACCGGCCAGAAGGTGGCTCTGAA	0.816102
TGATGCAACCTATGAGACCAAGG		GCAAAGAGGAGGTCGACAGGTGG		TGATCCATGCGCCCCCACAGCGG		TGATGCAACCTATGAGACCAAGG	ATGCCCTCTATGATGCAACCTATGAGACCAAGGAGAGCAAGAA	0.545964
CATCTTGACAAAGGTGGCGTAGG		TGATACCTGAGCCACGAAGAAGG		TCTTGTCCAGAGCTTTCCGAAGG		CATCTTGACAAAGGTGGCGTAGG	TATCTGGCAGCATCTTGACAAAGGTGGCGTAGGGGTCGTCGAC	0.646164
GGAGGTGAAGAAGCGCAAGAAGG		CGACCAGGGCATTGCTGAGCTGG		CGGCTCAGGGTGTGTCTCCTGGG		GGAGGTGAAGAAGCGCAAGAAGG	CAACGCCAGAGGAGGTGAAGAAGCGCAAGAAGGCGGTGCTCTT	0.658677
ATAATATGTTACAGAACCACAGG		ACAAACTTTGCAGCTCGAACAGG		GATGACACGGCGCCGGCTCAGGG		ATAATATGTTACAGAACCACAGG	TTTGTTCTTTATAATATGTTACAGAACCACAGGAGAAGTTGTG	0.547891
TGTCACTGATTCCAATGCAGTGG		CCTGCTTATGGAAATTGAGCAGG		TGTGAGAAGTTCTGCAATGCGGG		TGTCACTGATTCCAATGCAGTGG	TCAAAAAATTTGTCACTGATTCCAATGCAGTGGTTCAATTGAA	0.656285
TGTGGAAAGCAAGGTTAAGTGGG		GCTTATGAGCCAGGTGGCCGTGG		CCCGGGTGAAGGCCGTGGATGGG		TGTGGAAAGCAAGGTTAAGTGGG	TTCTTTTAGCTGTGGAAAGCAAGGTTAAGTGGGTATGAAGAGG	0.504252
TGTAAAGGGTACCAGTGCCGAGG		ACCGAATCATTCGCACAGACTGG		CCACTGCTCGTCCCCATCCACGG		TGTAAAGGGTACCAGTGCCGAGG	CTCTCAGCGATGTAAAGGGTACCAGTGCCGAGGCCCTTCCCGT	0.576056
AACGGGAAGGGCCTCGGCACTGG		AACCACCCGAGTCTCGCAGAAGG		GGGATGGCCCCACAGAGGGGTGG		AACGGGAAGGGCCTCGGCACTGG	GGCTGTGCTGAACGGGAAGGGCCTCGGCACTGGTACCCTTTAC	0.852825
GAGGCTGTGCTGAACGGGAAGGG		CGAGGATGTCCAAGCGGCACCGG		ACGCAGCTTTGTCCGGTAATAGG		GAGGCTGTGCTGAACGGGAAGGG	GCCAGACACTGAGGCTGTGCTGAACGGGAAGGGCCTCGGCACT	0.654019
GCGGCAGCAGCCAGACACTGAGG		GAATTTGTGCTTACAGCGGCTGG		ATGACCCTGCCCCTGTGGATCGG		GCGGCAGCAGCCAGACACTGAGG	AGGGGCTCCTGCGGCAGCAGCCAGACACTGAGGCTGTGCTGAA	0.693819
GACCGGAGGAAGCAGCGGGATGG		GGTACACATCCATACCCACCAGG		CCGGCTCAGGGTGTGTCTCCTGG		GACCGGAGGAAGCAGCGGGATGG	CTACGAACGGGACCGGAGGAAGCAGCGGGATGGAGGTGGATGC	0.573412
AGGAAGCAGCGGGATGGAGGTGG		CGAGATCACAGTCATGGGCGAGG		CGGTAGAAGCAGGTAGTCTGGGG		AGGAAGCAGCGGGATGGAGGTGG	ACGGGACCGGAGGAAGCAGCGGGATGGAGGTGGATGCAGCAGG	0.510913
GTGATGGCCTGCGGAGTGACTGG		CAATAACGGTGTTGTCGGCCAGG		GCCCGGGTGAAGGCCGTGGATGG		GTGATGGCCTGCGGAGTGACTGG	AGTCCCCAGCGTGATGGCCTGCGGAGTGACTGGGAGTGTTTCC	0.658639
AACACTCCCAGTCACTCCGCAGG		GAAGGGAGAACAGGAACGGCGGG		CGAGCAGTGGATCCTGGCCGAGG		AACACTCCCAGTCACTCCGCAGG	GAGCGACGGAAACACTCCCAGTCACTCCGCAGGCCATCACGCT	0.660803
TGAGATGTTGAGAATGACAAGGG		CCAGTACAGTGCAGGCCAAAGGG		AGCCACCTTGTCTCCAGGTCTGG		TGAGATGTTGAGAATGACAAGGG	TCCAGTGGTCTGAGATGTTGAGAATGACAAGGGGATGGAGAGC	0.861388
CAGCGAGCGCAACCTGGTAGTGG		TGGTGTCTGAGTGCTCCGCGCGG		GCGGTAGAAGCAGGTAGTCTGGG		CAGCGAGCGCAACCTGGTAGTGG	TCTTCAACAACAGCGAGCGCAACCTGGTAGTGGCCGGGACCTC	0.759368
GTTGAAGAAGTTGCAGTACATGG		ATGTGCCGTTACGGCAGCGCCGG		AGGGGAATAGCCATCTGCATAGG		GTTGAAGAAGTTGCAGTACATGG	GCTCGCTGTTGTTGAAGAAGTTGCAGTACATGGAGAACTCCAG	0.56587
GTACATGGAGAACTCCAGACCGG		GCCTGATATCAACCAAGAAGAGG		CATCAGCACCCCTCTGCGCATGG		GTACATGGAGAACTCCAGACCGG	AGAAGTTGCAGTACATGGAGAACTCCAGACCGGTGGGCGGATG	0.621612
GAGAACTCCAGACCGGTGGGCGG		TACCAGGTGAGTCTGCGACAAGG		CATGGCCGACTGCTGCAGCAGGG		GAGAACTCCAGACCGGTGGGCGG	GCAGTACATGGAGAACTCCAGACCGGTGGGCGGATGCGCCTGT	0.612257
GCTGGCGATGATTTCCTGCATGG		CGAGATCAACGTCATGGAGGCGG		TGGCCTTCCACTGGGGCAGCGGG		GCTGGCGATGATTTCCTGCATGG	TGTGGTCCACGCTGGCGATGATTTCCTGCATGGCGGCGGCGGC	0.690467
AAACTTGATGTGGTCCACGCTGG		TGTTTCGCCCTCTTTGAGAATGG		TGGTGTCACTCACTTGTTGGTGG		AAACTTGATGTGGTCCACGCTGG	TCTCCAAGTCAAACTTGATGTGGTCCACGCTGGCGATGATTTC	0.468201
CAAGTTTGACTTGGAGATCGCGG		CCTACTCGGCCCAAGTAAGGGGG		TCACTCACTTGTTGGTGGCATGG		CAAGTTTGACTTGGAGATCGCGG	TGGACCACATCAAGTTTGACTTGGAGATCGCGGTGGAGCAGCA	0.662264
GATCGCGGTGGAGCAGCAGCTGG		TTCCTGTGTCCACATGCCGCTGG		CTCTGAGCCACATTGAGGGGAGG		GATCGCGGTGGAGCAGCAGCTGG	TTGACTTGGAGATCGCGGTGGAGCAGCAGCTGGGGGCGCAGCC	0.50569
TGTCCGTTTCGCCACATCAGTGG		AACACAGGGAACCTCAGGCCAGG		CCAGGCTTCCCGATCCACAGGGG		TGTCCGTTTCGCCACATCAGTGG	AGGGGGCATGTGTCCGTTTCGCCACATCAGTGGTGAGAAGACA	0.691432
CTGTCTTCTCACCACTGATGTGG		ATATGACGATCAGTGACGAGTGG		CTGTTGGAAGAGAGGCGGATTGG		CTGTCTTCTCACCACTGATGTGG	TTGCACACAACTGTCTTCTCACCACTGATGTGGCGAAACGGAC	0.554539
GGCTGAAGGAAGATGGCGGACGG		TCCAAGTCACCAATGCAAGCTGG		GCATCCGCTCATGGGTCTTCTGG		GGCTGAAGGAAGATGGCGGACGG	CGGCGGCCGAGGCTGAAGGAAGATGGCGGACGGCGTGGACCAC	0.596581
ATAGACATTTACGCGGATGTCGG		ACTGATTGAAGCCCACGAGCAGG		ACATCCAGAAGACCCATGAGCGG		ATAGACATTTACGCGGATGTCGG	CGTGGACCACATAGACATTTACGCGGATGTCGGCGAAGAGTTC	0.641402
TGTCGGCGAAGAGTTCAACCAGG		GATAGTGAAGCTCCTGGGACTGG		AGAGGCCACGCAGCTTTGTCCGG		TGTCGGCGAAGAGTTCAACCAGG	TTTACGCGGATGTCGGCGAAGAGTTCAACCAGGTACGTGAGAG	0.614912
CCAACTGTTGGTGATGATGTGGG		GCAGCATCAACCTGGGAAACAGG		CATCCCGCTGCCCCAGTGGAAGG		CCAACTGTTGGTGATGATGTGGG	TACTCTCCCACCAACTGTTGGTGATGATGTGGGTAAAGGAGCA	0.510298
AGCTCCAGCTGCTGAACCACCGG		CTCGTTGACAAGGTCCAGCCTGG		GAAGACACCTCCTATGCAGATGG		AGCTCCAGCTGCTGAACCACCGG	AGAGCTGAGAAGCTCCAGCTGCTGAACCACCGGCCTGTGACTG	0.613426
TGGATCTCCACAGCAGTCACAGG		AGGTCAATGGCCAGCAAGGAGGG		AGCAGGTAGTCTGGGGATACAGG		TGGATCTCCACAGCAGTCACAGG	ACTCACCAGCTGGATCTCCACAGCAGTCACAGGCCGGTGGTTC	0.608278
GCAGAATGCTGGTGACGGTGTGG		ATCGTTGGAGCCAATGGAACAGG		TCTGAGCCACATTGAGGGGAGGG		GCAGAATGCTGGTGACGGTGTGG	GGCTCTGCAGGCAGAATGCTGGTGACGGTGTGGAGAAGAGCTT	0.644982
TGCAGGCAGAATGCTGGTGACGG		CCAGCTGGTCTGTTCTGCAAAGG		ACAGGACCGAGTAGTCATCCTGG		TGCAGGCAGAATGCTGGTGACGG	CCTCTGGCTCTGCAGGCAGAATGCTGGTGACGGTGTGGAGAAG	0.554857
TGGCTCTGCAGGCAGAATGCTGG		ACACGCTGTTTAGGAGCGGGAGG		TGTGGCTCAGAGATACGTGGTGG		TGGCTCTGCAGGCAGAATGCTGG	GCTCAGCCTCTGGCTCTGCAGGCAGAATGCTGGTGACGGTGTG	0.642203
TGCTCAGCCTCTGGCTCTGCAGG		CAGCCAGGTCGACCTTAAGCAGG		TCAGCTGATCAAACAAACCCAGG		TGCTCAGCCTCTGGCTCTGCAGG	ATTCTTCTTCTGCTCAGCCTCTGGCTCTGCAGGCAGAATGCTG	0.518892
GTCGACCTCTTGCTGTGCTGCGG		CACCACTGACTTTCGGAGCAAGG		CCAGGAGACACACCCTGAGCCGG		GTCGACCTCTTGCTGTGCTGCGG	CCCGGGGCCTGTCGACCTCTTGCTGTGCTGCGGCGACTTCCAG	0.898879
AGATCTTATCCAGCTCGCCGTGG		GGATGTGCTCATACGTGGGCAGG		GATCCACAGGGGCAGGGTCATGG		AGATCTTATCCAGCTCGCCGTGG	AGCGTCTCATAGATCTTATCCAGCTCGCCGTGGCAGCAGCCAG	0.588459
TCTACAAGTATGAAGCGCCCTGG		GAAGCTGGTTCAGGCACGCCAGG		TATTACCGGACAAAGCTGCGTGG		TCTACAAGTATGAAGCGCCCTGG	CGGAAGGAGATCTACAAGTATGAAGCGCCCTGGACAGTCTACG	0.726632
TTCATCGCGTAGACTGTCCAGGG		CTGTCGCGAGGAGAAGGGCCTGG		CTGCAGTTTCTCCCTATTACCGG		TTCATCGCGTAGACTGTCCAGGG	CACACTCCAGTTCATCGCGTAGACTGTCCAGGGCGCTTCATAC	0.702198
ACGCGATGAACTGGAGTGTGCGG		ATCAGCAGTTCTCGCCGGGCTGG		CCCCATCCACGGCCTTCACCCGG		ACGCGATGAACTGGAGTGTGCGG	TGGACAGTCTACGCGATGAACTGGAGTGTGCGGCCCGATAAGC	0.59873
ACAATGGCCCGGAGCAACTCTGG		CCAAATCACGATCCTTGCCCTGG		CATAGGAGGTGTCTTCAAACAGG		ACAATGGCCCGGAGCAACTCTGG	GCCACAGTCGACAATGGCCCGGAGCAACTCTGGCTTGAGCAGG	0.586476
AGTCACGAAAGCCAGAGCTGTGG		CCAGGTGCTAGACAGGCCCACGG		GCCACGTAGTCTCCTGAGGCAGG		AGTCACGAAAGCCAGAGCTGTGG	TTGAGCAGGAAGTCACGAAAGCCAGAGCTGTGGATGGAGACAT	0.725308
TATGTCTCCATCCACAGCTCTGG		AATGCCACAGCAGTCCCAAATGG		AAGTTCTGCAATGCGGGAATCGG		TATGTCTCCATCCACAGCTCTGG	CAAGGGCTCCTATGTCTCCATCCACAGCTCTGGCTTTCGTGAC	0.577699
GGACTATGAAGATGATGAGGTGG		TGCCGAACACTTCCTCGCAAAGG		GCAGGGATGGCCCCACAGAGGGG		GGACTATGAAGATGATGAGGTGG	ATGAGCTCTTGGACTATGAAGATGATGAGGTGGAGACAGCAGC	0.654897
CCCTTCTAGGGCCAGTGGGATGG		AGCAGTAGCGCTTCAGGCCCAGG		GTAGATGACATCGATGAAGAAGG		CCCTTCTAGGGCCAGTGGGATGG	GGAGGTCCTTCCCTTCTAGGGCCAGTGGGATGGCCTTCTCCTG	0.497888
GCCTTCTCCTGGATCAGCGTAGG		TGACTTCGATCAGTTACCGGAGG		CTCAGCCTCTGCATCGGCCTTGG		GCCTTCTCCTGGATCAGCGTAGG	CAGTGGGATGGCCTTCTCCTGGATCAGCGTAGGTCGCGACCAG	0.854829
GTCGCGACCTACGCTGATCCAGG		AGTGGCCCTTCCGCAGCAGCCGG		TGGCCTCTACACAACCGCCAAGG		GTCGCGACCTACGCTGATCCAGG	ATCTGGGCTGGTCGCGACCTACGCTGATCCAGGAGAAGGCCAT	0.62506
AGGCTGTCACCGATCTGGGCTGG		CGAGACCCTTCAGGGACAAAGGG		CCTTCTGGAACAAGGCCTCAGGG		AGGCTGTCACCGATCTGGGCTGG	CTGGTCTCCTAGGCTGTCACCGATCTGGGCTGGTCGCGACCTA	0.498886
ATGGAGGACTCTGAAGCACTGGG		AAGGACTTCTTCCCGGAGACGGG		GATGACCCTGCTGCAGCAGTCGG		ATGGAGGACTCTGAAGCACTGGG	GAGCAGCGCCATGGAGGACTCTGAAGCACTGGGCTTCGAACAC	0.565468
AGGAGATAGAGAGCGAGAGAGGG		CCGTCAGCTCTTGGCCCGACAGG		TTACCCGCTGTGGGGGCGCATGG		AGGAGATAGAGAGCGAGAGAGGG	AACGTGATAGAGGAGATAGAGAGCGAGAGAGGGAGAAAGAAAA	0.614881
AGAGTGCGAGGATGTCCAAGCGG		ATGACACTGCTTTCAGCAAGAGG		GGCTGCTTTACCCGCTGTGGGGG		AGAGTGCGAGGATGTCCAAGCGG	GCCCGTTCGAAGAGTGCGAGGATGTCCAAGCGGCACCGGTTGG	0.575498
GTAGTGCTGGAAGTTGGACCTGG		CCGACCTCATGCATAACAAAAGG		TGGGGACGAGCAGTGGATCCTGG		GTAGTGCTGGAAGTTGGACCTGG	ACCAACTGATGTAGTGCTGGAAGTTGGACCTGGAACTGGCAAC	0.525016
ACAGGACTCATGTTCAACACGGG		CACCGTTGGCTCCTAGGCCGAGG		ATGGCTGTAACTGACCACCTCGG		ACAGGACTCATGTTCAACACGGG	GTATTTTCTTACAGGACTCATGTTCAACACGGGGATTGGGCAG	0.505551
GAGATGCCGAAGGTCAAGTCGGG		TGCTACTCCTTCTGGCAGGCGGG		TGTAACTGACCACCTCGGCCAGG		GAGATGCCGAAGGTCAAGTCGGG	GCTTTCTGCCGAGATGCCGAAGGTCAAGTCGGGGGCCATCGGC	0.579296
TTAGCAGAAAGCAAACGGCTTGG		TCAAAGAGGCTGCCCGAAAGAGG		GCAGCGGGATGACACGGCGCCGG		TTAGCAGAAAGCAAACGGCTTGG	CAGTGTCGATTTAGCAGAAAGCAAACGGCTTGGCTGTCTCCTG	0.679528
CTAAATCGACACTGATAGACCGG		GGAGCAGAAATTTGACCCGATGG		ACCAGGCTTCCCGATCCACAGGG		CTAAATCGACACTGATAGACCGG	TTGCTTTCTGCTAAATCGACACTGATAGACCGGCTGAGCTCTA	0.50395
TGACCACCCTGGGATGGAGGTGG		CTAATTTAGCTGCCTCAGCCTGG		GGGGCGCATGGATCAGGGCGCGG		TGACCACCCTGGGATGGAGGTGG	ATCATGACGATGACCACCCTGGGATGGAGGTGGTGCTGCATGA	0.543986
ATGAGGTGGAGACAGCCCAAGGG		CCAATCTCCTCCCAGTCAACAGG		CCAGAAGGAGCAGCTCGTGCTGG		ATGAGGTGGAGACAGCCCAAGGG	AACAATCTGCATGAGGTGGAGACAGCCCAAGGGCAGCGCTTCC	0.714767
ATGTGGTGAAGGAGGTGCTAGGG		GAAAGCCAGAAGAGGCCCAGCGG		CTCTGTCTGCATCCGCTCATGGG		ATGTGGTGAAGGAGGTGCTAGGG	AAGAGGAAGCATGTGGTGAAGGAGGTGCTAGGGGAGCACATAG	0.617465
CACCACATGCTTCCTCTTGGTGG		TCCTCTTGAGAGGATTCCACAGG		ACTGGGGCAGCGGGATGACACGG		CACCACATGCTTCCTCTTGGTGG	GCACCTCCTTCACCACATGCTTCCTCTTGGTGGCCTGAGACAT	0.751854
GCATGTCTCAGGCCACCAAGAGG		GATTTCAGGACAGCTGAAACAGG		GAAAGCTCTGGACAAGATCGCGG		GCATGTCTCAGGCCACCAAGAGG	GACGACTTCAGCATGTCTCAGGCCACCAAGAGGAAGCATGTGG	0.600526
GCGAAAGCGGCTGCTCAAAGAGG		CAACGGAAACACGTGTAAGATGG		CACCAGGCTTCCCGATCCACAGG		GCGAAAGCGGCTGCTCAAAGAGG	CGGGCTCGGCGCGAAAGCGGCTGCTCAAAGAGGAAGACATGAC	0.651699
CACGATGGCGACCTCGGGCTCGG		AGACGCCCTGCAGCATGAACTGG		CCTTACAGGAAGAGCGTTCGCGG		CACGATGGCGACCTCGGGCTCGG	CGACCACGGCCACGATGGCGACCTCGGGCTCGGCGCGAAAGCG	0.5138
GTGGTGCACGCGTCTATCGCCGG		AGAAACGGTCAGGGCCGGCGCGG		AAACATGATATCTAAGTTAAAGG		GTGGTGCACGCGTCTATCGCCGG	TACCATCCCCGTGGTGCACGCGTCTATCGCCGGCTGCCGCATC	0.691885
TACTGTCTGGTAGCGATCGGAGG		CGCCTCACTGGTGGAGAAGCCGG		AAGGTGAATCCGACCCAGAGAGG		TACTGTCTGGTAGCGATCGGAGG	CACCAACACCTACTGTCTGGTAGCGATCGGAGGCTCAGAGAAC	0.648668
CGCTACCAGACAGTAGGTGTTGG		CTCAGTATCGTCAGTGAAGCAGG		TCTGCAGACATTTCCAAAAAAGG		CGCTACCAGACAGTAGGTGTTGG	AGCCTCCGATCGCTACCAGACAGTAGGTGTTGGTGAGCTTGGC	0.698023
CACTGTCGGTGAGCTTCACGTGG		GAGCCATCTGTCCTGTCCGCGGG		AATTGTAAAGGTGGTTGAAAGGG		CACTGTCGGTGAGCTTCACGTGG	GCCCTCAGGGCACTGTCGGTGAGCTTCACGTGGAACACCGACA	0.600578
GCGGGTTAGCGACGGCAGCAAGG		TTGTCGTCTTTGGACAAGGCGGG		ACTTATTGAGAGAGAATATTTGG		GCGGGTTAGCGACGGCAGCAAGG	TGTCGTGCGGGCGGGTTAGCGACGGCAGCAAGGTGTCGGTGTT	0.480571
TGAAGGAGGATAGGAGCTACGGG		CACTGTTGAGGACGAAGAAAGGG		GCTTATTGGATCTGAAGAGTAGG		TGAAGGAGGATAGGAGCTACGGG	ATGGCGGCGCTGAAGGAGGATAGGAGCTACGGGCTGTCGTGCG	0.577168
TGGCGGCGCTGAAGGAGGATAGG		ACAGTCAGCGGTGGAACAGCTGG		TTCTACTTAGCCAAACACAGTGG		TGGCGGCGCTGAAGGAGGATAGG	GGTCGCAAGATGGCGGCGCTGAAGGAGGATAGGAGCTACGGGC	0.562703
ATGGCGGCAGTGGCAACCTGCGG		ATTCAAATGGATGCCCGAGCTGG		TGTACGTTATGGGTGTATTAGGG		ATGGCGGCAGTGGCAACCTGCGG	AGGCTCTAAGATGGCGGCAGTGGCAACCTGCGGTAGTGTTGCC	0.681057
ACTCGCGGCAACACTACCGCAGG		TGGAGTGTGGCTAGACAAAGTGG		AACGGAAGAACCAATTGTAAAGG		ACTCGCGGCAACACTACCGCAGG	CAGACCCAGTACTCGCGGCAACACTACCGCAGGTTGCCACTGC	0.508321
GGTAGTGTTGCCGCGAGTACTGG		CAAAGAACTTCTCAAGGGCCTGG		TGAGCAAAGGCACGGGCAGCCGG		GGTAGTGTTGCCGCGAGTACTGG	GGCAACCTGCGGTAGTGTTGCCGCGAGTACTGGGTCTGCAGTG	0.490036
CACTGCAGACCCAGTACTCGCGG		GGAGCAACTCTGGCTTGAGCAGG		CTCACACTCCAGCATCATATGGG		CACTGCAGACCCAGTACTCGCGG	TGGCTGTCGCCACTGCAGACCCAGTACTCGCGGCAACACTACC	0.48017
TCGGCAGGCATATCCGCTGGAGG		TACCATCGAGGCTCTGAAACTGG		AAATCAAAGGAAATAGAAAATGG		TCGGCAGGCATATCCGCTGGAGG	CCGCTTGTTATCGGCAGGCATATCCGCTGGAGGTGACCAAACT	0.729927
CGGGAAGACAGTATCCCTGTTGG		TGCGTGGCCTATGCAAGAAAGGG		CGAGGAGAGACTCACCGGAAAGG		CGGGAAGACAGTATCCCTGTTGG	CCTCAGGCACCGGGAAGACAGTATCCCTGTTGGCCCTGATCAT	0.588654
TGGAGATGCCCTCAGGCACCGGG		TGGCCTGGATAGGCAGGACATGG		CAAAACTGGAAGGAATGTTTAGG		TGGAGATGCCCTCAGGCACCGGG	CATGGAGTCCTGGAGATGCCCTCAGGCACCGGGAAGACAGTAT	0.530345
GGAGTCCTGGAGATGCCCTCAGG		GCTGCATCCAACCCTTAAACAGG		TTCTTAATAACAACTGGACTTGG		GGAGTCCTGGAGATGCCCTCAGG	GCAGGGTCATGGAGTCCTGGAGATGCCCTCAGGCACCGGGAAG	0.630817
ACGCACGCTGGACGCCAAGGTGG		CCTCCAAGCAGCGCATAGCCTGG		CACAGAGTCAAGATTCAAACAGG		ACGCACGCTGGACGCCAAGGTGG	GGGAGCTCAAACGCACGCTGGACGCCAAGGTGGGTGGCCGGTG	0.604735
GCGGGAGCTCAAACGCACGCTGG		GACCTATTGGTGCCGCCAACTGG		TAGTAGAAATGGAGAATTCTGGG		GCGGGAGCTCAAACGCACGCTGG	TCTCCTACATGCGGGAGCTCAAACGCACGCTGGACGCCAAGGT	0.697791
CCAAGATGGCGATGGAGATGAGG		TCGCGATGCATTCTTGGCGCTGG		ATCCAGCGTAAGAATAACAGTGG		CCAAGATGGCGATGGAGATGAGG	CTCATTGGCGCCAAGATGGCGATGGAGATGAGGCTTCCAGTGG	0.567017
GATGGAGATGAGGCTTCCAGTGG		TCAGCATGTCGGGCTCGGCGAGG		GGTCATTGTTGAATGATTCCAGG		GATGGAGATGAGGCTTCCAGTGG	CCAAGATGGCGATGGAGATGAGGCTTCCAGTGGCTCGCAAGCC	0.67161
CTACGGACACAGGATTCATGCGG		CCGCTACTTTCGGATCCAGGAGG		TAGGTTCGATCGCTTCCTCCTGG		CTACGGACACAGGATTCATGCGG	GATACAATCACTACGGACACAGGATTCATGCGGTACGTGGGGA	0.547108
GCTGGAGCTCTTGTCGGACCAGG		CCAGCCGGGTACTTACACACTGG		CTGCAGAACCCATATGATGCTGG		GCTGGAGCTCTTGTCGGACCAGG	GCATGGCGGGGCTGGAGCTCTTGTCGGACCAGGGCTACCGGGT	0.497618
AGCTGCGCAAGATCCAGGCGCGG		GAGCAACCAGAACCGGAGCATGG		GCAGCACAATGTTCTAGTAGCGG		AGCTGCGCAAGATCCAGGCGCGG	CGCGCCGGGGAGCTGCGCAAGATCCAGGCGCGGATGGGCGTGT	0.60238
GCGGATGGGCGTGTTCGCGCAGG		CTGAGGCAGATGCATCCCAGCGG		GGATCTGAAGTTGGTGTTGGAGG		GCGGATGGGCGTGTTCGCGCAGG	AGATCCAGGCGCGGATGGGCGTGTTCGCGCAGGCTGACGGCTC	0.651405
GGCGTGTTCGCGCAGGCTGACGG		ACTCTCCATGCTCCTGGCCATGG		CATGAAGACTATAGTAGAAATGG		GGCGTGTTCGCGCAGGCTGACGG	GGCGCGGATGGGCGTGTTCGCGCAGGCTGACGGCTCGGCCTAC	0.584626
GTTCGCGCAGGCTGACGGCTCGG		GACCTCAAGGAGGAGCGCGGCGG		CTATAGAAATGCATATACAATGG		GTTCGCGCAGGCTGACGGCTCGG	GGATGGGCGTGTTCGCGCAGGCTGACGGCTCGGCCTACATTGA	0.591649
GGCGCCCTTGTATTGAGCCATGG		CAACTCCTTCATCTCGAAGGCGG		CTTGTTTCTGAAGAAGGAGAAGG		GGCGCCCTTGTATTGAGCCATGG	CCTCGCTCGCGGCGCCCTTGTATTGAGCCATGGCAGCGGCGGC	0.60408
ATACAAGGGCGCCGCGAGCGAGG		CCCGGACAAGCCTATCACCCAGG		TATCATCAATAAATAATGAGAGG		ATACAAGGGCGCCGCGAGCGAGG	CCATGGCTCAATACAAGGGCGCCGCGAGCGAGGCCGGCCGCGC	0.488721
GGAGAAGCAGCGCGAGCAGATGG		CTCACCCAACACCTCGAAAGAGG		CTCTAACAAGCTCTCTTTCAGGG		GGAGAAGCAGCGCGAGCAGATGG	TGAAGAAGCGGGAGAAGCAGCGCGAGCAGATGGAGCAGATGAA	0.822505
GCAGATGAAGCAGCGCATCGCGG		GCGGATGCGAAGTTCCCGCATGG		AAAGCTCTTGTTTCTGAAGAAGG		GCAGATGAAGCAGCGCATCGCGG	AGCAGATGGAGCAGATGAAGCAGCGCATCGCGGAGGTGCGAGC	0.784255
TCATTCTCCCGGATGGCACTGGG		CACTGCAGTACTATTGGCCATGG		ATTCAGGAGACCTGGAGTTGAGG		TCATTCTCCCGGATGGCACTGGG	GCTCTTGATGTCATTCTCCCGGATGGCACTGGGGGCCACATCA	0.53823
CTTGATGTCATTCTCCCGGATGG		TCCTCGCGTCACAGCCGGGATGG		GTTATTAAGAAACGTATTGAAGG		CTTGATGTCATTCTCCCGGATGG	CAAAGTAGCTCTTGATGTCATTCTCCCGGATGGCACTGGGGGC	0.609418
TTGCCATCAAAGACATACACGGG		CTTCCTTCCCTAGTCTGGAGAGG		GCTGAAAAAGGGAGTCAAAGGGG		TTGCCATCAAAGACATACACGGG	CTGTGGCGGCTTGCCATCAAAGACATACACGGGCTTGATGCCG	0.618933
GGCTTGCGTGCGGAGATGAGCGG		ATGTTCTTGTCGCCTCCGACCGG		TAGAGAAAAATACACATTTGAGG		GGCTTGCGTGCGGAGATGAGCGG	CGTGGGCTCCGGCTTGCGTGCGGAGATGAGCGGGTCCCTCGGC	0.574379
GCGGAGATGAGCGGGTCCCTCGG		AGTTCCACAAAGTCCACCAAGGG		TGAGAGGTATTCAGGAGACCTGG		GCGGAGATGAGCGGGTCCCTCGG	CGGCTTGCGTGCGGAGATGAGCGGGTCCCTCGGCCGAGCTGCG	0.519579
CGGGTCCCTCGGCCGAGCTGCGG		ATTGACCTTGGCTCAGGCAATGG		TGTGGAGAACGTCTACAATTTGG		CGGGTCCCTCGGCCGAGCTGCGG	CGGAGATGAGCGGGTCCCTCGGCCGAGCTGCGGCGGCTCTGCT	0.666539
GTTGGACGCGCTGGTGAAGAAGG		TGAAGAGCGAACGGGAGCGAGGG		GAGCATCTCAAACACAACGATGG		GTTGGACGCGCTGGTGAAGAAGG	CGGCGGAGCAGTTGGACGCGCTGGTGAAGAAGGACAAGGTGGT	0.565027
CGCGCTGGTGAAGAAGGACAAGG		AGTTGTACTTACTGTTGCCCAGG		GTGTATACTTTGCGATCCTCAGG		CGCGCTGGTGAAGAAGGACAAGG	AGCAGTTGGACGCGCTGGTGAAGAAGGACAAGGTGGTGGTCTT	0.565379
ATGAAATCCATCTACTGCCCTGG		GCCTATACATATTCAGGCGCCGG		ATAAATAATGAGAGGTATTCAGG		ATGAAATCCATCTACTGCCCTGG	GCTCTTCTGAATGAAATCCATCTACTGCCCTGGACTGCATTAG	0.561371
AAACAAACTAATGCAGTCCAGGG		TCTGAAACACTCGCTCCACATGG		AAAATATGTAAACAGCATTTGGG		AAACAAACTAATGCAGTCCAGGG	AGTTATGGGAAAACAAACTAATGCAGTCCAGGGCAGTAGATGG	0.550577
CAGATCCCACATCAATAACCCGG		CCTCCTCAAGGTGCGAGACATGG		CAGTTCACGTCAAAACTGGAAGG		CAGATCCCACATCAATAACCCGG	GTTCGCCATTCAGATCCCACATCAATAACCCGGTCACCTAAGA	0.635324
GGTGACCGGGTTATTGATGTGGG		AGGCTCTGCGCGAGATGAACTGG		AGGCAACATCTACAGGCAACTGG		GGTGACCGGGTTATTGATGTGGG	TATATTCTTAGGTGACCGGGTTATTGATGTGGGATCTGAATGG	0.737968
GATATGATCTGTCCTGAATGTGG		TATTGCCCAGCTGGATCCAGAGG		GTTCTTCCGTTGATTTGTCAAGG		GATATGATCTGTCCTGAATGTGG	CAGAGCCGGTGATATGATCTGTCCTGAATGTGGCTTGGTTGTA	0.688192
TTCAGGACAGATCATATCACCGG		GACATTCACCCAGCATCAAGGGG		ATTGATGATAAGCTGAAAAAGGG		TTCAGGACAGATCATATCACCGG	CCAAGCCACATTCAGGACAGATCATATCACCGGCTCTGTAGTC	0.756707
TTAGTGGAGGACTACAGAGCCGG		ATCCTTTGAGGCAGAGAAGCAGG		GGAAGAACCAATTGTAAAGGTGG		TTAGTGGAGGACTACAGAGCCGG	AGATGCGATTTTAGTGGAGGACTACAGAGCCGGTGATATGATC	0.618049
TGAAGATGGCGTCTACCAGCCGG		GCTTCCGCTTTGATGTGGCATGG		TTATTTAGTCGTGTGCCAAATGG		TGAAGATGGCGTCTACCAGCCGG	GCAGTCGCCGTGAAGATGGCGTCTACCAGCCGGTTAGTATGTC	0.633627
GTCTGCCAGCGCTGTGGAGCCGG		GCGTGCTGAAGAGTTGCGCGTGG		TTGTACGTTATGGGTGTATTAGG		GTCTGCCAGCGCTGTGGAGCCGG	GATGGCCTGTGTCTGCCAGCGCTGTGGAGCCGGCTGGAGACGC	0.659165
TCCACAGCGCTGGCAGACACAGG		AAGCAGACACGAGATGAGACTGG		ACAAGAAGTAGAAACAATATTGG		TCCACAGCGCTGGCAGACACAGG	TCCAGCCGGCTCCACAGCGCTGGCAGACACAGGCCATCGAGCC	0.605802
TTGGACGAAGTCGCTCTGGAGGG		GACACTTAATGTTCACGCGGTGG		AGATAGAAGCTGCTATAGTGCGG		TTGGACGAAGTCGCTCTGGAGGG	GGAGTCGTTGTTGGACGAAGTCGCTCTGGAGGGGCTCGATGGC	0.733282
TGAAGTAGCAATGGACGCGCTGG		CACTATATGGTGGAACACAGTGG		TCGAATCTGAGCAAAGGCACGGG		TGAAGTAGCAATGGACGCGCTGG	CGCCGCCGACTGAAGTAGCAATGGACGCGCTGGAGTCGTTGTT	0.489227
TACGGTGGTGCCGTCCGCCAAGG		CCGAATTCCAAGAAGCCGGGAGG		GATGCGGATCCGGGCCTTTCCGG		TACGGTGGTGCCGTCCGCCAAGG	TCAAGAAAATTACGGTGGTGCCGTCCGCCAAGGTAGGCGGCCC	0.590391
GGGCCGCCTACCTTGGCGGACGG		GGAACCTCCTTTGCCAGACGAGG		GTCGAATCTGAGCAAAGGCACGG		GGGCCGCCTACCTTGGCGGACGG	GGCCCTCCCGGGGCCGCCTACCTTGGCGGACGGCACCACCGTA	0.493765
GTTGAGTCTTCGACAACGTGAGG		CTGATGATGAGGACCGACAGAGG		CAATAGTTTGTTTAAAGAGACGG		GTTGAGTCTTCGACAACGTGAGG	GGAGTCTTTCGTTGAGTCTTCGACAACGTGAGGTCTATGAAGT	0.70303
TAATGTTTATGAATAACGGTTGG		GATGGACTCGGAAGATGCCACGG		AAAGGCCCGGATCCGCATCTTGG		TAATGTTTATGAATAACGGTTGG	ATGTATTTGGTAATGTTTATGAATAACGGTTGGAGTCTTTCGT	0.698913
GAATTTGTGAAAGTCTATCATGG		CACTGTACAAAGGTCCCAGATGG		CTCTTTAAACAAACTATTGCGGG		GAATTTGTGAAAGTCTATCATGG	AAATCTGTTAGAATTTGTGAAAGTCTATCATGGTAATTCTGTT	0.497007
GCAAGTGAATACGAGTCAGAAGG		TCTGCAAGATGAAATCCAGCGGG		GCCTTTGCTCAGATTCGACATGG		GCAAGTGAATACGAGTCAGAAGG	GAAGCAGAAAGCAAGTGAATACGAGTCAGAAGGTGAGATTAAG	0.592335
ACCAGTGCTAGAGAGATTGGCGG		ATTTGCGGAATCCCTGACAGAGG		TTTAACTGGTCCATAAAATGTGG		ACCAGTGCTAGAGAGATTGGCGG	GATACCTGGAACCAGTGCTAGAGAGATTGGCGGGGGAAAAATT	0.559261
GTCCTTAGTAGCACTATCAGAGG		GGCTGCCGGTTCTTATCAGATGG		GTGTTGGTTTACCACAGGCGAGG		GTCCTTAGTAGCACTATCAGAGG	TGTCTCATCAGTCCTTAGTAGCACTATCAGAGGTGAGCTTATT	0.729883
GGCGGTGTCCCTGTCGATTGTGG		CATTACCTGGAGGATTGAGCTGG		AGGACACCAAGATGCGGATCCGG		GGCGGTGTCCCTGTCGATTGTGG	CAATGGCGAAGGCGGTGTCCCTGTCGATTGTGGCCGCTTCCTT	0.593214
AAGAGGCTGGCATCACTTTGAGG		AGCATAGCCTCCGATGACCATGG		TCCGCATCTTGGTGTCCTTCCGG		AAGAGGCTGGCATCACTTTGAGG	ATCTCTAGATAAGAGGCTGGCATCACTTTGAGGGAGGGCGAGT	0.494356
GCTGGCATCACTTTGAGGGAGGG		CAAGTATGCACCATAACCAGTGG		CATTGTTGAATGATTCCAGGAGG		GCTGGCATCACTTTGAGGGAGGG	TAGATAAGAGGCTGGCATCACTTTGAGGGAGGGCGAGTCGTTG	0.591549
GGGCGAGTCGTTGCAGCTGCTGG		CATTGAGATTACACGAGAGGAGG		AAAACTGGAAGGAATGTTTAGGG		GGGCGAGTCGTTGCAGCTGCTGG	CTTTGAGGGAGGGCGAGTCGTTGCAGCTGCTGGGCTAAGGACG	0.516126
TCGTTGCAGCTGCTGGGCTAAGG		TCACTGTCACTGATGTCGACTGG		ATTATAAACAACACTTGGCAAGG		TCGTTGCAGCTGCTGGGCTAAGG	GGAGGGCGAGTCGTTGCAGCTGCTGGGCTAAGGACGTCATCTT	0.483919
GCAGCATGCATAGCTGTTCAAGG		TAGCCGGACCCAGGATGAAGAGG		ATAACTTGTACATGCAACCAAGG		GCAGCATGCATAGCTGTTCAAGG	GACATCAAAAGCAGCATGCATAGCTGTTCAAGGGCTATTAGTT	0.578691
TTGCTGGAATGGCTACAGATGGG		TTGTGGACTACCGAACCAGGTGG		GACCACTGTTATTCTTACGCTGG		TTGCTGGAATGGCTACAGATGGG	CCCAGATACATTGCTGGAATGGCTACAGATGGGACAGGGAGAT	0.518622
TGTGGACCCAGATACATTGCTGG		AATTCGAGACCAAGAGCGCGCGG		TGGATATGATTGCAAGAGAGCGG		TGTGGACCCAGATACATTGCTGG	CCATGGCAGATGTGGACCCAGATACATTGCTGGAATGGCTACA	0.532938
AGAAGGCAGACCAAGTGGCGAGG		GACACTATGGGAACCTACCATGG		AAAGCATGTCTTGGTGCTGGTGG		AGAAGGCAGACCAAGTGGCGAGG	TCTACACCAGAGAAGGCAGACCAAGTGGCGAGGCTTTTGTTGA	0.70009
GCTCGGCCGATGAAGTGCAGAGG		ATCTGACGTACATTGGCACAAGG		CCTGTGGTAAACCAACACAGCGG		GCTCGGCCGATGAAGTGCAGAGG	CCCTGGTCTTGCTCGGCCGATGAAGTGCAGAGGTTTTTTTCTG	0.785202
AGAGACGATGATGTTGGGCACGG		CTGTGTCAACATGCAAGGCCAGG		ATTATTAAAGAGCATTAATATGG		AGAGACGATGATGTTGGGCACGG	GGACCGCGTAAGAGACGATGATGTTGGGCACGGAAGGTGGAGA	0.583648
GCGTAAGAGACGATGATGTTGGG		TTTAAAGTGGCCTGAGCACCTGG		TGGGATGTTGCACTTTGGTGTGG		GCGTAAGAGACGATGATGTTGGG	ACGCCGGACCGCGTAAGAGACGATGATGTTGGGCACGGAAGGT	0.503658
GTACCTCAGATATAAGATCAAGG		CCAGTGGATGTACAACAGGGTGG		TTTACATAGGTATCTTTAGGTGG		GTACCTCAGATATAAGATCAAGG	GTGTTCTGAAGTACCTCAGATATAAGATCAAGGATGATCTTTA	0.654388
AGCCTACCTCTTCCAAGGTAGGG		GAATGTACCTGAAGCTCAGGAGG		GAATGATCATCAAACAGCTATGG		AGCCTACCTCTTCCAAGGTAGGG	AAAAAAAATGAGCCTACCTCTTCCAAGGTAGGGATGATTTTCT	0.527698
TGTATCTTCTCCAGAATGCTGGG		TAGTCTTCCATACCATGAGCTGG		CAGGAAGATGGATCTGAAGTTGG		TGTATCTTCTCCAGAATGCTGGG	TTTTTGTCTTTGTATCTTCTCCAGAATGCTGGGGCAGTGATTG	0.491722
TTCAGGAGTGAAGGCGACATAGG		AGGATGTGTTCAACCACAGCTGG		GAATCCTGTTGACTATATCCAGG		TTCAGGAGTGAAGGCGACATAGG	GACGTTCCCCTTCAGGAGTGAAGGCGACATAGGACGGCGTGAT	0.696785
CGACATAGGACGGCGTGATGCGG		TGTTTACCAGCTAAAGCCAGGGG		CAATTGTAAAGGTGGTTGAAAGG		CGACATAGGACGGCGTGATGCGG	GGAGTGAAGGCGACATAGGACGGCGTGATGCGGTTGCCCTGAT	0.666427
CGTTGGCGATGATCTCCACGCGG		TAGATACCACGAGGAACCCGAGG		CCGCTGTGTTGGTTTACCACAGG		CGTTGGCGATGATCTCCACGCGG	TTGCCCTGATCGTTGGCGATGATCTCCACGCGGCCGTTCTTGA	0.784313
GGAGGACAAGAAGGAGGACGTGG		CAAGGTCAGAAAGCCGGGAGTGG		GCTCACACTCCAGCATCATATGG		GGAGGACAAGAAGGAGGACGTGG	GGGCCGAGGAGGAGGACAAGAAGGAGGACGTGGGCACGGTGGT	0.759881
GCTGAGCAGCAGCAGCATCGCGG		GCTGTCTATGTGTGCTCCACAGG		ATAGTAGAAATGGAGAATTCTGG		GCTGAGCAGCAGCAGCATCGCGG	CCCGCGCCGCGCTGAGCAGCAGCAGCATCGCGGCCACCAGGGA	0.61319
CATAACTGCCACGCAGGAGTTGG		CCTTGAGACCCTTGTCAGAAAGG		ATATTTGGCACGAACACCTGAGG		CATAACTGCCACGCAGGAGTTGG	GTTTACCTTCCATAACTGCCACGCAGGAGTTGGTAGTACCCAA	0.712399
GGGTACTACCAACTCCTGCGTGG		GAGACAGTAATTCCAGCACCAGG		ACCATGTCGAATCTGAGCAAAGG		GGGTACTACCAACTCCTGCGTGG	GTATTGATTTGGGTACTACCAACTCCTGCGTGGCAGTTATGGA	0.666362
TACAGATCAGAAGCAATCAAGGG		TATCCGCCGGCAACTGGAACTGG		GGAAAGGAGAAGTCGTAGACAGG		TACAGATCAGAAGCAATCAAGGG	CTAAATGTCTTACAGATCAGAAGCAATCAAGGGAGCAGTTGTT	0.67163
AGGCTGCGGCGCCCACGAGACGG		AAAGTGGACGAGACACCAAAAGG		TTTACCTTGCTCCCTCAAATAGG		AGGCTGCGGCGCCCACGAGACGG	GGGCCCCGGGAGGCTGCGGCGCCCACGAGACGGGCTGCTGCAG	0.721365
GCTGCAGCAGCCCGTCTCGTGGG		TCCTACAGACGCTTGAGGACAGG		AGAGACTCACCGGAAAGGCCCGG		GCTGCAGCAGCCCGTCTCGTGGG	TGCCAGCCGAGCTGCAGCAGCCCGTCTCGTGGGCGCCGCAGCC	0.521691
AGCTCGGCTGGCACTTATCATGG		GGTAACTTCGTTAACGCCAATGG		AGCTGAAAAAGGGAGTCAAAGGG		AGCTCGGCTGGCACTTATCATGG	GGGCTGCTGCAGCTCGGCTGGCACTTATCATGGCGGATAAATG	0.639976
AACATACCACAGGTAAGCCATGG		GATATTTCGTGTGCCTACAGTGG		AAAAATATGTAAACAGCATTTGG		AACATACCACAGGTAAGCCATGG	TGGATACTCAAACATACCACAGGTAAGCCATGGCAATCCCATC	0.572234
GGATTGCCATGGCTTACCTGTGG		TCTAGATGGTTGGCAGGCACAGG		AAGTAACTGGCTCTAATACACGG		GGATTGCCATGGCTTACCTGTGG	GATTTGGATGGGATTGCCATGGCTTACCTGTGGTATGTTTGAG	0.657203
CAAGATATGCTCACCAGAGTGGG		TTGAGTTGATCAAGGAGCGCTGG		TTTGGTGTGGCTGACTGAGTGGG		CAAGATATGCTCACCAGAGTGGG	GATATAGTTACAAGATATGCTCACCAGAGTGGGTTTCATGTTG	0.787412
CACTATGGACATATACTTGCGGG		GAGTGGTGAGGCAGTCACAAGGG		TAATATGGTCATCTGGAAAGTGG		CACTATGGACATATACTTGCGGG	TGGACTGCCTCACTATGGACATATACTTGCGGGTACAATTAAA	0.515506
GTTAGATTTACCTTCTATGATGG		CTGTGAATAGGCGCATCAGAGGG		TGTTTCTTTCCTCTCTGGGTCGG		GTTAGATTTACCTTCTATGATGG	TTTATTACCTGTTAGATTTACCTTCTATGATGGTCCTCCTTTT	0.668534
GGGAGGGAGCAAAGATGGAGCGG		CAGCTACCTCATCAATCCGGAGG		TGTTGGTTTACCACAGGCGAGGG		GGGAGGGAGCAAAGATGGAGCGG	CTCCCTGCCAGGGAGGGAGCAAAGATGGAGCGGCGGGAGGAGC	0.599395
GGAGCGGCGGGAGGAGCAGCCGG		TTCGTCTGCGAAGAAGAAAGAGG		GATGGATCTGAAGTTGGTGTTGG		GGAGCGGCGGGAGGAGCAGCCGG	GAGCAAAGATGGAGCGGCGGGAGGAGCAGCCGGGGGCTGCAGG	0.651311
ACCAGCCTTGGACTTCACTGTGG		TCTTGTGTAGGAGTATACGGAGG		GGACACCAAGATGCGGATCCGGG		ACCAGCCTTGGACTTCACTGTGG	CTGGAGCAGCACCAGCCTTGGACTTCACTGTGGAGAACGTGGA	0.729718
GTTCTCCACAGTGAAGTCCAAGG		TGACGTTTGTGCAGTCGGAAAGG		ATGATTGCAAGAGAGCGGAAAGG		GTTCTCCACAGTGAAGTCCAAGG	CCTTCTCCACGTTCTCCACAGTGAAGTCCAAGGCTGGTGCTGC	0.582524
CACTGTGGAGAACGTGGAGAAGG		AAGTTGAAGCGCTGGAAGAAAGG		GCCGGAAGGACACCAAGATGCGG		CACTGTGGAGAACGTGGAGAAGG	CCTTGGACTTCACTGTGGAGAACGTGGAGAAGGTATGAGGGCT	0.646895
ATAAGAACCTGGCTCAGAAGTGG		CCAGGAGCAAGGTGTGACAGTGG		AATATCCTGTCGTGAGCACCCGG		ATAAGAACCTGGCTCAGAAGTGG	AACATTGAGAATAAGAACCTGGCTCAGAAGTGGCTGATGCAGG	0.684242
TATGGACCCAGCCCTGCGTGAGG		TAGCAGAGGCTCTTACCCAAGGG		TCATCTACGGCAAACTCTATTGG		TATGGACCCAGCCCTGCGTGAGG	TGCGGGGCACTATGGACCCAGCCCTGCGTGAGGCCGCGGAGCG	0.584582
TTCATTGAGCTGGCGCTCCGCGG		GAAGCCTGAAGGAGTTACGGAGG		TACCACAGGCGAGGGACTGTAGG		TTCATTGAGCTGGCGCTCCGCGG	GCGTCCTTACTTCATTGAGCTGGCGCTCCGCGGCCTCACGCAG	0.630807
GCGTCCTTACTTCATTGAGCTGG		ATTCGCTCTGAAGATACCACTGG		GGGTGCTCACGACAGGATATTGG		GCGTCCTTACTTCATTGAGCTGG	CGCTAGCCGGGCGTCCTTACTTCATTGAGCTGGCGCTCCGCGG	0.670376
CCTGATCGAGAAACAGCACCAGG		CAATTGTCTGGCGGCGAGCCAGG		GTGTATGAGTTCCTATTTGAGGG		CCTGATCGAGAAACAGCACCAGG	ACAGTATTGGCCTGATCGAGAAACAGCACCAGGGGATATATCC	0.512033
GCATGTAGTAAGCTGTACCCTGG		GGAAACCAGACTTGTTCAGCTGG		ATGTCAGTTCACGTCAAAACTGG		GCATGTAGTAAGCTGTACCCTGG	TGTGATGAATGCATGTAGTAAGCTGTACCCTGGAAGCCAAAAA	0.669091
TAATGAGCTGGAGGCAATTGCGG		TCGCAAGAGCCACTTGGCAAAGG		GAGCTGTCGACCACTGTGTTTGG		TAATGAGCTGGAGGCAATTGCGG	ATTCAGTGGCTAATGAGCTGGAGGCAATTGCGGAACCACAGCC	0.773405
TTCAGTGGCTAATGAGCTGGAGG		TGCCGGTGACAAATTAACAGAGG		GTATGTACAACAAAATAATGTGG		TTCAGTGGCTAATGAGCTGGAGG	CTTTCACCCATTCAGTGGCTAATGAGCTGGAGGCAATTGCGGA	0.609103
ATTGCATCTTCAGCCAGCACTGG		TCCAGACGGTGCCACACAGCGGG		ACCACAGGCGAGGGACTGTAGGG		ATTGCATCTTCAGCCAGCACTGG	GGCGGCCTTGATTGCATCTTCAGCCAGCACTGGAAGTAACGGA	0.624004
GCTGCCGCCTACCCGTGCTGCGG		GCTTCTCGATCAGGTCCACGTGG		CATGGAGAAAAGCTCTACACTGG		GCTGCCGCCTACCCGTGCTGCGG	ATAATCGAGGGCTGCCGCCTACCCGTGCTGCGGCGGAACCAGG	0.504596
GGTTCCGCCGCAGCACGGGTAGG		TGAAGCGCTACTGCTGCCGCCGG		GTGGAGAACGTCTACAATTTGGG		GGTTCCGCCGCAGCACGGGTAGG	TCGTTGTCCTGGTTCCGCCGCAGCACGGGTAGGCGGCAGCCCT	0.624542
CACGCTCAGGATCTCGGCCAGGG		GCAAGATCGTCGGCAACAAGTGG		AACAATATTGGATAAAGCAATGG		CACGCTCAGGATCTCGGCCAGGG	TGATGTCCTTCACGCTCAGGATCTCGGCCAGGGCTATGAGAAT	0.550098
GTCCTTCACGCTCAGGATCTCGG		CCCGATACTGCTCGAACAGGTGG		GCCCTACAGTCCCTCGCCTGTGG		GTCCTTCACGCTCAGGATCTCGG	GGCCACTGATGTCCTTCACGCTCAGGATCTCGGCCAGGGCTAT	0.610879
GCGTGAAGGACATCAGTGGCCGG		TTTGGAAGTAAACCAGCACCTGG		GCTCTAACAAGCTCTCTTTCAGG		GCGTGAAGGACATCAGTGGCCGG	GAGATCCTGAGCGTGAAGGACATCAGTGGCCGGAAGCTTTTCT	0.580082
GCCTTTCAAACATGGAGGAGCGG		AGCTGGCTGGCTAAATGAACTGG		TGGTGTTGATCTTACAGTCCGGG		GCCTTTCAAACATGGAGGAGCGG	CGGCTTGCGGGCCTTTCAAACATGGAGGAGCGGGAGCGGGGGG	0.558724
GCGCGTACAGGGCCAGCAGCGGG		CGGAGAACGACCTCAACCAGGGG		TCAAAAGCATGTCTTGGTGCTGG		GCGCGTACAGGGCCAGCAGCGGG	GGCAGGCGGGGCGCGTACAGGGCCAGCAGCGGGTCGAAGCTGT	0.539293
GTAGGGAATGGGAGGCAGGCGGG		GGTGCCTTGGCTTTGTCCACAGG		AGTTCCTATTTGAGGGAGCAAGG		GTAGGGAATGGGAGGCAGGCGGG	GGGCATTGGGGTAGGGAATGGGAGGCAGGCGGGGCGCGTACAG	0.549668
GCTGGGTCACCTGTAATTGTAGG		CAACGAGAATCACTCTGGAGAGG		GGTGTATTAGGGATCATCTACGG		GCTGGGTCACCTGTAATTGTAGG	CCCGGTGCCCGCTGGGTCACCTGTAATTGTAGGCGCTGAAACG	0.622992
TGCTCTCTCTCAGCATCGCCCGG		ATCCTACTCTCATCACACACTGG		TTGAAAAATGGAAAGACAGAAGG		TGCTCTCTCTCAGCATCGCCCGG	CTGAAACGCTTGCTCTCTCTCAGCATCGCCCGGTACAGAGATA	0.664679
ACAAGTGTTATCTCTGTACCGGG		TCATCAACAGAGCCCGCCAATGG		TATTGATGATAAGCTGAAAAAGG		ACAAGTGTTATCTCTGTACCGGG	CCAGTCGCGCACAAGTGTTATCTCTGTACCGGGCGATGCTGAG	0.729819
TCCAGCGATGGATCCCACCGCGG		TTCTAGACCCACCAAGAAAGAGG		AAGCATGTCTTGGTGCTGGTGGG		TCCAGCGATGGATCCCACCGCGG	CTGTATGCTGTCCAGCGATGGATCCCACCGCGGGAAGCAAGAA	0.529746
GAAGGAGCCTGGAGGAGGCGCGG		GGAACGGGCTCCAATGGACATGG		ACACAACGATGGATGAATTCAGG		GAAGGAGCCTGGAGGAGGCGCGG	CGGGAAGCAAGAAGGAGCCTGGAGGAGGCGCGGCGACTGAGGA	0.517702
TCAGTCGCCGCGCCTCCTCCAGG		GAGTATTCTTATCCATCCCGTGG		ACCCAGAGAGGAAAGAAACAAGG		TCAGTCGCCGCGCCTCCTCCAGG	CACGCCCTCCTCAGTCGCCGCGCCTCCTCCAGGCTCCTTCTTG	0.584714
AGGAGGCGCGGCGACTGAGGAGG		TGTGGGCATCAACTCGAGCCTGG		GACCTAAAATCATTAACATCTGG		AGGAGGCGCGGCGACTGAGGAGG	AGGAGCCTGGAGGAGGCGCGGCGACTGAGGAGGGCGTGAATAG	0.562559
ATGCTGAATTCCTCAATGGAGGG		AAATTTGCACGGAGAGCAGAAGG		CTGTGGTAAACCAACACAGCGGG		ATGCTGAATTCCTCAATGGAGGG	GGGCTTCACTATGCTGAATTCCTCAATGGAGGGCGGTTTTGGC	0.551214
GGTCTCCAGCGCCTTCCTGCTGG		ATCCTCACTAATGCCTGGCATGG		TGGGTCGGATTCACCTTGTTTGG		GGTCTCCAGCGCCTTCCTGCTGG	CCCGTCGTAAGGTCTCCAGCGCCTTCCTGCTGGTGGCCCCAGA	0.612911
GGCCACCAGCAGGAAGGCGCTGG		TCTTCCTTAGCCCAACAGCCAGG		TTGGATATTACAGATGACCATGG		GGCCACCAGCAGGAAGGCGCTGG	GCAGGTCTGGGGCCACCAGCAGGAAGGCGCTGGAGACCTTACG	0.639735
CTTTGTGTCCTTGGCGCCGGTGG		GATGCCCAATGAGGAGGCCCGGG		AATATCTCAAAAGCATGTCTTGG		CTTTGTGTCCTTGGCGCCGGTGG	TGCCCATTGGCTTTGTGTCCTTGGCGCCGGTGGCCTGCTCCCG	0.60591
TCGGACTCAACCTCTACTGTGGG		TAGTCTGTGCGGCACAGGCCCGG		ACAGTCCGGGTGCTCACGACAGG		TCGGACTCAACCTCTACTGTGGG	AACGCGGTAATCGGACTCAACCTCTACTGTGGGGGGGCCGGCT	0.606977
CTTACTCCTCCAAGAAGTCCAGG		AACAGAACTTCGCTTTGAGGTGG		TTTCTTGCATAAACCTAAAAAGG		CTTACTCCTCCAAGAAGTCCAGG	CGCTCGCCGACTTACTCCTCCAAGAAGTCCAGGAACAGTTTCT	0.661
ACTGTTCCTGGACTTCTTGGAGG		ACTGGAGCAGATTAGGGACATGG		CAAAGGCACGGGCAGCCGGAAGG		ACTGTTCCTGGACTTCTTGGAGG	AGTGCCAGAAACTGTTCCTGGACTTCTTGGAGGAGTAAGTCGG	0.703111
GACCTCCAGGTGCTGGCTGCCGG		CCGTGTAGAACTCCTTGGAGAGG		AAGCTGAAAAAGGGAGTCAAAGG		GACCTCCAGGTGCTGGCTGCCGG	CCTCGTCGCGGACCTCCAGGTGCTGGCTGCCGGCGCCCGGCTC	0.514995
AGCAAATATGGACCTCGCGGCGG		AAAGGCCATCATAGAGACGCAGG		GCACTGCCTTGACAAATCAACGG		AGCAAATATGGACCTCGCGGCGG	CTCGGCACTAAGCAAATATGGACCTCGCGGCGGCAGCGGAGCC	0.684859
GTCCGCGCCAGGAGGAGCCGTGG		TGTCTTCACAGAGGCCAAGACGG		TAGAGACATACTAATGTACATGG		GTCCGCGCCAGGAGGAGCCGTGG	CTCCTGACTTGTCCGCGCCAGGAGGAGCCGTGGCCGCGGTGGG	0.500158
TCCTGGTCCGAAGCCGAGTGCGG		CGATGACAGAACTTGACCACAGG		CTTTGGTGTGGCTGACTGAGTGG		TCCTGGTCCGAAGCCGAGTGCGG	GTGGAGGCTTTCCTGGTCCGAAGCCGAGTGCGGTTGGGGGCGG	0.622276
GCGGTAGGAACATGGCGGATCGG		CCCTGGGACACTCACTCACCTGG		GCACAATGTTCTAGTAGCGGAGG		GCGGTAGGAACATGGCGGATCGG	TCTGTTTGCTGCGGTAGGAACATGGCGGATCGGCTCACGCAGC	0.601799
GGATCGGCTCACGCAGCTTCAGG		AGAACTACGAGCTGCGAGAAAGG		TGAATTCAGGCAACATCTACAGG		GGATCGGCTCACGCAGCTTCAGG	GGAACATGGCGGATCGGCTCACGCAGCTTCAGGACGCTGTGAA	0.689484
ATATTATTGAAAGAGGCAGGAGG		GGTGTGATCCAGCCAGGCCGAGG		CTAGTACATATGTTGAAAAATGG		ATATTATTGAAAGAGGCAGGAGG	TGCTGTCTGAATATTATTGAAAGAGGCAGGAGGACCACATTGC	0.531438
CAGCCAGCTAACCCTACAGAAGG		CATGTTCCGTGGCCTCGCCCAGG		GCTGGTGGGATGTTGCACTTTGG		CAGCCAGCTAACCCTACAGAAGG	TAACAAAGACCAGCCAGCTAACCCTACAGAAGGTAAACAGGTT	0.65344
ACGACAGATGCTGCCCGCATTGG		TTGTTCTCGAGTAAGTCCAGGGG		GTTGGAGGTGCACAAGTAACTGG		ACGACAGATGCTGCCCGCATTGG	GAAGCAACTGACGACAGATGCTGCCCGCATTGGTGCAGATGCA	0.517928
GATGGTCAGGGACTACCTCATGG		TTATGTCTGGGAGGCGAACGCGG		AGTGTATGAGTTCCTATTTGAGG		GATGGTCAGGGACTACCTCATGG	TTGGTTCTCAGATGGTCAGGGACTACCTCATGGCTGAAAACAG	0.595761
GTGTTACAGCGGCAGACTGAAGG		TCTCGCGTTGCTGACGCAGCCGG		TTTCCTCCACAGACTGAATGTGG		GTGTTACAGCGGCAGACTGAAGG	TAAAATCTGTGTGTTACAGCGGCAGACTGAAGGACGGGTGCCT	0.538783
GCTATAAAGCCCAACAAGGATGG		CTTCGGCCTAGACTGCGAGGAGG		AGAGCATTAATATGGTCATCTGG		GCTATAAAGCCCAACAAGGATGG	TGATATCAGTGCTATAAAGCCCAACAAGGATGGATTAAAAAAT	0.587587
TCAAAGGAGAAATCTACCCATGG		ATGGAAGGAATCAACACCACTGG		GTGGTGTTGATCTTACAGTCCGG		TCAAAGGAGAAATCTACCCATGG	AGGCATCTTCTCAAAGGAGAAATCTACCCATGGATGCAATCTT	0.553204
TGAAACGGTATAATCGGAATCGG		GCGGTAGCGGTGGCGAACGACGG		ATACGTTTCTTAATAACAACTGG		TGAAACGGTATAATCGGAATCGG	TATCCATCAGTGAAACGGTATAATCGGAATCGGACACTAACAC	0.486381
TTGCAGACTGGAAATAGCAAAGG		TCTCTTAGTAGCTGCTCCAGTGG		CTTTCAACCACCTTTACAATTGG		TTGCAGACTGGAAATAGCAAAGG	GGTTTCTCTGTTGCAGACTGGAAATAGCAAAGGCTATGCATTT	0.567522
TTGGCACTGTGACACGGTTCAGG		CCTGGAACCCTTGGAGGACGGGG		GCCTTGTTTCTTTCCTCTCTGGG		TTGGCACTGTGACACGGTTCAGG	TTCTCCCAGTTTGGCACTGTGACACGGTTCAGGCTGTCCAGAA	0.789877
CCCAGTTTGGCACTGTGACACGG		GCACGAGGCTGGGTCGAAGACGG		TACAAAAGAACCCAAATCAAAGG		CCCAGTTTGGCACTGTGACACGG	TCATATTTCTCCCAGTTTGGCACTGTGACACGGTTCAGGCTGT	0.515486
AGATCTGGGTTTCGTCAAGTAGG		GCAGCACCCGGTCGTTGAGGAGG		TTTGTAAGAACCCGCTGTGTTGG		AGATCTGGGTTTCGTCAAGTAGG	AAATATGAAAAGATCTGGGTTTCGTCAAGTAGGTTAGGTAGGT	0.751965
TGGGTTTCGTCAAGTAGGTTAGG		CGAGGAACAGAAGTGCGAGGAGG		ACGTTATTATAAACAACACTTGG		TGGGTTTCGTCAAGTAGGTTAGG	TGAAAAGATCTGGGTTTCGTCAAGTAGGTTAGGTAGGTGGCGC	0.63333
TGCGGATTAAGCGACAGGATTGG		AGAGTGGTATAAGAGCAGCATGG		TACCTTATTTATGAGATGTTCGG		TGCGGATTAAGCGACAGGATTGG	GACATCTTCCTGCGGATTAAGCGACAGGATTGGCCCAGCCGGG	0.47665
TCTGCAGCGGAGCCCTTAAGCGG		AGAGGGATCAGAGCTGGAACTGG		TACCGAACATCTCATAAATAAGG		TCTGCAGCGGAGCCCTTAAGCGG	GAATCCTACCTCTGCAGCGGAGCCCTTAAGCGGTAGGTAAAAC	0.805918
GGAGAATCCTACCTCTGCAGCGG		TCTAGCCATGGCACTGAAGAGGG		CTTACCTGGATATAGTCAACAGG		GGAGAATCCTACCTCTGCAGCGG	ACATTTTTCTGGAGAATCCTACCTCTGCAGCGGAGCCCTTAAG	0.534118
GACAGCTTAGAGCTGGAGCTGGG		ATCAGGATATGCCTTAGGGAGGG		GAGATCAAGTTGTACGTTATGGG		GACAGCTTAGAGCTGGAGCTGGG	GTTCCTGACTGACAGCTTAGAGCTGGAGCTGGGGACGGAATGG	0.6524
CCTGACTGACAGCTTAGAGCTGG		CGAATCGGCCTGCGAGAAGCAGG		TACTATAGTCTTCATGTGCTTGG		CCTGACTGACAGCTTAGAGCTGG	CATCGACGTTCCTGACTGACAGCTTAGAGCTGGAGCTGGGGAC	0.680958
GGCGTCGACGGACCCTGGAGCGG		CCGGGACGCTAAGGCAGCCATGG		TGCCTTGTTTCTTTCCTCTCTGG		GGCGTCGACGGACCCTGGAGCGG	CCGCAGGTCTGGCGTCGACGGACCCTGGAGCGGTGTCTGACGG	0.692267
TTCCGTCAGACACCGCTCCAGGG		TTGTGCTGAACTGGAGCACCTGG		TTCAAACGCTAAATCAAGCTTGG		TTCCGTCAGACACCGCTCCAGGG	CTTTGCCGACTTCCGTCAGACACCGCTCCAGGGTCCGTCGACG	0.636129
GAGCGGTGTCTGACGGAAGTCGG		TGAGATGCGTCGTAAAGCAAAGG		AATCTTGACTCTGTGTAGTTTGG		GAGCGGTGTCTGACGGAAGTCGG	ACGGACCCTGGAGCGGTGTCTGACGGAAGTCGGCAAAGCCACG	0.611206
GACGGAAGTCGGCAAAGCCACGG		TCAGCTATGGTGTCTTCCGCCGG		CGAGATCAAGTTGTACGTTATGG		GACGGAAGTCGGCAAAGCCACGG	AGCGGTGTCTGACGGAAGTCGGCAAAGCCACGGGTCGGCCCGA	0.691525
AAGTCGGCAAAGCCACGGGTCGG		ACATACCACTCAGTGCCAACAGG		TTAAAAATGAAACAGGAAGATGG		AAGTCGGCAAAGCCACGGGTCGG	TGTCTGACGGAAGTCGGCAAAGCCACGGGTCGGCCCGAGTGCT	0.531535
GAAGCACTCGGGCCGACCCGTGG		TAAAGGTGCCCAAGAAAGAGAGG		TTAGGTAACTCAGCAGTTGAAGG		GAAGCACTCGGGCCGACCCGTGG	CTTACGTGAGGAAGCACTCGGGCCGACCCGTGGCTTTGCCGAC	0.643623
GGATGTCTCGGCGGACGCGCTGG		AGAGGCGCGCAGCAATGAAGTGG		nd-spa		GGATGTCTCGGCGGACGCGCTGG	CGGGCCGGGGGGATGTCTCGGCGGACGCGCTGGTGAGACGAGC	0.532622
ATTCAGATGTGCCGGAGCAGAGG		CTGAGTACTTGTGATCACCAAGG		AAAGTAATTCACTTACAGTCTGG		ATTCAGATGTGCCGGAGCAGAGG	CAGGACACAGATTCAGATGTGCCGGAGCAGAGGGATAGCAAGT	0.563257
CAAGGTCAAATGGACCCATGAGG		TGGTGAAAGTGCGGCGCAGCCGG		AATGCAGACTTTGCTTTCCTTGG		CAAGGTCAAATGGACCCATGAGG	ATAGCAAGTGCAAGGTCAAATGGACCCATGAGGAGGTGAGTGC	0.564227
GTTGGCAGGACGAGCAGCTGAGG		TTGCGCCTCCTTCTCCACAATGG		GGGGACATAAAAGTAATTGGTGG		GTTGGCAGGACGAGCAGCTGAGG	TCTTTCTGGTGTTGGCAGGACGAGCAGCTGAGGGCCCTGGTGA	0.55036
GTTGGTGAAGCTAACGTTGAGGG		CACCCGAATTGTCCAGCAGAAGG		TCTTGCTCGAGATGTGATGAAGG		GTTGGTGAAGCTAACGTTGAGGG	CATAGTTCCTGTTGGTGAAGCTAACGTTGAGGGGCATCGTCGC	0.58932
GTCGAGGTCATAGTTCCTGTTGG		TTGCCTGGAAAGCTACCAAAAGG		ATTATGCTGAGGATTTGGAAAGG		GTCGAGGTCATAGTTCCTGTTGG	CCGAGTCGTAGTCGAGGTCATAGTTCCTGTTGGTGAAGCTAAC	0.594386
CTATGACCTCGACTACGACTCGG		CATCAGTCAGGTTGAGCCACAGG		CAAAGATGGTCAAGGTCGCAAGG		CTATGACCTCGACTACGACTCGG	CCAACAGGAACTATGACCTCGACTACGACTCGGTGCAGCCGTA	0.618582
GCTGCACCGAGTCGTAGTCGAGG		GCACCTCTGACTGGAACGAGTGG		TGTAGCCCTCTGTGTGCTCAAGG		GCTGCACCGAGTCGTAGTCGAGG	TAGAAATACGGCTGCACCGAGTCGTAGTCGAGGTCATAGTTCC	0.709011
GCCGTATTTCTACTGCGACGAGG		ATACCGCCAGCGCTATGGAGTGG		CACAGAGGGCTACAATGTGATGG		GCCGTATTTCTACTGCGACGAGG	ACTCGGTGCAGCCGTATTTCTACTGCGACGAGGAGGAGAACTT	0.73765
GAACCAGGCGAAGCTGGTGGTGG		CTTCACTGAGAATCTCCACCCGG		CTTGCGACCTTGACCATCTTTGG		GAACCAGGCGAAGCTGGTGGTGG	AGCCGCACCAGAACCAGGCGAAGCTGGTGGTGGCGCTGAGCCG	0.532864
GCTGAGCCGCACCTACCGCACGG		TCCAAGAGGGCAATTTCACCTGG		TTATGCTGAGGATTTGGAAAGGG		GCTGAGCCGCACCTACCGCACGG	TGGTGGTGGCGCTGAGCCGCACCTACCGCACGGTAAGCGCTCC	0.624926
CACCGGAGGGCAGCATGTCGCGG		AACAGTGAGGTCTTCACCGAAGG		TCTCTCAACTTTAACTGGAAAGG		CACCGGAGGGCAGCATGTCGCGG	TTCCGCGGCGCACCGGAGGGCAGCATGTCGCGGCGGCGGCACA	0.689344
TAGGTTGCTCTCCAAAGAGCAGG		TCTGCTAGCTCCCTATGCCAAGG		AGACTTTGCTTTCCTTGGTCAGG		TAGGTTGCTCTCCAAAGAGCAGG	CCAAGCCTTCTAGGTTGCTCTCCAAAGAGCAGGCACTCTGTAG	0.637324
GGAGAGCAACCTAGAAGGCTTGG		ACTACATTCTCGGCCTGAGCAGG		CTCATGGACTAATTATGGACAGG		GGAGAGCAACCTAGAAGGCTTGG	CCTGCTCTTTGGAGAGCAACCTAGAAGGCTTGGCTGGTGTTTT	0.609938
TATCTTCTCAAACATGACACGGG		TAGGAGTTCGAGGGATAACCTGG		TAGCCCTCTGTGTGCTCAAGGGG		TATCTTCTCAAACATGACACGGG	ACTATTTCGCTATCTTCTCAAACATGACACGGGTCTCCTCTTC	0.614222
GGAGAATCTTCAACTGCTGGTGG		GGGTTGGAGAGAAGCCACGAAGG		CTGATAAAATCTACAGTCATAGG		GGAGAATCTTCAACTGCTGGTGG	TCAGCATTGGGGAGAATCTTCAACTGCTGGTGGACCGGCCCGA	0.635728
CTGCTGGTGGACCGGCCCGATGG		ACAGTGCCGATTGTGAAAGGAGG		GTAGCCCTCTGTGTGCTCAAGGG		CTGCTGGTGGACCGGCCCGATGG	GAATCTTCAACTGCTGGTGGACCGGCCCGATGGCACCTACTGT	0.60893
GTTGTGCAGACGGAAACAGTAGG		TTGGCTATTGGATCTTCCCGGGG		GAAGTATTCATTATAGTCAAGGG		GTTGTGCAGACGGAAACAGTAGG	ACACCCGGTCGTTGTGCAGACGGAAACAGTAGGTGCCATCGGG	0.625442
ACGACCGGGTGTACTATGTGAGG		TATGGGATCTCCAGGGAAAGAGG		TGACTATAATGAATACTTCAGGG		ACGACCGGGTGTACTATGTGAGG	CGTCTGCACAACGACCGGGTGTACTATGTGAGGTGAGGCGGGG	0.639461
GGTCCCAGGCATGTCGGATGTGG		GCTGCATGACGAGATCAGCATGG		AGGGCTGCGGGTCGCCATAACGG		GGTCCCAGGCATGTCGGATGTGG	GATTTAGCGTGGTCCCAGGCATGTCGGATGTGGGAGCTACCGG	0.680799
CTCGACGGAAGGCAGCGCCGCGG		ACAGAGTTACCGGCTGAAGAAGG		GTTATGGCGACCCGCAGCCCTGG		CTCGACGGAAGGCAGCGCCGCGG	AACCGGAATGCTCGACGGAAGGCAGCGCCGCGGATCGAATGGT	0.619273
GGTGGTCAGCGCGATGCCCAAGG		TCTCTGCGATTCGGTCCCAACGG		TCACCACGACGCCAGGGCTGCGG		GGTGGTCAGCGCGATGCCCAAGG	CTGCTGGTGCGGTGGTCAGCGCGATGCCCAAGGCCAAGGGCAA	0.609116
CGGGCGCGCGAAGATGGCGGCGG		TCCAGAATTATTGCCACGCCCGG		CTTATATCCAACACTTCGTGGGG		CGGGCGCGCGAAGATGGCGGCGG	TTAGGGCGAGCGGGCGCGCGAAGATGGCGGCGGCCGCCGGCGG	0.652866
CCCGCTCCGCACCTCACACACGG		CCCTGATCCTGGGTGGAGACAGG		AATAAATCAAGGTCATAACCTGG		CCCGCTCCGCACCTCACACACGG	GTCCATTCGACCCGCTCCGCACCTCACACACGGCCCGCCGGCG	0.628509
GCAGGAGCAGTAGAGAACTGTGG		TCCACGACATGTTCCAGGCGGGG		GTTTGTGTCATTAGTGAAACTGG		GCAGGAGCAGTAGAGAACTGTGG	CTCTCATTTTGCAGGAGCAGTAGAGAACTGTGGACTATTCTGC	0.566708
TGGAACACAGCGCACCTCTCAGG		TCGTACGGGACACGATCGCCAGG		TTGACTATAATGAATACTTCAGG		TGGAACACAGCGCACCTCTCAGG	CTGTGCGCACTGGAACACAGCGCACCTCTCAGGCTGCAGCCAA	0.623037
CGTCTTGGCTGCAGCCTGAGAGG		CAGACACCAGTTCGCAGAGCAGG		AGCTGCTCACCACGACGCCAGGG		CGTCTTGGCTGCAGCCTGAGAGG	CCGCAGCTGCCGTCTTGGCTGCAGCCTGAGAGGTGCGCTGTGT	0.554084
TCAGCATGTCGGGCTCGGCGAGG		TCTGGAGGCTGTATGGCCGCAGG		TAAATTCTTTGCTGACCTGCTGG		TCAGCATGTCGGGCTCGGCGAGG	CGAACTCACCTCAGCATGTCGGGCTCGGCGAGGCCCAGGCGCG	0.679311
TCACCTCAGCATGTCGGGCTCGG		GGCAATTACATATGCAGCCCAGG		GTATAATCCAAAGATGGTCAAGG		TCACCTCAGCATGTCGGGCTCGG	GCGGCCGAACTCACCTCAGCATGTCGGGCTCGGCGAGGCCCAG	0.566591
AGGAGTACTTGCGCCTGTCCCGG		TGGATCATACTCCTTGGCGATGG		TATCCTACAACAAACTTGTCTGG		AGGAGTACTTGCGCCTGTCCCGG	AGGAAAGCAGAGGAGTACTTGCGCCTGTCCCGGGTGAAGTGTG	0.726868
GAGGCCGACACACTTCACCCGGG		TTACCGAGATGCTGATGGCCTGG		GAGCTGCTCACCACGACGCCAGG		GAGGCCGACACACTTCACCCGGG	TGCGTGCGGAGAGGCCGACACACTTCACCCGGGACAGGCGCAA	0.70717
CGGCCTCTCCGCACGCACCACGG		TGCACTGATGTGATGGCCCGGGG		AAAAGGACCCCACGAAGTGTTGG		CGGCCTCTCCGCACGCACCACGG	TGAAGTGTGTCGGCCTCTCCGCACGCACCACGGAGACCAGCAG	0.689403
GCTGGTCTCCGTGGTGCGTGCGG		CGTGGCCATGTCCCAGCGAGTGG		TTAACAGCTTGCTGGTGAAAAGG		GCTGGTCTCCGTGGTGCGTGCGG	TGACTGCACTGCTGGTCTCCGTGGTGCGTGCGGAGAGGCCGAC	0.641138
TCGTTCAAATGGCTATGAAGAGG		GCCGGCGCTACAACATCAAGGGG		ACAGGGGACATAAAAGTAATTGG		TCGTTCAAATGGCTATGAAGAGG	CAGATTATCTTCGTTCAAATGGCTATGAAGAGGCATATTCAGT	0.677136
AAAGGAAGCTGAATTAGATGTGG		CTGAGCCTAACTGTGTCAGAAGG		GGCTTATATCCAACACTTCGTGG		AAAGGAAGCTGAATTAGATGTGG	CAGTTTTTAAAAAGGAAGCTGAATTAGATGTGGTATGTTTTAC	0.57888
AATATGCATTGAGTGGTCACAGG		CCCACTTGGACTTCTCCAGGGGG		TAATCATTATGCTGAGGATTTGG		AATATGCATTGAGTGGTCACAGG	CCGCCAGAAAAATATGCATTGAGTGGTCACAGGAGTCCAGTCA	0.56255
GAATGCATCAGAACCATGCACGG		GCGCTGGACGGAGAGGAAAGCGG		GCCCCCCTTGAGCACACAGAGGG		GAATGCATCAGAACCATGCACGG	TCAGGGCTTTGAATGCATCAGAACCATGCACGGTAAGGGGTAG	0.69959
TGGCTACTGAAGAAACATTGTGG		GCATGCCTTGCGAAGAACCATGG		TGAAGTATTCATTATAGTCAAGG		TGGCTACTGAAGAAACATTGTGG	TTGGGCATGATGGCTACTGAAGAAACATTGTGGTCATGGCCTA	0.733125
CCGCCGCTCGCCATGGATGCCGG		TCTCTTACAGGCATGTAAGGAGG		GATGTGATGAAGGAGATGGGAGG		CCGCCGCTCGCCATGGATGCCGG	CGAACGCCGCCCGCCGCTCGCCATGGATGCCGGTGTGACTGAA	0.51235
TTCAGTCACACCGGCATCCATGG		AGTTGACCCTACTGGAGAGGAGG		GCTTATATCCAACACTTCGTGGG		TTCAGTCACACCGGCATCCATGG	TTAGTCCACTTTCAGTCACACCGGCATCCATGGCGAGCGGCGG	0.661065
GATGCCGGTGTGACTGAAAGTGG		CAGTTGGGTAGGGTCTCCGGGGG		TGGATTATACTGCCTGACCAAGG		GATGCCGGTGTGACTGAAAGTGG	GCTCGCCATGGATGCCGGTGTGACTGAAAGTGGACTAAATGTG	0.629773
GTCGGTTAAGAGGATCCGCGAGG		GCTCGCCGCATTACCTAGACAGG		ATTCCAGACAAGTTTGTTGTAGG		GTCGGTTAAGAGGATCCGCGAGG	AGAAAGGGGAGTCGGTTAAGAGGATCCGCGAGGAGAGTGGCGC	0.650037
AAGAGGATCCGCGAGGAGAGTGG		TCATTGCAGATGGAGTCGGGTGG		AAAATCTACAGTCATAGGAATGG		AAGAGGATCCGCGAGGAGAGTGG	GGAGTCGGTTAAGAGGATCCGCGAGGAGAGTGGCGCGCGGATC	0.720699
CGCAATGTCAGAGCAGACGCCGG		ATTTGTAGTGTAGACCCACCAGG		TAGGTATGCAAAATAAATCAAGG		CGCAATGTCAGAGCAGACGCCGG	GGGGCCGCGGCGCAATGTCAGAGCAGACGCCGGCCGAGGCCGG	0.687709
GATGTGCGGCTTGCTATTGAAGG		AGAGATTGTGGCGCAGGCGCGGG		CACCACGACGCCAGGGCTGCGGG		GATGTGCGGCTTGCTATTGAAGG	TCAGCATATTGATGTGCGGCTTGCTATTGAAGGTCAGGTCTTC	0.704593
ATGGTCAGCATATTGATGTGCGG		GAAGCCATCGACAGCAGAGATGG		CGAGATGTGATGAAGGAGATGGG		ATGGTCAGCATATTGATGTGCGG	CTCGGCTAGAATGGTCAGCATATTGATGTGCGGCTTGCTATTG	0.786326
GGCGAAGGGCAGGTTCTCCTCGG		CTATGGACATTCATTTGCGGTGG		GATGATCTCTCAACTTTAACTGG		GGCGAAGGGCAGGTTCTCCTCGG	CGATCTCCTTGGCGAAGGGCAGGTTCTCCTCGGCTAGAATGGT	0.567051
TGAGCTGCACCAAAGAGACGTGG		AGAGATCACAGAGCGAGCCATGG		GACCCGCAGCCCTGGCGTCGTGG		TGAGCTGCACCAAAGAGACGTGG	GACCGCAGGGTGAGCTGCACCAAAGAGACGTGGGACGAGTCCA	0.780852
TGCTGGGATATTAGCTCCAGCGG		TCTCAATGTGGCCTATACAGTGG		CAGGCAGTATAATCCAAAGATGG		TGCTGGGATATTAGCTCCAGCGG	CAACGAGGCCTGCTGGGATATTAGCTCCAGCGGTGTAAACCTG	0.853948
GTGCCTCCAACACCTTCTTGAGG		CGACTGCATTGCATACACCAAGG		GCCCTCTGTGTGCTCAAGGGGGG		GTGCCTCCAACACCTTCTTGAGG	AGGTCCTTGAGTGCCTCCAACACCTTCTTGAGGATGGAGCCCT	0.839292
CCAGGGCTCCATCCTCAAGAAGG		CGGTCAGCAGTATATACAGCAGG		TATTCCTCATGGACTAATTATGG		CCAGGGCTCCATCCTCAAGAAGG	CGCGCCTGGTCCAGGGCTCCATCCTCAAGAAGGTGTTGGAGGC	0.624897
TTCGAGGCGCGCCTGGTCCAGGG		GCTGCAGGACTCACTAAGAGGGG		CTAGAATGACCAGTCAACAGGGG		TTCGAGGCGCGCCTGGTCCAGGG	CGCCACCATGTTCGAGGCGCGCCTGGTCCAGGGCTCCATCCTC	0.577321
GACCAGGCGCGCCTCGAACATGG		CCACCTTCTGGAATACGGCCTGG		CTGTCCATAATTAGTCCATGAGG		GACCAGGCGCGCCTCGAACATGG	TGGAGCCCTGGACCAGGCGCGCCTCGAACATGGTGGCGGAGTG	0.711332
GCAAGAGCAGCGGCGCAGAAAGG		CGTGGGAGCCAAGATGGCGGCGG		AGCCCCCCTTGAGCACACAGAGG		GCAAGAGCAGCGGCGCAGAAAGG	TGGAAGTTGAGCAAGAGCAGCGGCGCAGAAAGGTGGAGGCCGG	0.55482
GGTGGAGGCCGGGAGGACGAAGG		ATGAGGTATAATCTGTCCGCTGG		GTGCTTTGATGTAATCCAGCAGG		GGTGGAGGCCGGGAGGACGAAGG	GGCGCAGAAAGGTGGAGGCCGGGAGGACGAAGGTAAACATTAG	0.593887
GCGTTTGATCATCTCGTCCGTGG		GCTATAAAGCCCAACAAGGATGG		AAATCCTCAGCATAATGATTAGG		GCGTTTGATCATCTCGTCCGTGG	TTACCTTCAGGCGTTTGATCATCTCGTCCGTGGTGATCTTGTC	0.480529
CGGCACTCACGACGCCACAGAGG		TTGACACCACAGGTCCAGCAAGG		TCGAGATGTGATGAAGGAGATGG		CGGCACTCACGACGCCACAGAGG	ATCTTCCCGTCGGCACTCACGACGCCACAGAGGGCAGTGGCAG	0.504134
GCCAGCTGAGGTGGGTGTCCTGG		CTGTGTTCTGTAGACAGACGAGG		AGCCCTCTGTGTGCTCAAGGGGG		GCCAGCTGAGGTGGGTGTCCTGG	TCCTCTTCCAGCCAGCTGAGGTGGGTGTCCTGGTTGGCAAAGA	0.550711
CTCTTCCAGCCAGCTGAGGTGGG		CTTGTACTCACAGAATCCGAAGG		ACTAGAATGACCAGTCAACAGGG		CTCTTCCAGCCAGCTGAGGTGGG	CGCTTGGTTCCTCTTCCAGCCAGCTGAGGTGGGTGTCCTGGTT	0.626733
GGGACGGCGGCCCAGACGGAGGG		ACAGAACCTAGCCTATCAGCTGG		CATACCTAATCATTATGCTGAGG		GGGACGGCGGCCCAGACGGAGGG	CGTTTTCCCGGGGACGGCGGCCCAGACGGAGGGCGAGTCCTTG	0.718389
CTACATCGACAACCTCATGGCGG		CTTCGTGGAGACCCTGAAGCGGG		GAAAGGGTGTTTATTCCTCATGG		CTACATCGACAACCTCATGGCGG	GGTGGAACGCCTACATCGACAACCTCATGGCGGACGGGACCTG	0.63639
GTCGATGTAGGCGTTCCACCCGG		TCACCATTCTGCATCTCCAATGG		AACTAGAATGACCAGTCAACAGG		GTCGATGTAGGCGTTCCACCCGG	CCATGAGGTTGTCGATGTAGGCGTTCCACCCGGCCATGGCGCT	0.511103
CACAGATTCGCGCACACCGTAGG		CATACGGGAGGGCACCAAGGTGG		CAGATTAGTGATGATGAACCAGG		CACAGATTCGCGCACACCGTAGG	CACCGGTGAACACAGATTCGCGCACACCGTAGGCCACGGCGCC	0.72426
TTCGCGCACACCGTAGGCCACGG		CTACTTTCCCAGCCAGAAAGAGG		CTTCTAGAATGTCTTGATTGTGG		TTCGCGCACACCGTAGGCCACGG	TGAACACAGATTCGCGCACACCGTAGGCCACGGCGCCGGCCCC	0.654364
CACACCGTAGGCCACGGCGCCGG		CTTAGGTGAGGCTGAGCCGCCGG		TGAAAGGATATAATTGACACTGG		CACACCGTAGGCCACGGCGCCGG	CAGATTCGCGCACACCGTAGGCCACGGCGCCGGCCCCCAGCAA	0.628907
ACGGCCCTGAAGCTGTTGCTGGG		GCTCTTGGAGATGTACAGGAAGG		CAAGCGTGCATACATGAACCTGG		ACGGCCCTGAAGCTGTTGCTGGG	GGGCATGGGCACGGCCCTGAAGCTGTTGCTGGGGGCCGGCGCC	0.516107
ACTTGAAGGACTTGGCGGGACGG		TAAGGTCAACTGAGTGCCGCAGG		TGGGAGCACTGGGAGCAGAAAGG		ACTTGAAGGACTTGGCGGGACGG	ATGGCCCAGAACTTGAAGGACTTGGCGGGACGGCTGCCCGCCG	0.6243
CTGCTGGGCGGATGCGGACATGG		CTTCTCACCGTGCATCGAGCAGG		CTGCTGTCTGTTGCTGCTGCTGG		CTGCTGGGCGGATGCGGACATGG	CCTCCGCCAGCTGCTGGGCGGATGCGGACATGGTCGCCCAAGC	0.555981
CTCCTCCGCCAGCTGCTGGGCGG		TCTGCCCAGCTGTGTACGAGGGG		GGAGAGGGAGGCCGGGGACCAGG		CTCCTCCGCCAGCTGCTGGGCGG	AGATCTGCAGCTCCTCCGCCAGCTGCTGGGCGGATGCGGACAT	0.580941
GCGGAGGAGCTGCAGATCTTCGG		CAGTTCGTGGAGAGCAGCGGCGG		GGGAGCACTGGGAGCAGAAAGGG		GCGGAGGAGCTGCAGATCTTCGG	CCAGCAGCTGGCGGAGGAGCTGCAGATCTTCGGCCTAGACTGC	0.526382
GATCTTCGGCCTAGACTGCGAGG		GCCCTAAGACGATCATCAGGAGG		CCAGCAGCAACAGCAGCAACAGG		GATCTTCGGCCTAGACTGCGAGG	AGGAGCTGCAGATCTTCGGCCTAGACTGCGAGGAGGCTCTAAT	0.864662
TTAGAGCCTCCTCGCAGTCTAGG		AAAGCCGTCTCTGAGAACCCGGG		GAAGAACTTCCAGAGGAGGAGGG		TTAGAGCCTCCTCGCAGTCTAGG	CATTTCTCAATTAGAGCCTCCTCGCAGTCTAGGCCGAAGATCT	0.597575
GTAGAGCTTTGTGTTCAGTATGG		AACGACAGTGAAAGCCACAATGG		ACAGGGGATGCGGAACTGAAAGG		GTAGAGCTTTGTGTTCAGTATGG	TTCTACAGTGGTAGAGCTTTGTGTTCAGTATGGACAGAATGAG	0.597165
TGTTCAGTATGGACAGAATGAGG		GCAGATGCGATATTTCAGGAAGG		AGCGGTTGGTCGTACTGTTTGGG		TGTTCAGTATGGACAGAATGAGG	TAGAGCTTTGTGTTCAGTATGGACAGAATGAGGAGGGAATGGT	0.495366
CAGAATGAGGAGGGAATGGTAGG		AACAGTCTCTCAGGATCAGAAGG		CATGACGCCAGTCATGGTTGTGG		CAGAATGAGGAGGGAATGGTAGG	TCAGTATGGACAGAATGAGGAGGGAATGGTAGGCGAGCTTATA	0.547951
GCAGGTGGCCACATGGATCCTGG		ACTGCGCTTTCGCTTTGCCAGGG		GACGCCTGCCTGGACGCCCTGGG		GCAGGTGGCCACATGGATCCTGG	CGTCCGGTGTGCAGGTGGCCACATGGATCCTGGCAGCCGGTGG	0.704942
GTGCTTTAGGCTAGGCCCGCTGG		TGGATCGCGCGCAGCACCCAGGG		TTGCCTTAAGTCTCTGTGTGAGG		GTGCTTTAGGCTAGGCCCGCTGG	GGTCAGTCAAGTGCTTTAGGCTAGGCCCGCTGGGCAGGTTCCG	0.489679
CAGCGTTGCAGGAGCTGACGCGG		TCTGTAAACGCCGTAGCCGGGGG		GTCCCCTCAGGTGGGGAGGATGG		CAGCGTTGCAGGAGCTGACGCGG	CAGCAAAAGGCAGCGTTGCAGGAGCTGACGCGGGCGCACGTGG	0.668002
GCGCCTGCCTCCGCCATGCACGG		ACCCTTAGACGCTAGAGACCGGG		ACAAATTTGGGGAGCTCTTCAGG		GCGCCTGCCTCCGCCATGCACGG	CCTGCGCAGCGCGCCTGCCTCCGCCATGCACGGGGGTGGCCCC	0.586887
CTCTCTTGATGGTGCGCAGCGGG		TTGCCTTTGGGATGATCGGATGG		ATTGGAGAAGGGTCAGCACCTGG		CTCTCTTGATGGTGCGCAGCGGG	CCGAACTGGACTCTCTTGATGGTGCGCAGCGGGCATGCGCTGT	0.566521
ACCATCAAGAGAGTCCAGTTCGG		ACTTTACCGTGGTGCTCGAAGGG		CCCAGTGTTGAGTAGTGCCCAGG		ACCATCAAGAGAGTCCAGTTCGG	CCCGCTGCGCACCATCAAGAGAGTCCAGTTCGGAGTCCTGAGT	0.891111
CCGGACTCAGGACTCCGAACTGG		GGCTACAGACTCAACCGAAATGG		TGGCTGAATACTACCGGCCAGGG		CCGGACTCAGGACTCCGAACTGG	ACCAGTTCATCCGGACTCAGGACTCCGAACTGGACTCTCTTGA	0.804078
AGTCCTGAGTCCGGATGAACTGG		GAACACGCTATGGGAACGGCTGG		AAGGATACAGCGCTCTGCAGAGG		AGTCCTGAGTCCGGATGAACTGG	TCCAGTTCGGAGTCCTGAGTCCGGATGAACTGGTAAGCGGCTC	0.732176
GAGCCGCTTACCAGTTCATCCGG		ACTTCCAGCAAGATCTACCAAGG		AGGTCACTAAAGGGAGTCGAGGG		GAGCCGCTTACCAGTTCATCCGG	GGGGAGGACAGAGCCGCTTACCAGTTCATCCGGACTCAGGACT	0.678736
GCAGAAGCGAATGTCTGTGACGG		CTACAACTACGAGTTCGACGAGG		TGCTGTCTGTTGCTGCTGCTGGG		GCAGAAGCGAATGTCTGTGACGG	TTCTTTCTTTGCAGAAGCGAATGTCTGTGACGGAGGGTGGCAT	0.579635
CAAATACCCAGAGACGACTGAGG		GCAGATCCATGTGGTTCCCATGG		AAGACTGGCGCATGGTCCACTGG		CAAATACCCAGAGACGACTGAGG	AGGGTGGCATCAAATACCCAGAGACGACTGAGGGAGGCCGCCC	0.593503
GATCCGCACGGTAGGCTGGTTGG		ACCACTCAGAAAGCATCAACTGG		AGAAGATTGAAGGGACCCTTGGG		GATCCGCACGGTAGGCTGGTTGG	TGAGCTCCGTGATCCGCACGGTAGGCTGGTTGGCGTACGGCAT	0.534453
AGCTCCGTGATCCGCACGGTAGG		CGTGCTCCTCAAGCTGCGCATGG		CGCTGTCCTTGGGGCACCGCAGG		AGCTCCGTGATCCGCACGGTAGG	CTCGTCAGTGAGCTCCGTGATCCGCACGGTAGGCTGGTTGGCG	0.653477
CATCATCGAGAACACCGACCTGG		ATGCAGGCTGTGAGAAACGCGGG		GAGAGGGAGGCCGGGGACCAGGG		CATCATCGAGAACACCGACCTGG	ATGTCAAGTTCATCATCGAGAACACCGACCTGGCGTAAGGCTA	0.501629
TCGGAGGGTCTTCATCGCTGAGG		CCTGATGCAGTACTGTGCCCAGG		GTCCCTTCAATCTTCTCCTTGGG		TCGGAGGGTCTTCATCGCTGAGG	CCAATTCGATTCGGAGGGTCTTCATCGCTGAGGTTCCCATAAT	0.631666
TAGCACTCACCTACGAACACTGG		GCACTTTGGGCACTGACAGCTGG		TGCTGGGGAATAGTACCTGGGGG		TAGCACTCACCTACGAACACTGG	AACTTTCTTTTAGCACTCACCTACGAACACTGGCAATGGTCTC	0.493952
TCACCTACGAACACTGGCAATGG		GCACCACTGATGTTACAGAAAGG		TGTGTTATAGAACCAGGGTTTGG		TCACCTACGAACACTGGCAATGG	CTTTTAGCACTCACCTACGAACACTGGCAATGGTCTCTCTGTT	0.55669
GCGGGCTGGCGACGTAGAGGAGG		TTCTCTGGTAGAGCTCGGCAAGG		CTGCAAACCGTAGGAAGAGCTGG		GCGGGCTGGCGACGTAGAGGAGG	GCAGCGATCCGCGGGCTGGCGACGTAGAGGAGGACGCCTCACA	0.746867
GGTGGCAGCGATCCGCGGGCTGG		TCGGCAGATCGCAGAGCAGCGGG		GGGGGCTGTGGTTCCACGATAGG		GGTGGCAGCGATCCGCGGGCTGG	GATGGCGGCGGGTGGCAGCGATCCGCGGGCTGGCGACGTAGAG	0.519446
CCGTGGCTATCTGGTGACCCAGG		CACCATGAGCACACCTGGGCAGG		CCCTTCCTGACACTGGTCGCAGG		CCGTGGCTATCTGGTGACCCAGG	TGTGCCACGACCGTGGCTATCTGGTGACCCAGGACGAGCTTGA	0.716538
CTGCAGCTGTGCCACGACCGTGG		GCTCTGCTGGGTGATAAGCACGG		TGTTGGTACTGGGCTGTGGCTGG		CTGCAGCTGTGCCACGACCGTGG	TTCTTTCTCTCTGCAGCTGTGCCACGACCGTGGCTATCTGGTG	0.532903
GGCGCGGCTCACCTGCATGATGG		CTGCAGTGACCACACGCGGATGG		AGCCAGGCAGCCCGCATCACAGG		GGCGCGGCTCACCTGCATGATGG	CCCAACACCAGGCGCGGCTCACCTGCATGATGGTCTTGCGGAT	0.572689
ACGACGAGGAGGAGACGTACCGG		GCGGGACACCAAGTTTAGGGAGG		AGGATGGGGAAAACCCCCAGCGG		ACGACGAGGAGGAGACGTACCGG	GCTGCCATGGACGACGAGGAGGAGACGTACCGGCTCTGGAAAA	0.63026
GGCTGCCATGGACGACGAGGAGG		CCAGTTCCTCGCGATCCGGCGGG		AGTGCCCAGGGCGTCCAGGCAGG		GGCTGCCATGGACGACGAGGAGG	CGGCGGCGGAGGCTGCCATGGACGACGAGGAGGAGACGTACCG	0.598604
GAAGCAGAAGCTCTTCACCGAGG		GACATGTCCGAGTCCAAGAGCGG		CCCTTATGCACGTCTGTGTGGGG		GAAGCAGAAGCTCTTCACCGAGG	TCAACACGGTGAAGCAGAAGCTCTTCACCGAGGTGGAGGGGAC	0.73594
GGTGTGATCCAGCCAGGCCGAGG		TGACGAGCTTGCTTCCACAAAGG		CGCTTTATGCGCTGCCGCTGGGG		GGTGTGATCCAGCCAGGCCGAGG	TATTGGTGCTGGTGTGATCCAGCCAGGCCGAGGCTTTGTCCTT	0.549317
TCACCGCGTAGAGCAGAATGCGG		TGGTAACACACAGGTTCAGGTGG		TCCATAGATTCTGAGAGCCCTGG		TCACCGCGTAGAGCAGAATGCGG	ACCCCGGCGCTCACCGCGTAGAGCAGAATGCGGTTCTCCTTGT	0.766963
TCCCTCCGCCTCACCATTCCTGG		CAGATATTCCCTCCCACAACCGG		GAGTAGGATTGGTAGAAGGGTGG		TCCCTCCGCCTCACCATTCCTGG	CATCACCCGCTCCCTCCGCCTCACCATTCCTGGCAGAAGCGAA	0.708054
GTATTCGCTTCTGCCAGGAATGG		CCACCTATGAGCGGATCCAGGGG		AGCCTTGAGAACAGCAAACACGG		GTATTCGCTTCTGCCAGGAATGG	GGCTTCGTGGGTATTCGCTTCTGCCAGGAATGGTGAGGCGGAG	0.736496
CGTGGGTATTCGCTTCTGCCAGG		GAGGCTCGGGACTTTGCAGCCGG		CATAAGGGCCGCTCCGACCCGGG		CGTGGGTATTCGCTTCTGCCAGG	AGCCGGGCTTCGTGGGTATTCGCTTCTGCCAGGAATGGTGAGG	0.587725
ACTTACGAGCCGGGCTTCGTGGG		CTATGTCAGCCGCCTGCCCGCGG		CTCTTCCTTCTTACTGAAAATGG		ACTTACGAGCCGGGCTTCGTGGG	GCCCGACGGGACTTACGAGCCGGGCTTCGTGGGTATTCGCTTC	0.57996
GCCCGGCTCGTAAGTCCCGTCGG		GGTTCGAGAGACAGGTGAGGTGG		CATCATCATCTGAGGAGATCTGG		GCCCGGCTCGTAAGTCCCGTCGG	TACCCACGAAGCCCGGCTCGTAAGTCCCGTCGGGCTCCATGGC	0.600236
GTAAGTCCCGTCGGGCTCCATGG		TAAGTGCATCCTGATCCCACAGG		CCCCCACTTCCTGCAGGCCCTGG		GTAAGTCCCGTCGGGCTCCATGG	AGCCCGGCTCGTAAGTCCCGTCGGGCTCCATGGCGACGCGCAG	0.53338
GCGTCGCCATGGAGCCCGACGGG		GCGTCATGACTGATGTCCACCGG		GACGGTATGGGTCCACACGAGGG		GCGTCGCCATGGAGCCCGACGGG	CGCGGGCTGCGCGTCGCCATGGAGCCCGACGGGACTTACGAGC	0.568868
AGGGATGCGCTGGATGCCCTGGG		ACCTACTTACCCTGTCCAAGGGG		GGCTCCCTTATCGATACCAAGGG		AGGGATGCGCTGGATGCCCTGGG	CCCTCGACACAGGGATGCGCTGGATGCCCTGGGCCTGAAGCGC	0.60962
CTGCAGGCCGAGTACACCGAGGG		CAGATACTGGGTCGTCAGGATGG		TGCCGCTGATGATGATCTCCAGG		CTGCAGGCCGAGTACACCGAGGG	CCTGGGGCTGCTGCAGGCCGAGTACACCGAGGGGTGAGGCGCG	0.640283
GATCGTCGGCAACAAGTGGGAGG		CCATGTGTTACTGCTGCAGCTGG		TGCCTGTGATGCGGGCTGCCTGG		GATCGTCGGCAACAAGTGGGAGG	CTTGTGGCAAGATCGTCGGCAACAAGTGGGAGGCTTACCTGGG	0.645108
TTCACTTGTGGCAAGATCGTCGG		TCAGGAATTGTGCCTCGAACAGG		AGCCACTGGGCCGCTGTTGCAGG		TTCACTTGTGGCAAGATCGTCGG	TGTACGCTGCTTCACTTGTGGCAAGATCGTCGGCAACAAGTGG	0.669276
CCTGTACGCTGCTTCACTTGTGG		CGATCCAAATTTGAACGCCGTGG		CGACTGCTGGACAATGAGGATGG		CCTGTACGCTGCTTCACTTGTGG	CATGATCATCCCTGTACGCTGCTTCACTTGTGGCAAGATCGTC	0.603028
GCAGCGTACAGGGATGATCATGG		ATGCCGAACCAATTCTCCACTGG		CTCTGTGGAGACAGCCAGTCTGG		GCAGCGTACAGGGATGATCATGG	CACAAGTGAAGCAGCGTACAGGGATGATCATGGCGGCGGCGCG	0.759286
CCGTGGGCCCAGTACCTTGTTGG		CATGCTCGGTTTACCCAAAGTGG		GAACCTGGCGAAGAAGTTGCAGG		CCGTGGGCCCAGTACCTTGTTGG	TGCCCGCGAGCCGTGGGCCCAGTACCTTGTTGGCCAACTTCTT	0.594081
GAACAAGAAGTTGGCCAACAAGG		AGTGATGAGCAAACTGGAAGAGG		GTTAGCACCAGCGATAAGAAGGG		GAACAAGAAGTTGGCCAACAAGG	CCGAGGAGCTGAACAAGAAGTTGGCCAACAAGGTACTGGGCCC	0.775715
CGAGGAGCTGAACAAGAAGTTGG		ACAGCCCAAAGTACATGCACTGG		TGCAGGTCCGTGCAAAGTTGCGG		CGAGGAGCTGAACAAGAAGTTGG	ACTCCATTGCCGAGGAGCTGAACAAGAAGTTGGCCAACAAGGT	0.526074
CTTGTTCAGCTCCTCGGCAATGG		TCAGAGTACCCAAAGGCAAGTGG		AGGCACTAGGACAGCACAGGAGG		CTTGTTCAGCTCCTCGGCAATGG	TGGCCAACTTCTTGTTCAGCTCCTCGGCAATGGAGTCGTTGAG	0.914437
TGGAAATGGTGGACACCGTCCGG		AGCCACCCAGAGAACCCGCAAGG		CTACTTTGGGTACCTTTGAGTGG		TGGAAATGGTGGACACCGTCCGG	TTCGTCCTGGTGGAAATGGTGGACACCGTCCGGATCCCCCCTT	0.543359
GTTCGTCCTGGTGGAAATGGTGG		CATGCCTGTGCTGAATCAGGTGG		GCAGCAACAGCAGCAACAGGCGG		GTTCGTCCTGGTGGAAATGGTGG	AGGCCGGGATGTTCGTCCTGGTGGAAATGGTGGACACCGTCCG	0.740519
AAAGAAGTGGATGATGTGCTTGG		GGAGGGTCAGATGGTCCAAGTGG		GCGGTTGGTCGTACTGTTTGGGG		AAAGAAGTGGATGATGTGCTTGG	CCCAAAACTGAAAGAAGTGGATGATGTGCTTGGTGGAGCAGCT	0.549206
GCACAACATCACCCGCAAGGTGG		TCCTCCAGGAAGACGTGAGGAGG		ATGACGCCAGTCATGGTTGTGGG		GCACAACATCACCCGCAAGGTGG	GCCCCTACGTGCACAACATCACCCGCAAGGTGGGACCCGAAGG	0.648545
GCGGGTGATGTTGTGCACGTAGG		TTGTGGTTGGTGGCATCGACCGG		CAAACAGTACGACCAACCGCTGG		GCGGGTGATGTTGTGCACGTAGG	GTCCCACCTTGCGGGTGATGTTGTGCACGTAGGGGCACGTGTT	0.700129
AACGGGCTGATCGTGGAGGAGGG		AAGAGGAGTCCCGGAACACGAGG		TAGTTCCAGTGTTCTCTTTGAGG		AACGGGCTGATCGTGGAGGAGGG	CGGCTGCGGGAACGGGCTGATCGTGGAGGAGGGACAACGCTGC	0.561126
CTGCGGGAACGGGCTGATCGTGG		CGGTTGCTGAGGTAAGCCCAGGG		TCAGGACCCCAAACAGAAGGAGG		CTGCGGGAACGGGCTGATCGTGG	TCTGCCCCGGCTGCGGGAACGGGCTGATCGTGGAGGAGGGACA	0.774092
CAGCATGGGACAGTCAGGGAGGG		TGCAAGCAACTGGGTTCCCATGG		TCGAAGTGAGAGTGAGCGGGTGG		CAGCATGGGACAGTCAGGGAGGG	GAGGACACAGCAGCATGGGACAGTCAGGGAGGGTAAGGCCCGG	0.514305
GGTTCGCGGCATAGGCCTCGAGG		TGGCGGAAGCGGTAGGAGGCCGG		TCTGGCATGGGCAGGTTGGACGG		GGTTCGCGGCATAGGCCTCGAGG	AACGAGTGCGGGTTCGCGGCATAGGCCTCGAGGTTGCGGAGCT	0.659562
CGAGTGCGGGTTCGCGGCATAGG		CAGGCAATTACTCTCACCGGAGG		GCCAGGGCCTGCAGGAAGTGGGG		CGAGTGCGGGTTCGCGGCATAGG	TGAACACGAACGAGTGCGGGTTCGCGGCATAGGCCTCGAGGTT	0.601736
GCGTGAACACGAACGAGTGCGGG		GGAGGAGCTTCGCATACAAGGGG		GCCCCTGAAGCGGCCGCGGCTGG		GCGTGAACACGAACGAGTGCGGG	GTGCAGCCTCGCGTGAACACGAACGAGTGCGGGTTCGCGGCAT	0.590941
GGAGGAGGCGCCGCCAAGACAGG		TCGCGAGGCGTACATACCCAAGG		CCTTCTGTTTGGGGTCCTGAGGG		GGAGGAGGCGCCGCCAAGACAGG	CGCTGCGGGCGGAGGAGGCGCCGCCAAGACAGGCATAAAGAAT	0.635587
CTCATCGCTGCGGGCGGAGGAGG		GCCAGGGCCAAACTGTAGCAGGG		CTTCCTTCTTACTGAAAATGGGG		CTCATCGCTGCGGGCGGAGGAGG	CACTGGGCTGCTCATCGCTGCGGGCGGAGGAGGCGCCGCCAAG	0.671112
AGCGATGAGCAGCCCAGTGCTGG		CTGGAAGACGGAGACAAGCGCGG		GGTGTTGGTCATAATGTGAAAGG		AGCGATGAGCAGCCCAGTGCTGG	CTCCGCCCGCAGCGATGAGCAGCCCAGTGCTGGGGTCGACCTG	0.557985
TCGACCTGAAGCGCGTACAACGG		TTGGCATTCTTAGATACCGGGGG		GTGCCATCTGGTCCTGGTTGAGG		TCGACCTGAAGCGCGTACAACGG	AGTGCTGGGGTCGACCTGAAGCGCGTACAACGGGAACGGAGCC	0.554674
TGAAGCGCGTACAACGGGAACGG		GGCTATTGGCAAACTGCGGATGG		TTCACATTATGACCAACACCAGG		TGAAGCGCGTACAACGGGAACGG	GGGGTCGACCTGAAGCGCGTACAACGGGAACGGAGCCCGGTAC	0.502743
AACGGAGCCCGGTACAGCTCTGG		TGAGCTCTTTCGCTCCCGACTGG		CCAACCGCTGGTTGCACTCATGG		AACGGAGCCCGGTACAGCTCTGG	GTACAACGGGAACGGAGCCCGGTACAGCTCTGGCGCCCGGCGC	0.595198
CCGGGCGCCAGAGCTGTACCGGG		GGCACCGCAAGAAGCAAGCAGGG		AGACTGGCCCTGCAGCTGGATGG		CCGGGCGCCAGAGCTGTACCGGG	TGGGCCGGCGCCGGGCGCCAGAGCTGTACCGGGCTCCGTTCCC	0.687104
AGCACCGCAGCGGTCCGCAGCGG		GCATCAACCCATACTGCAGGTGG		CTCCATCCACGATGCGGTTCTGG		AGCACCGCAGCGGTCCGCAGCGG	CGGCCAGGGCAGCACCGCAGCGGTCCGCAGCGGACAAGGTCTC	0.51295
GTGTGCGTTGCTCCCTGCTGCGG		TGCCCTTCCATATCTTGACGTGG		GATGACATCTCGGGTCTGCTTGG		GTGTGCGTTGCTCCCTGCTGCGG	TCCGGAGCCGGTGTGCGTTGCTCCCTGCTGCGGCTGCAGGAGA	0.70162
GGCGCGGGCATCCCTAGGAACGG		GACTGCTGCGGTTGAGGCGCAGG		GCTGCGCAGCATCTGCCAACAGG		GGCGCGGGCATCCCTAGGAACGG	GTAGCCGAGGGGCGCGGGCATCCCTAGGAACGGTTTCTTCTTC	0.521532
GCGCCACTGGCTTCACCACGCGG		GCATCGACTCTTTAACCACACGG		TGTAATACCCTTCCTGACACTGG		GCGCCACTGGCTTCACCACGCGG	GTCTCCTGCAGCGCCACTGGCTTCACCACGCGGTCAGACATTG	0.636818
GGGTCATTTGCATCACGGGCGGG		TCTCTTTACGGATCCGCAGCTGG		CTTTGGGTACCTTTGAGTGGAGG		GGGTCATTTGCATCACGGGCGGG	ATCATCCACAGGGTCATTTGCATCACGGGCGGGCCCAATGTCT	0.52146
AAATGACACCAATTACGATGAGG		CTGAAGCGTGTCAGGGAAGAGGG		TGCAGCAATCTCTGAGACCAAGG		AAATGACACCAATTACGATGAGG	ACGAGGATCTAAATGACACCAATTACGATGAGGTGAGATGTGT	0.579171
CTACAATGAGACAATGACAGTGG		CCAAAGCAGTGGAGGTCGGCCGG		AGATCATCACCAAGTACTTATGG		CTACAATGAGACAATGACAGTGG	ACTGGTTCACCTACAATGAGACAATGACAGTGGAGAGTGTGAC	0.645863
TAAAGCCAGAGTGGAGACACAGG		TAGCCTGAAGCAGCTGGAGGAGG		CCTCTTGGAGAACATCGCCAAGG		TAAAGCCAGAGTGGAGACACAGG	CTTTAATTGATAAAGCCAGAGTGGAGACACAGGTAAAATTGGC	0.592184
GTAGAGATTGATGCTCACATAGG		GAGATCCCAGAAGCGCACGGTGG		ACGGCCTTGAATGTAAAACAAGG		GTAGAGATTGATGCTCACATAGG	TGAGAAAATTGTAGAGATTGATGCTCACATAGGTAAGGAGTGG	0.672011
GCTTCTACCAACATGTCCCGTGG		TCGTGGACAAAGAAAGCCAGTGG		ACTGATAGCAGAATTAAGACCGG		GCTTCTACCAACATGTCCCGTGG	TTAAAGTAGTGCTTCTACCAACATGTCCCGTGGTTCCAGCGCC	0.653719
GAGGGTCGGCTCTACCAAGTAGG		TCAGTGTGTCCATTGGAGCAAGG		AGGTGGGCAGTTTAGCAATGAGG		GAGGGTCGGCTCTACCAAGTAGG	TTTTTCACCCGAGGGTCGGCTCTACCAAGTAGGTGAGTGAACC	0.643505
TGTGTGATGACCGGAATGACAGG		CTCACCGTTTCTCATACAAGAGG		CAGGAGGACATCCTGGAAAATGG		TGTGTGATGACCGGAATGACAGG	AAACATTGGTTGTGTGATGACCGGAATGACAGGTAATTAATCT	0.632992
CGTCAAGAAGGGCTCGACCGCGG		GAACAGCAAGCGCTACAAAGAGG		CCACCTCCTCCCTCCTCCTCTGG		CGTCAAGAAGGGCTCGACCGCGG	CGCAGGAGGCCGTCAAGAAGGGCTCGACCGCGGTGAGGCGGCG	0.834636
GCGCAGGAGGCCGTCAAGAAGGG		CTACAAGGTCTAGGGCCCGGCGG		TCCCCTCAGGTGGGGAGGATGGG		GCGCAGGAGGCCGTCAAGAAGGG	AGTGGAGTACGCGCAGGAGGCCGTCAAGAAGGGCTCGACCGCG	0.619957
GCGCGTACTCCACTTGGAAGAGG		TCGAGAAGCTTCTCATAAGCAGG		AGCAAAGATATCTTCAGCAGTGG		GCGCGTACTCCACTTGGAAGAGG	ACGGCCTCCTGCGCGTACTCCACTTGGAAGAGGTGGCCGTCGG	0.695444
CGACGGCCACCTCTTCCAAGTGG		CCCATAGCTTACCGAAAGAGTGG		ATGGGAGCAGTTACAGAAGATGG		CGACGGCCACCTCTTCCAAGTGG	TCTTCTCGCCCGACGGCCACCTCTTCCAAGTGGAGTACGCGCA	0.689942
GTGGCCGTCGGGCGAGAAGACGG		AGCTTGACGTTGTTGAAGAGCGG		CTTCTTGCGTTCCTCAGTACTGG		GTGGCCGTCGGGCGAGAAGACGG	CTTGGAAGAGGTGGCCGTCGGGCGAGAAGACGGTGATGGCGCG	0.699776
GTCGGGCGAGAAGACGGTGATGG		GAAACGGCGGCAGCTGCAGGAGG		GTTGTGGCCCTGGCAGGTGGGGG		GTCGGGCGAGAAGACGGTGATGG	AGAGGTGGCCGTCGGGCGAGAAGACGGTGATGGCGCGGTCGTA	0.604926
GCGAGAAGACGGTGATGGCGCGG		TTTGCAGGCCACTACGAAGGAGG		TTGTTGCCATCCTCATCGCTCGG		GCGAGAAGACGGTGATGGCGCGG	TGGCCGTCGGGCGAGAAGACGGTGATGGCGCGGTCGTAGCTCA	0.585722
GTTGGAGACAAGGTACGGCAGGG		TGCCTTACCTGAATCGGGCCAGG		AATCACCAAGGATATCTTGAAGG		GTTGGAGACAAGGTACGGCAGGG	CCTCGATGACGTTGGAGACAAGGTACGGCAGGGTCTTGTTCAC	0.635713
GCTGGACAGTGAGATCAAGGTGG		ATGCGGGCTCATTACCAAACAGG		CATCGCCAAGGCCACAATCGAGG		GCTGGACAGTGAGATCAAGGTGG	GCACACGGCTGCTGGACAGTGAGATCAAGGTGGGCGCACAGCT	0.65952
GGAGGTGCTCAAGATGTCCACGG		TATCTCCTATCTGGGTGCCATGG		CGTCAGCTTCAATCCTGCCAAGG		GGAGGTGCTCAAGATGTCCACGG	GAATTGGGGAGGAGGTGCTCAAGATGTCCACGGAGGAGATCAT	0.518877
CGTGTGGGATGAGGCCGAGGTGG		CCGGGACCGAAACCTAGCCCCGG		CTTCCAGAGGAGGAGGGAGGAGG		CGTGTGGGATGAGGCCGAGGTGG	AGATGGCGACCGTGTGGGATGAGGCCGAGGTGGGCACCGGGCG	0.621764
GGAGAAGATGGCGACCGTGTGGG		CATCAAATGGTCATCTACCCGGG		GAACTTCCAGAGGAGGAGGGAGG		GGAGAAGATGGCGACCGTGTGGG	TGACTCGGCAGGAGAAGATGGCGACCGTGTGGGATGAGGCCGA	0.639838
TGAGAGCGGTAAGATGGCGGCGG		CGAAGTTGGCGAGGTTGGCGAGG		GAGACATGTTGACCCTTTCATGG		TGAGAGCGGTAAGATGGCGGCGG	GGGGACGGTGTGAGAGCGGTAAGATGGCGGCGGCGGCGGTGGT	0.632792
GGAGTGGAGGATGTCGATGGAGG		TACCAATAGCAAACTCCACCAGG		GCTGGCCATGTTCATGTTTCAGG		GGAGTGGAGGATGTCGATGGAGG	CTTTACCGATGGAGTGGAGGATGTCGATGGAGGCCTCCCGGTC	0.588503
GACCTTTACCGATGGAGTGGAGG		GCCGGACCCAGTCAAGGAGATGG		GGAGGTGAAGCCCCCACCCAAGG		GACCTTTACCGATGGAGTGGAGG	GCGGCGCGGCGACCTTTACCGATGGAGTGGAGGATGTCGATGG	0.593559
GGAGGAGGGAGGCCGGGACAAGG		TGCGGGACCGAGACTTCGAGCGG		GTTATCCTTCTGGTTCACTTGGG		GGAGGAGGGAGGCCGGGACAAGG	CGGCGGAGATGGAGGAGGGAGGCCGGGACAAGGCGCCGGTGCA	0.526087
GGGAGGCCGGGACAAGGCGCCGG		CCGCGTCACGGAGCAGGACAAGG		TCAGAAGCCGCAGATGAGAAGGG		GGGAGGCCGGGACAAGGCGCCGG	AGATGGAGGAGGGAGGCCGGGACAAGGCGCCGGTGCAGCCCCA	0.743092
GCTGCACCGGCGCCTTGTCCCGG		GATGCCTCAGTACCTTCCGCAGG		TGCGCTTTATGCGCTGCCGCTGG		GCTGCACCGGCGCCTTGTCCCGG	GACTGCTGGGGCTGCACCGGCGCCTTGTCCCGGCCTCCCTCCT	0.529535
GGCCGCCGCTGGAGACTGCTGGG		TGTTTCCCAGGGACAGCCAAGGG		TTGGAGAAGGGTCAGCACCTGGG		GGCCGCCGCTGGAGACTGCTGGG	TGCCGCCGGGGGCCGCCGCTGGAGACTGCTGGGGCTGCACCGG	0.520957
GGACGAGAAGCCGAGCGGCAAGG		TCGCATTATAGGCGTCCAGCTGG		ACAGGCGGAGATTGAGGCTGAGG		GGACGAGAAGCCGAGCGGCAAGG	CCGGCGGCACGGACGAGAAGCCGAGCGGCAAGGAGCGGCGGGA	0.646384
CCCAACCCTCCAGTCTGAAGAGG		TTCGACAGTGGCTTCGGCGGTGG		CCCCCCAAAACTGACAAACCGGG		CCCAACCCTCCAGTCTGAAGAGG	AGCTGCTTCTCCCAACCCTCCAGTCTGAAGAGGATAAACAGCT	0.645191
GGAAGGTGGCAAGATGGTGTTGG		TGTGCTCAGCTACGTCAGCAAGG		GCAAGTGGTATGACATGCCAAGG		GGAAGGTGGCAAGATGGTGTTGG	TCGGGAGGGAGGAAGGTGGCAAGATGGTGTTGGAAAGCACTAT	0.505519
GATGGTGTTGGAAAGCACTATGG		TGAAGCCGAAGGTGGCAGCATGG		CGAGCAGCAGATCAAGGAGCGGG		GATGGTGTTGGAAAGCACTATGG	AAGGTGGCAAGATGGTGTTGGAAAGCACTATGGTGTGGTGAGG	0.582782
TGTTGGAAAGCACTATGGTGTGG		CTTGCAACGTCTGTTAGAGATGG		CTCCTCAGATGATGATGCTGTGG		TGTTGGAAAGCACTATGGTGTGG	GGCAAGATGGTGTTGGAAAGCACTATGGTGTGGTGAGGAGCTA	0.723069
GGCAAGATCACCTTCTGCACGGG		CGTCCCATGGAATGTCACCCTGG		GAGAAGGGTTCCATCGCCTCTGG		GGCAAGATCACCTTCTGCACGGG	CCAACCCAAGGGCAAGATCACCTTCTGCACGGGCATCCGCGTG	0.627376
TAGGACTCACATGGGCCACGCGG		AGGTAGGACTCACCGTCCGGAGG		GTCATCACGTGTGAGCCACAGGG		TAGGACTCACATGGGCCACGCGG	GGGAACCCAGTAGGACTCACATGGGCCACGCGGATGCCCGTGC	0.659946
CCACGTCTATCTGCCAGTCGAGG		AAACTTTGTTGGCCCACCAGAGG		CCACTCTCTTGGGGCTGGTTTGG		CCACGTCTATCTGCCAGTCGAGG	TTGAGTAGGTCCACGTCTATCTGCCAGTCGAGGGATTTGCACA	0.536
ACTCTTGATGCTCTGCTCCATGG		ACGTGGCTCAGAGGATGAGCAGG		CCAGCGATAAGAAGGGCTGCTGG		ACTCTTGATGCTCTGCTCCATGG	TCACCAGCACACTCTTGATGCTCTGCTCCATGGCGTACTTCTT	0.583555
TCAGGCCAAGAAGTACGCCATGG		GAGGCTATCAGAGGTCCGAGGGG		GCAAGACCAAGCCTGTGCTCAGG		TCAGGCCAAGAAGTACGCCATGG	GCCGCCTCTCTCAGGCCAAGAAGTACGCCATGGAGCAGAGCAT	0.719774
CCTGACGCCCGAGCAGCAGGAGG		CGTATACCAGTAATAGGGAGTGG		GCAGATCAAGGAGCGGGGACAGG		CCTGACGCCCGAGCAGCAGGAGG	GGCTGCCTCCCCTGACGCCCGAGCAGCAGGAGGCCCTTCAGAA	0.563072
GAATTTGAGAAGAAGTATGTAGG		CATAGTGCATGAGCTCAACCCGG		GCAGCAACAGACAGCAGCTTTGG		GAATTTGAGAAGAAGTATGTAGG	TTTGACTGGTGAATTTGAGAAGAAGTATGTAGGTATGTGCTGG	0.736257
GCCGGCCAGGAGAAATTCGGTGG		AACCACATGAAACTCCACACGGG		GCAGCAGCAGCAGATCCTGCGGG		GCCGGCCAGGAGAAATTCGGTGG	ATGGGACACAGCCGGCCAGGAGAAATTCGGTGGACTGAGAGAT	0.577297
AGAGATGGCTATTATATCCAAGG		GAGCACCATATGTTCTGCGGGGG		GCTACCTGGGGCTGGGACTGGGG		AGAGATGGCTATTATATCCAAGG	CGGTGGACTGAGAGATGGCTATTATATCCAAGGTAGGCATTTG	0.738718
GCGAAACACTGTGAATGGCCTGG		CCGTGGCTATCTGGTGACCCAGG		GGCGGCTCCTCATCTTCTGGGGG		GCGAAACACTGTGAATGGCCTGG	CAGGGCACCAGCGAAACACTGTGAATGGCCTGGCACAGATCTG	0.583578
AGACATGTCTGGCACAGAATGGG		ACAAGCTCACGGAGGACACCCGG		GGTGGCGGTCGCAGGAGGAGCGG		AGACATGTCTGGCACAGAATGGG	GTTTTCTCCAAGACATGTCTGGCACAGAATGGGGAAGTCCTGG	0.526127
GTAGGTGTTGGAACCCAGAGAGG		ATCCGGGTAAAGTTCCAGGGAGG		TGGCCCACTCCGTGGTCTGCTGG		GTAGGTGTTGGAACCCAGAGAGG	TCTGCCTGTTGTAGGTGTTGGAACCCAGAGAGGTCGCCATCTT	0.562912
TTCGTCACAGGAGACCGCGCCGG		ACGCTTCACTGATACCCGGAAGG		ACTCACGCAACTAGCCAAAAAGG		TTCGTCACAGGAGACCGCGCCGG	GCCCGGCTTCTTCGTCACAGGAGACCGCGCCGGTGGCCGGAGC	0.473422
GCCGGAGCTGGTGCCTGCGGCGG		CCTGCAGAAATACTACCCGCCGG		ATCGGAATCAAATATGCGCTGGG		GCCGGAGCTGGTGCCTGCGGCGG	CGCGCCGGTGGCCGGAGCTGGTGCCTGCGGCGGGTGGGGATGA	0.577463
GTTGTCTCCCAGGTGACTGTAGG		TGGTCCGGTTCTCCAGCACCTGG		CCCCAAAACTGACAAACCGGGGG		GTTGTCTCCCAGGTGACTGTAGG	TTGCATTGTTGTTGTCTCCCAGGTGACTGTAGGACGAGGATTT	0.534904
TGGAGCGCGGCGGTGATGGCGGG		ACAGCGCATTAAAGCAGAGAAGG		CCAGTCAGACAGTCTGGAAAAGG		TGGAGCGCGGCGGTGATGGCGGG	CGGGAGGCCCTGGAGCGCGGCGGTGATGGCGGGGCCGGTGAAG	0.777803
AGGACCGCGAGGCCTTCCAGAGG		ATTCAGAAAGTGCATCCGGGTGG		GGTGGGGATGCTTTACTTGTTGG		AGGACCGCGAGGCCTTCCAGAGG	GGGCCGGTGAAGGACCGCGAGGCCTTCCAGAGGCTCAACTTCC	0.735535
CAGGAAGTTGAGCCTCTGGAAGG		ACAGCGTCCTGGGACAGACCGGG		GTTGGTCGTACTGTTTGGGGTGG		CAGGAAGTTGAGCCTCTGGAAGG	TCACCTGGTACAGGAAGTTGAGCCTCTGGAAGGCCTCGCGGTC	0.731368
GTCGCAGACTCACCTGGTACAGG		GAAATTGGATTCCACTGCCGAGG		TTCTGGTCGGCATCGTGCTATGG		GTCGCAGACTCACCTGGTACAGG	TGGGGCCCTTGTCGCAGACTCACCTGGTACAGGAAGTTGAGCC	0.577393
CTGAGAGGACCATTGCGAAGCGG		ATGGGAAACATAGGTCCCGCAGG		ACGAACACCGGCCCCTGAAGCGG		CTGAGAGGACCATTGCGAAGCGG	TACTGCTACACTGAGAGGACCATTGCGAAGCGGCTCGTCTTGC	0.761574
CAAGACGAGCCGCTTCGCAATGG		CCTTCAGATGAAATCCACGATGG		CCCCAAATTTGTTCTTTAAATGG		CAAGACGAGCCGCTTCGCAATGG	CTCACCGCCGCAAGACGAGCCGCTTCGCAATGGTCCTCTCAGT	0.701289
GGCCTGACGGTGGCGGCAGATGG		GGTGGCCACATTGGGTCCGGGGG		CTCTAGAGCGCTCTGGTGTATGG		GGCCTGACGGTGGCGGCAGATGG	GGCTGCGGGCGGCCTGACGGTGGCGGCAGATGGCGGGGTTGCT	0.589334
GAGAAGGAGGAGGCTGGCGGCGG		GCACCTTCAGGATTGAGACCCGG		GCGGTGTCTTGAAAAGGTGAAGG		GAGAAGGAGGAGGCTGGCGGCGG	CGCCATGGTGGAGAAGGAGGAGGCTGGCGGCGGCATTAGCGAG	0.68858
CGGCGGCATTAGCGAGGAGGAGG		CCTGCAGAGCTGCCAAACGGAGG		GCTTCTCAAATCCTCGGATCTGG		CGGCGGCATTAGCGAGGAGGAGG	AGGAGGCTGGCGGCGGCATTAGCGAGGAGGAGGCGGCACAGTA	0.64395
AGGAGGCGGCACAGTATGACCGG		TGCCCGACGATGTCCGCAGGCGG		GTTGGCGAAGGCGCTGTCCTTGG		AGGAGGCGGCACAGTATGACCGG	ATTAGCGAGGAGGAGGCGGCACAGTATGACCGGCAGATCCGCC	0.606665
ATGACCGGCAGATCCGCCTGTGG		CAGCGAGGGTGCCTTCGAGGAGG		ACGCAAGAAGAAGTCCACCAAGG		ATGACCGGCAGATCCGCCTGTGG	GCGGCACAGTATGACCGGCAGATCCGCCTGTGGGGACTGGAGG	0.573976
TATCATCATACAAATCCCTCAGG		CTTCCATTCCTACAAGAACCCGG		CAGCCACGATGCACAGGCACAGG		TATCATCATACAAATCCCTCAGG	TACCCATCCTTATCATCATACAAATCCCTCAGGTTCCCACTGA	0.596005
CAGAGGTATATGGAGGTCAGTGG		AAGACCTACTGGGTGAGCAAAGG		CCAGATGGCACAGGTCTTTGAGG		CAGAGGTATATGGAGGTCAGTGG	ATTTGCCTTTCAGAGGTATATGGAGGTCAGTGGGAACCTGAGG	0.486024
TGCCTTTCAGAGGTATATGGAGG		TGGCAAAGTGGGCTTCAGCAAGG		GAAGATTGAAGGGACCCTTGGGG		TGCCTTTCAGAGGTATATGGAGG	GTTTTGTATTTGCCTTTCAGAGGTATATGGAGGTCAGTGGGAA	0.695271
CTGGGCACTCACATCTTGCATGG		CCATATAACATCTGGTGCGATGG		GCAAACACTGCCGAGCGATGAGG		CTGGGCACTCACATCTTGCATGG	AGGCAGACAGCTGGGCACTCACATCTTGCATGGCCCGAGTGCG	0.609532
CATCTTGCATGGCCCGAGTGCGG		CAGGACATTCGCCACGGCCCTGG		GCAGGCGGCTCCTCATCTTCTGG		CATCTTGCATGGCCCGAGTGCGG	TGGGCACTCACATCTTGCATGGCCCGAGTGCGGTGATCAGAAT	0.8669
TCAATTCTGATCACCGCACTCGG		TGCAGTCCACGTTGCTGGAAGGG		TACAGCTGAGGCCAAAAACCAGG		TCAATTCTGATCACCGCACTCGG	CGGGACCAGATCAATTCTGATCACCGCACTCGGGCCATGCAAG	0.517848
GATCAGAATTGATCTGGTCCCGG		CACTGACTTCACCGTGGACCTGG		TCCAGGGCTCTCAGAATCTATGG		GATCAGAATTGATCTGGTCCCGG	CGAGTGCGGTGATCAGAATTGATCTGGTCCCGGAGCTGAAAAA	0.611123
GATGCTCACCAAGAAGTCCACGG		TCTGCACTCCATGATGAAGCAGG		ACAGGTCATCTTAATGAGCCAGG		GATGCTCACCAAGAAGTCCACGG	TGGCTAAAGAGATGCTCACCAAGAAGTCCACGGTGAGTGGGGC	0.516976
TGAGGAGAAGGAACGGCTCATGG		CGGTTTCTCCCACATCGACCTGG		ACTAGGACAGCACAGGAGGATGG		TGAGGAGAAGGAACGGCTCATGG	GGCGCTATCATGAGGAGAAGGAACGGCTCATGGACGTCATGGC	0.702741
GGTTAAGTTGTACAGAAACATGG		CTTCCAGTCACACAGTGCGCGGG		ACTCAAACTGCGGCTCAACCTGG		GGTTAAGTTGTACAGAAACATGG	CTCTCTGCAAGGTTAAGTTGTACAGAAACATGGCTGCAGGAAA	0.726577
TTAACCTTGCAGAGAGCCACTGG		AAGCGAATACCCACGAAGCCCGG		AGCCAGCAGGTGGCGGTCGCAGG		TTAACCTTGCAGAGAGCCACTGG	TCTGTACAACTTAACCTTGCAGAGAGCCACTGGCATCAGCTTT	0.764779
AATGGCAAAGCTGATGCCAGTGG		GCCATGTAGCGCTCGAAGGAGGG		CCCAGCCGCGGCCGCTTCAGGGG		AATGGCAAAGCTGATGCCAGTGG	AGTTTCCATGAATGGCAAAGCTGATGCCAGTGGCTCTCTGCAA	0.668151
GCAGCTCCAAGATCTTCCCACGG		CAAAGTGTCCTCCATTACGCAGG		GATGGAACCCTTCTCATCTGCGG		GCAGCTCCAAGATCTTCCCACGG	TCTGGGCGAAGCAGCTCCAAGATCTTCCCACGGGAAACAACAA	0.783713
AGTACATACCCTACTCACTGTGG		TTATCGGCAGGCATATCCGCTGG		TCTAGCAGGGTAGGAGCAGGCGG		AGTACATACCCTACTCACTGTGG	ACACTGGCAAAGTACATACCCTACTCACTGTGGAAGTATTCGG	0.773912
GGCTGCCTCTGCTGGAGAAGTGG		GCGCCTCCAAGGAGAAACGAGGG		TGAGCTGCTTCTCAAATCCTCGG		GGCTGCCTCTGCTGGAGAAGTGG	AACATATGTTGGCTGCCTCTGCTGGAGAAGTGGTAAGTAACAA	0.645184
CATCTGAAGTGGTTAAGCAGAGG		TAGGTACTGCTTCTCCGAGATGG		TGCTGGGGAAGAATTGGAGAAGG		CATCTGAAGTGGTTAAGCAGAGG	ATTCGAGTTCCATCTGAAGTGGTTAAGCAGAGGGCACAGGTAT	0.525079
AGTGGTTAAGCAGAGGGCACAGG		CATCGACATGCTCAACGCCAAGG		TGTGTGGCGTCGTGAAGCATGGG		AGTGGTTAAGCAGAGGGCACAGG	TTCCATCTGAAGTGGTTAAGCAGAGGGCACAGGTATCTGCTTC	0.587558
GGTATCCAAGGGTTGTATCGAGG		TGACATAGTCCGGGATCACCTGG		ACATGTGTTAAAGGCTGCTGGGG		GGTATCCAAGGGTTGTATCGAGG	TTTGTTTCAGGGTATCCAAGGGTTGTATCGAGGCTATAAAAGC	0.592034
ACTCGACCGCGTCGCTCCGGAGG		CGCCGTCCGTAGGTGTCCAGAGG		AGAGGGAGGCCGGGGACCAGGGG		ACTCGACCGCGTCGCTCCGGAGG	TGTGCCGCTGACTCGACCGCGTCGCTCCGGAGGCGTTTACAAG	0.553856
TGCTCGCTTGTAAACGCCTCCGG		TTACTTGATGCGAACGCCGATGG		CACATAAGCAGGTCACTAAAGGG		TGCTCGCTTGTAAACGCCTCCGG	GAGGCTCTTGTGCTCGCTTGTAAACGCCTCCGGAGCGACGCGG	0.570602
GCGAGCACAAGAGCCTCCGCCGG		TGAGCGGCGACAGCAAGAAGTGG		CATTGCAGACAAAGCTGTAGCGG		GCGAGCACAAGAGCCTCCGCCGG	GCGTTTACAAGCGAGCACAAGAGCCTCCGCCGGCTCCGCACTG	0.663219
GCGGAAGCGCAGTGCGGAGCCGG		TCGATGAAGGCATAGCCACGGGG		CCTGCAGGAAGTGGGGGCTGTGG		GCGGAAGCGCAGTGCGGAGCCGG	TCCGGGTGAAGCGGAAGCGCAGTGCGGAGCCGGCGGAGGCTCT	0.767827
GGTGAAGCGGAAGCGCAGTGCGG		CGGACTTCGACGAGTTCGAGCGG		GACCTTGCCTTTGGAGCCCCTGG		GGTGAAGCGGAAGCGCAGTGCGG	CTGTACTCCGGGTGAAGCGGAAGCGCAGTGCGGAGCCGGCGGA	0.905693
CCGCTGTACTCCGGGTGAAGCGG		CAGAGCGGGACAAGGAGAACCGG		GATGCGGAACTGAAAGGTTCAGG		CCGCTGTACTCCGGGTGAAGCGG	GCCGCCAGGACCGCTGTACTCCGGGTGAAGCGGAAGCGCAGTG	0.583782
CACCCGGAGTACAGCGGTCCTGG		GAGAGGACTCCTTCACCAGAAGG		TAACAGTGCCTTCACTCAGCAGG		CACCCGGAGTACAGCGGTCCTGG	GCTTCCGCTTCACCCGGAGTACAGCGGTCCTGGCGGCCTCCAT	0.573734
GTGTACTGCAAACATATTGATGG		CTGGTTCACACGGCGCAGGGGGG		TTTGGGTGGTGCAGGAGGTCCGG		GTGTACTGCAAACATATTGATGG	GCTGGGAGTTGTGTACTGCAAACATATTGATGGTCATAAGCTG	0.513068
CAGCATGCGGGTACTTCCAATGG		CATGATGGAGTTTGAGCGGCAGG		CAGTCCATGTCCATAGGTGGGGG		CAGCATGCGGGTACTTCCAATGG	TCATAAGCTGCAGCATGCGGGTACTTCCAATGGGAGAGGGGCT	0.534094
GTAACACCTGGAACTCCTTGAGG		GCGACAGAAACTAGAGACCCAGG		GGCAGTGGTGGTCGGAGGCAGGG		GTAACACCTGGAACTCCTTGAGG	CTGTGCTGCAGTAACACCTGGAACTCCTTGAGGACCTTCTCAG	0.657953
TAGAACTGATCATTGATTGGAGG		TGGACCTATTGTTCGGGCGCCGG		GGGCAGTTTAGCAATGAGGGGGG		TAGAACTGATCATTGATTGGAGG	TCCCCTCTTCTAGAACTGATCATTGATTGGAGGGCTAATTCTT	0.540237
TCACCTTGAGGCGGTTCAGCTGG		CATAGACTAACCACATGAGGCGG		GTGTTATAGAACCAGGGTTTGGG		TCACCTTGAGGCGGTTCAGCTGG	GGCCGCGGGGTCACCTTGAGGCGGTTCAGCTGGTCGTGCAGGG	0.481391
GGCGGTTCAGCTGGTCGTGCAGG		TGATGGGCGCGAGCGGGACACGG		TCAGGCTTCACTGTGACAGGAGG		GGCGGTTCAGCTGGTCGTGCAGG	GTCACCTTGAGGCGGTTCAGCTGGTCGTGCAGGGCTGCCTTCA	0.778494
GGAGACGCTGCTGCGGTTGAAGG		TGTGACTTCCGAACCTCAGGTGG		TGGACGGGGCAATAGGCAAGTGG		GGAGACGCTGCTGCGGTTGAAGG	GCAAGGAGGAGGAGACGCTGCTGCGGTTGAAGGCAGCCCTGCA	0.643604
AGGAGGAGGAGACGCTGCTGCGG		TCAGGTGTCCGGCCGAACGACGG		GCGTCCAAATATGTTGGTACTGG		AGGAGGAGGAGACGCTGCTGCGG	GAACTGCGCAAGGAGGAGGAGACGCTGCTGCGGTTGAAGGCAG	0.784784
GACCAGGCAACATGCTGAGCCGG		CAACACAGTCGGCGGAGACAAGG		ATGGTTGTGGGCAGCACTCCAGG		GACCAGGCAACATGCTGAGCCGG	TTGGCTATGTGACCAGGCAACATGCTGAGCCGGCTTCAGGAAC	0.674406
AAGGGACAGCACCTCTCCTGTGG		GGGATGTGTCCTTCTTCACGGGG		GAGGGTGTGCTGCTAGTTGGGGG		AAGGGACAGCACCTCTCCTGTGG	GCTTCCCAACAAGGGACAGCACCTCTCCTGTGGGTTCATCCCG	0.639459
ACCCGCCGGGATGAACCCACAGG		GAAGTGCCTCCATCTCACCAAGG		TGCAAACCGTAGGAAGAGCTGGG		ACCCGCCGGGATGAACCCACAGG	CATTGACCGGACCCGCCGGGATGAACCCACAGGAGAGGTGCTG	0.493009
GGGTCCGGTCAATGAGAGAACGG		TCCCTATGTATCAGCCCAGATGG		GACCATGCGCCAGTCTTCCTTGG		GGGTCCGGTCAATGAGAGAACGG	TCATCCCGGCGGGTCCGGTCAATGAGAGAACGGTCAGCTTGGA	0.650266
TCTGCAATACGAGTACAAGGCGG		CGGCAGCAATGGAAACAGGAGGG		GGGGCTGTGGTTCCACGATAGGG		TCTGCAATACGAGTACAAGGCGG	CCGCCCGTAGTCTGCAATACGAGTACAAGGCGGTGCGTTTGGT	0.648258
TGTACTCGTATTGCAGACTACGG		AGTAGAAGATCCGGACGAGGAGG		GTAGGGGTCCGTACTCAGCATGG		TGTACTCGTATTGCAGACTACGG	CGCACCGCCTTGTACTCGTATTGCAGACTACGGGCGGTTACAT	0.632955
GGGTCTGGCTATGGTGGTGCAGG		AGATCACATTCTCGATCCAGAGG		CACCAGCATTAAGGAGTGAAGGG		GGGTCTGGCTATGGTGGTGCAGG	TGTTCCAGGAGGGTCTGGCTATGGTGGTGCAGGACCCGCTGCT	0.642609
GCTCTGCGATCTGCCGATCCAGG		TCGCGTTACGGGCGGTACGGAGG		TAAGCAATTCATCCTCTCCAGGG		GCTCTGCGATCTGCCGATCCAGG	AGGACCCGCTGCTCTGCGATCTGCCGATCCAGGTGTGTGCGGG	0.578869
CCGCCCGCACACACCTGGATCGG		TGCAGGACTCAATGCCAACAGGG		GAAGGGCTGCTGGCTCAATAGGG		CCGCCCGCACACACCTGGATCGG	CCCCCAGCCCCCGCCCGCACACACCTGGATCGGCAGATCGCAG	0.651381
CATTGCCTGGCCGTATTCTAGGG		ACTCCCATTAAGGTGCGCCCTGG		ACCAGAGCGCTCTAGAGAGCTGG		CATTGCCTGGCCGTATTCTAGGG	CTCGGACCGTCATTGCCTGGCCGTATTCTAGGGCTATTTGGGA	0.560972
GGAAAGTAATGGACCAGTGAAGG		CGTTGTTGTTAAGGAGGAGCTGG		TTGCACTCTCATCTCCCGAGGGG		GGAAAGTAATGGACCAGTGAAGG	TTTTCTTAAAGGAAAGTAATGGACCAGTGAAGGTGTGGGGAAG	0.767698
GTAATGGACCAGTGAAGGTGTGG		CTGTGAGTTGGTGGAAGGGCTGG		AACCAGGGTTTGGGTGGTGCAGG		GTAATGGACCAGTGAAGGTGTGG	TTAAAGGAAAGTAATGGACCAGTGAAGGTGTGGGGAAGCATTA	0.75828
CTGCTCGATGTTGGTCGCCATGG		GGCAGACTTACTACTTCCAGAGG		TACCTGGGGGATGGGAAAATGGG		CTGCTCGATGTTGGTCGCCATGG	ACCTAAAAATCTGCTCGATGTTGGTCGCCATGGCGTCCGCTCC	0.659149
ATGTCAAGTGGAAGGAATGAAGG		ATAGGAAGAATCGCTGGCAAAGG		GTTGGTACTGGGCTGTGGCTGGG		ATGTCAAGTGGAAGGAATGAAGG	ATAACTTTTCATGTCAAGTGGAAGGAATGAAGGCCAGCTGAAT	0.750212
AGGAATGAAGGCCAGCTGAATGG		TCGGCTTCTTATGCACGGAAAGG		GACTGGCAAGGATTGAGCTGCGG		AGGAATGAAGGCCAGCTGAATGG	GTCAAGTGGAAGGAATGAAGGCCAGCTGAATGGTGAAACAAAT	0.684492
TATTTGTTTCACCATTCAGCTGG		ATCAGTACTGCCATACCAGCTGG		TCAAAGGGAGAGGGAGGCCGGGG		TATTTGTTTCACCATTCAGCTGG	TCAATGGGTGTATTTGTTTCACCATTCAGCTGGCCTTCATTCC	0.521201
GAAACAAATACACCCATTGAAGG		TAGTCCTTGAGTAATCCCGCAGG		TGCCTGCCTCATCCTCAACCAGG		GAAACAAATACACCCATTGAAGG	GCTGAATGGTGAAACAAATACACCCATTGAAGGAAACCAGGCG	0.641672
TACACCCATTGAAGGAAACCAGG		ACACAACTCGATGCTTACGGCGG		TGGGTGTCTGCTGCAGTGTCTGG		TACACCCATTGAAGGAAACCAGG	GTGAAACAAATACACCCATTGAAGGAAACCAGGCGGGTGATGC	0.709247
GCGGCCTGACTACAAGGGAGAGG		TAAGAGGTGAATCACGGCCCGGG		ACATCGACTGCTGGACAATGAGG		GCGGCCTGACTACAAGGGAGAGG	GCCGGGGTGAGCGGCCTGACTACAAGGGAGAGGAGGAACTGCG	0.601027
ACAAGGGAGAGGAGGAACTGCGG		CTCGGCTGCAAGTGGCCAGGAGG		TCATTGTCCAGCAGTCGATGTGG		ACAAGGGAGAGGAGGAACTGCGG	CGGCCTGACTACAAGGGAGAGGAGGAACTGCGGCGCCTGGAGG	0.65534
AGGATTAGGCCGCTTCACCAGGG		CGCGATCCGCGTGTTTCAGGAGG		TGCCGATGACCCAGAGCACAAGG		AGGATTAGGCCGCTTCACCAGGG	CCAGGATGTCAGGATTAGGCCGCTTCACCAGGGCAGCCTCCAG	0.619795
GAGGACGTGTTCTACAAATACGG		TTAAAGTGTTGCGGCAGCACAGG		ACTGCTGGACAATGAGGATGGGG		GAGGACGTGTTCTACAAATACGG	CAAGGACATTGAGGACGTGTTCTACAAATACGGCGCTATCCGC	0.601005
CATCCGAACCAAGGACATTGAGG		TCTGCAATACGAGTACAAGGCGG		CTGGTGCTAACATGTCTGAAAGG		CATCCGAACCAAGGACATTGAGG	TACCTCCAGACATCCGAACCAAGGACATTGAGGACGTGTTCTA	0.622171
GTAAGTTACCCACGTAGATGCGG		TAGATGGCTCCCGCAAAGAAGGG		GCAGGATCATCAAAGGGAGAGGG		GTAAGTTACCCACGTAGATGCGG	ATGTCTGGAGGTAAGTTACCCACGTAGATGCGGCAATCGTTGT	0.596724
GCGGCAATCGTTGTTCCCTGCGG		ACCAATAGTGTCACTACCAGAGG		ACAAGAGTAGGATTGGTAGAAGG		GCGGCAATCGTTGTTCCCTGCGG	CCACGTAGATGCGGCAATCGTTGTTCCCTGCGGGGCCACGAAT	0.658209
CGCTACACCAAGGAGTCCCGCGG		TGCGTAAGAAGATCGAGAAGCGG		CCCCAACTTCCCCACCTGAATGG		CGCTACACCAAGGAGTCCCGCGG	CCCGCGGGACCGCTACACCAAGGAGTCCCGCGGCTTCGCCTTC	0.807157
TCCTTGGTGTAGCGGTCCCGCGG		TTCTGGACTCGAAACCGACCAGG		TCAGCAGTGGGGAAGGCTTCAGG		TCCTTGGTGTAGCGGTCCCGCGG	GCCGCGGGACTCCTTGGTGTAGCGGTCCCGCGGGATGTACACG	0.496042
GCGCCTCAGCGTGTCGGGCGAGG		GAGCAGAGAATATGCCCAAGAGG		TGAAGGTTCTGAACCGCAAAGGG		GCGCCTCAGCGTGTCGGGCGAGG	TCTCGAAGACGCGCCTCAGCGTGTCGGGCGAGGTGCGGTAGGT	0.652291
CAGGTTGTCCACCTTGAGGGAGG		AGAAAGGTCCCTAACACCAAGGG		TGTTGCCCTTGGTATCGATAAGG		CAGGTTGTCCACCTTGAGGGAGG	TGCGGTAGGTCAGGTTGTCCACCTTGAGGGAGGTCATACCCTC	0.680278
GGGTATGACCTCCCTCAAGGTGG		TTGTACGACGAAATGAGACCAGG		TTGCCTGGAGCTGTTGGCGAAGG		GGGTATGACCTCCCTCAAGGTGG	CCGATGTGGAGGGTATGACCTCCCTCAAGGTGGACAACCTGAC	0.65945
CCACTCAGAGCTATGAGCTACGG		GGAATCTTTCAGCTGACCAGTGG		AATCCCAGTGCCTTACCCGCAGG		CCACTCAGAGCTATGAGCTACGG	CTCCGGGCCGCCACTCAGAGCTATGAGCTACGGCCGCCCCCCT	0.554494
TGGAAACAATGGCAACAAGACGG		ACTGGGATCTATTTAGCCACTGG		CACCACAGCATCATCATCTGAGG		TGGAAACAATGGCAACAAGACGG	TAGGCAATCTTGGAAACAATGGCAACAAGACGGAATTGGAACG	0.658918
ATGGACCACTCCGAAGTGTGTGG		TGACCTATCCCGATTTCAAGAGG		CCAACACCAGGTCACGGCTCAGG		ATGGACCACTCCGAAGTGTGTGG	TTTGGCTACTATGGACCACTCCGAAGTGTGTGGGTTGCTAGAA	0.528658
GCAACCCACACACTTCGGAGTGG		CGCCATCAGATGGAGACAAAAGG		GAGTGCAAGTATACATGTTGTGG		GCAACCCACACACTTCGGAGTGG	TGGGTTTCTAGCAACCCACACACTTCGGAGTGGTCCATAGTAG	0.702114
ATCACCTTCCATCTAGCTCTCGG		TGCTCGAGGAGAACGTGAAGAGG		GCTGCAGCTCCAAGGAAGACTGG		ATCACCTTCCATCTAGCTCTCGG	TAATCATTAAATCACCTTCCATCTAGCTCTCGGACTGCATCAG	0.513473
TCGACAGTTCCACTCTTACACGG		TAAGGAAGGAGTATGCCCAGGGG		GCTGCATGAGGCGCTGCGCCTGG		TCGACAGTTCCACTCTTACACGG	TTTTCACCATTCGACAGTTCCACTCTTACACGGCAGCCACATA	0.592423
AGGCAAAGTGGACAACATCCAGG		GGCATTACCCGTTTATACACTGG		GGCAGGCATGATAGTGCCGCAGG		AGGCAAAGTGGACAACATCCAGG	ATAGCAAGACAGGCAAAGTGGACAACATCCAGGCTGGGGAGTT	0.491533
TACAGAATGATGGTCGACTGAGG		GAACCAATCCTTCCAGACACAGG		GCTTTATGCGCTGCCGCTGGGGG		TACAGAATGATGGTCGACTGAGG	CTGCTTTTCTTACAGAATGATGGTCGACTGAGGTTGAGCCGTC	0.509082
GTTCAACGACGTCTATCAGGAGG		TTCCGGGATCAGAGAAAGACAGG		GGTTCTGGGAGGCAGCCAGCAGG		GTTCAACGACGTCTATCAGGAGG	AGACACTGGAGTTCAACGACGTCTATCAGGAGGTGAAAGGTTC	0.656469
GGTCGACATGGCAGAGACACTGG		ACCAGAGCCACAATAAGCCATGG		AGCCGTGTTTGCTGTTCTCAAGG		GGTCGACATGGCAGAGACACTGG	CACAGGCAGGGGTCGACATGGCAGAGACACTGGAGTTCAACGA	0.495009
ACAGGAGGCGGTAAAGGAGGTGG		TGTGCGCTACGGAGCTGCAATGG		CTGTTGAACGGACGCCTGCCTGG		ACAGGAGGCGGTAAAGGAGGTGG	AACCTGGGAAACAGGAGGCGGTAAAGGAGGTGGGGGAAGCTGT	0.542786
TCCTCACTTGTGGAAAGAAACGG		GGAAAGAATAGCACTTGGAGTGG		GCTGTCAGCTGCAAGCGTTCTGG		TCCTCACTTGTGGAAAGAAACGG	GCGCGCAGGGTCCTCACTTGTGGAAAGAAACGGGCTTGTCCTT	0.55223
CTGCAAGAACCGCTACGACAAGG		TGTTGCTCGTGCCATCACGAGGG		GTGGCGTACTGCACGTGTCGTGG		CTGCAAGAACCGCTACGACAAGG	CCGCCTACGGCTGCAAGAACCGCTACGACAAGGACAAGCCCGT	0.688055
GTAGCGGTTCTTGCAGCCGTAGG		CTGACCTACGAGACGCCACAGGG		TCGTGTCTTCACAGTACTCTGGG		GTAGCGGTTCTTGCAGCCGTAGG	TGTCCTTGTCGTAGCGGTTCTTGCAGCCGTAGGCGGAGCAGGA	0.770513
CTTGCAGCCGTAGGCGGAGCAGG		GCTACAGAGTCTTCGAGAGCTGG		AGAGGTGGCAATCCGGCAGTGGG		CTTGCAGCCGTAGGCGGAGCAGG	CGTAGCGGTTCTTGCAGCCGTAGGCGGAGCAGGACTGCACCAT	0.510161
GTGCAGTCCTGCTCCGCCTACGG		GGCCGACTTACCTTCAGACACGG		GCAGTTCATCTTCGACCTCATGG		GTGCAGTCCTGCTCCGCCTACGG	CGGAAGGATGGTGCAGTCCTGCTCCGCCTACGGCTGCAAGAAC	0.655641
GCAGCACGTAAAGCCAGGCATGG		CGGGTATCACTTTCCGGAGCTGG		CAGCAACACACAGGCCCTGCAGG		GCAGCACGTAAAGCCAGGCATGG	AGCCTGGCACGCAGCACGTAAAGCCAGGCATGGCTGCGCCGCG	0.778863
GGCACGCAGCACGTAAAGCCAGG		AGATAAAGACACCACACGACTGG		GTAAGCGCACAGGACGGTATGGG		GGCACGCAGCACGTAAAGCCAGG	GTAGCAGCCTGGCACGCAGCACGTAAAGCCAGGCATGGCTGCG	0.652777
CTGCTACAACAACTCGCACCGGG		CCTGGTGAGGTTCACGCCCATGG		CCACCCAGTTCCAGCGCCAGGGG		CTGCTACAACAACTCGCACCGGG	GCGTGCCAGGCTGCTACAACAACTCGCACCGGGACAAGGCGCT	0.638673
TTCCAAAGGACGCTGAGTTGCGG		CCATGGGCGTGAACCTCACCAGG		GTTCTTTAAATGGCTACAGGAGG		TTCCAAAGGACGCTGAGTTGCGG	TTCTACACGTTTCCAAAGGACGCTGAGTTGCGGCGCCTCTGGC	0.666401
GCGACACGTTCTTGAGCCAGAGG		ACTGCATTTGAAGTGACCAGTGG		CCAAGGCACTAGGACAGCACAGG		GCGACACGTTCTTGAGCCAGAGG	ACGCCGGCACGCGACACGTTCTTGAGCCAGAGGCGCCGCAACT	0.594174
CTCAAGAACGTGTCGCGTGCCGG		GCTTATGATGGATGAGGACGAGG		GATATCTTCAGCAGTGGGGAAGG		CTCAAGAACGTGTCGCGTGCCGG	GCGCCTCTGGCTCAAGAACGTGTCGCGTGCCGGCGTCAGTGGG	0.537124
AGGATGAGACACGAGATGTGCGG		GGAGAACCTAACGTTCCAGAAGG		TTTGTTCTTTAAATGGCTACAGG		AGGATGAGACACGAGATGTGCGG	TTGAGGCATGAGGATGAGACACGAGATGTGCGGCAGCAGCTGG	0.738289
GGAGGGAGACACTTACCATAAGG		CTTCAGGATGAGTACAGGGATGG		CAGCGGTTGGTCGTACTGTTTGG		GGAGGGAGACACTTACCATAAGG	TTGGGTACTTGGAGGGAGACACTTACCATAAGGAACCAGATTG	0.534551
TGTCTCCCTCCAAGTACCCAAGG		CACGAAGAACATTAAGCCGAAGG		AGTAGGATTGGTAGAAGGGTGGG		TGTCTCCCTCCAAGTACCCAAGG	TTATGGTAAGTGTCTCCCTCCAAGTACCCAAGGGCACTACATG	0.70782
GTACCCAAGGGCACTACATGTGG		AAGTACTGAGGAGCAAGAGCTGG		GAGAAGATTGAAGGGACCCTTGG		GTACCCAAGGGCACTACATGTGG	CTCCCTCCAAGTACCCAAGGGCACTACATGTGGCTAGAAGTTC	0.55067
TACAAAGGCGTTCGTGGTGCCGG		TCCCTAGGAAGAGGACGAACCGG		GGTCCCTTCAATCTTCTCCTTGG		TACAAAGGCGTTCGTGGTGCCGG	TTTAGGCCCATACAAAGGCGTTCGTGGTGCCGGTAGCGAACCA	0.585774
GGTTGTGCGCGGACGCTGCGTGG		GGTCCACCCAGACTTGGACAGGG		TCACTGAGTGCAGAATGGCTAGG		GGTTGTGCGCGGACGCTGCGTGG	CTAGCTGGCAGGTTGTGCGCGGACGCTGCGTGGAACATTTTCC	0.618775
GCTAGCTGGCAGGTTGTGCGCGG		AGAACTTCTACAGGTGCGGCGGG		TGAACCAGAAGGATAACTTCTGG		GCTAGCTGGCAGGTTGTGCGCGG	CGCCGCCGCGGCTAGCTGGCAGGTTGTGCGCGGACGCTGCGTG	0.655425
CACAACCTGCCAGCTAGCCGCGG		GGACTGTCCGTAGGGACCCACGG		AGCCGGTCAGCTCTGCACACAGG		CACAACCTGCCAGCTAGCCGCGG	AGCGTCCGCGCACAACCTGCCAGCTAGCCGCGGCGGCGAAGCG	0.551432
AGCTCTACGCTTCGCCGCCGCGG		CCCGCATTCCGATCCTGAGGAGG		GCCCTTATGCACGTCTGTGTGGG		AGCTCTACGCTTCGCCGCCGCGG	CGGGTCCCGCAGCTCTACGCTTCGCCGCCGCGGCTAGCTGGCA	0.680563
GCGGCGAAGCGTAGAGCTGCGGG		ATTCACCAGGGCATCACAGGTGG		CAGGACTATGGAATGGGCCCGGG		GCGGCGAAGCGTAGAGCTGCGGG	GCTAGCCGCGGCGGCGAAGCGTAGAGCTGCGGGACCCGCCACC	0.659008
GTGAGGCCACTAAGGAGATGAGG		CTATGATTGTCAGGGCCAACAGG		CCATAAGGGCCGCTCCGACCCGG		GTGAGGCCACTAAGGAGATGAGG	CCCATGAAGAGTGAGGCCACTAAGGAGATGAGGAGCTCTTTAT	0.517713
AACTGCTGTGCCCAGTTACGAGG		GACTGAGCCATCCATTAAGGAGG		CCTGAGCCGTGACCTGGTGTTGG		AACTGCTGTGCCCAGTTACGAGG	GCTTTGCCTTAACTGCTGTGCCCAGTTACGAGGTCACCTCTAC	0.504084
TGGGCTGGTATATCTGCTCATGG		AAGGCTCTAAGCACTGCCAGGGG		GGACGGTATGGGTCCACACGAGG		TGGGCTGGTATATCTGCTCATGG	CTGGGTTCACTGGGCTGGTATATCTGCTCATGGCCTCGAGCTC	0.605503
AGGCGCAGAGGGCCGGGCAGCGG		CGAACATCTGGTCCAGCGAGGGG		GGCTTGGTCTTGCTGCTGCTGGG		AGGCGCAGAGGGCCGGGCAGCGG	GCGAAAGCCAAGGCGCAGAGGGCCGGGCAGCGGCGCGAAGAGG	0.524685
GCTGAGCAAGGCGAAAGCCAAGG		ACACAGTTTCAGTGTTGGGATGG		GGGCTCCCTTATCGATACCAAGG		GCTGAGCAAGGCGAAAGCCAAGG	CTCCCACAGAGCTGAGCAAGGCGAAAGCCAAGGCGCAGAGGGC	0.615478
TCCTCCCACAGAGCTGAGCAAGG		GCTGGTGAAGCAGGGTGCCGAGG		TTATGACCAACACCAGGTCACGG		TCCTCCCACAGAGCTGAGCAAGG	GCCCTCCTCTTCCTCCCACAGAGCTGAGCAAGGCGAAAGCCAA	0.603869
AGATGTTGGCATTAACTATAGGG		GCCTGACTTGCTGACAGAAATGG		AGCATTAAGGAGTGAAGGGATGG		AGATGTTGGCATTAACTATAGGG	TTTACGATGAAGATGTTGGCATTAACTATAGGGAAGTCACTTT	0.564822
TAATTCCACAGAACCAATGTAGG		GGCTACATCAGCATCGCCAATGG		CAGAACCAGCCACTACCTGCAGG		TAATTCCACAGAACCAATGTAGG	CCTGGGTCACTAATTCCACAGAACCAATGTAGGTGTCTGGGCG	0.595235
AACCAATGTAGGTGTCTGGGCGG		GGCTGCATCAAATTATGGGATGG		TCCTTCTGTTTGGGGTCCTGAGG		AACCAATGTAGGTGTCTGGGCGG	AATTCCACAGAACCAATGTAGGTGTCTGGGCGGAGCAAAATAT	0.540174
CAGATGGTCAGTAGGACAGAAGG		CTCCAGCAGACATCAAGCACAGG		TCTTCCTTCTTACTGAAAATGGG		CAGATGGTCAGTAGGACAGAAGG	TTTCTTAATGCAGATGGTCAGTAGGACAGAAGGTAACATTGAT	0.581573
TCTTAATGCAGATGGTCAGTAGG		CCAAGCGATACAGATCGCACAGG		TGCAGGTAGTGGCTGGTTCTGGG		TCTTAATGCAGATGGTCAGTAGG	TACTGCTTTTTCTTAATGCAGATGGTCAGTAGGACAGAAGGTA	0.518371
CGGGTTGTGCCTGGAGGTGGAGG		TAGCGTTATACGCAGAGCAATGG		CAGTACACCCCATACCTATCGGG		CGGGTTGTGCCTGGAGGTGGAGG	AGATCGCGGACGGGTTGTGCCTGGAGGTGGAGGGGAAGGTGAG	0.653439
CGCGGACGGGTTGTGCCTGGAGG		CTTCCAAGTGGAGTACGCGCAGG		CCAGGGTAAGTTGGTCGGGTGGG		CGCGGACGGGTTGTGCCTGGAGG	TCCGGGAGATCGCGGACGGGTTGTGCCTGGAGGTGGAGGGGAA	0.733204
ACAACCCGTCCGCGATCTCCCGG		ACTGCACCAGCAAGATCGGCAGG		GCCACTGCCCCCAGAAGATGAGG		ACAACCCGTCCGCGATCTCCCGG	ACCTCCAGGCACAACCCGTCCGCGATCTCCCGGATCTTGTAGA	0.578963
CTCCGACATCTACAAGATCCGGG		GGACTGATGACACCTGGCACAGG		GGGAGCAGAAAGGGAGCCAGAGG		CTCCGACATCTACAAGATCCGGG	ATGAGATGTTCTCCGACATCTACAAGATCCGGGAGATCGCGGA	0.50064
GTGAGGACTCACGGCTGATGAGG		CGCAGCGAAGGACTATGGCAGGG		GGGCCGCTGTTGCAGGTGGCGGG		GTGAGGACTCACGGCTGATGAGG	GGATAGTGCAGTGAGGACTCACGGCTGATGAGGTCCCGGTAGA	0.604331
ACTCACGGCTGATGAGGTCCCGG		AGGTTTCTGCCGAAGAAGCAGGG		AGTAGGCAAGCCGGCGGGACAGG		ACTCACGGCTGATGAGGTCCCGG	TGCAGTGAGGACTCACGGCTGATGAGGTCCCGGTAGATAATCA	0.662518
GAGGATGCTGGTGGTGGAGGTGG		AAGATGACGATGAGAAACGCCGG		AGTTATCCTTCTGGTTCACTTGG		GAGGATGCTGGTGGTGGAGGTGG	GCTCCCGCAGGAGGATGCTGGTGGTGGAGGTGGCGAACGGCCG	0.720911
CTGGTGGTGGAGGTGGCGAACGG		GGCTCTGCTGGAAGGTACAACGG		CAAAGCTGTAGCGGTTAGCAGGG		CTGGTGGTGGAGGTGGCGAACGG	CAGGAGGATGCTGGTGGTGGAGGTGGCGAACGGCCGCTCCCTG	0.564894
CACACCCAGGCGCTCCCGGAGGG		GGAATACTCACTTCTTGCGACGG		GATTGCTGCATAGTAGGCACAGG		CACACCCAGGCGCTCCCGGAGGG	TGCGGCCCCCCACACCCAGGCGCTCCCGGAGGGCCTGCACCGC	0.538034
TCAGCAGCAGCGGGAGGCCCAGG		GGAAGCAGGCGGAGTCCGAGAGG		GCCCCCCAAAACTGACAAACCGG		TCAGCAGCAGCGGGAGGCCCAGG	TCTTCGGGCATCAGCAGCAGCGGGAGGCCCAGGCGCGAGTTCT	0.606639
CGGGCATCAGCAGCAGCGGGAGG		AGTTCCACCATACTCACCCGTGG		TTGGTAGTTCACCAGCATTAAGG		CGGGCATCAGCAGCAGCGGGAGG	CGCGCCTCTTCGGGCATCAGCAGCAGCGGGAGGCCCAGGCGCG	0.567481
TGGCAACCAGATCGGTGCCAAGG		TTCCTCAGGTTCATTCCGACAGG		AACAGACAGCAGCTTTGGTCCGG		TGGCAACCAGATCGGTGCCAAGG	CTGGTCAGTGTGGCAACCAGATCGGTGCCAAGGTAAGAATTTT	0.637942
CATTGTAGTACACAGAGATGCGG		CCGAGGGCCATCTGGAGGACTGG		AGCAGCAGCAGCAGATCCTGCGG		CATTGTAGTACACAGAGATGCGG	CCTGTGGCTTCATTGTAGTACACAGAGATGCGGTCCAGCTGCA	0.602732
GGCATTGTAGGGCTCGACCACGG		TGTTTGACTCAGTGAACGCCAGG		AGCAGCAGCAGTACCACATCCGG		GGCATTGTAGGGCTCGACCACGG	CGGAGAGGGTGGCATTGTAGGGCTCGACCACGGTGTCAGACAC	0.868669
TCATGGTGGCTGAGACAAGGTGG		TTCCTCTCCCAGTATGAACGAGG		AGCTACCTGGGGCTGGGACTGGG		TCATGGTGGCTGAGACAAGGTGG	GTGACACCACTCATGGTGGCTGAGACAAGGTGGTTCAGATCCC	0.683913
TGTAGGGTGATGATTTCCCTCGG		AAAGGTGCCCAAGTCGGCACTGG		CAGCAGGTGGCGGTCGCAGGAGG		TGTAGGGTGATGATTTCCCTCGG	CTGGCCCAACTGTAGGGTGATGATTTCCCTCGGCATCGCTCCT	0.668433
GGAAATCATCACCCTACAGTTGG		TTGCCAAGACTCAGGTGGCCGGG		CTCCTTGTGCTCTGGGTCATCGG		GGAAATCATCACCCTACAGTTGG	CGATGCCGAGGGAAATCATCACCCTACAGTTGGGCCAGTGCGG	0.538991
AACGACCTGGGAGAATCCGCTGG		ATGGTGGCCGTGTTCAGGCCGGG		TGAGGCCAAAAACCAGGGGCCGG		AACGACCTGGGAGAATCCGCTGG	GGGAATAGGAAACGACCTGGGAGAATCCGCTGGCCCAGTTGTT	0.57476
AGATGGTAGTGACAGTCTAGAGG		GGGCGGAGTGGAAAGGACGCAGG		TTCTGCATTGGTAAGCGCACAGG		AGATGGTAGTGACAGTCTAGAGG	ACCGGGAGGCAGATGGTAGTGACAGTCTAGAGGTAAGTGTCCC	0.611066
AACTGCTCTTGGCTCTGAGCGGG		AGAGGCCGTCAGGGTTGAGCAGG		ACTATGGAATGGGCCCGGGTCGG		AACTGCTCTTGGCTCTGAGCGGG	ATGATCCACGAACTGCTCTTGGCTCTGAGCGGGTACCCTGGGT	0.576889
TTCACCTGGAACAAGCGGAGTGG		CTCGGTAGCTGTGGATGCGGCGG		AGGAACAGAAGAACTTCCAGAGG		TTCACCTGGAACAAGCGGAGTGG	TGGGTCCATTTTCACCTGGAACAAGCGGAGTGGCCTGCAGGTA	0.563937
GCAGAGTCGATTCAGGACACTGG		CGCTCTTTCAGAGTATACACTGG		ATTGAACTTACTGAGAAATCAGG		GCAGAGTCGATTCAGGACACTGG	TGCCGAGCCGGCAGAGTCGATTCAGGACACTGGTCTCACTGGG	0.642275
GATCCCAGTCGTGGCCGAAGCGG		CGGTGGCCTTCGTACCGGACTGG		ATTGCGATGTCATTCACCCTAGG		GATCCCAGTCGTGGCCGAAGCGG	ATGCACGTAGGATCCCAGTCGTGGCCGAAGCGGATGACGACCA	0.6715
CCACGCGGTCCTCCTCCGAGAGG		ATCGGTAGTCCTCACAGCCACGG		CTGTGTGGCGTCGTGAAGCATGG		CCACGCGGTCCTCCTCCGAGAGG	CGGATGACGACCACGCGGTCCTCCTCCGAGAGGATGGCCTGGT	0.695448
GGTGGACCAGGCCATCCTCTCGG		GGATGCTACTCTTCAGGAGGAGG		GACATGTGTTAAAGGCTGCTGGG		GGTGGACCAGGCCATCCTCTCGG	ACGGCTGGCAGGTGGACCAGGCCATCCTCTCGGAGGAGGACCG	0.478562
CAACGGCTGGCAGGTGGACCAGG		AAGTGAAGCTCTGATCCCGGTGG		GTCACTTACTTCCATCAGACTGG		CAACGGCTGGCAGGTGGACCAGG	CGCACCTGCACAACGGCTGGCAGGTGGACCAGGCCATCCTCTC	0.645372
ATGCTCCCGCACCTGCACAACGG		TGTCAGCCTGACCATGGCGCGGG		TTGCTGCTGCCGGTACACAGAGG		ATGCTCCCGCACCTGCACAACGG	CATGTCGTACATGCTCCCGCACCTGCACAACGGCTGGCAGGTG	0.690773
GTGCGGGAGCATGTACGACATGG		CAGTATCGTGGGACAGAAGCTGG		CAGTGAGTAGTGCCAAACCAAGG		GTGCGGGAGCATGTACGACATGG	CGTTGTGCAGGTGCGGGAGCATGTACGACATGGCGGCCCGCGC	0.7117
CGGCAACTCCTTCATCTCGAAGG		TACTGTAGTGGCTGAAGGACTGG		GGCTCCAGGTAATAGGCGCGGGG		CGGCAACTCCTTCATCTCGAAGG	CCACCAGCTGCGGCAACTCCTTCATCTCGAAGGCGGAGTAGGA	0.490671
AGAGGCGGCGGCAGCGGCTCCGG		CTTTGTCAATGGTGGAACCCAGG		TTAAGCAATTCATCCTCTCCAGG		AGAGGCGGCGGCAGCGGCTCCGG	GCGGCGGCGAAGAGGCGGCGGCAGCGGCTCCGGCGCCGGGGAC	0.505639
GAGCGGCGGCGAAGAGGCGGCGG		CCTTCTGCTCGCTCAGGCCGAGG		ATGGGGCAAGGGCCCTATCGTGG		GAGCGGCGGCGAAGAGGCGGCGG	AGATGGCGACGAGCGGCGGCGAAGAGGCGGCGGCAGCGGCTCC	0.734252
GGCGACGAGCGGCGGCGAAGAGG		TCATCTTGCTCCTGAGCCGGCGG		GACTGCTGGACAATGAGGATGGG		GGCGACGAGCGGCGGCGAAGAGG	GACGGAAGATGGCGACGAGCGGCGGCGAAGAGGCGGCGGCAGC	0.589023
CGGAAGATGGCGACGAGCGGCGG		ATTAGACATCATGCCAGGGCTGG		GGCAGGATCATCAAAGGGAGAGG		CGGAAGATGGCGACGAGCGGCGG	AGTAGTACGACGGAAGATGGCGACGAGCGGCGGCGAAGAGGCG	0.559123
ACACCATGTGGATCCAGGTTCGG		AAGCTGAGCTAAGGAAACAGAGG		TCCCGAGGGGACCTTGCCTTTGG		ACACCATGTGGATCCAGGTTCGG	CTCAGCGCCGACACCATGTGGATCCAGGTTCGGACCATGGACG	0.51427
GTGGATCCAGGTTCGGACCATGG		CATTTGTCAGACCGGAAGACTGG		GAATATTCACTCAGCATCAGTGG		GTGGATCCAGGTTCGGACCATGG	CCGACACCATGTGGATCCAGGTTCGGACCATGGACGGGAGGCA	0.508644
GTGGGTCTGCCTCCCGTCCATGG		GCACCATTGCATCTATGCCCAGG		GGCAGGTTGGACGGGGCAATAGG		GTGGGTCTGCCTCCCGTCCATGG	AGTCCACCGTGTGGGTCTGCCTCCCGTCCATGGTCCGAACCTG	0.643659
CGGGAGGCAGACCCACACGGTGG		CATAGATGCAATGGTGCACATGG		TTTCTATCCGACCTGAGCACAGG		CGGGAGGCAGACCCACACGGTGG	GGACCATGGACGGGAGGCAGACCCACACGGTGGACTCGCTGTC	0.65643
GTCCAGGCTGACCAAGGTGGAGG		TGAACGAAGACAGAAGCGCCTGG		GCAGGTCCGTGCAAAGTTGCGGG		GTCCAGGCTGACCAAGGTGGAGG	TGGACTCGCTGTCCAGGCTGACCAAGGTGGAGGAGCTGAGGCG	0.576497
TGACCAAGGTGGAGGAGCTGAGG		TACGATCAGGAGTGTTGCAACGG		GGAGTCATGGTACTTATCATGGG		TGACCAAGGTGGAGGAGCTGAGG	CTGTCCAGGCTGACCAAGGTGGAGGAGCTGAGGCGGAAGATCC	0.65127
AGGACAGCCGCGGCGCGAGGAGG		GAGCTTCCAGATGTTTAAGCCGG		GGTAAGCGCACAGGACGGTATGG		AGGACAGCCGCGGCGCGAGGAGG	TCACGGCCGGAGGACAGCCGCGGCGCGAGGAGGCAGTGAGCGC	0.755474
GCGGCGAACTTCACGGCCGGAGG		AGGTGCAGTATGCTGTAGGGTGG		AAACCAGGGGCCGGTGCTGAGGG		GCGGCGAACTTCACGGCCGGAGG	GCGAAAACAGGCGGCGAACTTCACGGCCGGAGGACAGCCGCGG	0.552547
TCTCGGTGCCGACCCACACATGG		TTCCAGTAGCCGGATCGAGCTGG		AGTATGAAGTACCCGTCCAATGG		TCTCGGTGCCGACCCACACATGG	AAGATCCCAGTCTCGGTGCCGACCCACACATGGTTCCAGCGTG	0.751718
CGCTGGAACCATGTGTGGGTCGG		GCTGATGGAGAACTTCCGCAGGG		ATACACAGTGCCTGTGATGCGGG		CGCTGGAACCATGTGTGGGTCGG	TGCTGCTGCACGCTGGAACCATGTGTGGGTCGGCACCGAGACT	0.775958
CTGCACGCTGGAACCATGTGTGG		CCGCCAAAGAGAGGGAAGCGAGG		GTCAGTGAACCAAGTGTTAATGG		CTGCACGCTGGAACCATGTGTGG	GCGGCTGCTGCTGCACGCTGGAACCATGTGTGGGTCGGCACCG	0.6546
GGAGGAGGAGAACATCCGCGTGG		AGCCAAGCTATAGTAACGGCAGG		GTCTCACATCAACATTGCAGAGG		GGAGGAGGAGAACATCCGCGTGG	CAAAGATGGTGGAGGAGGAGAACATCCGCGTGGTTCGTTGTGG	0.622444
AACATCCGCGTGGTTCGTTGTGG		TAGCAAACCTCCTTGGAGCAAGG		TCCAAAGATTCGGTTACAAAGGG		AACATCCGCGTGGTTCGTTGTGG	GGAGGAGGAGAACATCCGCGTGGTTCGTTGTGGCGGCAGCGAG	0.614859
TGCCGCCACAACGAACCACGCGG		CCAATGAAGAGCGTGAGAACTGG		CAAACAGAAGATCTCGCCCTGGG		TGCCGCCACAACGAACCACGCGG	TTCAACTCGCTGCCGCCACAACGAACCACGCGGATGTTCTCCT	0.572561
GAGTGTGTACACATACTGCATGG		GATCTATGAGACGCTGGCGCTGG		CAGTTTCTGCTGTCCCTTTGCGG		GAGTGTGTACACATACTGCATGG	AGTTACAGAAGAGTGTGTACACATACTGCATGGACACAGAAAT	0.669042
GGACACAGAAATCTGGTGACTGG		TTCTCCAACTAAATGGCGGACGG		GGAGTGGGCCATGCTCCTCCTGG		GGACACAGAAATCTGGTGACTGG	CATACTGCATGGACACAGAAATCTGGTGACTGGAATCCAGCTT	0.622197
TAGGGCCTCATGCATCTGCAGGG		CTCACCGAAGCTTAGTACAGCGG		TGGGCCGCTGTTGCAGGTGGCGG		TAGGGCCTCATGCATCTGCAGGG	TCTTTTCTCTTAGGGCCTCATGCATCTGCAGGGGAAGCCAGTT	0.630011
CTGCATGAGTGTATCTGATGAGG		TCACCGAAGCTTAGTACAGCGGG		AGATCTGTACCTGGTGCACCTGG		CTGCATGAGTGTATCTGATGAGG	ACTGTGTTTGCTGCATGAGTGTATCTGATGAGGTCCACACCAT	0.510293
GTACAGTAAGAAATATGGTGTGG		GGATCCTATACTGTGAGAGCTGG		CAGCCTTTAACACATGTCCCTGG		GTACAGTAAGAAATATGGTGTGG	AGAGAACCCTGTACAGTAAGAAATATGGTGTGGACCTCATCAG	0.815149
CGCGGAACACCTTAGCGACGCGG		GGCGATAAAGGCAAACAAGGCGG		CAGCTACCTGGGGCTGGGACTGG		CGCGGAACACCTTAGCGACGCGG	TCCGAGTTTTCGCGGAACACCTTAGCGACGCGGAAGCTCCGCA	0.663201
GAATGAAGCAACAAAGAATCCGG		TAATGCTCTGCGTGTTCCGAGGG		CAGGCCCCCACCTATGGACATGG		GAATGAAGCAACAAAGAATCCGG	CTGTCCTGAGGAATGAAGCAACAAAGAATCCGGAGTAAAAGGA	0.509014
TCTACGACGACACTGTCCTGAGG		GAGCGGCTAAAGATTCCAGAAGG		CCCCAAGAGAGTGGTGCTGACGG		TCTACGACGACACTGTCCTGAGG	ACGTTCTCTTTCTACGACGACACTGTCCTGAGGAATGAAGCAA	0.688432
GTCGTAGAAAGAGAACGTATTGG		TTGAATCTGTCCTGTAGGGAAGG		GAGGAGCATGGCCCACTCCGTGG		GTCGTAGAAAGAGAACGTATTGG	GGACAGTGTCGTCGTAGAAAGAGAACGTATTGGAATGAGTAAG	0.515645
CTGAAAGCAATATGAAGTCCCGG		TCACAATGCAGTCGAGACACTGG		GGACATGTGTTAAAGGCTGCTGG		CTGAAAGCAATATGAAGTCCCGG	ATTACAATTACTGAAAGCAATATGAAGTCCCGGTATACAACAG	0.615379
GCAGGAGTCACAGATGAGAGCGG		GACTACGATGCTGGGAGAGGAGG		CTACTGCAACGTGGAGCCATCGG		GCAGGAGTCACAGATGAGAGCGG	AGGACGCGGAGCAGGAGTCACAGATGAGAGCGGAGATCCAGGA	0.560206
ACAGATGAGAGCGGAGATCCAGG		TATGGTTGGCGCTGGCCGAGAGG		GTCCATAGGTGGGGGCCTGCTGG		ACAGATGAGAGCGGAGATCCAGG	AGCAGGAGTCACAGATGAGAGCGGAGATCCAGGACATGAAGCA	0.535581
GGAGATCCAGGACATGAAGCAGG		CACAAGAAGACTCAACAGGAAGG		TAACACTTGGTTCACTGACTTGG		GGAGATCCAGGACATGAAGCAGG	AGATGAGAGCGGAGATCCAGGACATGAAGCAGGAGCTCTCCAC	0.592883
GAGCAGCTGAGTTCATCCGAAGG		CTGAGAGACAACGCCAAAGCAGG		TGGACGGGTACTTCATACTTTGG		GAGCAGCTGAGTTCATCCGAAGG	GACAATGGAAGAGCAGCTGAGTTCATCCGAAGGCGAAACTACT	0.724209
GACAAACAATGACTTGTACCGGG		TTACACCATAACGCTCCAGGAGG		ATCCAAAGATTCGGTTACAAAGG		GACAAACAATGACTTGTACCGGG	CTTTTTCCCTGACAAACAATGACTTGTACCGGGTAAGTAAATC	0.655625
GAAGGTGGAAGAGGAAGATGAGG		TAGTGTCGGAGCTGAGCGGCGGG		CCCGTGAACCACAGGGGATGCGG		GAAGGTGGAAGAGGAAGATGAGG	TCGTAATAGTGAAGGTGGAAGAGGAAGATGAGGAAGACCACAT	0.725207
GGGTGATACGGAGAACGGAAAGG		AGACTGGGCTTCCACCGAGCAGG		CCTGAATGGCAAAGTCGATGAGG		GGGTGATACGGAGAACGGAAAGG	AGGCTGAGAAGGGTGATACGGAGAACGGAAAGGAGAAGGGCGG	0.371956
CCAGGCTGAGAAGGGTGATACGG		CCCGGTGGTGGAATCAGAGGTGG		GCCGCGGCCGCTTCAGGGGCCGG		CCAGGCTGAGAAGGGTGATACGG	CCATAATGACCCAGGCTGAGAAGGGTGATACGGAGAACGGAAA	0.298923
ATAATGACCCAGGCTGAGAAGGG		TCCTCCAAGATGGCGAGCGGCGG		GGGCGAGATCTTCTGTTTGGTGG		ATAATGACCCAGGCTGAGAAGGG	GTCTCCGGCCATAATGACCCAGGCTGAGAAGGGTGATACGGAG	0.32879
GGCATCTTCTCCTCCCAGCCCGG		CAAATATGGGCGGAAGAAGGAGG		ATGATGTAGAGGTGGCAATCCGG		GGCATCTTCTCCTCCCAGCCCGG	CCCCGCACCGGGCATCTTCTCCTCCCAGCCCGGGCACACGCCC	0.286577
CCATTATAAGCTGTCGCAGAGGG		CGAAGATGGAGGGAATGCGGGGG		CACCCAAGGAGAAGATTGAAGGG		CCATTATAAGCTGTCGCAGAGGG	TGAAGTACATCCATTATAAGCTGTCGCAGAGGGGCTACGAGTG	0.307789
CAGCTTGAACTCGTTAGAACCGG		CGACAAACTGGGATCCACAGAGG		CACTTCCTGCAGGCCCTGGCCGG		CAGCTTGAACTCGTTAGAACCGG	GTGGCTGGTTCAGCTTGAACTCGTTAGAACCGGTCATCTGCAG	0.283707
CTGAACCAGCCACCCGAGGATGG		CAGGCACTAACAAGAAGCAATGG		GTCCAACCTGCCCATGCCAGAGG		CTGAACCAGCCACCCGAGGATGG	CGAGTTCAAGCTGAACCAGCCACCCGAGGATGGCATCTCCTCC	0.291349
AGATGCCATCCTCGGGTGGCTGG		TGGCAGCTACTGGTAGCACCAGG		TACTATGCCCTGTGAGGGGAAGG		AGATGCCATCCTCGGGTGGCTGG	TTCACGGAGGAGATGCCATCCTCGGGTGGCTGGTTCAGCTTGA	0.257197
AAAGAGGTCGAAGATGTAGCGGG		ATGCACCTTCAAACCCACCAAGG		TGAGAAGCCAGATGTCGAGAAGG		AAAGAGGTCGAAGATGTAGCGGG	TCCGCTTGTAAAAGAGGTCGAAGATGTAGCGGGTTTTCTGGTG	0.356503
CCCAAATTCAAGGCGGCCCGTGG		CTAGGAGGGTATACAAGGAAAGG		CATCACAGGCACTGTGTATTTGG		CCCAAATTCAAGGCGGCCCGTGG	GAGAAAAATGCCCAAATTCAAGGCGGCCCGTGGGGTGGGGGGT	0.297339
ATTCCCAGCCAGGATCTGATCGG		GGCAAACAAGGCTTATCACCTGG		TCCAACCTGCCCATGCCAGAGGG		ATTCCCAGCCAGGATCTGATCGG	CCCGCACCGCATTCCCAGCCAGGATCTGATCGGCCAGGGGCGC	0.286352
GCTGGGAATGCGGTGCGGGCGGG		GCCGCTCCAGCTTTCGAACCTGG		ACTATGCCCTGTGAGGGGAAGGG		GCTGGGAATGCGGTGCGGGCGGG	TCAGATCCTGGCTGGGAATGCGGTGCGGGCGGGGGTCCGGGAG	0.29172
GTGCAGGATGAACTGTCGCTCGG		TCCACATGAATGGTGAACGCAGG		CTGGCATGGGCAGGTTGGACGGG		GTGCAGGATGAACTGTCGCTCGG	GGGTTACTGGGTGCAGGATGAACTGTCGCTCGGAGGTGCTGGA	0.371087
CGTGTGCAGCACAGCCAGCATGG		CGTCCAACAACCGCGGACCCGGG		TCAATCTTCTCCTTGGGTGGGGG		CGTGTGCAGCACAGCCAGCATGG	GCAGAAGCACCGTGTGCAGCACAGCCAGCATGGCCTCCTCCAC	0.354344
GTGCTTCTGCACCGCAGCACAGG		TGTAGCACAGCACCCACAAGAGG		TCCCCTCACAGGGCATAGTAGGG		GTGCTTCTGCACCGCAGCACAGG	GCTGCACACGGTGCTTCTGCACCGCAGCACAGGCAAGTTCCAC	0.364962
CCTAGAGGTCCAAGCCCGCTTGG		TAACCTCCCTGATGTCAAGGTGG		TTAGCAGAGTCAGGGCATGTTGG		CCTAGAGGTCCAAGCCCGCTTGG	GGTCTTCTGTCCTAGAGGTCCAAGCCCGCTTGGTGAAGTCAGC	0.354498
CTGACTTCACCAAGCGGGCTTGG		CTCTCTTCATCTAAAGGCACAGG		TTGTAACCGAATCTTTGGATTGG		CTGACTTCACCAAGCGGGCTTGG	GAGCATAGTGCTGACTTCACCAAGCGGGCTTGGACCTCTAGGA	0.288553
CAATCTCTAGCACCAGGGACTGG		GGAGACGATCGCGATGAACACGG		GTGGACCGGCGAGTGGCTCGAGG		CAATCTCTAGCACCAGGGACTGG	TTTGTCCCTTCAATCTCTAGCACCAGGGACTGGATGTCATTAT	0.315828
GCAGCGGGCACAGGAGGAACAGG		TTGGTACGACGTTCCAAGACAGG		TGGCTCCACGTTGCAGTAGATGG		GCAGCGGGCACAGGAGGAACAGG	AACTGGAGCGGCAGCGGGCACAGGAGGAACAGGCAAAGCGCCT	0.310469
CCCGCACTTACCGGGCCGCACGG		GCCTGCTGGTAATAGAAACCAGG		AAAGGGACAGCAGAAACTGGTGG		CCCGCACTTACCGGGCCGCACGG	GGTCCCGCCGCCCGCACTTACCGGGCCGCACGGCCGCTTCCTG	0.340368
TACCTTCTCTCCCACCAGCAAGG		TCCGATGTCATCACCTCACCCGG		CACCTGCAACAGCGGCCCAGTGG		TACCTTCTCTCCCACCAGCAAGG	TCTCCTCTTGTACCTTCTCTCCCACCAGCAAGGCCACAGCACT	0.39608
ACTTGAGGAAGAGGCCCAACGGG		ATGAACAGCGAGAGCAGGACCGG		CTGTCTCTTCTCCAGGAGCTTGG		ACTTGAGGAAGAGGCCCAACGGG	GAGGTACAGAACTTGAGGAAGAGGCCCAACGGGGTGAGGTGGG	0.356189
TGGACGAGATGCCTCTCTTATGG		GGTTGCACTTCCTGCAGAAGAGG		ATTGCCACCTCTACATCATGGGG		TGGACGAGATGCCTCTCTTATGG	TTCTAAGCAGTGGACGAGATGCCTCTCTTATGGTAACCAATGA	0.300326
CGCGCTTCCGCAGCCGCTCTAGG		ACTCAGAGCCTTAATTGGGCTGG		CCAGGGCCTGCAGGAAGTGGGGG		CGCGCTTCCGCAGCCGCTCTAGG	TACTGCCGGACGCGCTTCCGCAGCCGCTCTAGGTTCATGGCGG	0.312563
CTCTGTGATATTGTGCTGTCAGG		CATACCTTTACCAAACGACCTGG		CCCCTGAAGCGGCCGCGGCTGGG		CTCTGTGATATTGTGCTGTCAGG	GCATGGGCGGCTCTGTGATATTGTGCTGTCAGGTAAAGACACT	0.306681
CTTGGCGAGCTTCTCGTATTTGG		CTACATGGATTCAACGCAGAAGG		CAGCACCACTCTCTTGGGGCTGG		CTTGGCGAGCTTCTCGTATTTGG	CTTGGCCGATCTTGGCGAGCTTCTCGTATTTGGAAACTTCATC	0.336403
TACGAGAAGCTCGCCAAGATCGG		ACTTGAAGTTTGCTGGCCACAGG		TGGAGCCTTGCCTGTAGTTAAGG		TACGAGAAGCTCGCCAAGATCGG	AGTTTCCAAATACGAGAAGCTCGCCAAGATCGGCCAAGGCACC	0.351029
AGCCTTACCCGAAGGTGCCTTGG		ATGTCGAAAGGGAACAACGGTGG		AGTCCAGGGACATGTGTTAAAGG		AGCCTTACCCGAAGGTGCCTTGG	CGAGGGGCCCAGCCTTACCCGAAGGTGCCTTGGCCGATCTTGG	0.346429
CGCCTGCAGGGAGGTGTTCAAGG		ATGAGGTGCAATTCTTACCCAGG		ATCGACTTTGCCATTCAGGTGGG		CGCCTGCAGGGAGGTGTTCAAGG	TCTCCCTTTCCGCCTGCAGGGAGGTGTTCAAGGCCAGGCACCG	0.275298
GCATAGCGGCAGTCCTTATCTGG		GGGATGATTGAATACTGGACTGG		CCTCTACAGCCAGGTGCACCAGG		GCATAGCGGCAGTCCTTATCTGG	ATCATAGAGGGCATAGCGGCAGTCCTTATCTGGCAGCATCTTG	0.362969
TGGCATGTCTCCTAGGCCTCCGG		CGGGCTTGGAGGTTGCAGCAGGG		CTTAGGCTTCACCATTGGACGGG		TGGCATGTCTCCTAGGCCTCCGG	GACGTATACGTGGCATGTCTCCTAGGCCTCCGGTGTGGCTGTC	0.367708
GCACAACATGCCGATGTCCTTGG		TCTTCCAGTTATGCAGCACCTGG		GAGCCACTCGCCGGTCCACTCGG		GCACAACATGCCGATGTCCTTGG	AGACTCCCTAGCACAACATGCCGATGTCCTTGGGGACCTCCAG	0.26648
AATGCAGTGGTTCAATTGAAAGG		CCGAGGCATCCTCCTTACCATGG		TATCACAGAACTTGGACCAGTGG		AATGCAGTGGTTCAATTGAAAGG	CACTGATTCCAATGCAGTGGTTCAATTGAAAGGATTAGAAGCT	0.340078
TGTTCACATTTCTGATCAACTGG		TCCTTACCGCTTCACCACGCCGG		TGGCATGGGCAGGTTGGACGGGG		TGTTCACATTTCTGATCAACTGG	TCTTACCTTGTGTTCACATTTCTGATCAACTGGCAGTTTCAAC	0.181334
ATGGTGAATGCCAAATTTGAAGG		TTCATCTACCATGGCTCAGCCGG		GTGCACCTGGCTGTAGAGGGAGG		ATGGTGAATGCCAAATTTGAAGG	TTTGTATGTTATGGTGAATGCCAAATTTGAAGGTATGTATGGT	0.204358
TAGACAGTCACTTCGGTCCCTGG		GAAGATCTCGGTCAAGGGACAGG		AACTACAGGCAAGGCTCCATAGG		TAGACAGTCACTTCGGTCCCTGG	AATGCTCTCCTAGACAGTCACTTCGGTCCCTGGATAATGCATG	0.306333
ATGAAACTCCCATCAACCCTCGG		GGAAATTCCACACTGGACCCAGG		CCCCTCACAGGGCATAGTAGGGG		ATGAAACTCCCATCAACCCTCGG	CGTGTATTTAATGAAACTCCCATCAACCCTCGGAAATGTGCCC	0.339162
GCACATTTCCGAGGGTTGATGGG		CGCTGATGGTCAAACGCAAGTGG		CTCGACATCTGGCTTCTCAGGGG		GCACATTTCCGAGGGTTGATGGG	GAGGATGTGGGCACATTTCCGAGGGTTGATGGGAGTTTCATTA	0.270458
CCGCGCTCACTGTCCATGCCGGG		CGCTGAGGATGGGAGCGACGAGG		GCTTCTTCATGCAGGCTGTGTGG		CCGCGCTCACTGTCCATGCCGGG	CGCCCGGGCCCCGCGCTCACTGTCCATGCCGGGGAAGGGCAGC	0.349956
TTGAAAGCTGCCTGCGGCAAAGG		TGAGGATGGGAGCGACGAGGAGG		TAACACATGTCCCTGGACTGAGG		TTGAAAGCTGCCTGCGGCAAAGG	TGAATTCTTTTTGAAAGCTGCCTGCGGCAAAGGTAAGAAACTC	0.322336
AAGGAAGATGGCGGACGGCGTGG		TGACATCCACCATGGTGACGGGG		TAGCAGAGTCAGGGCATGTTGGG		AAGGAAGATGGCGGACGGCGTGG	GCCGAGGCTGAAGGAAGATGGCGGACGGCGTGGACCACATAGA	0.381965
GGACCACATAGACATTTACGCGG		TGGACAGGCAGAGTCTCCGCTGG		TGTAACCGAATCTTTGGATTGGG		GGACCACATAGACATTTACGCGG	CGGACGGCGTGGACCACATAGACATTTACGCGGATGTCGGCGA	0.35677
CCATGTAATCTCGGTCTTCTGGG		ATCTCAGTGCTTGAAGAACCTGG		GCCAGCAATCTTGTTGCCCTTGG		CCATGTAATCTCGGTCTTCTGGG	GGGAGAGTATCCATGTAATCTCGGTCTTCTGGGGCATCTCCAT	0.324295
CCACCGGCCTGTGACTGCTGTGG		AAAGGTTGCTACTTAGCCACTGG		AAATGCCAGGAAGCTACTGCAGG		CCACCGGCCTGTGACTGCTGTGG	AGCTGCTGAACCACCGGCCTGTGACTGCTGTGGAGATCCAGCT	0.300337
GCTCAAGCCAGAGTTGCTCCGGG		CACAGTCCCATCGTCGGAGCTGG		ACCAAGGGCAACAAGATTGCTGG		GCTCAAGCCAGAGTTGCTCCGGG	GTGACTTCCTGCTCAAGCCAGAGTTGCTCCGGGCCATTGTCGA	0.347686
GGAGCCCTTGACATCCTTCTTGG		GGCCAGCCTATCTTACCGAGGGG		CCCAGAGTGCCATTAACACTTGG		GGAGCCCTTGACATCCTTCTTGG	TGGAGACATAGGAGCCCTTGACATCCTTCTTGGCAGGGGCCTC	0.282081
CCCTGCCAAGAAGGATGTCAAGG		TGCTCCTTACCGTCTTAGAGGGG		AAGGGACAGCAGAAACTGGTGGG		CCCTGCCAAGAAGGATGTCAAGG	GGGCTGAGGCCCCTGCCAAGAAGGATGTCAAGGGCTCCTATGT	0.260381
ATGAGGTGGAGACAGCAGCTGGG		CCAGGAGACAGTGTCCGCGAGGG		ATCCTGTGTGCAGAGCTGACCGG		ATGAGGTGGAGACAGCAGCTGGG	TATGAAGATGATGAGGTGGAGACAGCAGCTGGGGGAGATGGGG	0.298285
AGGTCGCGACCAGCCCAGATCGG		CCCAGGAGACAGTGTCCGCGAGG		GCACCCAGCAGACCACGGAGTGG		AGGTCGCGACCAGCCCAGATCGG	GGATCAGCGTAGGTCGCGACCAGCCCAGATCGGTGACAGCCTA	0.34154
CTCCTAGGCTGTCACCGATCTGG		GCGTCTGCACAAGATGCCGGTGG		CTGGGCACTCATTGGAGTCATGG		CTCCTAGGCTGTCACCGATCTGG	CACTCCTGGTCTCCTAGGCTGTCACCGATCTGGGCTGGTCGCG	0.29424
TATCTCCTCTATCACGTTCTCGG		CTGAACGAGTTCGTGGAGAGCGG		GGCTTGCCTACTTCTGTACACGG		TATCTCCTCTATCACGTTCTCGG	TCTCGCTCTCTATCTCCTCTATCACGTTCTCGGTCTCGATCTT	0.303487
TAGACCGATCTTCACGATCCCGG		ACTATCTAGGTCCCAGCCCAGGG		CTGCAGAGGAGCCATCGGACCGG		TAGACCGATCTTCACGATCCCGG	TCTCGATCTTTAGACCGATCTTCACGATCCCGGTCTCGATCTC	0.341293
CCCGCACGCTTCTTGCCAGAGGG		GCGGAGGCGATGGTGGACGAGGG		CCCTCGAAGTGAGAGTGAGCGGG		CCCGCACGCTTCTTGCCAGAGGG	CCCATCGGTCCCCGCACGCTTCTTGCCAGAGGGGTAATCCTCC	0.308845
TCGATTTAGCAGAAAGCAAACGG		GCTGACTTTCGCCAGCGCCCAGG		TTCCTACTGTAGGCTTGTCTGGG		TCGATTTAGCAGAAAGCAAACGG	TCTATCAGTGTCGATTTAGCAGAAAGCAAACGGCTTGGCTGTC	0.210494
GATGACGACGACGATGACGTAGG		TCTATCCCACTCCTATCAAGAGG		CCCTGAAGCGGCCGCGGCTGGGG		GATGACGACGACGATGACGTAGG	GATGGATGATGATGACGACGACGATGACGTAGGAGATCATGAC	0.38749
CTCTCCTGAACCAGGTACTCAGG		CAACCCAGTTAGTACTCACAGGG		TCCATCCACGATGCGGTTCTGGG		CTCTCCTGAACCAGGTACTCAGG	GATTCTTGGTCTCTCCTGAACCAGGTACTCAGGACCCCAGGGA	0.283
TTCGAGAACAACTGTGAGATCGG		TCCTCATAGGTTCCAGGAGAAGG		TCCTCATCTTCTGGGGGCAGTGG		TTCGAGAACAACTGTGAGATCGG	CCGAGCTTCGTTCGAGAACAACTGTGAGATCGGCTGCTTTGCC	0.333774
AGGAGCTACGGGCTGTCGTGCGG		GCTGGCAGTAGAAGATAAACAGG		CTGGGCAAGATGGCGGCCTTCGG		AGGAGCTACGGGCTGTCGTGCGG	GAAGGAGGATAGGAGCTACGGGCTGTCGTGCGGGCGGGTTAGC	0.324539
ACTGGTGACGTTGCTCTTGCTGG		AGTGCCAACCAGTGATGAGGAGG		GACAGGCAGTTGAAGTTCGCTGG		ACTGGTGACGTTGCTCTTGCTGG	TCCTCTGGAAACTGGTGACGTTGCTCTTGCTGGCTGTCGCCAC	0.332051
CTCTCTGGTATGCCATGATCAGG		TACGGGCTGGTAGGACCCAATGG		GACCAGGGGCTCCAAAGGCAAGG		CTCTCTGGTATGCCATGATCAGG	GCATCACTCACTCTCTGGTATGCCATGATCAGGGCCAACAGGG	0.233343
ATGCCATGATCAGGGCCAACAGG		TCAGGAGCCCAAGTATCAACTGG		GCAATAGGCAAGTGGTCAAGTGG		ATGCCATGATCAGGGCCAACAGG	ACTCTCTGGTATGCCATGATCAGGGCCAACAGGGATACTGTCT	0.321639
CATTGGCGCCAAGATGGCGATGG		CTGTCGAACCCGCTCAGCAAAGG		GCCGGGGCCTCAGGTGTGTGTGG		CATTGGCGCCAAGATGGCGATGG	CTGCGCAACTCATTGGCGCCAAGATGGCGATGGAGATGAGGCT	0.357606
CAAGCCTCTTAGCGAGAGACTGG		TCCCATCCTTGGCTAAGAACTGG		GGAGGCGCTCACCTCTGTCTTGG		CAAGCCTCTTAGCGAGAGACTGG	CAGTGGCTCGCAAGCCTCTTAGCGAGAGACTGGGCCGCGACAC	0.287279
CTAGATGTTTCTTAGTGTCGCGG		CCGCCCTGCATTACTTCCGCTGG		GGCTGCTCCACCCAGTACTGAGG		CTAGATGTTTCTTAGTGTCGCGG	CCCGGCACCACTAGATGTTTCTTAGTGTCGCGGCCCAGTCTCT	0.263402
GATACAATCACTACGGACACAGG		TCTCTACCAGGTCCATGCCCCGG		CTTGGCATAGACATCCAGACTGG		GATACAATCACTACGGACACAGG	GGTGCCGGGGGATACAATCACTACGGACACAGGATTCATGCGG	0.387536
TCTTGTCGGACCAGGGCTACCGG		ACAGCCAGGGTTCCACAGGGTGG		ATGACATCTCGGGTCTGCTTGGG		TCTTGTCGGACCAGGGCTACCGG	GGGCTGGAGCTCTTGTCGGACCAGGGCTACCGGGTGGACGGGC	0.309468
CGAACACGCCCATCCGCGCCTGG		GGTCACAGCGGCGGATACAGTGG		GCTGGTCGTAAAGAACCCCAAGG		CGAACACGCCCATCCGCGCCTGG	TCAGCCTGCGCGAACACGCCCATCCGCGCCTGGATCTTGCGCA	0.235892
CGCTGCCATGGCTCAATACAAGG		AAGAACCCGGAGTCCCAGCGCGG		TACAGAAGTAGGCAAGCCGGCGG		CGCTGCCATGGCTCAATACAAGG	CCGCCGCCGCCGCTGCCATGGCTCAATACAAGGGCGCCGCGAG	0.338515
GCTTCTCCCGCTTCTTCATCAGG		TAAAGCGAAGCCTGGTGACCGGG		TAGGTGAAGGTGTGAGCTGCAGG		GCTTCTCCCGCTTCTTCATCAGG	TGCTCGCGCTGCTTCTCCCGCTTCTTCATCAGGTGCATGGCGC	0.374924
AGAGAACTTCTTGTCAATGTTGG		CAGCTCTGTCTATCCTACCAAGG		CTTTGCGTGAAGAGGAACCCAGG		AGAGAACTTCTTGTCAATGTTGG	CGTAGTGCGCAGAGAACTTCTTGTCAATGTTGGATTTCATGAT	0.339339
GGAGCAGAGCCGCCGCAGCTCGG		CCTGGACTTCCTGGACGACGAGG		CCTGCTAGAGCCTGAGAAAAAGG		GGAGCAGAGCCGCCGCAGCTCGG	CGCCCCCAGCGGAGCAGAGCCGCCGCAGCTCGGCCGAGGGACC	0.328554
GAGCTTGCTGATGATGGTGATGG		AGCTCTAATAAACCGAGCACTGG		CGGCCAGGGCCTGCAGGAAGTGG		GAGCTTGCTGATGATGGTGATGG	TGCTGAGGCTGAGCTTGCTGATGATGGTGATGGTGGTGATGCT	0.360274
ATGCAGTCCAGGGCAGTAGATGG		GGGAGGAGACGTCGCCGAAGGGG		TAGCCTGTGCCTGTGCATCGTGG		ATGCAGTCCAGGGCAGTAGATGG	AAACAAACTAATGCAGTCCAGGGCAGTAGATGGATTTCATTCA	0.354075
AATGTCTAATGCGATGTATTTGG		GGACAGTTCAGCCACCGCGGCGG		AGAGCTGTTGTTGAAGTTGCCGG		AATGTCTAATGCGATGTATTTGG	CTCATGTAAAAATGTCTAATGCGATGTATTTGGTAATGTTTAT	0.309589
CAAAGGATACCTCGCTAGCTAGG		AGCTACGCACCAGCGAACCAAGG		CATCTCGCAAGGTAGCATGGAGG		CAAAGGATACCTCGCTAGCTAGG	GCCCTTGAAACAAAGGATACCTCGCTAGCTAGGTAATTCTTAT	0.290236
TAAGAATTACCTAGCTAGCGAGG		AGAGCCGCAGTGAGTTGGGCAGG		ACTCCTTATGTTTCTCATGTGGG		TAAGAATTACCTAGCTAGCGAGG	AAAACTGTCATAAGAATTACCTAGCTAGCGAGGTATCCTTTGT	0.312849
TCGATTGTGGCCGCTTCCTTAGG		AACCTAATGGATCCCTGGACTGG		GGAATGGGCCCGGGTCGGAGCGG		TCGATTGTGGCCGCTTCCTTAGG	GGTGTCCCTGTCGATTGTGGCCGCTTCCTTAGGGTCAAATAAC	0.303147
TTCTTTGTTATTTGACCCTAAGG		TGGTAGTCATACATACGACCTGG		TTCCACCCAGTTCCAGCGCCAGG		TTCTTTGTTATTTGACCCTAAGG	ATGAAGTTGCTTCTTTGTTATTTGACCCTAAGGAAGCGGCCAC	0.343937
TTGGCCGTGTCAGGACTATTTGG		ACTCGCTTTAGAAAGCCACGGGG		CCTCTGTCTTGGTAGCTGGCTGG		TTGGCCGTGTCAGGACTATTTGG	AAAGCCATCATTGGCCGTGTCAGGACTATTTGGACCAGTATGC	0.285619
TTGGGCACGGAAGGTGGAGAGGG		GACTCGCTTTAGAAAGCCACGGG		CTATCTTTGCCTGGAGCTGTTGG		TTGGGCACGGAAGGTGGAGAGGG	GACGATGATGTTGGGCACGGAAGGTGGAGAGGGATTCGTGGTG	0.356976
CCACAGTACCAACACTATAAAGG		TCGACTTGTACACCGAAGAACGG		CTCTCACTTCGAGGGTCCGCTGG		CCACAGTACCAACACTATAAAGG	AATTCTCCCTCCACAGTACCAACACTATAAAGGAAGTGACTTT	0.332013
CGTGTTCAAGAACGGCCGCGTGG		TCGCTGCCGTCAAGATGGAGGGG		GATCATCACCAAGTACTTATGGG		CGTGTTCAAGAACGGCCGCGTGG	CCAGCGTCGGCGTGTTCAAGAACGGCCGCGTGGAGATCATCGC	0.318806
CTCCTTCTTGTCCTCCTCCTCGG		ATCGGTGGACTTGATGAAGAAGG		GGCTCTAGCAGGGTAGGAGCAGG		CTCCTTCTTGTCCTCCTCCTCGG	TGCCCACGTCCTCCTTCTTGTCCTCCTCCTCGGCCCGCGCCGC	0.345514
TTTCATGTTGACAGAAGATTTGG		ATGGTCACTTTGGTAACCACTGG		GTACTGGGTGGAGCAGCCCCCGG		TTTCATGTTGACAGAAGATTTGG	CCAGAGTGGGTTTCATGTTGACAGAAGATTTGGATGGGATTGC	0.291098
AGCAAAGATGGAGCGGCGGGAGG		TGGAAGATACCCTGAAGAGGAGG		TCTTCTGGGGGCAGTGGCAGTGG		AGCAAAGATGGAGCGGCGGGAGG	CCAGGGAGGGAGCAAAGATGGAGCGGCGGGAGGAGCAGCCGGG	0.323487
GGCTGGAGCAGCACCAGCCTTGG		ACTCCGCTTCCGGCAGCACATGG		AATGAGTGCCCAGGGCGTCCAGG		GGCTGGAGCAGCACCAGCCTTGG	GGGCTGCAGGGGCTGGAGCAGCACCAGCCTTGGACTTCACTGT	0.23418
CCCAGCCCTGCGTGAGGCCGCGG		ATTCTTACAGACAGGTCCGGTGG		AGGTAATAGGCGCGGGGCCGGGG		CCCAGCCCTGCGTGAGGCCGCGG	GCACTATGGACCCAGCCCTGCGTGAGGCCGCGGAGCGCCAGCT	0.278318
ACCTGATGAGCTCAGGAGAATGG		TCGCGTGTACCTGAAGGAGCCGG		ATCCACGATGCGGTTCTGGGAGG		ACCTGATGAGCTCAGGAGAATGG	AAAAATACATACCTGATGAGCTCAGGAGAATGGATAATGGCTT	0.334532
AAATGTTGGAACTGGACTGGTGG		CTCTGCTCTAACTGGCCACCGGG		CCAGGAGATGAACTCCCTCTTGG		AAATGTTGGAACTGGACTGGTGG	AGACATCTAAAAATGTTGGAACTGGACTGGTGGGGGCTCCAGC	0.312968
TTCATTACGTCACCACATGCTGG		CCGGCCACTACGAACTGCCGTGG		GTGTACAGAAGTAGGCAAGCCGG		TTCATTACGTCACCACATGCTGG	TACCTGTAATTTCATTACGTCACCACATGCTGGAGCCCCCACC	0.240242
TGGTGACGTAATGAAATTACAGG		CTTGTGTTGACTGACAGGGAAGG		TTCTCGACATCTGGCTTCTCAGG		TGGTGACGTAATGAAATTACAGG	CTCCAGCATGTGGTGACGTAATGAAATTACAGGTATGGCTAGT	0.308012
CATCCAGCCGCGGGCTGGGCGGG		CGAAGCGGCAGAAGCCGAGGCGG		TTGTGCTCTGGGTCATCGGCAGG		CATCCAGCCGCGGGCTGGGCGGG	TCAGAGCTGACATCCAGCCGCGGGCTGGGCGGGCGCGCGGGGC	0.346482
GTTTCAGCGCCTACAATTACAGG		GGCAAGATGGCGTCGAGCGGCGG		ACATCTGGCTTCTCAGGGGATGG		GTTTCAGCGCCTACAATTACAGG	GAGAGCAAGCGTTTCAGCGCCTACAATTACAGGTGACCCAGCG	0.265996
AGATAACACTTGTGCGCGACTGG		GGCGTTTGTTGCAACACAGGGGG		TGATCTGCTCCAGAACATTCCGG		AGATAACACTTGTGCGCGACTGG	CCCGGTACAGAGATAACACTTGTGCGCGACTGGAGGCTGCCAT	0.278732
CGACTGAGGAGGGCGTGAATAGG		GAGTTTCTTACCTTTGCCGCAGG		ACCACACACACCTGAGGCCCCGG		CGACTGAGGAGGGCGTGAATAGG	GGAGGCGCGGCGACTGAGGAGGGCGTGAATAGGATCGCAGTGC	0.319176
CGCCTTCGGGAAAGTGTATCTGG		TGTGTGCCGGTGCCTGCAGAGGG		AGAGCGCTCTGGTGTATGGCTGG		CGCCTTCGGGAAAGTGTATCTGG	TTAGCCGGGGCGCCTTCGGGAAAGTGTATCTGGGGCAGAAAGG	0.291057
CAAAGCCAATGGGCAGGTCTGGG		CACTCCGCAGGCCATCACGCTGG		AGAGTGTCGATCATGAACTCAGG		CAAAGCCAATGGGCAGGTCTGGG	GCCAAGGACACAAAGCCAATGGGCAGGTCTGGGGCCACCAGCA	0.182923
AGAAGTCCAGGAACAGTTTCTGG		TGGGTTGGTATACCACAGGGGGG		TTTCTCCCTTTAGCAGAGTCAGG		AGAAGTCCAGGAACAGTTTCTGG	TACTCCTCCAAGAAGTCCAGGAACAGTTTCTGGCACTTCTCGG	0.351002
GCTTCAGGACGCTGTGAATTCGG		GACCTACACTCTGGCCACAGAGG		AGGCAGCAGCAGCAGCAAGCTGG		GCTTCAGGACGCTGTGAATTCGG	GGCTCACGCAGCTTCAGGACGCTGTGAATTCGGTGAGGAATTT	0.193495
AGAATCTACAGCTGCTTTACAGG		CGCACTTCCCGGATCACACGAGG		AGTCAGAGCGTTCAAAACTATGG		AGAATCTACAGCTGCTTTACAGG	TACCCAGTGAAGAATCTACAGCTGCTTTACAGGTAAGCCTCTA	0.274526
TTCTCCTGTTCTTCCACTTCAGG		AAAGAGCTTCGCGTAGCGCCTGG		CTGTTGGAAAACCTCGATTGTGG		TTCTCCTGTTCTTCCACTTCAGG	CGTCAGTTGCTTCTCCTGTTCTTCCACTTCAGGGTCAGGCTTG	0.303251
TGTTCTTCCACTTCAGGGTCAGG		CAGCTTCGGGTCCTTGCAGGTGG		GAAGCCAGATGTCGAGAAGGAGG		TGTTCTTCCACTTCAGGGTCAGG	TTGCTTCTCCTGTTCTTCCACTTCAGGGTCAGGCTTGGTTCTC	0.305358
ATCAAGAAACAGTAGTTTGTTGG		AGAAGCGCATGAGGAGAGACTGG		GGTGGGCAGTTTAGCAATGAGGG		ATCAAGAAACAGTAGTTTGTTGG	AAGAACAGCCATCAAGAAACAGTAGTTTGTTGGAACCACAGAA	0.298517
AAGAATTTACTTACCTCCAGAGG		TGTTGTCATCCGCGGCGCGGCGG		GTGAAGGCACTGTTACCCTCTGG		AAGAATTTACTTACCTCCAGAGG	TGAAACATTCAAGAATTTACTTACCTCCAGAGGCATCTTCTCA	0.300155
TAAATTCTTGAATGTTTCAAAGG		TGTCTCTATCACAGCCAGAGAGG		TGCTGAGTGAATATTCCATGAGG		TAAATTCTTGAATGTTTCAAAGG	TGGAGGTAAGTAAATTCTTGAATGTTTCAAAGGTGTTGCAATC	0.177334
CATCAGTGAAACGGTATAATCGG		CTGATCGTCATGGCCAACCAGGG		TTGTCAGCTTCCTCAGGAATGGG		CATCAGTGAAACGGTATAATCGG	CCATCATATCCATCAGTGAAACGGTATAATCGGAATCGGACAC	0.356458
GAGAACTCTTTCATTTATTCAGG		GACCCTTCAGCTGTTAACCCTGG		AATCCCACATGAGAAACATAAGG		GAGAACTCTTTCATTTATTCAGG	AATTCATCTAGAGAACTCTTTCATTTATTCAGGTATTTCTTCG	0.255631
GCTGTTGACAACAGAGGAGGAGG		TAGCAATGAGTCCCGTAAAGAGG		ACTCAGTGACTTGCAATAGCCGG		GCTGTTGACAACAGAGGAGGAGG	CTTTTCTTGTGCTGTTGACAACAGAGGAGGAGGAAAACATTTT	0.387613
CGCCGCAGGTCTGGCGTCGACGG		TCACTCCGGACATTTGCCCAGGG		AGCTCACACCTTCACCTACACGG		CGCCGCAGGTCTGGCGTCGACGG	ACAGCCATGGCGCCGCAGGTCTGGCGTCGACGGACCCTGGAGC	0.279342
GCACATCTGAATCTGTGTCCTGG		CTGTTATAAACAGCATGGGCGGG		AGGAGGACATCCTGGAAAATGGG		GCACATCTGAATCTGTGTCCTGG	CTCTGCTCCGGCACATCTGAATCTGTGTCCTGGTAGTGCAGCT	0.299133
ATAGCAAGTGCAAGGTCAAATGG		TGCTTCAGAATTGCCAACCACGG		CGATGACCCAGAGCACAAGGAGG		ATAGCAAGTGCAAGGTCAAATGG	GAGCAGAGGGATAGCAAGTGCAAGGTCAAATGGACCCATGAGG	0.192587
AGATATCCTCGCTGGGCGCCGGG		CGGTGAGCTTTCGCCCGGGAGGG		CTTCAGCCTCCTTGTGCTCTGGG		AGATATCCTCGCTGGGCGCCGGG	AATTTCTTCCAGATATCCTCGCTGGGCGCCGGGGGCTGCAGCT	0.316585
TTTCTTCCAGATATCCTCGCTGG		GCTTGGACTTAAGGATCAGCAGG		GCCTGGGCACTACTCAACACTGG		TTTCTTCCAGATATCCTCGCTGG	GCAGCTCGAATTTCTTCCAGATATCCTCGCTGGGCGCCGGGGG	0.347623
AGAGCCCGGAGCGGCGGCTAGGG		CAGCAATGATATCCACCAGGCGG		TAGTTGGGGGCTGAGGAGCAGGG		AGAGCCCGGAGCGGCGGCTAGGG	GAGGGCGAGCAGAGCCCGGAGCGGCGGCTAGGGGACAGGGGCG	0.259698
AAGGAGGCTGCTGTCGATTAAGG		TCCGAGCCACCAATTCAACCAGG		TCCTCTAACAATGGCACTTGTGG		AAGGAGGCTGCTGTCGATTAAGG	TGGGAGCGGAAAGGAGGCTGCTGTCGATTAAGGAGGCCTTTCG	0.365629
TTCAGTTTCATTTGCATCAGAGG		TGCAACAGGTCACTCGGCCCTGG		TTACCTGCAACTTCTTCGCCAGG		TTCAGTTTCATTTGCATCAGAGG	CCAAATGATCTTCAGTTTCATTTGCATCAGAGGTCTTTCTCCT	0.321601
AAATGAAACTGAAGATCATTTGG		TGCGGCTGCGTGGTCACCGAGGG		ACAGACATGAGTTCCTGACCTGG		AAATGAAACTGAAGATCATTTGG	CCTCTGATGCAAATGAAACTGAAGATCATTTGGAATCTTTAAT	0.369859
GAATCTTTAATATGTAAAGTAGG		AGAAGATCTTCTGGAGCCACAGG		CAGAGTTGTCTCACCTTGGCAGG		GAATCTTTAATATGTAAAGTAGG	AGATCATTTGGAATCTTTAATATGTAAAGTAGGAGAAAAGGTA	0.323931
AAACACCAGCCAAGCCTTCTAGG		GGGCCAGTACACGTCTGGGAAGG		CTGGCTGCGTTTCTTGCCCTTGG		AAACACCAGCCAAGCCTTCTAGG	TCAGCTTCCAAAACACCAGCCAAGCCTTCTAGGTTGCTCTCCA	0.34933
ATCTTCAACTGCTGGTGGACCGG		CAAGCGGATTCAGGCCAAGAAGG		CTGTCTCCACAGAGATGTTGCGG		ATCTTCAACTGCTGGTGGACCGG	ATTGGGGAGAATCTTCAACTGCTGGTGGACCGGCCCGATGGCA	0.318462
AACAGTAGGTGCCATCGGGCCGG		AATGTTCGACAGCTCAAAGCTGG		CTTCGATTCCATCTTCAAGAAGG		AACAGTAGGTGCCATCGGGCCGG	TGCAGACGGAAACAGTAGGTGCCATCGGGCCGGTCCACCAGCA	0.34782
CATTCCGGTTCAGACGCTTTCGG		TTTCTCTTGTTATCAGGCGGAGG		GGGGCACCATGGTACCTGCAGGG		CATTCCGGTTCAGACGCTTTCGG	TTCCGTCGAGCATTCCGGTTCAGACGCTTTCGGTTGACACTGT	0.282397
AGCGCGATGCCCAAGGCCAAGGG		GATATTTGGCCATGTCCCACTGG		GTCATCGGCAGGATCATCAAAGG		AGCGCGATGCCCAAGGCCAAGGG	TGCGGTGGTCAGCGCGATGCCCAAGGCCAAGGGCAAAACCCGG	0.353659
GTTCTGCCTCAATCTGACTCTGG		TATAGGGACCACTTGTACGGTGG		TAAGGCTGGCTGGAGTAGCTGGG		GTTCTGCCTCAATCTGACTCTGG	TGTTTATTCAGTTCTGCCTCAATCTGACTCTGGAAAAGAACAA	0.301966
CCGGAACTGCCATACCTGGGAGG		AATATGCAGCGCCAGAGCCGAGG		AGCCATTTAAAGAACAAATTTGG		CCGGAACTGCCATACCTGGGAGG	AACCAGACACCCGGAACTGCCATACCTGGGAGGTTTGTAGTAA	0.323914
CCGGCCCGCAGCTGCCGTCTTGG		TTGATCATCTTCACGTGGGCTGG		GCTGTCCTAGTGCCTTGGTTTGG		CCGGCCCGCAGCTGCCGTCTTGG	GAGCCAGCCGCCGGCCCGCAGCTGCCGTCTTGGCTGCAGCCTG	0.376429
CAACGTGAGCGATGCCGCAGCGG		AGACGCAGCTGTGCACCACAAGG		GGTGTCATTGCTATGTGAATGGG		CAACGTGAGCGATGCCGCAGCGG	CGGCGTTGCACAACGTGAGCGATGCCGCAGCGGCTGAGCCGCC	0.370511
AGATGGCGGCTCAGCCGCTGCGG		AAGTGTCACAGGTTACCCACAGG		TGCTGCTGCTGCTGCTGCTCAGG		AGATGGCGGCTCAGCCGCTGCGG	GGCTGCGGGAAGATGGCGGCTCAGCCGCTGCGGCATCGCTCAC	0.345105
CGAACTCACCTCAGCATGTCGGG		GGACATCGTGTACCGCACCATGG		TGGCGAAGGCGCTGTCCTTGGGG		CGAACTCACCTCAGCATGTCGGG	CTTGCGCGGCCGAACTCACCTCAGCATGTCGGGCTCGGCGAGG	0.33646
CAAGTACTCCTCTGCTTTCCTGG		TCTGTGGTGGAGTACGACCCGGG		GCAAAGATATCTTCAGCAGTGGG		CAAGTACTCCTCTGCTTTCCTGG	GGGACAGGCGCAAGTACTCCTCTGCTTTCCTGGTTAAAAGGGC	0.320871
ACAGTTCATCTCGTTGTCTCTGG		ACCAGTGACAACCCAAAGCCCGG		TCAGGTCTCCCGGAATGTTCTGG		ACAGTTCATCTCGTTGTCTCTGG	AAAGAAACTTACAGTTCATCTCGTTGTCTCTGGGACAGCACCA	0.279507
TAAATGTGACTCTCACCATTCGG		AGACTCGACCAACCAAAGCCTGG		TGCATGAGGCACTCAAACTGCGG		TAAATGTGACTCTCACCATTCGG	GAAAGTGGACTAAATGTGACTCTCACCATTCGGCTTCTTATGC	0.378681
AAGGAAGTAGGAAGCATCATTGG		CCAATTGCCTTAAAGAGGGCAGG		AACCCCTCAAAAAGATCCCAGGG		AAGGAAGTAGGAAGCATCATTGG	TATGCACGGAAAGGAAGTAGGAAGCATCATTGGGAAGAAAGGG	0.274493
GGAAGCATCATTGGGAAGAAAGG		AACATACCACAGGTAAGCCATGG		CTACGGTTTGCAGACTTCCCAGG		GGAAGCATCATTGGGAAGAAAGG	AAAGGAAGTAGGAAGCATCATTGGGAAGAAAGGGGAGTCGGTT	0.291005
GGACTCGTCCCACGTCTCTTTGG		GATGCCGTGTACCTCTCGGAGGG		CTGTGCCTGCAGAAGGAGTTGGG		GGACTCGTCCCACGTCTCTTTGG	TGCAGAGCATGGACTCGTCCCACGTCTCTTTGGTGCAGCTCAC	0.252501
CGGTGTAAACCTGCAGAGCATGG		ATTCAGTGTACCCAATGCCAAGG		TTCTTGCGTTCCTCAGTACTGGG		CGGTGTAAACCTGCAGAGCATGG	TTAGCTCCAGCGGTGTAAACCTGCAGAGCATGGACTCGTCCCA	0.349178
TGGAAGTTGAGCAAGAGCAGCGG		TCCCTGGCATGACAGGACCCTGG		TTGCGTTCCTCAGTACTGGGTGG		TGGAAGTTGAGCAAGAGCAGCGG	CTGAGGGAGATGGAAGTTGAGCAAGAGCAGCGGCGCAGAAAGG	0.354225
GTCTGTCCAGGAGGAGAGTCCGG		GGAACAGCACGTAGAGCGCCAGG		CCTTTGGAGCCCCTGGTCCCCGG		GTCTGTCCAGGAGGAGAGTCCGG	CTGTCGATGCGTCTGTCCAGGAGGAGAGTCCGGTAACCAAGGA	0.350993
TGGTTACCGGACTCTCCTCCTGG		TCCATGATAGAAGAAGCAGCTGG		GTATCGATAAGGGAGCCCTGTGG		TGGTTACCGGACTCTCCTCCTGG	CTGTCCTCCTTGGTTACCGGACTCTCCTCCTGGACAGACGCAT	0.303607
CTCGTCCGTGGTGATCTTGTCGG		TGAAGCTATCACTCTGGAACTGG		GTGATGATCTGAGTCCATTCTGG		CTCGTCCGTGGTGATCTTGTCGG	GTTTGATCATCTCGTCCGTGGTGATCTTGTCGGTGATCTCTTT	0.3155
CAAGGACTCGCCCTCCGTCTGGG		AGACCACAAGTTACCTGGCGGGG		TTGTGGCCCTGGCAGGTGGGGGG		CAAGGACTCGCCCTCCGTCTGGG	TCGTGGGCTACAAGGACTCGCCCTCCGTCTGGGCCGCCGTCCC	0.316486
CCGCCAAGTCCTTCAAGTTCTGG		CCGTTCTGTTTCTCAGGAGGAGG		CCTGCCTCAGGATGAACTGACGG		CCGCCAAGTCCTTCAAGTTCTGG	GGCAGCCGTCCCGCCAAGTCCTTCAAGTTCTGGGCCATGTCTG	0.28649
AGGTTCCGCCACCGGCTGCCAGG		CCACGTGACCAGAGAGAAGCTGG		GGATTGGGACCTAGCAAGGATGG		AGGTTCCGCCACCGGCTGCCAGG	CCCGCTGGGCAGGTTCCGCCACCGGCTGCCAGGATCCATGTGG	0.228512
TCCCGCGGGATTCCATAAGAGGG		TCCCAGCAGCGACCCTCAGACGG		TCCTCCTTAGGCTTCACCATTGG		TCCCGCGGGATTCCATAAGAGGG	CTTTTGCTGTTCCCGCGGGATTCCATAAGAGGGGTCAGTCAAG	0.205686
GGGAGTCGCTTACCTATTATGGG		CGACTGAGCATTGTCCAGGATGG		TTCTCAGGCTCTAGCAGGGTAGG		GGGAGTCGCTTACCTATTATGGG	AACGAGGAAGGGGAGTCGCTTACCTATTATGGGAACCTCAGCG	0.276338
TCACCTGCATGATGGTCTTGCGG		CGTAGTGGGACGAATCACAGAGG		CATGAACATGGCCAGCTTCTCGG		TCACCTGCATGATGGTCTTGCGG	CAGGCGCGGCTCACCTGCATGATGGTCTTGCGGATTTTCCAGA	0.275197
TTCACCGTGTTGAGCAAGTTGGG		CGTGGACCGGAAGGTGGAGGAGG		GGGCAGGATGAACAACGCGAGGG		TTCACCGTGTTGAGCAAGTTGGG	GAGCTTCTGCTTCACCGTGTTGAGCAAGTTGGGGCCGAAGTAG	0.367599
GGTGCTGGTGTGATCCAGCCAGG		GAAGCCGTATTTCAAGGACAAGG		GGTTCAGGCTTCACTGTGACAGG		GGTGCTGGTGTGATCCAGCCAGG	TGACAATATTGGTGCTGGTGTGATCCAGCCAGGCCGAGGCTTT	0.337551
AGCAGTAGCGCTTCAGGCCCAGG		GCAGGATCCAAGTCCTCAGAAGG		ACCGGCCCCTGAAGCGGCCGCGG		AGCAGTAGCGCTTCAGGCCCAGG	ATCCGGCGGCAGCAGTAGCGCTTCAGGCCCAGGGCATCCAGCG	0.308265
CGGTGTCCACCATTTCCACCAGG		TTGATTCTGAGATCTCCACGTGG		AGAAGAACTTCCAGAGGAGGAGG		CGGTGTCCACCATTTCCACCAGG	GGGATCCGGACGGTGTCCACCATTTCCACCAGGACGAACATCC	0.310694
GGCCGGGATGTTCGTCCTGGTGG		CACTCACATCGGCAGGACGCGGG		AGGACTCTGAGCCAGGGGCCCGG		GGCCGGGATGTTCGTCCTGGTGG	CCCCAGCGCAGGCCGGGATGTTCGTCCTGGTGGAAATGGTGGA	0.335725
GCCTTCGGGTCCCACCTTGCGGG		CTTGTGGAACTCACGCAGGAAGG		AGTCCGAGTGGACCGGCGAGTGG		GCCTTCGGGTCCCACCTTGCGGG	CCCAGCGCCGGCCTTCGGGTCCCACCTTGCGGGTGATGTTGTG	0.368222
GGCACGTGTTGCAGGAGAAGCGG		TTACCTTCATGTTGTCAGGGGGG		CAGGGTTTGGGTGGTGCAGGAGG		GGCACGTGTTGCAGGAGAAGCGG	TGCACGTAGGGGCACGTGTTGCAGGAGAAGCGGTGGCAGCGTT	0.238146
ATCAGCCCGTTCCCGCAGCCGGG		GGGCGATGACCAGCATGAGCTGG		CGCAAAGGGACAGCAGAAACTGG		ATCAGCCCGTTCCCGCAGCCGGG	CTCCTCCACGATCAGCCCGTTCCCGCAGCCGGGGCAGAACAGC	0.33691
CACGAACGAGTGCGGGTTCGCGG		TTTCTCTGTGCACACCGCCACGG		GGACGCCTGCCTGGACGCCCTGG		CACGAACGAGTGCGGGTTCGCGG	CTCGCGTGAACACGAACGAGTGCGGGTTCGCGGCATAGGCCTC	0.302411
CGTGTTCACGCGAGGCTGCACGG		ATATCTACTTACCCAGCCAGTGG		GTGATCGACAAAAGCAGAAGAGG		CGTGTTCACGCGAGGCTGCACGG	CGCACTCGTTCGTGTTCACGCGAGGCTGCACGGGTCGCAACAT	0.267653
CGTACAACGGGAACGGAGCCCGG		AGTGAAGCAGACATAGACGAGGG		AGACATGTTGACCCTTTCATGGG		CGTACAACGGGAACGGAGCCCGG	ACCTGAAGCGCGTACAACGGGAACGGAGCCCGGTACAGCTCTG	0.37852
GCAGCGGTCCGCAGCGGACAAGG		AGCCTCCATCTCTCCACAGGTGG		ATGGCTGAATACTACCGGCCAGG		GCAGCGGTCCGCAGCGGACAAGG	GGGCAGCACCGCAGCGGTCCGCAGCGGACAAGGTCTCCTGCAG	0.370097
CCACAGGGTCATTTGCATCACGG		TCCTTTAACCAGGACAACCCCGG		CATGGGATGAACCGGTCCGATGG		CCACAGGGTCATTTGCATCACGG	TGGCGATCATCCACAGGGTCATTTGCATCACGGGCGGGCCCAA	0.36405
GGAGAAGAAGATGCAGATCCAGG		GGAAACACCTTCCAGACCGGTGG		CCGTCAGCACCACTCTCTTGGGG		GGAGAAGAAGATGCAGATCCAGG	TTTGCAGTTTGGAGAAGAAGATGCAGATCCAGGTGCCATGGTG	0.385545
TTTAATTGATAAAGCCAGAGTGG		ACCGTCTGGATCTGGAAGAACGG		GAGGATGCGGCAGGTAAGCCGGG		TTTAATTGATAAAGCCAGAGTGG	ATGCTAAGACTTTAATTGATAAAGCCAGAGTGGAGACACAGGT	0.343111
ACCTGGTTCACTCACCTACTTGG		ACTGGAACTGCCTCCTACCATGG		GCACTGTTACCCTCTGGCATGGG		ACCTGGTTCACTCACCTACTTGG	CCACAGGCGAACCTGGTTCACTCACCTACTTGGTAGAGCCGAC	0.331676
AGATTAATTACCTGTCATTCCGG		ACGATGCCGTGGGCCGAGAGTGG		GGTGGGTGCTCTGGTAAGGCTGG		AGATTAATTACCTGTCATTCCGG	GTATATCTACAGATTAATTACCTGTCATTCCGGTCATCACACA	0.344765
GGAAGAGACATTGTTGTTCTTGG		GCAAGTGTACTGCAGCAGCAGGG		TTATCCTTCTGGTTCACTTGGGG		GGAAGAGACATTGTTGTTCTTGG	TGGTGTTCGAGGAAGAGACATTGTTGTTCTTGGTGTGGAGAAG	0.311531
TAATTAAAGGTTGGTGTTCGAGG		TTTCACCTGAGCAGACAGACGGG		CCTGGAGACCTGACATTCTTAGG		TAATTAAAGGTTGGTGTTCGAGG	TTGTGGATCTTAATTAAAGGTTGGTGTTCGAGGAAGAGACATT	0.276703
CCTCCTGCGCGTACTCCACTTGG		TAGCTACTGGAATTGAGCACTGG		CTTTGGATTGGGACCTAGCAAGG		CCTCCTGCGCGTACTCCACTTGG	TTCTTGACGGCCTCCTGCGCGTACTCCACTTGGAAGAGGTGGC	0.255312
GTCACTGGACTCTCAATATTCGG		GACCGTTAGATAACTCACAGAGG		GCGCTTTATGCGCTGCCGCTGGG		GTCACTGGACTCTCAATATTCGG	CTCCTGCCGAGTCACTGGACTCTCAATATTCGGCAGCAGATTC	0.346091
TGAGTAGAGACTGGGCTCTCTGG		TCTTCCGGGATGGTGAGGAAGGG		GTCAGGTCTCCAGGATTCAGAGG		TGAGTAGAGACTGGGCTCTCTGG	CGGTCGGTGCTGAGTAGAGACTGGGCTCTCTGGAACTCCACCA	0.391943
ATCGACATCCTCCACTCCATCGG		GGCGAAACCCGTGGGACCAGAGG		GCGCCTTCGCCAACAGCTCCAGG		ATCGACATCCTCCACTCCATCGG	GGAGGCCTCCATCGACATCCTCCACTCCATCGGTAAAGGTCGC	0.310432
CCCAGTGAAGCGTGACATTCAGG		ATGACACAACCATCTCAAGCTGG		TCCTGGAAAATGGGAGCACTGGG		CCCAGTGAAGCGTGACATTCAGG	ATTTTCCTCTCCCAGTGAAGCGTGACATTCAGGAAAACGATGA	0.243159
CAAGGACAAAGAACAGGAGCTGG		CCTCACTCAGATGGCCGACGAGG		TGCTGAGCGTGCTCATCAATGGG		CAAGGACAAAGAACAGGAGCTGG	ATGCCGGGGACAAGGACAAAGAACAGGAGCTGGTGAGGCGCGA	0.364655
AACAGTGAGTATATGCGGAATGG		TGGCAAGTTGGCGGGCGACACGG		TGTTAGCACCAGCGATAAGAAGG		AACAGTGAGTATATGCGGAATGG	CAGTGTGGACAACAGTGAGTATATGCGGAATGGAGACTTCTTA	0.328235
CTTCTTACCCACCAGGCTGCAGG		GGTGGGACACACTTACCAGATGG		AGATGGCACAGGTCTTTGAGGGG		CTTCTTACCCACCAGGCTGCAGG	GGAATGGAGACTTCTTACCCACCAGGCTGCAGGCCCAGCAGGA	0.282075
GGTCAGCACTTCACAGTCACTGG		GGTAACATGGCGGATGCGGAAGG		TGCTTATGTGCCCTCAGCACCGG		GGTCAGCACTTCACAGTCACTGG	GGGTGAGTGTGGTCAGCACTTCACAGTCACTGGGATGTAGGAA	0.244686
CACGCGGATGCCCGTGCAGAAGG		CTTCAATAGCATTGTGCAGCCGG		CCTTACCTCCCTCTACAGCCAGG		CACGCGGATGCCCGTGCAGAAGG	TCACATGGGCCACGCGGATGCCCGTGCAGAAGGTGATCTTGCC	0.312171
CTGCTCCATGGCGTACTTCTTGG		TCAGATGCAGGAGCTTCGGAGGG		GCTCACACCATCCAGCTGCAGGG		CTGCTCCATGGCGTACTTCTTGG	TCTTGATGCTCTGCTCCATGGCGTACTTCTTGGCCTGAGAGAG	0.3799
CCGTCGTCCCTCTCGATATTTGG		AAGGGTAAACAACTCGCCGCAGG		ATCAGAAGCCGCAGATGAGAAGG		CCGTCGTCCCTCTCGATATTTGG	CAGCACGAGGCCGTCGTCCCTCTCGATATTTGGCCCGTGTGTC	0.329225
CACTTTACCTTCACAGCACGAGG		TGTGCTCGAGCAACCAGAACCGG		TCGAGCAGCAGATCAAGGAGCGG		CACTTTACCTTCACAGCACGAGG	AAACCAAAATCACTTTACCTTCACAGCACGAGGCCGTCGTCCC	0.372275
GAGCCCGGCTTCTTCGTCACAGG		CACTATTTACCTTGAGGGAGAGG		TGTCATCACGTGTGAGCCACAGG		GAGCCCGGCTTCTTCGTCACAGG	GGCGATGGGGGAGCCCGGCTTCTTCGTCACAGGAGACCGCGCC	0.333258
CAGGAGACCGCGCCGGTGGCCGG		TGGTTGCGCTGGTCGCCGACAGG		AGAAAGGGAGCCAGAGGCGATGG		CAGGAGACCGCGCCGGTGGCCGG	TTCTTCGTCACAGGAGACCGCGCCGGTGGCCGGAGCTGGTGCC	0.310936
CTCGCCAGCGCCTGGTTCTCGGG		CTGATGCCAGCTAGTGGGCGAGG		AGCCCCCGGTTTGTCAGTTTTGG		CTCGCCAGCGCCTGGTTCTCGGG	GCAGTAAAACCTCGCCAGCGCCTGGTTCTCGGGGTCCTGGGCA	0.262104
CGCTTCTTCAGCCGGCCGTCAGG		CACGTACAGGAATGCAGAACTGG		AGGCGGCTCCTCATCTTCTGGGG		CGCTTCTTCAGCCGGCCGTCAGG	CGCCCGCAGCCGCTTCTTCAGCCGGCCGTCAGGTAGCTGGGTT	0.365378
AGCGGCTGCGGGCGGCCTGACGG		TGTTGGAAGGCCTTGTAGCCTGG		CATCGGAATCAAATATGCGCTGG		AGCGGCTGCGGGCGGCCTGACGG	CGGCTGAAGAAGCGGCTGCGGGCGGCCTGACGGTGGCGGCAGA	0.382095
GTGCTTCTTGTCGGCTTGAAAGG		GGGTCTGGCTTGAGCTCCACAGG		CCCCCAAAACTGACAAACCGGGG		GTGCTTCTTGTCGGCTTGAAAGG	GGCCTCTCGGGTGCTTCTTGTCGGCTTGAAAGGACTTGGGGCT	0.283267
CCCACTCACCGTGGACTTCTTGG		TAACCTACCTTCTGTGGCCAAGG		AACAGAAGAACTTCCAGAGGAGG		CCCACTCACCGTGGACTTCTTGG	CTGCTCAGGCCCCACTCACCGTGGACTTCTTGGTGAGCATCTC	0.269225
GGCATCAGCTTTGCCATTCATGG		TTCTCGTACTAAAGAGGGAGTGG		CAAGTGGTATGACATGCCAAGGG		GGCATCAGCTTTGCCATTCATGG	GAGAGCCACTGGCATCAGCTTTGCCATTCATGGAAACTTTTCT	0.293178
AACAACAATTTCTTGTTGTTTGG		AGGTGACCCTCTTCGAGAGCTGG		CCCCAGCCGCGGCCGCTTCAGGG		AACAACAATTTCTTGTTGTTTGG	TCCCACGGGAAACAACAATTTCTTGTTGTTTGGTTCCTAGATC	0.184876
ATCAATCAACCAAACAACCCTGG		TGTCTTCCTATTCCACAGGCAGG		CCGGGGACCAGGGGCTCCAAAGG		ATCAATCAACCAAACAACCCTGG	ACAATGAAGCATCAATCAACCAAACAACCCTGGAGCTGAGCAC	0.352018
CTTACATCATGTGACTGTTCAGG		GCTCCAAGAGTGAGGTAGACGGG		GCACATAAGCAGGTCACTAAAGG		CTTACATCATGTGACTGTTCAGG	CTTGATTAAGCTTACATCATGTGACTGTTCAGGTACAGTGTGA	0.357329
CAATGAGAGAACGGTCAGCTTGG		CGGGATACCTGGGATCCAACAGG		TCAGTCCATGTCCATAGGTGGGG		CAATGAGAGAACGGTCAGCTTGG	CGGGTCCGGTCAATGAGAGAACGGTCAGCTTGGAGCACAAGAT	0.373528
ACGGGCGGTTACATCCGCCATGG		GCACAAACTCTCGGCCAGACGGG		TGGCAGTGGTGGTCGGAGGCAGG		ACGGGCGGTTACATCCGCCATGG	ATTGCAGACTACGGGCGGTTACATCCGCCATGGCCGCGGCTGC	0.207183
CGAGGCCATGGACGTGTTCCAGG		CACTCACGTCCAGCTCCGACAGG		TGGGCAGTTTAGCAATGAGGGGG		CGAGGCCATGGACGTGTTCCAGG	TGCCGCACTCCGAGGCCATGGACGTGTTCCAGGAGGGTCTGGC	0.309565
GCAAGATGGCGGACGAGGACGGG		GGGCCCGACGCTCTATGGACAGG		CGAGGGTGTGCTGCTAGTTGGGG		GCAAGATGGCGGACGAGGACGGG	TCGCCTGCTCGCAAGATGGCGGACGAGGACGGGGAAGGGATTC	0.38475
TGACGATGCGCACGACCCGCGGG		GACGCTCTATGGACAGGGCAGGG		GCCTCATGCATAAGCTGCTTTGG		TGACGATGCGCACGACCCGCGGG	GACTCGGACTTGACGATGCGCACGACCCGCGGGCCGCCGCCTC	0.354465
CGCATCGTCAAGTCCGAGTCCGG		TGAAATTGCCAAAGCCGAACTGG		GGAGGTCAGTCCATGTCCATAGG		CGCATCGTCAAGTCCGAGTCCGG	GCGGGTCGTGCGCATCGTCAAGTCCGAGTCCGGCTACGGCTTC	0.365779
GAAGGGCGACGGCCCAGTGCAGG		CTCCTGTGTGTTGGAGAGGCTGG		AGAAGGGCTGCTGGCTCAATAGG		GAAGGGCGACGGCCCAGTGCAGG	TGTGCGTGCTGAAGGGCGACGGCCCAGTGCAGGGCATCATCAA	0.333312
CTTTCGTGGTCAGTAAATTCCGG		CTCAACAGTCAAAGTGAAGCAGG		CAGCTGAGGCCAAAAACCAGGGG		CTTTCGTGGTCAGTAAATTCCGG	ATTTTTAGGTCTTTCGTGGTCAGTAAATTCCGGGAAATTCAAC	0.311497
TAAATTCCGGGAAATTCAACAGG		TGCTGCAGATTTGGGCGAGACGG		ATCAAAGGGAGAGGGAGGCCGGG		TAAATTCCGGGAAATTCAACAGG	TCGTGGTCAGTAAATTCCGGGAAATTCAACAGGAGCTTTCCAG	0.354788
AAAGCTCCTGTTGAATTTCCCGG		ATGTACAGCGCAAGCAAGCCAGG		CCAGGGCGAGATCTTCTGTTTGG		AAAGCTCCTGTTGAATTTCCCGG	GTTTACCTGGAAAGCTCCTGTTGAATTTCCCGGAATTTACTGA	0.287358
AAATTCAACAGGAGCTTTCCAGG		CAGCAACCTCTATGACAAGCTGG		CTACCCGCCACCTGCAACAGCGG		AAATTCAACAGGAGCTTTCCAGG	AAATTCCGGGAAATTCAACAGGAGCTTTCCAGGTAAACGCCTC	0.209788
AGAGGAGGAACTGCGGCGCCTGG		CAACAATGCTGTGATCGAGAAGG		GAGCAGCAGATCAAGGAGCGGGG		AGAGGAGGAACTGCGGCGCCTGG	ACTACAAGGGAGAGGAGGAACTGCGGCGCCTGGAGGCTGCCCT	0.283298
GTCACCGCCATGTCGGGAGGTGG		AGAACCTGTTCCCGGTCAAAAGG		AACTGCACATGCTGCACCAGAGG		GTCACCGCCATGTCGGGAGGTGG	CGCGCTTTTCGTCACCGCCATGTCGGGAGGTGGTGTGATTCGT	0.272172
GGAGGTCATACCCTCCACATCGG		CTCACACTGACGTTCCGGCCAGG		ACCCTGTCTCTGCTGACTGTTGG		GGAGGTCATACCCTCCACATCGG	CCACCTTGAGGGAGGTCATACCCTCCACATCGGGAGGGGGGCG	0.308038
TGGGAAACAGGAGGCGGTAAAGG		ACACGAGATGAGACTGGCAAAGG		CGGCAGGTAAGCCGGGCCCCTGG		TGGGAAACAGGAGGCGGTAAAGG	AGCATCAACCTGGGAAACAGGAGGCGGTAAAGGAGGTGGGGGA	0.22164
AGGTACTCACCTAAGCAATCTGG		CAAGAAGCAGATCGAGACGGCGG		GGCAGAAGCGGCGACGCAACCGG		AGGTACTCACCTAAGCAATCTGG	TTCATCAAAAAGGTACTCACCTAAGCAATCTGGTTCCTTATGG	0.306259
AGTGCCCTTGGGTACTTGGAGGG		CAGCAAATGCAAGCTGAAAGTGG		GTCGTGTCTTCACAGTACTCTGG		AGTGCCCTTGGGTACTTGGAGGG	AGCCACATGTAGTGCCCTTGGGTACTTGGAGGGAGACACTTAC	0.22543
CGCAGAAACTCCAGTACTCGCGG		AGCTGCCGCTGCCACAGAGATGG		TAGAGGTGGCAATCCGGCAGTGG		CGCAGAAACTCCAGTACTCGCGG	GCGCAGAGATCGCAGAAACTCCAGTACTCGCGGAAAATGTTCC	0.252649
TTGGCATGTTCTTCACCGCCTGG		TTCTGAGATTCCCTCCAGGCAGG		ACACGGCTCCATCCACGATGCGG		TTGGCATGTTCTTCACCGCCTGG	CTTTTGGCCATTGGCATGTTCTTCACCGCCTGGTTCTTCGTGT	0.248382
TTCCCTCCTCTAGGAGCTCGAGG		TTACCACTCTGGTAAACAGCTGG		ACACTGCCGAGCGATGAGGATGG		TTCCCTCCTCTAGGAGCTCGAGG	TCTGATCTCTTTCCCTCCTCTAGGAGCTCGAGGCCATGAGCAG	0.362356
CATGGAAGTGTCACCATTGCAGG		AGTCATCATCGGGAGGGCCATGG		ACCAAAGCAGCTTATGCATGAGG		CATGGAAGTGTCACCATTGCAGG	CGACCGTCACCATGGAAGTGTCACCATTGCAGGTACGGCTCGC	0.262116
CTTTCGGTACCTTCGCCCTCGGG		GAGGTTCTGTGGGCACAACGTGG		GACCAAGCCTGTGCTCAGGTCGG		CTTTCGGTACCTTCGCCCTCGGG	GATTACTGTGCTTTCGGTACCTTCGCCCTCGGGGCCTTCAGCG	0.308262
CCGGAGGGCCTGCACCGCCTCGG		CAACTGCCGTTCCATGCAGGCGG		TGCCCTTATGCACGTCTGTGTGG		CCGGAGGGCCTGCACCGCCTCGG	CCAGGCGCTCCCGGAGGGCCTGCACCGCCTCGGCTCCCCACAC	0.214159
ATATGTTCCTCGTGCCATCCTGG		GGAACCATCCTCTACACAGGTGG		AGGCTTGGTCTTGCTGCTGCTGG		ATATGTTCCTCGTGCCATCCTGG	TAGGTGGCAAATATGTTCCTCGTGCCATCCTGGTGGATCTAGA	0.391461
GACTGCATTCCAGGTCAGTCTGG		TGGGCAGCTTCTTGTCGGGAAGG		TACTCAACACTGGGTCTTGCAGG		GACTGCATTCCAGGTCAGTCTGG	CTTTTCTCCTGACTGCATTCCAGGTCAGTCTGGGGCAGGTAAC	0.30472
GTGCTGTGTCACTCCATTGCTGG		AGGCTTGGCTCCAGGTAGGCTGG		TCCAGGGTAAGTTGGTCGGGTGG		GTGCTGTGTCACTCCATTGCTGG	GCAGGGCTTTGTGCTGTGTCACTCCATTGCTGGGGGGACAGGC	0.235344
TGTCATTCAGCCGTTCTAAGAGG		CTGTTCCCATGACCAGAAACAGG		TGTTACCCTCTGGCATGGGCAGG		TGTCATTCAGCCGTTCTAAGAGG	CAAACTTACCTGTCATTCAGCCGTTCTAAGAGGTAGGAACCCA	0.352403
CCTCTTCCTGCAGGTATCGCAGG		TGGCTTCAACCGCCTTCGGCAGG		ACAAAGCTGTAGCGGTTAGCAGG		CCTCTTCCTGCAGGTATCGCAGG	CGGCAGTGTTCCTCTTCCTGCAGGTATCGCAGGACTTCCCTTT	0.325291
TTCAGGACACTGGTCTCACTGGG		TCGTATCTGTTATAGGCAGCTGG		CACAGCGAATCAGATCTTCCAGG		TTCAGGACACTGGTCTCACTGGG	GCAGAGTCGATTCAGGACACTGGTCTCACTGGGGTGGAGGAAA	0.335491
CCTCCTCCGAGAGGATGGCCTGG		AAGTCCCGAGCAGGGTGCGAAGG		CACCCAGCAGACCACGGAGTGGG		CCTCCTCCGAGAGGATGGCCTGG	ACCACGCGGTCCTCCTCCGAGAGGATGGCCTGGTCCACCTGCC	0.304665
CTACTCCGCCTTCGAGATGAAGG		ACATCCTGCGTAGGATACGATGG		CACTCCAGGGTAAGTTGGTCGGG		CTACTCCGCCTTCGAGATGAAGG	TGTCCGCGTCCTACTCCGCCTTCGAGATGAAGGAGTTGCCGCA	0.291114
CGGAGTAGGACGCGGACAGCAGG		AGATGCCGGCTATGGCGAACAGG		CAGCAACCTGCGGTGCCCCAAGG		CGGAGTAGGACGCGGACAGCAGG	ATCTCGAAGGCGGAGTAGGACGCGGACAGCAGGGGCCGCACAG	0.12058
TCCAGGTTCGGACCATGGACGGG		GGTGCGCTGCACCTCGAAGCGGG		CCAGCCAGCTACCAAGACAGAGG		TCCAGGTTCGGACCATGGACGGG	ACCATGTGGATCCAGGTTCGGACCATGGACGGGAGGCAGACCC	0.341018
GCGGCAGCGAGTTGAACTTTAGG		GCTAGAGTTGCAACTACAGCTGG		CCATGAGTGCAACCAGCGGTTGG		GCGGCAGCGAGTTGAACTTTAGG	GTTCGTTGTGGCGGCAGCGAGTTGAACTTTAGGAGAGCTGTGT	0.361255
GGTACCATTACCTGGCAGTTAGG		TGCTTACAATGCAGTAGCCCAGG		CTCAATCCTTGCCAGTCTGATGG		GGTACCATTACCTGGCAGTTAGG	ATAACTGTGAGGTACCATTACCTGGCAGTTAGGAGACCGGAGA	0.329602
CTCGATGTATTGCAGGGTGGTGG		CCCGGAGGTGTACCACCACCTGG		CTCACACCTTCACCTACACGGGG		CTCGATGTATTGCAGGGTGGTGG	TCCTATTTATCTCGATGTATTGCAGGGTGGTGGCCTTGTCCAT	0.288444
GGCTTCCATGTCTTCACCACAGG		TTGTCGTACTCACCGTCCGGTGG		CTCCAAGGAAGACTGGCGCATGG		GGCTTCCATGTCTTCACCACAGG	CATAATCACTGGCTTCCATGTCTTCACCACAGGAACTAAAAAA	0.334027
CGCGTCCTTCTGCAGCACCCTGG		TGCTGCATGTTTAGTAACCCAGG		GAAGCCCCAAGTGAACCAGAAGG		CGCGTCCTTCTGCAGCACCCTGG	ACTCCTGCTCCGCGTCCTTCTGCAGCACCCTGGACATCTGGCA	0.317926
CAGTCAGGCCATAGCATTCCAGG		GCATCCTATGGTGTGTCAAAAGG		GAGGAGCGGATTCCTACTGTAGG		CAGTCAGGCCATAGCATTCCAGG	TTGACAGCCTCAGTCAGGCCATAGCATTCCAGGTATTAAATTG	0.319798
GAATGATGACTGCTGAATCACGG		TCGGATCAATGGTTGGCAAACGG		TGGCAGTGGCTCCAGGTAATAGG		GAATGATGACTGCTGAATCACGG	CCTGGAGCCTGAATGATGACTGCTGAATCACGGGAAGCCACGG	0.327199
TGCTGAATCACGGGAAGCCACGG		CTCCCAAGGCTATCGCCAACAGG		TGGCTCCAGGTAATAGGCGCGGG		TGCTGAATCACGGGAAGCCACGG	GAATGATGACTGCTGAATCACGGGAAGCCACGGGTCTGTCCCC	0.328581
CCCACAGGCTGCACAGGAGAAGG		ATCTTTGTTCCATGCTGAGGGGG		GGCCCACTCCGTGGTCTGCTGGG		CCCACAGGCTGCACAGGAGAAGG	CGGGTCTGTCCCCACAGGCTGCACAGGAGAAGGATGGTATCGT	0.295541
GGATGGTATCGTAATAGTGAAGG		CTGTTTGTGCAACGGAAAGCTGG		AAAACCAGGGGCCGGTGCTGAGG		GGATGGTATCGTAATAGTGAAGG	CACAGGAGAAGGATGGTATCGTAATAGTGAAGGTGGAAGAGGA	0.366859
CGTAATAGTGAAGGTGGAAGAGG		TATGACGCTTTCTAGGCAAGAGG		AATACACAGTGCCTGTGATGCGG		CGTAATAGTGAAGGTGGAAGAGG	AGGATGGTATCGTAATAGTGAAGGTGGAAGAGGAAGATGAGGA	0.335992
AAGATGAGGAAGACCACATGTGG		CCTCACACCAGAAGTTAACAAGG		CAGCCCAGTACCAACATATTTGG		AAGATGAGGAAGACCACATGTGG	GTGGAAGAGGAAGATGAGGAAGACCACATGTGGGGGCAGGATT	0.328747
AGGAGGCGTGTCCTGTAGGGTGG		ATCGTCGGCGGTCAGGAGCCTGG		CTCACACAGGACTATGGAATGGG		AGGAGGCGTGTCCTGTAGGGTGG	CTGGGTCTGGAGGAGGCGTGTCCTGTAGGGTGGAATCCTGCCC	0.244244
AATATCTCTGGGTCTGGAGGAGG		ACGGTCATGGGACTTCAGCATGG		TCTGGTCCTGGTTGAGGATGAGG		AATATCTCTGGGTCTGGAGGAGG	GCGTTGGCGGAATATCTCTGGGTCTGGAGGAGGCGTGTCCTGT	0.340979
TGGCGGAATATCTCTGGGTCTGG		GAAGGCGATTGACCGAGGCCTGG		TGCCATCAAGAAAATCACCAAGG		TGGCGGAATATCTCTGGGTCTGG	CCTGAAGCGTTGGCGGAATATCTCTGGGTCTGGAGGAGGCGTG	0.170713
ACGGCTTGTTCTTACAATACCGG		TCATCTCCTTCTGATGGCCGAGG		TGCTCATCCCCAGAGACAGCAGG		ACGGCTTGTTCTTACAATACCGG	GACTTTGGGTACGGCTTGTTCTTACAATACCGGTAACTGCAGG	0.558775
CAGAAGCGAGACTTTGGGTACGG		TTCAAACCCTGCAGGACAGATGG		ACAACCATGACTGGCGTCATGGG		CAGAAGCGAGACTTTGGGTACGG	GACACCTCGGCAGAAGCGAGACTTTGGGTACGGCTTGTTCTTA	0.69576
ACTACTTACCAGGGACACCTCGG		CGATGAGACTCTCCTGGAACAGG		CCACCCAAGGAGAAGATTGAAGG		ACTACTTACCAGGGACACCTCGG	GGGCTCTTCCACTACTTACCAGGGACACCTCGGCAGAAGCGAG	0.60145
CATATTCATCTGACACCATGTGG		ATTCTCGGCACTAATGAAGCAGG		TTATGGTGTGACAGTGCCTCCGG		CATATTCATCTGACACCATGTGG	GACAGCTGCTCATATTCATCTGACACCATGTGGCCACAAAGCG	0.589248
GAATCCTGCCTTACCTTCAGAGG		CTGAACCAGCCACCCGAGGATGG		TTCCCCTCACAGGGCATAGTAGG		GAATCCTGCCTTACCTTCAGAGG	GACGAACAAAGAATCCTGCCTTACCTTCAGAGGACAGCTGCTC	0.619152
TTCTCCCTACCTAGCCCTGGAGG		ACGAGCGTTTCCAAACAAGCAGG		CCTGTTGCTGCTGTTGCTGCTGG		TTCTCCCTACCTAGCCCTGGAGG	GCTGCTTTTCTTCTCCCTACCTAGCCCTGGAGGCTGCCCGAAT	0.618285
GTACTTATTGGCACAAATTCGGG		AACCTCGAAGTAGGGAGCACTGG		GATTGCCACCTCTACATCATGGG		GTACTTATTGGCACAAATTCGGG	TTTTTACCATGTACTTATTGGCACAAATTCGGGCAGCCTCCAG	0.611877
TCTTGTTGATGCGGATGACGTGG		CCGTGCTTTGCCCAAGGAGATGG		GTACACAGAGGTCTTATAAGAGG		TCTTGTTGATGCGGATGACGTGG	CAGGACAACATCTTGTTGATGCGGATGACGTGGAAGGGGTGGA	0.617799
AGGCTCCAAACAGGCATGCGAGG		CCGAGTGTTGGATTTGCAACAGG		CATCCTCAACCAGGACCAGATGG		AGGCTCCAAACAGGCATGCGAGG	ACCCCAATGTAGGCTCCAAACAGGCATGCGAGGTGCCTTTGGA	0.629158
AACTTGGCCAATGTGAACCCTGG		CTCGTCACTAATGCTCAGAATGG		CATCGACTTTGCCATTCAGGTGG		AACTTGGCCAATGTGAACCCTGG	TGGACATGATAACTTGGCCAATGTGAACCCTGGCCACAGTGCC	0.697478
GTTCTGCAGCTTGGTGCGGATGG		TATCCCAAGTCTGTGCGGAAAGG		GCTGTCTCTGGGGATGAGCATGG		GTTCTGCAGCTTGGTGCGGATGG	CATGCTCCTTGTTCTGCAGCTTGGTGCGGATGGACATGATAAC	0.676371
ATGTGATTGAGGCCCTGCGCAGG		ACTATGCTATCCTGGCAGCCAGG		GTGTATCCAGAAACTGCAGGAGG		ATGTGATTGAGGCCCTGCGCAGG	AACAAGGAGCATGTGATTGAGGCCCTGCGCAGGGCCAAGTTCA	0.60136
CTTGAACTTGGCCCTGCGCAGGG		AGCACTCTTCACTGACCGGATGG		TCCCCAGACAAGCCTACAGTAGG		CTTGAACTTGGCCCTGCGCAGGG	GGCCAGGAAACTTGAACTTGGCCCTGCGCAGGGCCTCAATCAC	0.580781
CAGCACTACATACCTTCTGGCGG		CTCCTCCCACGTTGCCACCATGG		ATAAAGCGCATTCTCCAGGTAGG		CAGCACTACATACCTTCTGGCGG	AAGGGGGCTGCAGCACTACATACCTTCTGGCGGCCAGGAAACT	0.647286
CGGCTCATCCCAGATGGCTGTGG		TCTCAGCAGTGGTGCTGACCTGG		ACCCTCGAAGTGAGAGTGAGCGG		CGGCTCATCCCAGATGGCTGTGG	GGCTGAAAAGCGGCTCATCCCAGATGGCTGTGGGGTCAAGTAC	0.61309
GTGGCCCTCTGGACAAGTGGCGG		CTTGACGCGCCAGGTGAGCCGGG		ATTCCTACTGTAGGCTTGTCTGG		GTGGCCCTCTGGACAAGTGGCGG	ATCCCCAATCGTGGCCCTCTGGACAAGTGGCGGGCCCTGCACT	0.630798
TGGCGGGCCCTGCACTCATGAGG		CTGTACTTCAGGTGCACAAATGG		TTGGTCGTACTGTTTGGGGTGGG		TGGCGGGCCCTGCACTCATGAGG	TCTGGACAAGTGGCGGGCCCTGCACTCATGAGGGCTTCCAATG	0.622665
CTCTCGCGACACCCTGTACGAGG		GATTACTGCACGGGCAACAAAGG		TACTCCTTATGTTTCTCATGTGG		CTCTCGCGACACCCTGTACGAGG	GCAGCAAAGTCTCTCGCGACACCCTGTACGAGGCGGTGCGGGA	0.567635
GCGGTGCGGGAAGTCCTGCACGG		CTTTGATGCTGGTGCCAAGGTGG		CAGGTAATAGGCGCGGGGCCGGG		GCGGTGCGGGAAGTCCTGCACGG	CCTGTACGAGGCGGTGCGGGAAGTCCTGCACGGGAACCAGCGC	0.683461
TCTGCAACTCCACCGTCTCCAGG		TCCTCTTGAGACATGCCCAAAGG		CTCCTGGAGATCATCATCAGCGG		TCTGCAACTCCACCGTCTCCAGG	TTCAAGCTGATCTGCAACTCCACCGTCTCCAGGAACCTTCGAG	0.603224
GGACCAGCAGCACTGTGACGAGG		CAATAAGGGCCCTTGGAAACAGG		AAGCCCCTGGCGCTGGAACTGGG		GGACCAGCAGCACTGTGACGAGG	GTGTCCTGGGGGACCAGCAGCACTGTGACGAGGCTAAGGCCGT	0.770341
GCAGCACTGTGACGAGGCTAAGG		TCTGGTCACATAGCTCCAGCAGG		CCCACCCGACCAACTTACCCTGG		GCAGCACTGTGACGAGGCTAAGG	TGGGGGACCAGCAGCACTGTGACGAGGCTAAGGCCGTGGATAT	0.668397
CTGCTTGATCAGAGACTCTGAGG		GCGTGAGGAACGCCTCCGCAAGG		CCTTCAGCCTCCTTGTGCTCTGG		CTGCTTGATCAGAGACTCTGAGG	TTCGTGGAATCTGCTTGATCAGAGACTCTGAGGCCAAAAACGC	0.626061
AAGCAGATTCCACGAATCCTCGG		GAGAGTCGCTATGGCGGCGGTGG		CTAGTTGGGGGCTGAGGAGCAGG		AAGCAGATTCCACGAATCCTCGG	GTCTCTGATCAAGCAGATTCCACGAATCCTCGGCCCAGGTTTA	0.490896
CATGGTGGCCAAAGTGGATGAGG		CGAAGTAGCGCGGGTGCAGCAGG		CTGCTGCTGCTCAGGTAGGATGG		CATGGTGGCCAAAGTGGATGAGG	ACAACGAAAACATGGTGGCCAAAGTGGATGAGGTGAAGTCCAC	0.65155
CTACAGCCAGACATAACACCTGG		TGTTGTCACTCAGGTCAACAAGG		GCTGCGTTTCTTGCCCTTGGTGG		CTACAGCCAGACATAACACCTGG	TGACCAACAGCTACAGCCAGACATAACACCTGGGAGGAGGGAA	0.500044
TCCCTGTTGCAGCAGGATCAAGG		CAACCGGCCCTTTCGGCACCTGG		GGGAATAGTACCTGGGGGATGGG		TCCCTGTTGCAGCAGGATCAAGG	CTGCTGCTCTTCCCTGTTGCAGCAGGATCAAGGTGAAAAGGAG	0.603822
AGATGTTGAGACAGAGTTTGCGG		CCATTGTATTGGCAGTAACCAGG		GGGGGCACCATGGTACCTGCAGG		AGATGTTGAGACAGAGTTTGCGG	TCCCCAACACAGATGTTGAGACAGAGTTTGCGGATGCGAAGTT	0.614497
CTCTGTCTCAACATCTGTGTTGG		AAGCGCACGAGCGGCGAGACTGG		GTTCTGGGTGTACAGGCCTATGG		CTCTGTCTCAACATCTGTGTTGG	CATCCGCAAACTCTGTCTCAACATCTGTGTTGGGGAGAGTGGA	0.545278
GACGCGAGCAGCCAAGGTGTTGG		GGCTGCAGTGTCGTCCAGCCAGG		TCAGCTGCAAGCGTTCTGGTCGG		GACGCGAGCAGCCAAGGTGTTGG	GAGACAGACTGACGCGAGCAGCCAAGGTGTTGGAGCAGCTCAC	0.703321
AAGGTGTTGGAGCAGCTCACAGG		TGGCTGAGAAACACAACAACAGG		TGGTGTCATTGCTATGTGAATGG		AAGGTGTTGGAGCAGCTCACAGG	GCGAGCAGCCAAGGTGTTGGAGCAGCTCACAGGGCAGACCCCT	0.607117
TGTGAGCTGCTCCAACACCTTGG		TGGCATCGTGCTGAATCGGCCGG		TTGGCGAAGGCGCTGTCCTTGGG		TGTGAGCTGCTCCAACACCTTGG	GGGTCTGCCCTGTGAGCTGCTCCAACACCTTGGCTGCTCGCGT	0.741677
GCTGTCCACTGCACAGTTCGAGG		TCACGTTGCCGCCCGTGACCAGG		ACCTCATGCCCATCCTTGCTAGG		GCTGTCCACTGCACAGTTCGAGG	TGAAAAGATTGCTGTCCACTGCACAGTTCGAGGGGCCAAGGCA	0.571681
ATCAAATATGACCCAAGCATTGG		GAATGACAGCCAACTCAGCCTGG		CAACCCCTCAAAAAGATCCCAGG		ATCAAATATGACCCAAGCATTGG	CGATCTGGGTATCAAATATGACCCAAGCATTGGTATCTACGGC	0.530638
CTACGGCCTGGACTTCTATGTGG		TTTCCTACTGTCATTGGAGCAGG		CCTGCGACCAGTGTCAGGAAGGG		CTACGGCCTGGACTTCTATGTGG	GCATTGGTATCTACGGCCTGGACTTCTATGTGGTATGAATATT	0.529433
TTGTCTGCGATGCTGAAACCTGG		CCTTGGAGTACAGGCTGGACTGG		CGATTCCATCTTCAAGAAGGAGG		TTGTCTGCGATGCTGAAACCTGG	CCTGCGCTTCTTGTCTGCGATGCTGAAACCTGGCCTACCCAGC	0.599117
GCAGACAAGAAGCGCAGGACAGG		GGTGCCTGGGCCTGTACAGCAGG		CTCAAATCCTCGGATCTGGTGGG		GCAGACAAGAAGCGCAGGACAGG	TTTCAGCATCGCAGACAAGAAGCGCAGGACAGGCTGCATTGGG	0.622807
CGATGATGTCATGAGGATGGCGG		CTCGCTAGCATGTCGGGCCGCGG		GATCATGAGCTGCAGCTCCAAGG		CGATGATGTCATGAGGATGGCGG	TTGATGTCATCGATGATGTCATGAGGATGGCGGCCATCAACAT	0.620282
AACATTACAGCCCACTGACTGGG		TTCCATGGTTGAGCACACAAAGG		CCACAGCCCCCACTTCCTGCAGG		AACATTACAGCCCACTGACTGGG	GGCGGCCATCAACATTACAGCCCACTGACTGGGCAGTCCCCAG	0.562797
GGAACCATTAAAGAGATCCTGGG		GCCACATTCCTGCCACAAGCAGG		CGCAAGAAGAAGTCCACCAAGGG		GGAACCATTAAAGAGATCCTGGG	TTTACTTAAAGGAACCATTAAAGAGATCCTGGGGACTGCCCAG	0.647465
AGAGTTCTCTGGCTAAGGATCGG		GCTGCAGCACTTTGAACACCTGG		ATCCTGGAAAATGGGAGCACTGG		AGAGTTCTCTGGCTAAGGATCGG	CTCTTACCAGAGAGTTCTCTGGCTAAGGATCGGTGCCGCATCT	0.706993
TCAACATTGCTCGACAGATGCGG		GCCGGCATAAGAGCATACGCTGG		ATGCTGAGCGTGCTCATCAATGG		TCAACATTGCTCGACAGATGCGG	GATGAGATTGTCAACATTGCTCGACAGATGCGGCACCGATCCT	0.844488
TGTCTCTTGGTGGTTCCTTGAGG		CTACCAAGAATTGGGCCCGCTGG		ATGGACTGACCTCCACTCAAAGG		TGTCTCTTGGTGGTTCCTTGAGG	TGTTTCTTTCTGTCTCTTGGTGGTTCCTTGAGGGCTTTGATGA	0.572644
GGCTTTGATGATCAGGGCAGAGG		CCTCCTCTTCCACAATCGGCTGG		CAGATGGCACAGGTCTTTGAGGG		GGCTTTGATGATCAGGGCAGAGG	GTTCCTTGAGGGCTTTGATGATCAGGGCAGAGGCAGAAGGCAC	0.660972
ATGATCAGGGCAGAGGCAGAAGG		TAGAGCTGGGCGCTCCGGAAAGG		CTCCTGCACCACCCAAACCCTGG		ATGATCAGGGCAGAGGCAGAAGG	GAGGGCTTTGATGATCAGGGCAGAGGCAGAAGGCACCACCTCA	0.630907
ATCTCTTCTGCAGATTGAGGTGG		ATGCAGCTCGCCGTTCCAACAGG		CAGATCACGAGCTTTGCCCTTGG		ATCTCTTCTGCAGATTGAGGTGG	TCACTCAGGAATCTCTTCTGCAGATTGAGGTGGTGCCTTCTGC	0.737698
CGGGTGACTGGAAGGGCCTGAGG		AGCCACCCACCTGGTAGAACTGG		CAGGCGGCTCCTCATCTTCTGGG		CGGGTGACTGGAAGGGCCTGAGG	GCCAAGGCAACGGGTGACTGGAAGGGCCTGAGGATTACAGTGA	0.553927
AAGGCAACGGGTGACTGGAAGGG		TGCTTACCCTTAATGCCACCCGG		CCTGTGTATCCAGAAACTGCAGG		AAGGCAACGGGTGACTGGAAGGG	TGACATTGCCAAGGCAACGGGTGACTGGAAGGGCCTGAGGATT	0.788742
GATGACATTGCCAAGGCAACGGG		ACGAGATGTGCGGCAGCAGCTGG		GAGGTGGCAGTGGTGGTCGGAGG		GATGACATTGCCAAGGCAACGGG	AAAAGTTGGTGATGACATTGCCAAGGCAACGGGTGACTGGAAG	0.585689
AGTTGGTGATGACATTGCCAAGG		GCTCATCAGCACTGTAGGCCCGG		GCCCCAGCCGCGGCCGCTTCAGG		AGTTGGTGATGACATTGCCAAGG	CTCCAAAAAAAGTTGGTGATGACATTGCCAAGGCAACGGGTGA	0.74543
GGGATAACGTACCAGACCCAGGG		AATGTATGCACAGGGAACAGAGG		GTCAGTCCATGTCCATAGGTGGG		GGGATAACGTACCAGACCCAGGG	CCCCTTGGAGGGGATAACGTACCAGACCCAGGGGGCCGATCTT	0.764982
AGTCGGTGCCACTTCTGCCCTGG		TATGCTCTGGCTTCTTCAACAGG		TCGAGGGTGTGCTGCTAGTTGGG		AGTCGGTGCCACTTCTGCCCTGG	CCGGAGGTGAAGTCGGTGCCACTTCTGCCCTGGCCCCCAAGAT	0.54963
AGTGGCACCGACTTCACCTCCGG		TCCCGTGCAGCATTTCCACAAGG		ACAGCTGAGGCCAAAAACCAGGG		AGTGGCACCGACTTCACCTCCGG	CCAGGGCAGAAGTGGCACCGACTTCACCTCCGGTGCACCTCAG	0.759407
AGGTGCACCGGAGGTGAAGTCGG		TCGCGCTCTCTCGGGCAACATGG		CATCAAAGGGAGAGGGAGGCCGG		AGGTGCACCGGAGGTGAAGTCGG	AGTATACCTGAGGTGCACCGGAGGTGAAGTCGGTGCCACTTCT	0.641576
GTATACCTGAGGTGCACCGGAGG		TGGTTACTACCATGGCCAAAAGG		GGACTGCCCTTCCCCTCACAGGG		GTATACCTGAGGTGCACCGGAGG	TTTTCCCCCAGTATACCTGAGGTGCACCGGAGGTGAAGTCGGT	0.812752
GCCATGGCGCCCAGCCGGAATGG		TTGTGGTAGAACTGTGGCAATGG		TGAGCTGCGGTGTCTTGAAAAGG		GCCATGGCGCCCAGCCGGAATGG	GCCGTAGGCAGCCATGGCGCCCAGCCGGAATGGCATGGTCTTG	0.529027
GGCGCCCAGCCGGAATGGCATGG		CTTGTGATAGAGTCGGGCCGGGG		TGGTAGAAGGGTGGGTGCTCTGG		GGCGCCCAGCCGGAATGGCATGG	AGGCAGCCATGGCGCCCAGCCGGAATGGCATGGTCTTGAAGCC	0.740226
AGCCGGCCCGTAAGATCCGCAGG		AACACCGGGTAGCTCAGGCCTGG		GATGCTGCGCAGCACGTACTTGG		AGCCGGCCCGTAAGATCCGCAGG	TGGTTCAACCAGCCGGCCCGTAAGATCCGCAGGTGAGCCCTGC	0.683152
TCTCCACCAGACGTAAGGCCCGG		ATCCGAGGTGCATTCCGAGGTGG		GCACTCCAGGGTAAGTTGGTCGG		TCTCCACCAGACGTAAGGCCCGG	GCTGCGCTTCTCTCCACCAGACGTAAGGCCCGGCAAGCCAAGG	0.557697
GGCTTGCCGGGCCTTACGTCTGG		CTGTTTCGCACAGGCTAGGATGG		GCGCATAAAGCGCATTCTCCAGG		GGCTTGCCGGGCCTTACGTCTGG	GGCGCGCCTTGGCTTGCCGGGCCTTACGTCTGGTGGAGAGAAG	0.666911
GGCCGGATGGGACCCGACGCGGG		ATCGAGGCTTAGGCGGCAGCGGG		GGATCATCAAAGGGAGAGGGAGG		GGCCGGATGGGACCCGACGCGGG	GCGCACGATGGGCCGGATGGGACCCGACGCGGGGCGCGGGGCG	0.563487
GGGCCGGATGGGACCCGACGCGG		CTCGATCCCGAGAAAGACACTGG		GGGTGGCCGCAACATCTCTGTGG		GGGCCGGATGGGACCCGACGCGG	AGCGCACGATGGGCCGGATGGGACCCGACGCGGGGCGCGGGGC	0.691432
CTCCAGGCTGAAGCCGCGGCCGG		AGTGCTTCGTGAAATGCGACAGG		GGTGGGGGGCATGTTTGACACGG		CTCCAGGCTGAAGCCGCGGCCGG	CCCTGAGCTCCTCCAGGCTGAAGCCGCGGCCGGCGCGCACCTT	0.652213
GCTTCAGCCTGGAGGAGCTCAGG		AAACACAGAGGTCGCTAGGCCGG		GTGGCTCCAGGTAATAGGCGCGG		GCTTCAGCCTGGAGGAGCTCAGG	GCCGGCCGCGGCTTCAGCCTGGAGGAGCTCAGGGTGAGTACTG	0.702486
TACTCACCCTGAGCTCCTCCAGG		TGCAGGCTTCACACATAAGCAGG		GTGGGATTACACCGAGAAGCTGG		TACTCACCCTGAGCTCCTCCAGG	GCGCTGCCAGTACTCACCCTGAGCTCCTCCAGGCTGAAGCCGC	0.667786
GGTGGCCGGCATTCACAAGAAGG		CTATGAGCATCGTCTACAGCTGG		CAGTGGCTATGTGCACCAGCAGG		GGTGGCCGGCATTCACAAGAAGG	TTCTGGGGCAGGTGGCCGGCATTCACAAGAAGGTGGCCCGGAC	0.698108
GGCCACCTTCTTGTGAATGCCGG		CTCATTTGCCTCGACTACGATGG		CCGGCCCCGCGCCTATTACCTGG		GGCCACCTTCTTGTGAATGCCGG	CGATGGTCCGGGCCACCTTCTTGTGAATGCCGGCCACCTGCCC	0.598615
AAGAAGGTGGCCCGGACCATCGG		GACATGTCATTTGACTGCCATGG		CTTGCCCCATGATGTAGAGGTGG		AAGAAGGTGGCCCGGACCATCGG	CGGCATTCACAAGAAGGTGGCCCGGACCATCGGCATTTCTGTG	0.52399
CACAGAAATGCCGATGGTCCGGG		GCCTATGAACTCTTTGCCAAGGG		GGTGCTGAGGGCACATAAGCAGG		CACAGAAATGCCGATGGTCCGGG	TCCTCGGATCCACAGAAATGCCGATGGTCCGGGCCACCTTCTT	0.525592
GCATTTCTGTGGATCCGAGGAGG		TGCTGAGAGGATCGGCAACATGG		TGCTGGTGCACATAGCCACTGGG		GCATTTCTGTGGATCCGAGGAGG	CGGACCATCGGCATTTCTGTGGATCCGAGGAGGCGGAACAAGT	0.622616
GTTGGCCTGCAGGGACTCCGTGG		TGGTTGCAGCTTAACTCACCAGG		TTGTGCTGCTCCTCTAACAATGG		GTTGGCCTGCAGGGACTCCGTGG	GCCGCTGCACGTTGGCCTGCAGGGACTCCGTGGACTTGTTCCG	0.510648
GGCCAACGTGCAGCGGCTGAAGG		GCCCAACTGGACCCGAGAGCTGG		CTACGGGCTGGGCAAGATGGCGG		GGCCAACGTGCAGCGGCTGAAGG	AGTCCCTGCAGGCCAACGTGCAGCGGCTGAAGGAGTACCGCTC	0.58334
GGCCACCCAGCTGACCGGACCGG		GCTGGCTTACATTCCTGAGCTGG		CTCACCTCTGTCTTGGTAGCTGG		GGCCACCCAGCTGACCGGACCGG	AACTGAAACTGGCCACCCAGCTGACCGGACCGGTCATGCCCGT	0.608484
GCGGCTGCCGAAGATGGCGGAGG		GGTGTACTATGGACTGACGGAGG		TCGTGAAGCATGGGATGAACCGG		GCGGCTGCCGAAGATGGCGGAGG	CCTTTTCCAAGCGGCTGCCGAAGATGGCGGAGGTGCAGGTATG	0.749746
GTCCTGGTGCTTGATGGTCGAGG		GGTAGAATCAGTTACAAGGGTGG		CCAGGTAATAGGCGCGGGGCCGG		GTCCTGGTGCTTGATGGTCGAGG	TCTCCCACAGGTCCTGGTGCTTGATGGTCGAGGCCATCTCCTG	0.770735
GTGGCTAAACAGGTACTGCTGGG		GAAAGTTGAGCTTGCGCAGCTGG		GCTGGGGAAGAATTGGAGAAGGG		GTGGCTAAACAGGTACTGCTGGG	GGCGGCCATCGTGGCTAAACAGGTACTGCTGGGTAAGTCGCTG	0.930495
CCCTCTAGGCCGGAAGGTGGTGG		CATGCCGCTCTACGAGGGCCTGG		GGAGTAGCTGGGGGGCACCATGG		CCCTCTAGGCCGGAAGGTGGTGG	GCCTTTCCCTCCCTCTAGGCCGGAAGGTGGTGGTCGTACGCTG	0.636731
GTGGTGGTCGTACGCTGTGAAGG		TGGCTATACCTTCTGTGGCCTGG		TCCTGCGACCAGTGTCAGGAAGG		GTGGTGGTCGTACGCTGTGAAGG	AGGCCGGAAGGTGGTGGTCGTACGCTGTGAAGGCATCAACATT	0.614353
ACCTGGCTTTCCTCCGCAAGCGG		GACTGAACTTGCGAGGCAGATGG		GGAAGGTGAAACTGACCTGTTGG		ACCTGGCTTTCCTCCGCAAGCGG	CTAGTGAAGTACCTGGCTTTCCTCCGCAAGCGGATGAACACCA	0.585553
TGGTGTTCATCCGCTTGCGGAGG		GCTGTGAATTTGTCCAAAGCAGG		GTCGAGGGTGTGCTGCTAGTTGG		TGGTGTTCATCCGCTTGCGGAGG	CGGGAAGGGTTGGTGTTCATCCGCTTGCGGAGGAAAGCCAGGT	0.594955
ATGAACACCAACCCTTCCCGAGG		AACTGGCCAGCAGCAACCGCAGG		TGGACTGCCCTTCCCCTCACAGG		ATGAACACCAACCCTTCCCGAGG	CCGCAAGCGGATGAACACCAACCCTTCCCGAGGCCCCTACCAC	0.654731
GTCCGCCAGAAGATGCGGCTGGG		ACAGGAGCTTGTACTCCACCAGG		CAGTCTCCGTGTACAGAAGTAGG		GTCCGCCAGAAGATGCGGCTGGG	ACCTCGCACGGTCCGCCAGAAGATGCGGCTGGGGGCCCGGAAG	0.575731
GCACGGTCCGCCAGAAGATGCGG		CAAGTTCCTTTCGGACCCGCAGG		CCGGGTCGGAGCGGCCCTTATGG		GCACGGTCCGCCAGAAGATGCGG	TGCTCACCTCGCACGGTCCGCCAGAAGATGCGGCTGGGGGCCC	0.652415
GGGCGCCTGGCTCACGAGGTTGG		TTTGCTGTCTGCCACGGAGCTGG		CGCTGTTGCAGGTGGCGGGTAGG		GGGCGCCTGGCTCACGAGGTTGG	TGCCTATCTGGGGCGCCTGGCTCACGAGGTTGGCTGGAAGTAC	0.703261
CGAGGTTGGCTGGAAGTACCAGG		CTGAGATGCGTGGAGGCACCTGG		CTGCTGGTGCACATAGCCACTGG		CGAGGTTGGCTGGAAGTACCAGG	GCCTGGCTCACGAGGTTGGCTGGAAGTACCAGGCAGTGACAGC	0.601306
CCAGGCAGTGACAGCCACCCTGG		ACTGGAATTCGTAGTCGACGGGG		TCCAAAGGCAAGGTCCCCTCGGG		CCAGGCAGTGACAGCCACCCTGG	GCTGGAAGTACCAGGCAGTGACAGCCACCCTGGAGGAGAAGAG	0.760611
CAGCCACCCTGGAGGAGAAGAGG		AAGCTGTATTGCCACGAGGCTGG		TGGGACTGGGGCTGGGGTTGGGG		CAGCCACCCTGGAGGAGAAGAGG	CAGGCAGTGACAGCCACCCTGGAGGAGAAGAGGAAAGAGAAAG	0.621325
CTCTTTCCTCTTCTCCTCCAGGG		AGCTTACCGCAGTAGTCAAATGG		TGGGCAAGATGGCGGCCTTCGGG		CTCTTTCCTCTTCTCCTCCAGGG	TCTTGGCTTTCTCTTTCCTCTTCTCCTCCAGGGTGGCTGTCAC	0.662238
AGAAAGCCAAGATCCACTACCGG		TGTTGCCTATGCGCCAAAGAAGG		TTCACCTCCTTCTCGACATCTGG		AGAAAGCCAAGATCCACTACCGG	AAGAGGAAAGAGAAAGCCAAGATCCACTACCGGAAGAAGAAAC	0.626431
GAAACAGGCCGAGAAGAACGTGG		TCCAGTGCACTTCGAACAGGAGG		CTCCAAAGGCAAGGTCCCCTCGG		GAAACAGGCCGAGAAGAACGTGG	AGAGGCTACGGAAACAGGCCGAGAAGAACGTGGAGAAGAAAAT	0.765965
ACAGAGGTCCTCAAGACCCACGG		AGAGCTGAACTTCGGGCAAACGG		CTGGTTTGGAACAGTCCGAGTGG		ACAGAGGTCCTCAAGACCCACGG	TGACAAATACACAGAGGTCCTCAAGACCCACGGACTCCTGGTC	0.587442
CCAGGAGTCCGTGGGTCTTGAGG		GCTCGCTCAGCCAGCAAGACAGG		TCCTGAGGGTAAACATCGGGAGG		CCAGGAGTCCGTGGGTCTTGAGG	TGGGCTCAGACCAGGAGTCCGTGGGTCTTGAGGACCTCTGTGT	0.541229
GGCTCAGACCAGGAGTCCGTGGG		CGCCCACATTTGCAGCGAACAGG		ACTTCATACTTTGGAAGTGCTGG		GGCTCAGACCAGGAGTCCGTGGG	GTCTTTATTGGGCTCAGACCAGGAGTCCGTGGGTCTTGAGGAC	0.604543
CAAAGGAGACATAGGCCACCCGG		ACACACAAGGCCTCTGAGAATGG		AGGATCTACAAGAGTAGGATTGG		CAAAGGAGACATAGGCCACCCGG	GCATGAGGTCCAAAGGAGACATAGGCCACCCGGCCAACCTCCA	0.538628
ATGGACCTTGCACTCAAGTGAGG		TTGTCACATGTTGCCTGAACTGG		GTGCTGCTAGTTGGGGGCTGAGG		ATGGACCTTGCACTCAAGTGAGG	GCTTTGGTCGATGGACCTTGCACTCAAGTGAGGAGACAGGCCA	0.635725
GTGAGCTGCATGCACTTGAAAGG		TTAACCAAGTAAGGCACAGGAGG		AGGCTGGCTGGAGTAGCTGGGGG		GTGAGCTGCATGCACTTGAAAGG	GATGAAATCAGTGAGCTGCATGCACTTGAAAGGCATGGCCTGT	0.604512
TCATCCTCAAGTTTCCGCACAGG		TTTCTCCTAGGAGGACCAGGAGG		CACAGAGGTCTTATAAGAGGAGG		TCATCCTCAAGTTTCCGCACAGG	CTCACTGATTTCATCCTCAAGTTTCCGCACAGGTAACTGTCCA	0.733813
TGTCCGACAAGCCTGGCAGAAGG		CAATGAAGTGAACCGCAAGCTGG		CCTAAGAATGTCAGGTCTCCAGG		TGTCCGACAAGCCTGGCAGAAGG	ACCAGAAGTATGTCCGACAAGCCTGGCAGAAGGCAGACATCAA	0.796759
AATCTTCTTGGCCCATCGTGTGG		CATCCGGCACTCCCTAGCCCTGG		GAAGGGTGGGTGCTCTGGTAAGG		AATCTTCTTGGCCCATCGTGTGG	CTCTGGCTTCAATCTTCTTGGCCCATCGTGTGGCTGCCCATTT	0.686369
GAAGATTGAAGCCAGAGAAAGGG		GCTGTGGTGCATGGCAGCGGAGG		GTGGCTGGTTCTGGGTGTACAGG		GAAGATTGAAGCCAGAGAAAGGG	GATGGGCCAAGAAGATTGAAGCCAGAGAAAGGGTAATAACTTA	0.54088
GGGTGCATACAAGTACATCCAGG		TGTAGGAGATGTGGTGGCCGCGG		AACATGTCTCTTCTTAACCTTGG		GGGTGCATACAAGTACATCCAGG	AAGCCAAGATGGGTGCATACAAGTACATCCAGGAGCTATGGAG	0.641715
ATGTCATGCGCTTTCTTCTGAGG		CATCGATGTGTGCTGTGGCCAGG		CAGGCACTACTCACATTGTTAGG		ATGTCATGCGCTTTCTTCTGAGG	AAGCAGTCTGATGTCATGCGCTTTCTTCTGAGGGTCCGCTGCT	0.576895
TTCTTCTGAGGGTCCGCTGCTGG		ACAGGCTGTGTGTCGGCCGGCGG		CCTTCAATCTTCTCCTTGGGTGG		TTCTTCTGAGGGTCCGCTGCTGG	GTCATGCGCTTTCTTCTGAGGGTCCGCTGCTGGCAGTACCGCC	0.664193
TGTGGAGAGCAGAGAGCTGGCGG		TTCGATTGCTCCCAGCAGCCTGG		CCCCACACAGACGTGCATAAGGG		TGTGGAGAGCAGAGAGCTGGCGG	CGGGGAGCCCTGTGGAGAGCAGAGAGCTGGCGGTACTGCCAGC	0.840469
GCTTGGCCTTGTAGCCCAGTCGG		CTGCTTCTTTAAGTCGCAGAGGG		GGTGCTCTGGTAAGGCTGGCTGG		GCTTGGCCTTGTAGCCCAGTCGG	CACGTACCTTGCTTGGCCTTGTAGCCCAGTCGGCGCGCTTTAT	0.577543
TATAGGATTCGTGTTCGCCGTGG		GGGAGTTCACCCTGCACGGCCGG		TTCGTAGCTCAAGATCCCGAAGG		TATAGGATTCGTGTTCGCCGTGG	TTACGTTATATATAGGATTCGTGTTCGCCGTGGTGGCCGAAAA	0.674371
AAGTTGCACCCTTAGGAACTGGG		AATGCAGAGGCGAGCCAGAAAGG		CAGAACCTTCAAGATATCCTTGG		AAGTTGCACCCTTAGGAACTGGG	GGCTTGCCGTAAGTTGCACCCTTAGGAACTGGGCGTTTTCGGC	0.579297
TTAGCTGGTTAACACCATGATGG		CCCATGGCGTGCTAGAGGAATGG		CTATAACACACCTTAACTACAGG		TTAGCTGGTTAACACCATGATGG	CGAGCAAACTTTAGCTGGTTAACACCATGATGGACAGGCTTGC	0.681663
AAGCCTTCAGTCCGTTGCAGAGG		TTCTGAGTGCAAGCATGGCCTGG		ACATCGGGAGGCCCCAGCCGCGG		AAGCCTTCAGTCCGTTGCAGAGG	AGTTTGCTCGAAGCCTTCAGTCCGTTGCAGAGGTAAATGGTTT	0.706553
GAGCGAGCTGGACGCCACTGTGG		AAATGCTGCCAGTGCTCAAAAGG		GGCTGGCTGGAGTAGCTGGGGGG		GAGCGAGCTGGACGCCACTGTGG	CCTATTCTAGGAGCGAGCTGGACGCCACTGTGGGGCTCTGAGA	0.737084
GTCCTGAATTCTTACTGGGTTGG		CCGCCCAATCGCTCGCAGACCGG		ACAGAGGTCTTATAAGAGGAGGG		GTCCTGAATTCTTACTGGGTTGG	GGCTCTGAGAGTCCTGAATTCTTACTGGGTTGGTGAAGATTCC	0.533533
CTTTATGGAATGGATCAATGAGG		GCGCATGGAGTTTGTCAGGCAGG		ACGGAGACTGGCCCTGCAGCTGG		CTTTATGGAATGGATCAATGAGG	CTTCTGATAGCTTTATGGAATGGATCAATGAGGATAACCTCAA	0.585302
GAAGAAATCCTGACACCCAGTGG		CATACAGTGGAGTGGAAAGATGG		CATGACTCCAATGAGTGCCCAGG		GAAGAAATCCTGACACCCAGTGG	AAAGCTATCAGAAGAAATCCTGACACCCAGTGGATCACCAAAC	0.681163
TCTGCAGGCCGAAAGAGCCGTGG		GGGACACATACAAGCTGAAAAGG		CTGGTGCACCTGGCTGTAGAGGG		TCTGCAGGCCGAAAGAGCCGTGG	TGGGCTGACATCTGCAGGCCGAAAGAGCCGTGGCCTTGGAAAG	0.640049
AAAGAGCCGTGGCCTTGGAAAGG		AGGAATGCTGCTTTCGCAAGTGG		CCAGCGAGTCATGAAAAGATAGG		AAAGAGCCGTGGCCTTGGAAAGG	CTGCAGGCCGAAAGAGCCGTGGCCTTGGAAAGGGCCACAAGTT	0.651402
GAGAGCCACCAATAGTGTGGTGG		TTTGGCAGGATAAAGGCGAGGGG		CCATTTAAAGAACAAATTTGGGG		GAGAGCCACCAATAGTGTGGTGG	GCTGCCCGGCGAGAGCCACCAATAGTGTGGTGGAACTTGTGGC	0.86092
TCACTCAGGTGGGAGTGCAGTGG		TGCAGCCTACGTACGCCGACTGG		CGTCCAAATATGTTGGTACTGGG		TCACTCAGGTGGGAGTGCAGTGG	AGTCTCACTCTCACTCAGGTGGGAGTGCAGTGGGGCAATCACG	0.591405
TCACTGCAACCTCTGTCTCCCGG		ACGCCTCCACGTCGCCAAACAGG		TCCAGCAGCTACCTGGGGCTGGG		TCACTGCAACCTCTGTCTCCCGG	CAATCACGGCTCACTGCAACCTCTGTCTCCCGGGTTTGAGCAA	0.671618
GATTGTTCCTAAACCAGAAGAGG		TACTTCTCAGTACCAGGGCGTGG		TGAACAGGACTCTGAGCCAGGGG		GATTGTTCCTAAACCAGAAGAGG	AAAAGGAACAGATTGTTCCTAAACCAGAAGAGGAGGTTGCCCA	0.706333
CCGTAAGGATCATCTCAATGTGG		TTCCTCGGCTGTGACGCCGCTGG		TTAAGGTGTGTTATAGAACCAGG		CCGTAAGGATCATCTCAATGTGG	TGTTCCTTTTCCGTAAGGATCATCTCAATGTGGCAGGGAGAGC	0.635755
AATCCGACCATGAGCTCTGTAGG		TGAAGAGGACAACGCGGCCAAGG		ACTTGCACTCTCATCTCCCGAGG		AATCCGACCATGAGCTCTGTAGG	TGTATGGGTTAATCCGACCATGAGCTCTGTAGGTCCGGCGGCG	0.576302
GAGAATCTACATCTAAACCCTGG		TGACAACAATCCTGAAGGCCTGG		CCAGCCAGAAGTTATCCTTCTGG		GAGAATCTACATCTAAACCCTGG	TCAATGACCAGAGAATCTACATCTAAACCCTGGGGAAGAAAGG	0.739671
TGGAGTTGGCAGGTGTGCGCAGG		ATTGCGCCTCAGCATGGAGGAGG		GCAGAGACAGGGTCATCTTCTGG		TGGAGTTGGCAGGTGTGCGCAGG	GTTACAATGGTGGAGTTGGCAGGTGTGCGCAGGTGAGAATTCT	0.578342
GAAACTGCTCAGGCCATCAAGGG		CATGTCACCACTTGCCGGACAGG		TGGTTGTGGGCAGCACTCCAGGG		GAAACTGCTCAGGCCATCAAGGG	GAACACTCGTGAAACTGCTCAGGCCATCAAGGGTATGCATATA	0.559351
GAACACTCGTGAAACTGCTCAGG		GGCGGAGATGTTCCGCAGCATGG		AGGCACTACTCACATTGTTAGGG		GAACACTCGTGAAACTGCTCAGG	TTCATACTTAGAACACTCGTGAAACTGCTCAGGCCATCAAGGG	0.641818
GGTTCGCTATTCACTTGACCCGG		CTGTCAGGAGCTGATTAGCCAGG		CTTCAATCTTCTCCTTGGGTGGG		GGTTCGCTATTCACTTGACCCGG	CTGTGAAAATGGTTCGCTATTCACTTGACCCGGAGAACCCCAC	0.605239
GGCCTGATACTCACTTGGTGTGG		CGGCAGCCCAGTGGCTGAAAGGG		GGAGGCACTGTCACACCATAAGG		GGCCTGATACTCACTTGGTGTGG	CAGGGCTGGGGGCCTGATACTCACTTGGTGTGGCTGTGCGGGG	0.738551
GGTGTACCGGCATTTCGGCAAGG		CCGCCCACCTCCATCACACCTGG		TCAAAGAGAACACTGGAACTAGG		GGTGTACCGGCATTTCGGCAAGG	AGGGCCGAGAGGTGTACCGGCATTTCGGCAAGGCCCCAGGAAC	0.720813
CCTTCCCTAGGTCCTCGCAAGGG		CCGGCCAAGAGATTCCGGCCAGG		ATCACGTTCTTTGCGTGAAGAGG		CCTTCCCTAGGTCCTCGCAAGGG	TTCTCCTTCCCCTTCCCTAGGTCCTCGCAAGGGCCGAGAGGTG	0.624764
GCAGCCGCATCCTCAGGGCAGGG		CCTTGAGAGCCATGTGCAAGAGG		CCAGGATTCAGAGGCACAATAGG		GCAGCCGCATCCTCAGGGCAGGG	AGCCGGGCCCGCAGCCGCATCCTCAGGGCAGGGGGCAAGATCC	0.680794
TCAGGAGGTACCCAAACTGAAGG		CCGACAGCGCCCAACTGACCAGG		GCTTGGGCAGTGGCAGCAGCTGG		TCAGGAGGTACCCAAACTGAAGG	ATGTGCGGGTTCAGGAGGTACCCAAACTGAAGGTGAGCTGGCG	0.591593
TGATGATGTGCGGGTTCAGGAGG		CGAATGTCTGTGACGGAGGGTGG		TGAAAAGGTGAAGGAGGATGCGG		TGATGATGTGCGGGTTCAGGAGG	GGACCATAACTGATGATGTGCGGGTTCAGGAGGTACCCAAACT	0.641142
GACCATAACTGATGATGTGCGGG		CTGGCCCTACGGCCGACAGACGG		ACCAAGTGTTAATGGCACTCTGG		GACCATAACTGATGATGTGCGGG	TGGTTGTGGGGACCATAACTGATGATGTGCGGGTTCAGGAGGT	0.692512
GGGAAAGGGACAGAGGCGGCCGG		TCATGCGACCGTTTGACAGCAGG		AGAATGGCTAGGAGTGCTTAAGG		GGGAAAGGGACAGAGGCGGCCGG	CTCACCATCCGGGAAAGGGACAGAGGCGGCCGGTTGGTGCGAC	0.663733
ACAACCTCTTCAACACAACCTGG		TGGTGGGACTCTCAGCGACCTGG		CGCTGATGATGATCTCCAGGAGG		ACAACCTCTTCAACACAACCTGG	CGACTCATAAACAACCTCTTCAACACAACCTGGTTGAATGTGG	0.559079
CAACACAACCTGGTTGAATGTGG		AGTGGAGGTCGGCCGGAAGGAGG		TATGGTGGTAGCCAAGCTCCTGG		CAACACAACCTGGTTGAATGTGG	ACAACCTCTTCAACACAACCTGGTTGAATGTGGAGTTGGTTCT	0.567506
AACCTGGTTGAATGTGGAGTTGG		GGATCTCTCCTGGCAAAGACTGG		CCTCATCGACTTTGCCATTCAGG		AACCTGGTTGAATGTGGAGTTGG	TCTTCAACACAACCTGGTTGAATGTGGAGTTGGTTCTTCTGGC	0.702887
TCACCTTGACCAACAGCCTCAGG		ACATGGAGGGCGCACTCAAGTGG		CCTTGGCGATGTTCTCCAAGAGG		TCACCTTGACCAACAGCCTCAGG	GGGCCCAGCCTCACCTTGACCAACAGCCTCAGGTAGATATCCT	0.529261
ATAACAAGGACCGAAAGGTTCGG		TCCACTTGCTGTGGCCAGCGAGG		CGGGTAGGATCTACAAGAGTAGG		ATAACAAGGACCGAAAGGTTCGG	GACATCCGCCATAACAAGGACCGAAAGGTTCGGCGCAAGGAGC	0.706678
CCTTTCGGTCCTTGTTATGGCGG		CTAGATATCGGTCCAGGAGCAGG		CGTACTGCACGTGTCGTGGCTGG		CCTTTCGGTCCTTGTTATGGCGG	TTGCGCCGAACCTTTCGGTCCTTGTTATGGCGGATGTCCACTC	0.489077
GCTACGAGAGTACAAGGTAGTGG		CACTCGCTCCACCATGGGCACGG		CTCACACGTGATGACATCTCGGG		GCTACGAGAGTACAAGGTAGTGG	TTTCCTTTCAGCTACGAGAGTACAAGGTAGTGGGTCGCTGCCT	0.562291
AAAGATTCGCATGCGGTAGAGGG		GGGAAAGACGTTCCAACAGAGGG		CTCGAGGAGAGGAGCAGCAGCGG		AAAGATTCGCATGCGGTAGAGGG	GATTAGGCGCAAAGATTCGCATGCGGTAGAGGGGCGGCGTGTG	0.589075
TAGGCGCAAAGATTCGCATGCGG		ATGGCACCTGTGTGGCAGCCCGG		CTGGTCGTAAAGAACCCCAAGGG		TAGGCGCAAAGATTCGCATGCGG	ACGACATGATTAGGCGCAAAGATTCGCATGCGGTAGAGGGGCG	0.761621
GGAGATTGTCTACTGTGGGCAGG		GACCAATAATACGGGCACCATGG		TAGGGGTCCGTACTCAGCATGGG		GGAGATTGTCTACTGTGGGCAGG	AGTCTTCAGGGGAGATTGTCTACTGTGGGCAGGTATGGAGAGG	0.643575
GGGTGAAGAACTTCGGGATCTGG		CTGGCGCTGAAGCATCGGAATGG		ACAGAAGTAGGCAAGCCGGCGGG		GGGTGAAGAACTTCGGGATCTGG	TCCCCCCTGCGGGTGAAGAACTTCGGGATCTGGCTGCGCTATG	0.652455
TCTGGCTGCGCTATGACTCCCGG		CGGGTACTTCTTCTTCAAGAGGG		ACAGATCATAGAGATAAGCAAGG		TCTGGCTGCGCTATGACTCCCGG	AACTTCGGGATCTGGCTGCGCTATGACTCCCGGAGCGGCACCC	0.692289
GTATTCCCGGTACATGTTGTGGG		TCGACCTCAAGAATCGCCGCGGG		AGGTGAAGGTGTGAGCTGCAGGG		GTATTCCCGGTACATGTTGTGGG	TCAGGTCCCGGTATTCCCGGTACATGTTGTGGGTGCCGCTCCG	0.636935
TACCGGGACCTGACCACCGCAGG		ACAGAAATTTGTGGTGCACCAGG		GGGGCCTCTATCACAGAACTTGG		TACCGGGACCTGACCACCGCAGG	GTACCGGGAATACCGGGACCTGACCACCGCAGGCGCTGTCACC	0.616874
TGACAGCGCCTGCGGTGGTCAGG		ATCCACTGCCTTCTTTGGAAAGG		GGAGTTACTCACCCATGAAAGGG		TGACAGCGCCTGCGGTGGTCAGG	CAGCACTGGGTGACAGCGCCTGCGGTGGTCAGGTCCCGGTATT	0.567653
CTGGGTGACAGCGCCTGCGGTGG		GGTGGCTGCTAATGCACCAAAGG		AGTCTGCATACCTGTCCCGCCGG		CTGGGTGACAGCGCCTGCGGTGG	GCTTACAGCACTGGGTGACAGCGCCTGCGGTGGTCAGGTCCCG	0.862239
GACAGGCAGCTTACAGCACTGGG		CCCGGCAATTGGGTGTCACCTGG		CAGTGTTCTCTTTGAGGACATGG		GACAGGCAGCTTACAGCACTGGG	CTGGAGGCGGGACAGGCAGCTTACAGCACTGGGTGACAGCGCC	0.552396
GATCTGAATGGAGTGGGCTCGGG		GCATGTATGCCCTGCGAGAACGG		TAAACCCATGACGCCAGTCATGG		GATCTGAATGGAGTGGGCTCGGG	CCACCTTCATGATCTGAATGGAGTGGGCTCGGGCGCGGTGCCG	0.55665
CTTCATGATCTGAATGGAGTGGG		ATTGCAACATGGTCCCACGGAGG		TCCAGCTCTCTAGAGCGCTCTGG		CTTCATGATCTGAATGGAGTGGG	TCTCCTCCACCTTCATGATCTGAATGGAGTGGGCTCGGGCGCG	0.532851
CATGAAGGTGGAGGAGATCGCGG		GCAGCTTCTGCGACCGCGAGCGG		TCCCCTACTATGCCCTGTGAGGG		CATGAAGGTGGAGGAGATCGCGG	CCATTCAGATCATGAAGGTGGAGGAGATCGCGGCCAGCAAGTG	0.669566
CTGACGGCGCAGGACCCGGTGGG		CGTGGAGTTGAAGTCTCCCGCGG		TGGTCGGCATCGTGCTATGGTGG		CTGACGGCGCAGGACCCGGTGGG	GTGGCTTGTGCTGACGGCGCAGGACCCGGTGGGGCAGCGGGAA	0.811283
GTGGCTTGTGCTGACGGCGCAGG		AGATGTCAACGCCGATCCCGAGG		GAAAACCTCGATTGTGGCCTTGG		GTGGCTTGTGCTGACGGCGCAGG	GTGGTGAAGCGTGGCTTGTGCTGACGGCGCAGGACCCGGTGGG	0.566995
GAAGGTGTTGGGCCTCTTGGTGG		TTTCTGTGTCCTTGTAGCCGTGG		GGGGTCCTGAGGGTAAACATCGG		GAAGGTGTTGGGCCTCTTGGTGG	GCACCTAGAAGAAGGTGTTGGGCCTCTTGGTGGTGAAGCGTGG	0.645621
GCCTCTAGTGTCCTCCGCTGTGG		CCCTTGCAGATGGCCGAGGCTGG		GGGTGGTGCAGGAGGTCCGGAGG		GCCTCTAGTGTCCTCCGCTGTGG	GAAGAGGCTCGCCTCTAGTGTCCTCCGCTGTGGCAAGAAGAAG	0.706617
GCTGTGGCAAGAAGAAGGTCTGG		TGGCACCAGGGAATAAACCCTGG		TCCAACAGTCAGCAGAGACAGGG		GCTGTGGCAAGAAGAAGGTCTGG	AGTGTCCTCCGCTGTGGCAAGAAGAAGGTCTGGTTAGACCCCA	0.581967
GTACTCACGGGAGTTGGCATTGG		AAGCTTGAGTTTCACGAACCTGG		TGAGAAGATCCGCCCTGGAGAGG		GTACTCACGGGAGTTGGCATTGG	CAGATCCCAGGTACTCACGGGAGTTGGCATTGGCGATTTCATT	0.643295
TCCCAGGTACTCACGGGAGTTGG		TACCTGGGATCTTCTCAGGAAGG		ACATGTCCCTGGACTGAGGTGGG		TCCCAGGTACTCACGGGAGTTGG	AAGAGACAGATCCCAGGTACTCACGGGAGTTGGCATTGGCGAT	0.690711
AAGGGCAGGCACATGGGCATAGG		GCCTGGGCCTGGCCTTGACAGGG		ACTTGGTTCACTGACTTGGCTGG		AAGGGCAGGCACATGGGCATAGG	GGCCCGCCGGAAGGGCAGGCACATGGGCATAGGTAAGTGTGGT	0.625853
GTATCACAGCCTGTACCTGAAGG		CGCCATCACGCTGAACAGACAGG		ACTCTTGCCTAGCCCCGTGTAGG		GTATCACAGCCTGTACCTGAAGG	TACCCTGCAGGTATCACAGCCTGTACCTGAAGGTGAAGGGGAA	0.656174
GGAACACATCCACAAGCTGAAGG		ACTCACGATGCTCTCGGCCATGG		CAGGTCACTAAAGGGAGTCGAGG		GGAACACATCCACAAGCTGAAGG	GGATTCTCATGGAACACATCCACAAGCTGAAGGCAGACAAGGC	0.643706
GGCCCGCAGGTCTAAGACCAAGG		CAATGTCGCCAAAGCTGAGGCGG		AGGCGCGGGGCCGGGGCCTCAGG		GGCCCGCAGGTCTAAGACCAAGG	ACCAGGCTGAGGCCCGCAGGTCTAAGACCAAGGAAGCACGCAA	0.771298
AGAGCGCCTCCAGGCCAAGAAGG		CGTCACAGATTGACGCACAGCGG		CCCCATACCTATCGGGATCATGG		AGAGCGCCTCCAGGCCAAGAAGG	AGCGCCGTGAAGAGCGCCTCCAGGCCAAGAAGGAGGAGATCAT	0.553882
TCTCCTCCTTCTTGGCCTGGAGG		AGTCCAGGTAGTGGTCGCCCAGG		GCGCTCTGCAGAGGAGCCATCGG		TCTCCTCCTTCTTGGCCTGGAGG	GTCTTGATGATCTCCTCCTTCTTGGCCTGGAGGCGCTCTTCAC	0.542468
TGACGAACACAAAGGGAAAGAGG		CAAGAGTGCTCTACCAGAGGAGG		ATGACTCCAATGAGTGCCCAGGG		TGACGAACACAAAGGGAAAGAGG	TTCGCCAAAATGACGAACACAAAGGGAAAGAGGAGAGGCACCC	0.498869
AACACAAAGGGAAAGAGGAGAGG		AGGGCCAAGATCTCTTCAACAGG		CCTCAAAGACCTGTGCCATCTGG		AACACAAAGGGAAAGAGGAGAGG	CAAAATGACGAACACAAAGGGAAAGAGGAGAGGCACCCGATAT	0.820906
ATTCGCATATATGTGGCCAAAGG		TTGCTGCAAGCTCAGTGAAGTGG		GGCCAGGGCCTGCAGGAAGTGGG		ATTCGCATATATGTGGCCAAAGG	TTTCTTATAGATTCGCATATATGTGGCCAAAGGAACAACTCCT	0.697099
TATATGCGAATCTATAAGAAAGG		ATGGTTATGGCGTGCAACGCTGG		CTCTACCTGAAACATGAACATGG		TATATGCGAATCTATAAGAAAGG	TTTGGCCACATATATGCGAATCTATAAGAAAGGTGATATTGTA	0.600255
AAGCCAAAGAGAAAGGTACCTGG		GATCATCATGCAGGAGGCGCAGG		GTGAGGTACCTAAGAATGTCAGG		AAGCCAAAGAGAAAGGTACCTGG	AAAAAGAAAGAAGCCAAAGAGAAAGGTACCTGGGTTCAACTAA	0.743001
CTGGCGCTTTAGTTGAACCCAGG		TGACCTTCTCAGGCGCGGGCTGG		GCGCTCTGGTGTATGGCTGGTGG		CTGGCGCTTTAGTTGAACCCAGG	AAATTCTTACCTGGCGCTTTAGTTGAACCCAGGTACCTTTCTC	0.731983
TGTGCTTCTCTGGGTGGAGCAGG		CACTTCCCTCCGAAGGCCCAGGG		CACTGGGCCGCTGTTGCAGGTGG		TGTGCTTCTCTGGGTGGAGCAGG	TCTCACAAAGTGTGCTTCTCTGGGTGGAGCAGGCTATTAAAGG	0.694271
ACAAAGTGTGCTTCTCTGGGTGG		ACTTTCTTGGCCCGCTCGGCAGG		AAGAGCTGGGAGTCATCTGATGG		ACAAAGTGTGCTTCTCTGGGTGG	ATTGGTTCTCACAAAGTGTGCTTCTCTGGGTGGAGCAGGCTAT	0.724739
GCACACTTTGTGAGAACCAATGG		TCAGGCGCTTAAACGGCAGACGG		CAAGTGGTCAAGTGGTGAGCCGG		GCACACTTTGTGAGAACCAATGG	ACCCAGAGAAGCACACTTTGTGAGAACCAATGGGAAGGAGCCT	0.670369
CTTTGTGAGAACCAATGGGAAGG		GCTCAAGTTACGTGCAGAAAGGG		CCCACACCTGAGCCGTGACCTGG		CTTTGTGAGAACCAATGGGAAGG	GAGAAGCACACTTTGTGAGAACCAATGGGAAGGAGCCTGAGCT	0.598397
CAGCTCAGGCTCCTTCCCATTGG		GGCCCTCTCCCTGCTGAAGAAGG		GCCCTTGCCCCATGATGTAGAGG		CAGCTCAGGCTCCTTCCCATTGG	TAGGTTCCAGCAGCTCAGGCTCCTTCCCATTGGTTCTCACAAA	0.500008
GGAATAGGTTCCAGCAGCTCAGG		GCGAGTTCTTCTTACGAACCTGG		GTAGCTGCCCACCAGATCCGAGG		GGAATAGGTTCCAGCAGCTCAGG	GAATTCATAGGGAATAGGTTCCAGCAGCTCAGGCTCCTTCCCA	0.700495
TCTCTCAGTACATCCAGCAGTGG		ATCAGGAACGCGCACTGAAAAGG		TAAGGTGTGTTATAGAACCAGGG		TCTCTCAGTACATCCAGCAGTGG	CCTTTTTTCTTCTCTCAGTACATCCAGCAGTGGTCATTCGACA	0.732237
TGGTGTGGGTGACATGGTGATGG		CGGTCTGTTGGCCGTGCCAATGG		TCACCAGCATTAAGGAGTGAAGG		TGGTGTGGGTGACATGGTGATGG	TTCCCGCTGCTGGTGTGGGTGACATGGTGATGGCCACAGTCAA	0.604113
AGACTTCCCGCTGCTGGTGTGGG		TGACGTAGCGCAGGCGGCCACGG		ACACACCTTAACTACAGGCAAGG		AGACTTCCCGCTGCTGGTGTGGG	ACGGCTGAACAGACTTCCCGCTGCTGGTGTGGGTGACATGGTG	0.710422
CTGAACAGACTTCCCGCTGCTGG		GGAGTCTGGTGGACACCGAGTGG		CTTGCACTCTCATCTCCCGAGGG		CTGAACAGACTTCCCGCTGCTGG	CAAGGGACGGCTGAACAGACTTCCCGCTGCTGGTGTGGGTGAC	0.576784
CAATTGATTACAGCTCCTACCGG		CGTGGAACAATGTCGGCAGCTGG		TTGAAGGTTCTGAACCGCAAAGG		CAATTGATTACAGCTCCTACCGG	GTTGTCAGCACAATTGATTACAGCTCCTACCGGAAGACCCAAG	0.571563
GCGTTCAAGATGTCGAAGCGAGG		TGCGAAGAAGTTCAAAGCGAAGG		TTCTATGCCCTCAGGATCCAGGG		GCGTTCAAGATGTCGAAGCGAGG	CTTTTTTCCGGCGTTCAAGATGTCGAAGCGAGGTGAGGTTTTG	0.595178
GATGGCGCCGAAAGCGAAGAAGG		GCGAAGAAGTTCAAAGCGAAGGG		GCAAGTCACTGAGTGCAGAATGG		GATGGCGCCGAAAGCGAAGAAGG	CTTTTCACAAGATGGCGCCGAAAGCGAAGAAGGAAGGTGTGTG	0.635389
GCGCCGAAAGCGAAGAAGGAAGG		ACGAATTGTACAGCCAGGAAAGG		TCCACCCAGTTCCAGCGCCAGGG		GCGCCGAAAGCGAAGAAGGAAGG	TCACAAGATGGCGCCGAAAGCGAAGAAGGAAGGTGTGTGTTGG	0.702304
TAAAGCTGAAGCCAAAGCGAAGG		GCCTACAAACGCTTGCCCGGCGG		AACACTCAAGCACCCAGGTCAGG		TAAAGCTGAAGCCAAAGCGAAGG	CTGCCCCTCCTAAAGCTGAAGCCAAAGCGAAGGCTTTAAAGGC	0.779554
GAAGGCTTTAAAGGCCAAGAAGG		GACTTACCGTGTCTGTGAACTGG		AGACCTGTGCCATCTGGTCCTGG		GAAGGCTTTAAAGGCCAAGAAGG	AAGCCAAAGCGAAGGCTTTAAAGGCCAAGAAGGCAGTGTTGAA	0.747793
TCCGCACGTCACCCACCTTCCGG		GGCTTTAGAGGTCGTGGACGAGG		TAACCAGCCTGCTGTCTCTGGGG		TCCGCACGTCACCCACCTTCCGG	AAGAAGAAGATCCGCACGTCACCCACCTTCCGGCGGCCGAAGA	0.632803
GTCTTCGGCCGCCGGAAGGTGGG		CAAGGATCCTTAGGGTGCCCTGG		ACAGGACTATGGAATGGGCCCGG		GTCTTCGGCCGCCGGAAGGTGGG	GAGTCGCAGTGTCTTCGGCCGCCGGAAGGTGGGTGACGTGCGG	0.642807
GTCGCAGTGTCTTCGGCCGCCGG		CCTCCACAAACTTGATGGCGTGG		ACCTTCACCTACACGGGGCTAGG		GTCGCAGTGTCTTCGGCCGCCGG	TGTCTCCGGAGTCGCAGTGTCTTCGGCCGCCGGAAGGTGGGTG	0.555282
GGCCGAAGACACTGCGACTCCGG		CACGCTCACCCTCTCTGAGGTGG		CTGCAGGTAGTGGCTGGTTCTGG		GGCCGAAGACACTGCGACTCCGG	ACCTTCCGGCGGCCGAAGACACTGCGACTCCGGAGACAGCCCA	0.629498
GAGGATATTTGGGCTGTCTCCGG		CACCTGTTCGTGATCCAGCATGG		TCAGTACACCCCATACCTATCGG		GAGGATATTTGGGCTGTCTCCGG	GCGCTCTTCCGAGGATATTTGGGCTGTCTCCGGAGTCGCAGTG	0.734797
AGTACTGACTTGTTTCTCCTGGG		CATTGACATCTACGAACAGGTGG		TTACTTCCATCAGACTGGCAAGG		AGTACTGACTTGTTTCTCCTGGG	TACAGGGGGCAGTACTGACTTGTTTCTCCTGGGAGCGCTCTTC	0.585073
GAAACTTGATGATAGCATAGTGG		TCCGGCGACACAAGTTCCGAGGG		ATGACTCCCAGCTCTTCCTACGG		GAAACTTGATGATAGCATAGTGG	GTGGTCAGCGGAAACTTGATGATAGCATAGTGGTCAAGCCTGG	0.591783
ATGGCAGACTCAGTGGTCAGCGG		AGCCTTCCTCCGGGATGAGCAGG		CAGTGGGGAAGGCTTCAGGCCGG		ATGGCAGACTCAGTGGTCAGCGG	TATCTTCTTCATGGCAGACTCAGTGGTCAGCGGAAACTTGATG	0.603284
CAACACACTTGTGTTCATTGTGG		CTCATCACACACTGGCGCCAAGG		GTGGGGAGGATGGGCAGAAGCGG		CAACACACTTGTGTTCATTGTGG	TAGAAGACAACAACACACTTGTGTTCATTGTGGATGTTAAAGC	0.58476
CCGAATCAGGGTGTTGACCTTGG		GCTCATCCCATTAGCCAAGGTGG		TGAGCTCTTCACTACTGTGTTGG		CCGAATCAGGGTGTTGACCTTGG	GCCCAACTCACCGAATCAGGGTGTTGACCTTGGCCACATCAAT	0.610083
TAGGCCTGATGGAGAGAAGAAGG		AGGCCACCCAGGTCAACGCCTGG		CGCTCGGCAGTGTTTGCTCCTGG		TAGGCCTGATGGAGAGAAGAAGG	TTCTCTACCCTAGGCCTGATGGAGAGAAGAAGGCATATGTTCG	0.608734
AAAGCCAAATCTCGCCAAGTAGG		GATGAAAGACTGTGAGGCCGAGG		GAAAAGATAGGTCACTGACCTGG		AAAGCCAAATCTCGCCAAGTAGG	CCTCGAACGGAAAGCCAAATCTCGCCAAGTAGGAAAGGAAAAG	0.576454
AATGGCACAACTGTCCACGTAGG		CGACACGCTCAACATGCAGGTGG		GCAGCCATGAGTGCAACCAGCGG		AATGGCACAACTGTCCACGTAGG	GGAAAAGGCTAATGGCACAACTGTCCACGTAGGCATTCACCCC	0.661302
GCGATCCATGCCCATCCGAAAGG		CTTCCTGACCTCTTCAACCCAGG		GTGGGATTGCAGCAACACACAGG		GCGATCCATGCCCATCCGAAAGG	AGTACAACGTGCGATCCATGCCCATCCGAAAGGATGATGAAGT	0.543393
TGTCTCAGCTCTTTGGAAAGAGG		AAGCCTAGGGCCTCAAAGCCTGG		TGGAGTCATGGTACTTATCATGG		TGTCTCAGCTCTTTGGAAAGAGG	GTTGTACTTCTGTCTCAGCTCTTTGGAAAGAGGGGAAGACATA	0.593442
ATCTTCCTTCGAATGTGGGAAGG		CTCTACGGAAGCCTCTGCACTGG		TTGCTATCCACATCGACTGCTGG		ATCTTCCTTCGAATGTGGGAAGG	GGAAGACATAATCTTCCTTCGAATGTGGGAAGGTGCATTGAAA	0.577134
TTTGCGATTCTTGCTTCGGTCGG		CCGAGCAAGTAGAGAGCAAGAGG		AATATGTTGGTACTGGGCTGTGG		TTTGCGATTCTTGCTTCGGTCGG	TGAAATGCCTTTTGCGATTCTTGCTTCGGTCGGAAGTCACAAA	0.517891
CCACACAGCCATCCAGACTGAGG		TAACTACAGCCAACATGCCAGGG		AGCCTTACTCGGAGAAGCAGAGG		CCACACAGCCATCCAGACTGAGG	CAAGCTTTTTCCACACAGCCATCCAGACTGAGGAAGACCCGGA	0.63931
GTATTCCTGCAGGCAAGCACCGG		CCGACGGGCGAAGAAACGACAGG		CCAAACAGAAGATCTCGCCCTGG		GTATTCCTGCAGGCAAGCACCGG	ACGTAGCTTTGTATTCCTGCAGGCAAGCACCGGAAGCACCCCG	0.70059
GCAGACCACCAGCATTACCGCGG		TGCGGCTCCCTGATTGGGAAAGG		CCCGCTCACTCTCACTTCGAGGG		GCAGACCACCAGCATTACCGCGG	CGGTGGTGATGCAGACCACCAGCATTACCGCGGCCGCCGGGGT	0.813223
CTGGTGGTCTGCATCACCACCGG		GAGTGGATTCTGAGGACCGGAGG		GAAACTGCAGGAGGACATCCTGG		CTGGTGGTCTGCATCACCACCGG	CGCGGTAATGCTGGTGGTCTGCATCACCACCGGATCAACTTCG	0.729598
ATTTGTCGAAGTTGATCCGGTGG		CTTTCGGACAACGGATCGCCCGG		GGATGTCCTCCTGCAGTTTCTGG		ATTTGTCGAAGTTGATCCGGTGG	GACACTTACTATTTGTCGAAGTTGATCCGGTGGTGATGCAGAC	0.661427
TTACCTCTTCCTAGCCACCCAGG		TGCCTTCTTCTGCGACACGATGG		GGCACTACTCACATTGTTAGGGG		TTACCTCTTCCTAGCCACCCAGG	AAGGTGGTTGTTACCTCTTCCTAGCCACCCAGGCTACTTTGGG	0.71749
CTTTCCCAAAGTAGCCTGGGTGG		CGCCCAAAGGCCTGTCCCAACGG		ACTGCCCTTATCAGGTCTCCCGG		CTTTCCCAAAGTAGCCTGGGTGG	TTCATACCAACTTTCCCAAAGTAGCCTGGGTGGCTAGGAAGAG	0.576877
TGAAGCATTACCACTTAAAGAGG		AACTTGTTTCCGACAGGGCATGG		TTCAATCTTCTCCTTGGGTGGGG		TGAAGCATTACCACTTAAAGAGG	AAAGTTGGTATGAAGCATTACCACTTAAAGAGGAACCAGAGCT	0.693546
TGACAGTTGGGCAGAAGCTCTGG		GCTGTGGAATCAGCTCAAGCTGG		GAGGCACTGTCACACCATAAGGG		TGACAGTTGGGCAGAAGCTCTGG	TTGTCAAGGTTGACAGTTGGGCAGAAGCTCTGGTTCCTCTTTA	0.810463
ATTTGTCAAGGTTGACAGTTGGG		TAAAGAGATCCCTCTTGCCAAGG		AGTGGCTGGCACTCACCTGCAGG		ATTTGTCAAGGTTGACAGTTGGG	AAAGTCCACAATTTGTCAAGGTTGACAGTTGGGCAGAAGCTCT	0.569998
GATCGCACCACATCAATGATGGG		CTGTCACATAGCTACTAACCTGG		CAAAGAGAACACTGGAACTAGGG		GATCGCACCACATCAATGATGGG	TTAACTTACCGATCGCACCACATCAATGATGGGAGCAGCCCCA	0.47287
AATTTGGCCTTCACGATGACAGG		CACTACATGCTTCAGCAGACGGG		CAACCAGGACCAGATGGCACAGG		AATTTGGCCTTCACGATGACAGG	TCTGCTGAAGAATTTGGCCTTCACGATGACAGGCTGCTTTGGG	0.694611
GGAGGAGAAGAAAGCATTCATGG		TGCTCTGGAGACACGAAGACTGG		CCTGCAGTTTCTGGATACACAGG		GGAGGAGAAGAAAGCATTCATGG	TCCAGACCATGGAGGAGAAGAAAGCATTCATGGTGAGCACCTC	0.63657
CTTTCTTCTCCTCCATGGTCTGG		GGGCCTTGGTTTGGCAGCCATGG		CCTGTGCTGTCCTAGTGCCTTGG		CTTTCTTCTCCTCCATGGTCTGG	ACCATGAATGCTTTCTTCTCCTCCATGGTCTGGAAGCGGCCAT	0.591772
TCTCCTCCATGGTCTGGAAGCGG		GAAGAATCCGGCGATGAAGAAGG		CCTTAGGCTTCACCATTGGACGG		TCTCCTCCATGGTCTGGAAGCGG	AATGCTTTCTTCTCCTCCATGGTCTGGAAGCGGCCATGGCCAA	0.660703
CCATGGCCGCTTCCAGACCATGG		GGTTGGCGGGCCATCCCAACAGG		CTGCCACTCACACAGGACTATGG		CCATGGCCGCTTCCAGACCATGG	CCAAGTTTGGCCATGGCCGCTTCCAGACCATGGAGGAGAAGAA	0.767133
GCCATGGCCAAACTTGGAGGTGG		GGTGCATCCTGCAGGACGGCCGG		CTTATAAGACCTCTGTGTACCGG		GCCATGGCCAAACTTGGAGGTGG	TCTGGAAGCGGCCATGGCCAAACTTGGAGGTGGTGTCAATGAA	0.540623
AGGTGGTGTCAATGAACTTAAGG		AGAGCTTCAGGTGATGACGATGG		GTGCCTGCAGAAGGAGTTGGGGG		AGGTGGTGTCAATGAACTTAAGG	CCAAACTTGGAGGTGGTGTCAATGAACTTAAGGTCAATCTTCT	0.530239
GCTGGTGCAGACGAAGCGGCGGG		AGTCAACTGATTTGGTGACCTGG		TCTCGACATCTGGCTTCTCAGGG		GCTGGTGCAGACGAAGCGGCGGG	CATAGTCCTTGCTGGTGCAGACGAAGCGGCGGGCTCTGGAGAA	0.613402
GCGGGTGCTCACCCTCCGCAAGG		TAAGCTCATCCTGGTTGAGGGGG		TCTTACTGAAAATGGGGACCTGG		GCGGGTGCTCACCCTCCGCAAGG	GAACCAAGAAGCGGGTGCTCACCCTCCGCAAGGTGAGGCAGGT	0.586297
TGTGGTGGGAACCAAGAAGCGGG		ATCTTCTCTCCTAGGCAAACCGG		TGGTGCTAACATGTCTGAAAGGG		TGTGGTGGGAACCAAGAAGCGGG	TGAAAGGCTGTGTGGTGGGAACCAAGAAGCGGGTGCTCACCCT	0.627652
CATAGTGGACAAAGCCACCCTGG		GAGGATCCAAGCAGGGCCCGAGG		GATCTGCTCCAGAACATTCCGGG		CATAGTGGACAAAGCCACCCTGG	GTCACTTCACCATAGTGGACAAAGCCACCCTGGAAAACGAGCA	0.678313
TGACAAGAGCATCAACCCTCTGG		ATCCCGCATGCTGGTGGCAATGG		CAAGAGTAGGATTGGTAGAAGGG		TGACAAGAGCATCAACCCTCTGG	ATGACCTATCTGACAAGAGCATCAACCCTCTGGTAAGTAATGG	0.53514
GTCAGATAGGTCATAGTCAGTGG		TATCCAGCCAGATACTAGCCTGG		CAAGAGGGAGTTCATCTCCTGGG		GTCAGATAGGTCATAGTCAGTGG	TGATGCTCTTGTCAGATAGGTCATAGTCAGTGGAGGCATTGTT	0.607225
GTGGCACGCGCTGGGCAGAAAGG		AGCCCTGTACTTCATCGACAAGG		CATGTCCTCAAAGAGAACACTGG		GTGGCACGCGCTGGGCAGAAAGG	AGCCTTCTCTGTGGCACGCGCTGGGCAGAAAGGCTACCATCAC	0.589869
TGCTCGTGTAGCCTTCTCTGTGG		CACATTCTTCTACCCAACCATGG		TGCAATAATGCTGCTGAAGTTGG		TGCTCGTGTAGCCTTCTCTGTGG	CATGGCATCCTGCTCGTGTAGCCTTCTCTGTGGCACGCGCTGG	0.692895
GACCCACCGAGGCCTGCGCAAGG		GGCACGTGACTTCATCCACATGG		GGGGCAGTGGCAGTGGCTCCAGG		GACCCACCGAGGCCTGCGCAAGG	TGCCCCGCAAGACCCACCGAGGCCTGCGCAAGGTGGCCTGTAT	0.642818
TGTGAACCAAGTGTTTGGGCAGG		ATGCTGAATTAGTGGCCCAATGG		GTAAGGCTGGCTGGAGTAGCTGG		TGTGAACCAAGTGTTTGGGCAGG	AGCAGGTACCTGTGAACCAAGTGTTTGGGCAGGATGAGATGAT	0.623303
ATGGAGATCCAGGTGAACGGAGG		CGATTCTTCACTGTCAGCGATGG		GTCCTGGTTGAGGATGAGGCAGG		ATGGAGATCCAGGTGAACGGAGG	GGCCCACCTGATGGAGATCCAGGTGAACGGAGGCACTGTGGCC	0.862061
GCACTGGGCTCACCTGGGTGTGG		CCCACATCCACAGTGCCGACTGG		TAACTGCTCCCATAAGTACTTGG		GCACTGGGCTCACCTGGGTGTGG	CCACCCCGGGGCACTGGGCTCACCTGGGTGTGGGCAATGACAC	0.597621
CCGTGTCATTGCCCACACCCAGG		GAGGAGGTACGACTCAGGCGAGG		CCTGTGCCTGCAGAAGGAGTTGG		CCGTGTCATTGCCCACACCCAGG	GCCAAGTCATCCGTGTCATTGCCCACACCCAGGTGAGCCCAGT	0.755197
CAAGTACTGCAAGAAATGGCAGG		CCAATACTGGTGCCCAAGCCTGG		CTCAAAACACTCAAGCACCCAGG		CAAGTACTGCAAGAAATGGCAGG	AGGCCTTTACCAAGTACTGCAAGAAATGGCAGGATGAGGATGG	0.717945
TTTCTTGCAGTACTTGGTAAAGG		TACAAGACACTCACCGGGACCGG		GCCTAGCCCCGTGTAGGTGAAGG		TTTCTTGCAGTACTTGGTAAAGG	CATCCTGCCATTTCTTGCAGTACTTGGTAAAGGCCTTCTTCTT	0.507204
AGAGGCGTTTCTATAAGAATTGG		GCTCCCGCCTGAGATCCAGCTGG		GTTGCCCTTGGTATCGATAAGGG		AGAGGCGTTTCTATAAGAATTGG	GATGAATGCAAGAGGCGTTTCTATAAGAATTGGTAAGGGAGGA	0.617718
TGTGGGCATTGTGGGCTACGTGG		TCAGCCCTGCAGATGGAGCCTGG		TTCTCCCTTTAGCAGAGTCAGGG		TGTGGGCATTGTGGGCTACGTGG	CCATGGTGGTTGTGGGCATTGTGGGCTACGTGGAAACCCCTCG	0.745446
TGTAGAGACACCACCCATGGTGG		GACGCTTTCTGTTCTGAGAAGGG		AAGGTGAAGGAGGATGCGGCAGG		TGTAGAGACACCACCCATGGTGG	CTGTGACCATTGTAGAGACACCACCCATGGTGGTTGTGGGCAT	0.875315
GAACAAGAAGGAGGTGGTGGAGG		AATTATGCCACCCTCGGCCCTGG		ACCACAAGTGCCATTGTTAGAGG		GAACAAGAAGGAGGTGGTGGAGG	TTGCAGAGGTGAACAAGAAGGAGGTGGTGGAGGCTGTGACCAT	0.654128
AGAGGTGAACAAGAAGGAGGTGG		CAAGAAGTATGGCCTGGACCAGG		AGGGCAGGATGAACAACGCGAGG		AGAGGTGAACAAGAAGGAGGTGG	TTTTTTTTGCAGAGGTGAACAAGAAGGAGGTGGTGGAGGCTGT	0.604598
TGTCTGTACATACTGGATCCCGG		GGTCTACGAGCTGACCAGCAAGG		CCAAGTGTTAATGGCACTCTGGG		TGTCTGTACATACTGGATCCCGG	ACTTTTAGGATGTCTGTACATACTGGATCCCGGCCTGTCGACT	0.509643
CGTGCGGGAAGTCGACAGGCCGG		ACTGTGCTTCTTCCAGAAGCTGG		CCAGAAGGATAACTTCTGGCTGG		CGTGCGGGAAGTCGACAGGCCGG	TGACTCACATCGTGCGGGAAGTCGACAGGCCGGGATCCAGTAT	0.571182
TGGCATGACTCACATCGTGCGGG		CGTGCGGCTGCACACCAACAAGG		GAACACCATCTACTGCAACGTGG		TGGCATGACTCACATCGTGCGGG	GATACAAGGCTGGCATGACTCACATCGTGCGGGAAGTCGACAG	0.612493
TCATGCCAGCCTTGTATCCCAGG		TAAAGTACTGCATGAGGCCGAGG		GCCGTCAGCACCACTCTCTTGGG		TCATGCCAGCCTTGTATCCCAGG	ACGATGTGAGTCATGCCAGCCTTGTATCCCAGGAAGGCTGTGA	0.700288
GCCTTCCTGGGATACAAGGCTGG		AGGTGGCTTCCGTGGTGGCCGGG		GGAGGATGCGGCAGGTAAGCCGG		GCCTTCCTGGGATACAAGGCTGG	CCACCTCACAGCCTTCCTGGGATACAAGGCTGGCATGACTCAC	0.595771
TGTATCCCAGGAAGGCTGTGAGG		CTTCAGAATGCACAGCCGCCTGG		GGCACTGTTACCCTCTGGCATGG		TGTATCCCAGGAAGGCTGTGAGG	ATGCCAGCCTTGTATCCCAGGAAGGCTGTGAGGTGGACCGGCT	0.774075
GAAGGTGAAGAGCTTCCCTAAGG		AGGGATGCCCAATACAAACATGG		TACTACCGGCCAGGGCCTGCAGG		GAAGGTGAAGAGCTTCCCTAAGG	GGCATCGTGGGAAGGTGAAGAGCTTCCCTAAGGATGACCCGTC	0.678215
TGCCTGCTGCTGCGCTTCCGAGG		GAGCTGAGACACCGGGCACGTGG		ACATACCTGCAGTAGCTTCCTGG		TGCCTGCTGCTGCGCTTCCGAGG	CTTCCCACGATGCCTGCTGCTGCGCTTCCGAGGCAGGAAGCCG	0.591771
GAGGGACCCATGTCTGGGAGCGG		CCCAGGCCTTTGTGGTGAAGCGG		CCAGAGCACAAGGAGGCTGAAGG		GAGGGACCCATGTCTGGGAGCGG	GCAGGAAGCCGAGGGACCCATGTCTGGGAGCGGAGAACTTTCT	0.584363
AGTTCTCCGCTCCCAGACATGGG		GCGCATTGCACATCAACGGATGG		TCCCTTTGTAACCGAATCTTTGG		AGTTCTCCGCTCCCAGACATGGG	TCTCACAGAAAGTTCTCCGCTCCCAGACATGGGTCCCTCGGCT	0.661139
ATACTACAGAGTGTGCACACTGG		CTCCATGCAGCTTGAGCAGAGGG		TGCTCACACCATCCAGCTGCAGG		ATACTACAGAGTGTGCACACTGG	CATGCGGAAAATACTACAGAGTGTGCACACTGGCTATCATTGA	0.533899
ACTGGTGTCCATCACTACAGTGG		TTTCTGTCCACTCTGGACAATGG		AAACATAAGGAGTATAGCCCTGG		ACTGGTGTCCATCACTACAGTGG	GTTGGCTAAAACTGGTGTCCATCACTACAGTGGCAATAATATT	0.703219
ACTCTGAAGATGATCAGACAAGG		TGTTTGCTGCAGAAGAGACAGGG		AGTGCAAGTATACATGTTGTGGG		ACTCTGAAGATGATCAGACAAGG	GTACAAGCAGACTCTGAAGATGATCAGACAAGGCAAAGCGAAA	0.664772
TTCACTGCGCAGCCTGGCATTGG		GGATGCCACACTTCAGAAGCAGG		CCAGCAGCCCTTCTTATCGCTGG		TTCACTGCGCAGCCTGGCATTGG	ACTCATTTTCTTCACTGCGCAGCCTGGCATTGGGGTTGGTGAC	0.617749
CAAGAACCGCAAAGCCATCGTGG		TGCGGAAGGCCTCTCTGGCCAGG		CGTGCTCATCAATGGGACATTGG		CAAGAACCGCAAAGCCATCGTGG	ATGTTTCCTCCAAGAACCGCAAAGCCATCGTGGAAAGAGCTGC	0.536121
GGAAACATTGTGAGCGATCTCGG		AATGGAGACTGTAGCTGCGGAGG		CTGCATGAGGCGCTGCGCCTGGG		GGAAACATTGTGAGCGATCTCGG	GGTTCTTGGAGGAAACATTGTGAGCGATCTCGGCACAGTAAGA	0.648979
ACAAAGCACATGCTGCCCAGTGG		ATCGGGAACATCATCTGAGAAGG		GTGGGCAGTTTAGCAATGAGGGG		ACAAAGCACATGCTGCCCAGTGG	CAACAAAAAAACAAAGCACATGCTGCCCAGTGGCTTCCGGAAG	0.655884
GTTGCTTCCATAACCAATGTTGG		ATTAGACGTGGAATTGGACGAGG		TAGTGCCAAACCAAGGCACTAGG		GTTGCTTCCATAACCAATGTTGG	TTGTTTTTTTGTTGCTTCCATAACCAATGTTGGGCATCAAGAT	0.614641
CAGATCTTGATGCCCAACATTGG		GAGGCTTCTCTAGCAGCAACAGG		GATGATCTCCAGGAGGAGCATGG		CAGATCTTGATGCCCAACATTGG	ATTCAAGGGCCAGATCTTGATGCCCAACATTGGTTATGGAAGC	0.550866
CGTAACTGGCGGAAACCCAGAGG		GCTTAATGACTCAGACAGCGAGG		CATGCTGCACCAGAGGCAAGTGG		CGTAACTGGCGGAAACCCAGAGG	TTTCCTTCAGCGTAACTGGCGGAAACCCAGAGGCATTGACAAC	0.761251
ATTTCCTTCAGCGTAACTGGCGG		ACTACTGTCAACACTGGCCGAGG		CCTGGCTGTAGAGGGAGGTAAGG		ATTTCCTTCAGCGTAACTGGCGG	CCTGTGTATTATTTCCTTCAGCGTAACTGGCGGAAACCCAGAG	0.622882
CATATCGGTCTGACTGGTGCCGG		AACGCCAGGCGGATCTCAGAAGG		GACATGTCTAGCATCTCGCAAGG		CATATCGGTCTGACTGGTGCCGG	TTAATTTTGACATATCGGTCTGACTGGTGCCGGATGAACTTCT	0.568278
AGCGTTTGACATACCGACGTAGG		TTAGGTGTCCTTGAACCAGATGG		GCGCAGCACCCAGCAGACCACGG		AGCGTTTGACATACCGACGTAGG	AGAATGGTCCAGCGTTTGACATACCGACGTAGGCTTTCCTACA	0.63032
TATTGTAGGAAAGCCTACGTCGG		GGAAATCTTCTTCGAAGCCATGG		GCTCACACCTTCACCTACACGGG		TATTGTAGGAAAGCCTACGTCGG	TTAGAGGCTGTATTGTAGGAAAGCCTACGTCGGTATGTCAAAC	0.635018
GGTAAACAATTCTATTACCAGGG		CTGTGGATAGTACCACAAACAGG		ACCTCTACATCATGGGGCAAGGG		GGTAAACAATTCTATTACCAGGG	TTGGTATAAAGGTAAACAATTCTATTACCAGGGGTTCGGGACC	0.497714
ACCTTTATACCAAGAAGGTTGGG		CATCACTACTGCCCTGAAACAGG		ACTCACACAGGACTATGGAATGG		ACCTTTATACCAAGAAGGTTGGG	AGAATTGTTTACCTTTATACCAAGAAGGTTGGGAAAGCACCAA	0.646004
TCTGCATGTGGTGTGTGCCCAGG		AGTGCTCCAGAATCACGGGATGG		ATCCCTTCACTCCTTAATGCTGG		TCTGCATGTGGTGTGTGCCCAGG	AGCACCAAAATCTGCATGTGGTGTGTGCCCAGGCAGACTTCGA	0.745607
AGCACACATGGAACCACCATAGG		GAGGGCAGGCAATACGGCCGTGG		ATTGTTAGAGGAGCAGCACAAGG		AGCACACATGGAACCACCATAGG	GAACACATTTAGCACACATGGAACCACCATAGGCCCTGCTGAC	0.767169
GTGCTAAATGTGTTCGTGACAGG		AGACCGCCCAGCAGTTGAAGCGG		CACAACCATGACTGGCGTCATGG		GTGCTAAATGTGTTCGTGACAGG	GGTTCCATGTGTGCTAAATGTGTTCGTGACAGGTAAGTTAAAT	0.609568
GTACCCGCTGCGGAAGTACGCGG		AGGCTCGCTTAACCTGGAGCTGG		CAGCGCATATTTGATTCCGATGG		GTACCCGCTGCGGAAGTACGCGG	AGGAGCGGCTGTACCCGCTGCGGAAGTACGCGGTCAAGGCCTG	0.666542
AGAAGCAGCAGCGGAAGGAGCGG		CGGAGAAGCTAGACCAAGACTGG		GCAGGACAGCCACGATGCACAGG		AGAAGCAGCAGCGGAAGGAGCGG	CTGAAGACCAAGAAGCAGCAGCGGAAGGAGCGGCTGTACCCGC	0.516267
GACCAAGAAGCAGCAGCGGAAGG		GATTGGAGTTGGCCTTCGCCGGG		GGATTGCCACCTCTACATCATGG		GACCAAGAAGCAGCAGCGGAAGG	AGAACCTGAAGACCAAGAAGCAGCAGCGGAAGGAGCGGCTGTA	0.641031
TCTCCTCGTGCTTGTTGAGCCGG		TCGTGGCTGTGCACAACAACCGG		TCCCAGAACCGCATCGTGGATGG		TCTCCTCGTGCTTGTTGAGCCGG	GTCTTCAGGTTCTCCTCGTGCTTGTTGAGCCGGCGGCGCATGG	0.547734
TCACCTTGTAGAATTTCCTGAGG		CGATGAGTCTTCAGATGAAGAGG		TGGACGCCCTGGGCACTCATTGG		TCACCTTGTAGAATTTCCTGAGG	CCAGGCAGACTCACCTTGTAGAATTTCCTGAGGTTTTCTTTCT	0.637742
CGCGTCGCCAAAGTGACAGGCGG		CGTGCATTTCCATATGGCAATGG		TGTGCATCGTGGCTGTCCTGCGG		CGCGTCGCCAAAGTGACAGGCGG	GTCCCAGCTGCGCGTCGCCAAAGTGACAGGCGGTGCGGCCTCC	0.597467
ACAGCTGGACGACCTGAAGGTGG		AGGCTTGGTTAGACAACAGCTGG		CCTGGGCACTACTCAACACTGGG		ACAGCTGGACGACCTGAAGGTGG	AGCTGCTGAAACAGCTGGACGACCTGAAGGTGGAGCTGTCCCA	0.751043
TCAAGGCTCGAGATCTTCGCGGG		TTTACCCTCGTTGGCTGCAAAGG		GGAGATCGAGCAGCAGATCAAGG		TCAAGGCTCGAGATCTTCGCGGG	CAGGCCAAGATCAAGGCTCGAGATCTTCGCGGGAAGAAGAAGG	0.65676
GACATGATTCGGGAGGTGTGTGG		ACTTAGCATTTCAGGCAACCTGG		GTGTCTTGAAAAGGTGAAGGAGG		GACATGATTCGGGAGGTGTGTGG	GTTCGTGCGGGACATGATTCGGGAGGTGTGTGGCTTTGCCCCG	0.671531
GCGCGCCATGGAGTTACTGAAGG		CCACCAATCAGATGGACGCCTGG		AAACTGCCCACCTCAGTCCAGGG		GCGCGCCATGGAGTTACTGAAGG	CGTACGAGCGGCGCGCCATGGAGTTACTGAAGGTCTCCAAGGA	0.594821
TGAAGGTCTCCAAGGACAAACGG		ACTTAGCTGCTCCGCGCCGCCGG		AGTTGGGGGCTGAGGAGCAGGGG		TGAAGGTCTCCAAGGACAAACGG	ATGGAGTTACTGAAGGTCTCCAAGGACAAACGGGCCCTCAAAT	0.552935
GGACGCACATCCGCGCCAAGAGG		TTTCTTGCAACGCATGGGCAAGG		CAGGTAGGATGGCTGTTGAACGG		GGACGCACATCCGCGCCAAGAGG	TGGCAGGTGGGGACGCACATCCGCGCCAAGAGGAAGCGGGAGG	0.705429
ACATCCGCGCCAAGAGGAAGCGG		ATAGTGGATGGTTGAGACGCCGG		CATCCCCAGAGACAGCAGGCTGG		ACATCCGCGCCAAGAGGAAGCGG	GTGGGGACGCACATCCGCGCCAAGAGGAAGCGGGAGGAGCTGA	0.636712
GGAGGAGCTGAGCAACGTACTGG		CCTGACCTCCCGCGGACAAGTGG		CCTATTGTGCCTCTGAATCCTGG		GGAGGAGCTGAGCAACGTACTGG	AGAGGAAGCGGGAGGAGCTGAGCAACGTACTGGCCGCCATGAG	0.569617
GCAACGTACTGGCCGCCATGAGG		AATCAAGTTCTTCGGGAAGCAGG		CCTCTCCTCGAGCCACTCGCCGG		GCAACGTACTGGCCGCCATGAGG	GAGGAGCTGAGCAACGTACTGGCCGCCATGAGGAAAGCTGCTG	0.591131
AAAGTGACACAGTACAAGAAGGG		AAGGTGGATGGATGAGGCCCAGG		CGATCTCCCGCAACTTTGCACGG		AAAGTGACACAGTACAAGAAGGG	CCAACCCCATAAAGTGACACAGTACAAGAAGGGCAAGGATTCT	0.637696
GACACAGTACAAGAAGGGCAAGG		CAACCAATGCCACAATGAACAGG		GAAGCCCCTGGCGCTGGAACTGG		GACACAGTACAAGAAGGGCAAGG	CCCATAAAGTGACACAGTACAAGAAGGGCAAGGATTCTCTGTA	0.644797
GACAGGAAGCAGAGTGGCTATGG		GGGTTGGGCTACACCAAACATGG		GAATGAACTGAGTGTAGTTGAGG		GACAGGAAGCAGAGTGGCTATGG	GCGGCGTTATGACAGGAAGCAGAGTGGCTATGGTGGGCAAACT	0.724154
CTGCAGATCTAAGAGAATGCTGG		CGTAACAGAGAATTCACACGAGG		GCTGCTGCTGCTGCCGGATGTGG		CTGCAGATCTAAGAGAATGCTGG	TTGAGCCCAACTGCAGATCTAAGAGAATGCTGGCTATTAAAAG	0.579942
GGAGGAGATAAGAAGAGAAAGGG		TGATCGACAAGCAGCAGGAAAGG		GCTGCTGCTGCTGCTCAGGTAGG		GGAGGAGATAAGAAGAGAAAGGG	TTTTGAACTGGGAGGAGATAAGAAGAGAAAGGGCCAAGTGATC	0.59084
CGGAAGCAGAGTGGCTATGGTGG		CGCCATCACGCTCAGCGAGAAGG		GCTGGGTCTGCTGAAGCCCCTGG		CGGAAGCAGAGTGGCTATGGTGG	GCGCTATGATCGGAAGCAGAGTGGCTATGGTGGGCAGACAAAG	0.799427
GACACAGTATAAGAAGGGCAAGG		TTAAATTGGCAGGGAGGAGGAGG		GGGGAATAGTACCTGGGGGATGG		GACACAGTATAAGAAGGGCAAGG	CTCACAAAGTGACACAGTATAAGAAGGGCAAGGATTCTTTGTA	0.590529
GGTAAATACGGGACCCGCTATGG		TCCTTTAAGAGAGCGAGAACGGG		ACATGCCTCCTTCTTGAAGATGG		GGTAAATACGGGACCCGCTATGG	CGGGATCGTCGGTAAATACGGGACCCGCTATGGGGCCTCCCTC	0.560305
TGGTTCCTGCATGAAGACAGTGG		CCGGGTACGAAGATTCCAACAGG		CAGACATGAGTTCCTGACCTGGG		TGGTTCCTGCATGAAGACAGTGG	TCTGGCACTGTGGTTCCTGCATGAAGACAGTGGCTGGCGGTGC	0.829234
TGCATGAAGACAGTGGCTGGCGG		CCAGTGTGCAACCATCCAGCTGG		CCGGCGAGTGGCTCGAGGAGAGG		TGCATGAAGACAGTGGCTGGCGG	CTGTGGTTCCTGCATGAAGACAGTGGCTGGCGGTGCCTGGACG	0.658899
GCCAGCCACTGTCTTCATGCAGG		ATGTGCTGCTGTACAACAACTGG		GAAGAGACAGGCGGAGATTGAGG		GCCAGCCACTGTCTTCATGCAGG	TCCAGGCACCGCCAGCCACTGTCTTCATGCAGGAACCACAGTG	0.693416
CTAGACTCACTTGTACGTCCAGG		GGAGACCAGAAAGGGCGGAAAGG		GGTCAGTCCATGTCCATAGGTGG		CTAGACTCACTTGTACGTCCAGG	CCACAAGGAACTAGACTCACTTGTACGTCCAGGCACCGCCAGC	0.687974
CGTGACAGCGGAAGTGGTACTGG		CCATGGCGCTCCGAGTCACCAGG		GTGCTGCCCACAACCATGACTGG		CGTGACAGCGGAAGTGGTACTGG	CGGACTTTACCGTGACAGCGGAAGTGGTACTGGAAAGAAAGAT	0.695791
ACATTTGGCATCCTTTCGTCGGG		CATTTGTCAACCGATAGCCCTGG		ACTCACCTGCAGGTAGTGGCTGG		ACATTTGGCATCCTTTCGTCGGG	GCAACCACTTACATTTGGCATCCTTTCGTCGGGCTGTGAGCAG	0.605314
CAGTGATGACCAGGGTGTAAAGG		GAAGATCTCGAAGTAGAGACAGG		AGGATTGAAGCTGACGTTCTTGG		CAGTGATGACCAGGGTGTAAAGG	TTCTCTTTGTCAGTGATGACCAGGGTGTAAAGGTATCTGCTGC	0.508398
GGTAGGTAAGAAAGGAAAGAAGG		AGATGTGGAGCAGGGCCAACTGG		CTCAGCTGTATCCTACAGGTAGG		GGTAGGTAAGAAAGGAAAGAAGG	AGAAGCCTGTGGTAGGTAAGAAAGGAAAGAAGGCTGCTGTTGG	0.594785
ATTACCAGGGATGTTTCTGAAGG		CTGCTCTACTCTCTACAGCGGGG		CTTGGCGATGTTCTCCAAGAGGG		ATTACCAGGGATGTTTCTGAAGG	AAGCAGTTTAATTACCAGGGATGTTTCTGAAGGCCTTGATGAT	0.631254
ATCATCTATAATGAGGATAATGG		GGTCATGGCCACTACTGGCCAGG		TCAGTAGCGTCCAAATATGTTGG		ATCATCTATAATGAGGATAATGG	GGGCCCGTGCATCATCTATAATGAGGATAATGGTATCATCAAG	0.499839
CCCTGCGCTGGATACGGCGACGG		CATTCACTTCGCTGTGAAGATGG		TGCCTCCCAGAACCGCATCGTGG		CCCTGCGCTGGATACGGCGACGG	ATGCACGGGCCCCTGCGCTGGATACGGCGACGGTTTCTCATTT	0.702884
GCCAGCTCTCATTCGCTGAGAGG		ACTTGGACTTTCGCCGAAAGTGG		TGGCACTCACCTGCAGGTAGTGG		GCCAGCTCTCATTCGCTGAGAGG	TTTTGCCTTTGCCAGCTCTCATTCGCTGAGAGGCATAGACCTA	0.494126
TGAAGGCTACAAGAAGACCAAGG		GCGTGTGGAACGTTCCACCCTGG		ACCTAGCAAGGATGGGCATGAGG		TGAAGGCTACAAGAAGACCAAGG	AAGATAAAGTTGAAGGCTACAAGAAGACCAAGGAAGCTGTTTT	0.931414
GTAGTTGAAGATAAAGTTGAAGG		TACCTGGAGCACAATGCACGTGG		CCCGCCTAGTACCTACCTGTAGG		GTAGTTGAAGATAAAGTTGAAGG	ACTTCCTTTGGTAGTTGAAGATAAAGTTGAAGGCTACAAGAAG	0.673417
TCAACTACCAAAGGAAGTTCAGG		TCACCTCAAACTTCTTGGCATGG		GCACCGCAGGTTGCTGCTGCCGG		TCAACTACCAAAGGAAGTTCAGG	AACTTTATCTTCAACTACCAAAGGAAGTTCAGGAACTTCCTCA	0.502002
CCTTTAGACATGACCAGTGCTGG		AGCAACCCAGCTGAACAACAAGG		GCCTCCCGATGTTTACCCTCAGG		CCTTTAGACATGACCAGTGCTGG	GTATTACAAACCTTTAGACATGACCAGTGCTGGTAGGGCTGAG	0.718193
AGACATGACCAGTGCTGGTAGGG		GCCTCTTTGGCTTCGCCGCGCGG		GGAGCGCCAGTCAGACAGTCTGG		AGACATGACCAGTGCTGGTAGGG	ACAAACCTTTAGACATGACCAGTGCTGGTAGGGCTGAGGCAGC	0.608194
GACCAGTGCTGGTAGGGCTGAGG		GCGCACATTTGGTCATCAGCTGG		TCATCGGCAGGATCATCAAAGGG		GACCAGTGCTGGTAGGGCTGAGG	CTTTAGACATGACCAGTGCTGGTAGGGCTGAGGCAGCCAGGGC	0.673217
GGCAGCCAGGGCAGAACAGATGG		ATATCGCAGTGCAAGGGCACTGG		TCTGCTGAAGCCCCTGGCGCTGG		GGCAGCCAGGGCAGAACAGATGG	GTAGGGCTGAGGCAGCCAGGGCAGAACAGATGGCGTATCGTTT	0.891448
ATACGCCATCTGTTCTGCCCTGG		GCTTGCGGGCCTTTCAAACATGG		AAGGCTGGCTGGAGTAGCTGGGG		ATACGCCATCTGTTCTGCCCTGG	CCCAAAAACGATACGCCATCTGTTCTGCCCTGGCTGCCTCAGC	0.728927
TGTTCACTCTACGATGCCAACGG		GCCCAAAGTGGATTACCAGCAGG		CAGACATACCTGCTGAGTGAAGG		TGTTCACTCTACGATGCCAACGG	TTTTGGGTTGTGTTCACTCTACGATGCCAACGGCGCCAGGTTT	0.794026
GGTGGTGGGACTCACCGCTCTGG		AAACTTCTAGCGTGTGCCAATGG		CGGGTGGGCAGCTTCTGCATTGG		GGTGGTGGGACTCACCGCTCTGG	CAGAGTTCGAGGTGGTGGGACTCACCGCTCTGGCCAGGGTGCT	0.628405
AGTCCCACCACCTCGAACTCTGG		CTGGCTGCTCCCGTAGCGACTGG		CGTGTCTTCACAGTACTCTGGGG		AGTCCCACCACCTCGAACTCTGG	CAGAGCGGTGAGTCCCACCACCTCGAACTCTGGGAATTCGAGC	0.498469
CGAATTCCCAGAGTTCGAGGTGG		AGTGCTCGTCTTCGGGCCGCTGG		CTCAGAGATTGCTGCATAGTAGG		CGAATTCCCAGAGTTCGAGGTGG	AGCTGTGGCTCGAATTCCCAGAGTTCGAGGTGGTGGGACTCAC	0.766094
TATGCTGTCAGTGAATTAGCAGG		GGGCTCTGGAGCTCTTCGACTGG		GCCCCACACAGACGTGCATAAGG		TATGCTGTCAGTGAATTAGCAGG	CAGACAGCCCTATGCTGTCAGTGAATTAGCAGGTATGGATTTA	0.510204
ATAGGAGCCTTGAATACAGCAGG		GCAACCACAAGTCGCGCCACCGG		GCTAACATGTCTGAAAGGGCAGG		ATAGGAGCCTTGAATACAGCAGG	ATCTGGTCGAATAGGAGCCTTGAATACAGCAGGCAAAGTGACA	0.638984
TCGGAGTACACCGATATCAGTGG		TATTCGCCGAGCTGTTGAACTGG		TTGGAACAGTCCGAGTGGACCGG		TCGGAGTACACCGATATCAGTGG	CTCCCCCTTTTCGGAGTACACCGATATCAGTGGGCGAGCACAC	0.731499
GTGTGCTCGCCCACTGATATCGG		GCCAATTAAGCCTTACCAGCAGG		CCTGGTGCACCTGGCTGTAGAGG		GTGTGCTCGCCCACTGATATCGG	TTCTTTAGGCGTGTGCTCGCCCACTGATATCGGTGTACTCCGA	0.516502
CACTTGGTATCTCTTAAAGTAGG		GAAGGCGGTCTGAAATGGAGTGG		GCCATTTAAAGAACAAATTTGGG		CACTTGGTATCTCTTAAAGTAGG	TTCTAAATTTCACTTGGTATCTCTTAAAGTAGGCCTTATTCTT	0.638738
GTGAAATTTAGAAGACGACGAGG		GCTGTTCCTCAGATACGGCCTGG		GTCCAGCAGCTACCTGGGGCTGG		GTGAAATTTAGAAGACGACGAGG	GAGATACCAAGTGAAATTTAGAAGACGACGAGGTACTGTCACC	0.541023
GATTGCTTATGCCCGTATAGAGG		CTGTCAAAGGTCGCTCAGGAAGG		GTGAACAGGACTCTGAGCCAGGG		GATTGCTTATGCCCGTATAGAGG	TCTTACTATAGATTGCTTATGCCCGTATAGAGGGGGATATGAT	0.527332
GACTGGTGATGAATACAATGTGG		CTCCTTATAAGGATGAGCCCTGG		TAGCATCTCGCAAGGTAGCATGG		GACTGGTGATGAATACAATGTGG	AAGTGGAGGTGACTGGTGATGAATACAATGTGGAAAGCATTGA	0.738481
AAATAGCAGGTGAAGGCACCTGG		CAATTTGTCTGCGCCCACACGGG		CACCAGCAGGCCCCCACCTATGG		AAATAGCAGGTGAAGGCACCTGG	GCCTGCATCCAAATAGCAGGTGAAGGCACCTGGCTGACCATCA	0.613303
TGCATCCAAATAGCAGGTGAAGG		AGTGACATACCCACCCAGAAGGG		GATAGCAAATGAGCTGCATGAGG		TGCATCCAAATAGCAGGTGAAGG	TGGCAAGGCCTGCATCCAAATAGCAGGTGAAGGCACCTGGCTG	0.541601
GGCCTTGCCAGAACTACCACTGG		TACTGGACGTCTAACTGACCTGG		GCTCACACGTGATGACATCTCGG		GGCCTTGCCAGAACTACCACTGG	TTTGGATGCAGGCCTTGCCAGAACTACCACTGGCAATAAAGTT	0.679302
TCCATCCACAGCTCCCTTCAGGG		CAAGATCCGCAAGCAGCAGCAGG		GGCAGCACTCCAGGGTAAGTTGG		TCCATCCACAGCTCCCTTCAGGG	TAGACAAGCCTCCATCCACAGCTCCCTTCAGGGCACCAAAAAC	0.693464
TGCTTTCAGAATCATAACCAGGG		CCCAAATTCAAGGCGGCCCGTGG		TGGGGCACCATGATCCCGATAGG		TGCTTTCAGAATCATAACCAGGG	TTAAATTCCTTGCTTTCAGAATCATAACCAGGGAATCGTTTGG	0.572772
GAACAGCGTAACTCCAGACATGG		CACCTTTGTTCGGGAGCGAGCGG		TTATAGAACCAGGGTTTGGGTGG		GAACAGCGTAACTCCAGACATGG	AATACATAAAGAACAGCGTAACTCCAGACATGGTAAAACATTT	0.657106
TCAGAGCAAACACAGATCGCAGG		CTCTCCTTGTTGTGCTCGGGAGG		AAAGGCTGCTGGGGAAGAATTGG		TCAGAGCAAACACAGATCGCAGG	ATTCCATTCGTCAGAGCAAACACAGATCGCAGGTAGCCCTGGA	0.698895
ACACAGATCGCAGGTAGCCCTGG		CTGTAAATGCCCAAGTGAACCGG		ACCCTCTGGCATGGGCAGGTTGG		ACACAGATCGCAGGTAGCCCTGG	GTCAGAGCAAACACAGATCGCAGGTAGCCCTGGAGCTGAGGAA	0.63566
CGCAGGTAGCCCTGGAGCTGAGG		ACATCATCTGGACCCTGACACGG		AGGAGTTACTCACCCATGAAAGG		CGCAGGTAGCCCTGGAGCTGAGG	AAACACAGATCGCAGGTAGCCCTGGAGCTGAGGAATAGCTTTG	0.645231
CAAGATTGATCAGAAAGCTGTGG		AAAGCCTCATAAGGATGGACAGG		CCAAACCAGCCCCAAGAGAGTGG		CAAGATTGATCAGAAAGCTGTGG	CGGAGCAGCGCAAGATTGATCAGAAAGCTGTGGACTCACAAAT	0.595348
CGGAAGCCCAGACACCAGGAAGG		TTTCCTTCTAGGACCTCGACTGG		CTCAAGGCTGTGTTTGTACTTGG		CGGAAGCCCAGACACCAGGAAGG	GAAGAAGCTGCGGAAGCCCAGACACCAGGAAGGTGAGATCTTC	0.664904
ACTTCAAGAAGAAGAAGCTGCGG		CCCACTTGGTGGTGTCGGCGTGG		CTCCCCTACTATGCCCTGTGAGG		ACTTCAAGAAGAAGAAGCTGCGG	ACTGATGCTTACTTCAAGAAGAAGAAGCTGCGGAAGCCCAGAC	0.525163
GGAACTCGATTGAGGACCAGAGG		AGCCGATCTCGAGAGAGGGATGG		GGTCATAATGTGAAAGGTGCTGG		GGAACTCGATTGAGGACCAGAGG	TCTTCGTAGAGGAACTCGATTGAGGACCAGAGGTCCTAAGGGG	0.610232
AGTGGCTTATTACTTGTGACTGG		TACACCGAAGAACGGCCGCGTGG		CACATGTCCCTGGACTGAGGTGG		AGTGGCTTATTACTTGTGACTGG	GCAGCTGGCTAGTGGCTTATTACTTGTGACTGGTAAGAAAATC	0.514712
CAAGAACGGCGGTACCCGGGTGG		AGTGGAGTGGTGCCCGGCAAGGG		GCAATTCATCCTCTCCAGGGCGG		CAAGAACGGCGGTACCCGGGTGG	TTGGTGGTGACAAGAACGGCGGTACCCGGGTGGTTAAACTTCG	0.540407
GTTGGTGGTGACAAGAACGGCGG		TTATGCCGCTGCTTGTGCGCTGG		AGAAGATGGCTGAATACTACCGG		GTTGGTGGTGACAAGAACGGCGG	TACAAAACCAGTTGGTGGTGACAAGAACGGCGGTACCCGGGTG	0.534513
GTACTCAGCCGCTAAATCCAAGG		GAGGGCTCACTGGTTCCAAACGG		CTGGGAAGTCTGCAAACCGTAGG		GTACTCAGCCGCTAAATCCAAGG	ACAAGAGGAAGTACTCAGCCGCTAAATCCAAGGTAAGGGAAGA	0.640453
ACCTGCCAATTCCTCTGACAAGG		TGTATTTACTCCGAGGAGGCTGG		CAAAGATATCTTCAGCAGTGGGG		ACCTGCCAATTCCTCTGACAAGG	GATCGGGAATACCTGCCAATTCCTCTGACAAGGACAGGGTTGC	0.534569
CCTGTCCTTGTCAGAGGAATTGG		AGGGCCTCTGATCCGGAAGCAGG		GTGCCCTCAGCACCGGCCCCTGG		CCTGTCCTTGTCAGAGGAATTGG	CAGCCGCAACCCTGTCCTTGTCAGAGGAATTGGCAGGTATTCC	0.601665
GGACAGGGTTGCGGCTGCAATGG		GCCATCATCTTCACGGCCCAGGG		GTTCTATGCCCTCAGGATCCAGG		GGACAGGGTTGCGGCTGCAATGG	CCTCTGACAAGGACAGGGTTGCGGCTGCAATGGGGCTTCCCCT	0.78219
GAAGGTTGATGCTGGTGGCAAGG		TCATGCGGTTCTGTTTCAGCTGG		ATAACCAGCCTGCTGTCTCTGGG		GAAGGTTGATGCTGGTGGCAAGG	CCGAAGCCAAGAAGGTTGATGCTGGTGGCAAGGTGAAAAAGGG	0.639935
GCCAAGAAGGTTGATGCTGGTGG		GGTCTCCGTGCCAGCCAGGATGG		GAGGCACAATAGGAGCAAGCTGG		GCCAAGAAGGTTGATGCTGGTGG	GAAACCCGAAGCCAAGAAGGTTGATGCTGGTGGCAAGGTGAAA	0.583348
GAAGAAACCCGAAGCCAAGAAGG		TGTTCTGAACCACGTTCACACGG		GTAAGAAGGAAGAGGTGTTTGGG		GAAGAAACCCGAAGCCAAGAAGG	ATACTAAAGAGAAGAAACCCGAAGCCAAGAAGGTTGATGCTGG	0.619516
TGGAGATGCTGGCAACAGGGAGG		CTCACAGCAGCCGCGGCACAGGG		ACCCGCTCACTCTCACTTCGAGG		TGGAGATGCTGGCAACAGGGAGG	TTGTAGAAGGTGGAGATGCTGGCAACAGGGAGGACCAGATCAA	0.77017
TTTGTAGAAGGTGGAGATGCTGG		TGATGGCGCGGTTGATGGCCAGG		TGTGCCTGCAGAAGGAGTTGGGG		TTTGTAGAAGGTGGAGATGCTGG	GACCACCCATTTTGTAGAAGGTGGAGATGCTGGCAACAGGGAG	0.588878
AAATTGTCTTCTCCACGAGGTGG		GGAGGCGAGATGCTACCAGCCGG		AACGCACCTCCTTCTGTTTGGGG		AAATTGTCTTCTCCACGAGGTGG	GTGGCCCTTCAAATTGTCTTCTCCACGAGGTGGAATGAAGAAA	0.687381
AAGACAATTTGAAGGGCCACAGG		TGCACAGTATCGAAAGCCAAGGG		CTGGTCTTTCGATAAATGCCAGG		AAGACAATTTGAAGGGCCACAGG	CCTCGTGGAGAAGACAATTTGAAGGGCCACAGGAAGTTATTTG	0.711873
AAGAGGCAAATAACTTCCTGTGG		ATTGTTTGTACTCCAGGCCAAGG		GGATCTTGAGCTACGAACACCGG		AAGAGGCAAATAACTTCCTGTGG	AAACGCTTCAAAGAGGCAAATAACTTCCTGTGGCCCTTCAAAT	0.637299
ATACGGCATCATCTGCATGGAGG		GACTGCCTATCATATGGCCGTGG		ATCCGACCTGAGCACAGGCTTGG		ATACGGCATCATCTGCATGGAGG	ATTTAGGTAAATACGGCATCATCTGCATGGAGGATTTGATTCA	0.611697
TGTAGAGCCATATATTGCATGGG		AGTCGCCATTCAGGGTCAACAGG		CCAAGAGGGAGTTCATCTCCTGG		TGTAGAGCCATATATTGCATGGG	TGCTGAGGATTGTAGAGCCATATATTGCATGGGGGTAAGTCTC	0.542656
AGCCTTGTTGAGCTTCACAAAGG		ATGCGAAGATGCTCGCCAAGAGG		CCCCTACTATGCCCTGTGAGGGG		AGCCTTGTTGAGCTTCACAAAGG	TGTTAATCGAAGCCTTGTTGAGCTTCACAAAGGTTCCATTGAA	0.694087
TTCCATTGAAGATTTGACGAAGG		CGGTGTCTTGTCTGTAGGAAAGG		GCATTGGTAAGCGCACAGGACGG		TTCCATTGAAGATTTGACGAAGG	TTCACAAAGGTTCCATTGAAGATTTGACGAAGGCGAAGAAGCT	0.464004
CGTTTGTCATCAGAATCAGAGGG		GCTGGACAATGCCATTGAGAAGG		GGGAGGCAGCCAGCAGGTGGCGG		CGTTTGTCATCAGAATCAGAGGG	CCCAAATTGGCGTTTGTCATCAGAATCAGAGGGTAAGTTCAGT	0.561846
GTACAGAACTGAAATTCGAATGG		TCTGAAGGCGCACCCTACAATGG		AGCCGTCAGCACCACTCTCTTGG		GTACAGAACTGAAATTCGAATGG	ATAGGCAGATGTACAGAACTGAAATTCGAATGGCGAGGATGGC	0.543913
TTTCCGGCTGGAACCATGGAGGG		AGGCCAACTCTTCCGGCGAGAGG		CACCTCTACATCATGGGGCAAGG		TTTCCGGCTGGAACCATGGAGGG	ACTTCCTCTTTTTCCGGCTGGAACCATGGAGGGTGTAGAGTGA	0.662482
TGCCCAGCCGAAAGGAAAGAAGG		ATACAATGCACCAGCGGAAAAGG		TAAACTGCCCACCTCAGTCCAGG		TGCCCAGCCGAAAGGAAAGAAGG	GTTTTCTTTCTGCCCAGCCGAAAGGAAAGAAGGCCAAGGGAAA	0.552818
GCCGAAAGGAAAGAAGGCCAAGG		AAGATGAATTCTGGGCCGCCTGG		TAGGTCCCAATCCAAAGATTCGG		GCCGAAAGGAAAGAAGGCCAAGG	TTTCTGCCCAGCCGAAAGGAAAGAAGGCCAAGGGAAAGAAGGT	0.687716
GAAGCAGGAGGCTAAGAAAGTGG		TAGTCCAGGGCTTCGCCGCCAGG		TGCTCTACCACACACACCTGAGG		GAAGCAGGAGGCTAAGAAAGTGG	CTGTCGTGAAGAAGCAGGAGGCTAAGAAAGTGGTGAATCCCCT	0.655884
AGAGAGCCATCCTCTATAAGCGG		TTTCTACTCTCTTGACAGCCTGG		TGTCCTCACACAGAGACTTAAGG		AGAGAGCCATCCTCTATAAGCGG	TTGCAGCGGCAGAGAGCCATCCTCTATAAGCGGCTGAAAGTGC	0.555583
GTGAACTGGTTAATCGCAGGAGG		TACAGGTTTCTATCCACCAGCGG		CATGTCATACCACTTGCCTCTGG		GTGAACTGGTTAATCGCAGGAGG	CAGGGCCTGGGTGAACTGGTTAATCGCAGGAGGCACTTTCAGC	0.614402
TGCGATTAACCAGTTCACCCAGG		ACTTTCAGCCACCGTACAAGTGG		GGCTTCCTGCGACCAGTGTCAGG		TGCGATTAACCAGTTCACCCAGG	AAGTGCCTCCTGCGATTAACCAGTTCACCCAGGCCCTGGACCG	0.768931
TGTCTCTGGTCTGTACTTGTGGG		AATTGCTCAGCCTTGCCAGCAGG		AGTGAACAGGACTCTGAGCCAGG		TGTCTCTGGTCTGTACTTGTGGG	TCTCTTGCTTTGTCTCTGGTCTGTACTTGTGGGCCAGCTTAAG	0.635313
AGAGAAGAAGCAGAGACTGTTGG		TGTACAGTAGGCATGCACAAAGG		CAGCTTCCTCAGGAATGGGTAGG		AGAGAAGAAGCAGAGACTGTTGG	AGACAAAGCAAGAGAAGAAGCAGAGACTGTTGGCCCGGGCCGA	0.651666
CGGGCCGAGAAGAAGGCTGCTGG		GAGTTTGGAACTTGCACGGAAGG		TCTGTCATCTTGCAGCGTTGTGG		CGGGCCGAGAAGAAGGCTGCTGG	ACTGTTGGCCCGGGCCGAGAAGAAGGCTGCTGGCAAAGGGGAC	0.534181
GTTCTCCACCAAGGTGGTGACGG		GAGAGATGTTGTTGCACAGCAGG		CCCTCAGGACCCCAAACAGAAGG		GTTCTCCACCAAGGTGGTGACGG	GAGCTTTCTTGTTCTCCACCAAGGTGGTGACGGTGTTAACTCC	0.652137
TTTCTTGTTCTCCACCAAGGTGG		GCAGGACTTGATCTTGCCAAAGG		AACTGTCCCCTCAGGTGGGGAGG		TTTCTTGTTCTCCACCAAGGTGG	CCAGCTGAGCTTTCTTGTTCTCCACCAAGGTGGTGACGGTGTT	0.57919
GGAGAACAAGAAAGCTCAGCTGG		GGCTCGGCCTACATTGAGCAGGG		AATAACCAGCCTGCTGTCTCTGG		GGAGAACAAGAAAGCTCAGCTGG	CCACCTTGGTGGAGAACAAGAAAGCTCAGCTGGTGGTGATTGC	0.554747
GGTGGTGATTGCACACGACGTGG		TCACTAGGGCCCTGTCCGGCAGG		AGTAAGAAGGAAGAGGTGTTTGG		GGTGGTGATTGCACACGACGTGG	AAGCTCAGCTGGTGGTGATTGCACACGACGTGGATCCCATCGA	0.808794
CAGGCAAGAAGACAACCAGCTGG		TGTCATTCTTGGTCAGAGCCTGG		GAACGCACCTCCTTCTGTTTGGG		CAGGCAAGAAGACAACCAGCTGG	CGACACAGGGCAGGCAAGAAGACAACCAGCTGGAAGAAAGCAT	0.647894
TTACTGCATTATCAAGGGAAAGG		AGGCAGCTTTGTATTGGACCAGG		TATTCTAGATTGTGAATAATTGG		TTACTGCATTATCAAGGGAAAGG	TGGGGGTCCCTTACTGCATTATCAAGGGAAAGGCAAGACTGGG	0.692762
CAGTGGTGCAGGTCTTCCTGTGG		CGTCTGCGCCTACGTGCGCATGG		GATTGGGACCTAGCAAGGATGGG		CAGTGGTGCAGGTCTTCCTGTGG	GTGAAGGCGACAGTGGTGCAGGTCTTCCTGTGGACTAGACGTC	0.536511
CACCTGTGTGAAGGCGACAGTGG		CGTAAAGATGACCGAGAGAGAGG		GGGTCCTGAGGGTAAACATCGGG		CACCTGTGTGAAGGCGACAGTGG	CTTACGAGTTCACCTGTGTGAAGGCGACAGTGGTGCAGGTCTT	0.635363
TTACGAGTTCACCTGTGTGAAGG		ACAAGATAAACCCAACCAGCAGG		GTTTGCAATCATCTAAGTACTGG		TTACGAGTTCACCTGTGTGAAGG	GGCTGTGTACTTACGAGTTCACCTGTGTGAAGGCGACAGTGGT	0.661033
TAGGGAAGACAAAGGCGCTTTGG		TTCTCTCTCCGAACTGAACAGGG		CGAACGCACCTCCTTCTGTTTGG		TAGGGAAGACAAAGGCGCTTTGG	TCCTGCCTTTTAGGGAAGACAAAGGCGCTTTGGCTAAGCTGGT	0.631286
CCCGGAGACGTCCAGTCCGGCGG		CGCCCATCTCAAGGTTGGCGTGG		GGCTAGTTGCGTGAGTGGCTTGG		CCCGGAGACGTCCAGTCCGGCGG	GTCTTGGTTCCCCGGAGACGTCCAGTCCGGCGGGCAGCAATGA	0.572908
GGCATCTCTGCGGATGGTGGAGG		TTGACAAAGGAGCCGTGGCCTGG		TGGCCTCAGCTGTATCCTACAGG		GGCATCTCTGCGGATGGTGGAGG	GGCCAGCAGGGGCATCTCTGCGGATGGTGGAGGGCTTGCCGAT	0.749031
GAACTGCTGGCCACGAGTACGGG		TTCTGCCGTTTCACCAGGGAGGG		AGCCACCACCTAGAATCGAAAGG		GAACTGCTGGCCACGAGTACGGG	AGGCAAAGAGGAACTGCTGGCCACGAGTACGGGGTGTGGCCAT	0.774537
ATAAGGCAAAGAGGAACTGCTGG		ATAGTGTATGCTGCTGCAGATGG		CGAACTAGATTTGACAGCCATGG		ATAAGGCAAAGAGGAACTGCTGG	TACCACAAATATAAGGCAAAGAGGAACTGCTGGCCACGAGTAC	0.673545
GACAAACCCATCTTGAAGGCTGG		TGAAGACGATAGTGAAGGAGAGG		GCAACTTTGATGCAGCACGCAGG		GACAAACCCATCTTGAAGGCTGG	TGGCCGAATTGACAAACCCATCTTGAAGGCTGGCCGGGCGTAC	0.649949
ACAGGTGTGGTGGCTGGAGGTGG		TAAGGCTGACCTTGGCCCGCAGG		GCCACCACCTAGAATCGAAAGGG		ACAGGTGTGGTGGCTGGAGGTGG	CTGATCCCCTACAGGTGTGGTGGCTGGAGGTGGCCGAATTGAC	0.595616
AACCACAGCTCTGTTGGCTGAGG		TTATTGAAGATCAGCCCGGGCGG		GTCTCTCTCTCATAGGAGCCAGG		AACCACAGCTCTGTTGGCTGAGG	GATACTCACCAACCACAGCTCTGTTGGCTGAGGAGATAACCTT	0.686635
GGAGATAACCTTCTTGGAGCCGG		GGGCGAAGCCAGCAATGACGAGG		TCCATGAATGTGTTATAGTTGGG		GGAGATAACCTTCTTGGAGCCGG	TGTTGGCTGAGGAGATAACCTTCTTGGAGCCGGAGGGCAGCTT	0.655246
GCAAGCTGGCCCGGGCATCAGGG		CACGCACATCATGGTTGGACTGG		CCACCACCTAGAATCGAAAGGGG		GCAAGCTGGCCCGGGCATCAGGG	GGAGACCGTGGCAAGCTGGCCCGGGCATCAGGGAACTATGCCA	0.544672
ATGCCCGGGCCAGCTTGCCACGG		GCTCATGTCCCTGCACGACCTGG		GCACTTGAGAGTTGCTTAAAAGG		ATGCCCGGGCCAGCTTGCCACGG	TAGTTCCCTGATGCCCGGGCCAGCTTGCCACGGTCTCCAGGCT	0.584237
GAGGAGAAGCCTGGAGACCGTGG		CGAGGGCACTTCGGACAACACGG		GGGCTTGAAGTTAATGTCAAAGG		GAGGAGAAGCCTGGAGACCGTGG	GTGCTGCCTGGAGGAGAAGCCTGGAGACCGTGGCAAGCTGGCC	0.725802
TACAATCGTGTGCTGCCTGGAGG		AAATATTGCGGCTGAACGCAAGG		ACGGACCAATGTTAAGGATCTGG		TACAATCGTGTGCTGCCTGGAGG	TGCCTGAGGGTACAATCGTGTGCTGCCTGGAGGAGAAGCCTGG	0.564459
CAGCACACGATTGTACCCTCAGG		TTACAGATCGCTGTGGAGAATGG		CCTGCTTCTTTACAGGTTATTGG		CAGCACACGATTGTACCCTCAGG	CTCCTCCAGGCAGCACACGATTGTACCCTCAGGCATGGTGCCC	0.69256
ATTGGCAATGTGCTCCCTGTGGG		TCCAGTGTCGAAGGCTGGACAGG		AGAGCTCTTGGTTGCAGGGATGG		ATTGGCAATGTGCTCCCTGTGGG	CCAGCTCAACATTGGCAATGTGCTCCCTGTGGGCACCATGCCT	0.677754
CTTGCAGCCCAGCTCAACATTGG		GCAATTCTTCGAATGCCACATGG		GAAACTACCTGCTGCCACCTTGG		CTTGCAGCCCAGCTCAACATTGG	GCTGCTTCCCCTTGCAGCCCAGCTCAACATTGGCAATGTGCTC	0.6448
CTGGCCCGTGTGAATGCCCTCGG		CCAAGTCTACGACGACGAGCTGG		AAACAGGGGCCCGAAACCCAAGG		CTGGCCCGTGTGAATGCCCTCGG	AATACACAAACTGGCCCGTGTGAATGCCCTCGGCGGCAATGAA	0.661991
GCCCGTGTGAATGCCCTCGGCGG		ACAGGTTCAGCTCACTGAAAGGG		AGGAGATGGTGTGGAATTGATGG		GCCCGTGTGAATGCCCTCGGCGG	ACACAAACTGGCCCGTGTGAATGCCCTCGGCGGCAATGAACAG	0.627616
GAGCTGTTCATTGCCGCCGAGGG		CTACATACCTTCTGGCGGCCAGG		AGTGTTGCCATCTTATCAAAAGG		GAGCTGTTCATTGCCGCCGAGGG	GAAGCGGACGGAGCTGTTCATTGCCGCCGAGGGCATTCACACG	0.650461
CGGATCCCGGAAGACCACCTTGG		GCCGATTAAATGGGCCGGCGGGG		CAACAAGAGCTCTTGGTTGCAGG		CGGATCCCGGAAGACCACCTTGG	TAAACCGATACGGATCCCGGAAGACCACCTTGGCGAGGGGCGC	0.59226
CAGGACATCATCCACGACCCGGG		CTTCCCATGAGGTGGTAGCCTGG		TGGTAGAATACCTGACAGACTGG		CAGGACATCATCCACGACCCGGG	CCTCTGCCCACAGGACATCATCCACGACCCGGGCCGCGGCGCG	0.606672
CTACATCAAGGGCATCGTCAAGG		TTTGCGAAACACAGGGAGACAGG		TGTTGTTCTAAAGTAGGAGTTGG		CTACATCAAGGGCATCGTCAAGG	AGCGGCACGGCTACATCAAGGGCATCGTCAAGGTGCGGAACGC	0.716442
GAGCGGCACGGCTACATCAAGGG		CTGGATCCTGGCGGATGAGCAGG		TTCGGCCAAAAGATGTCCCTGGG		GAGCGGCACGGCTACATCAAGGG	GGATTTCGCTGAGCGGCACGGCTACATCAAGGGCATCGTCAAG	0.755194
GTGGATTTCGCTGAGCGGCACGG		CGGCTTCTCTCGTGTGCACCAGG		TCTAAGGGAGAGCGGACCTGTGG		GTGGATTTCGCTGAGCGGCACGG	CCTGCGCGCCGTGGATTTCGCTGAGCGGCACGGCTACATCAAG	0.612965
GCGCCGTGGATTTCGCTGAGCGG		AGTTGCATCGAGAGAAGAGCAGG		TGAACTGGTTCTCATCTACTAGG		GCGCCGTGGATTTCGCTGAGCGG	GCGCGCCTGCGCGCCGTGGATTTCGCTGAGCGGCACGGCTACA	0.669636
GCGCACGTGAAGCACCGTAAAGG		AGTGCCCAGCAAGTGCGGACAGG		TTGCCCCATGTCCAGGCTCATGG		GCGCACGTGAAGCACCGTAAAGG	TGTGTTCCGCGCGCACGTGAAGCACCGTAAAGGCGCTGCGCGC	0.663387
GTGCGCGCGGAACACAGACCCGG		TTCAGCTATCTCACGTGAGAGGG		ACAGAAGAAGCTGACCATAGAGG		GTGCGCGCGGAACACAGACCCGG	GGTGCTTCACGTGCGCGCGGAACACAGACCCGGCGCCCTTCCT	0.650239
CGTGGACAGAGGAAGGGCGCCGG		ATCTCCGAAATGCTAAAGCCTGG		ACTTACTGATCCGAAGATCCAGG		CGTGGACAGAGGAAGGGCGCCGG	CCGTGTGATCCGTGGACAGAGGAAGGGCGCCGGGTCTGTGTTC	0.579676
GTGATCCGTGGACAGAGGAAGGG		TCCTCAATTTATCGGAAGGCAGG		TAAGGCACACAGAAGATTATAGG		GTGATCCGTGGACAGAGGAAGGG	CATGGGCCGTGTGATCCGTGGACAGAGGAAGGGCGCCGGGTCT	0.598478
TCCACGGATCACACGGCCCATGG		GCCTACATTCGCTCTCAGACTGG		AAAAATAGGATTCCCAGCTTTGG		TCCACGGATCACACGGCCCATGG	CCTTCCTCTGTCCACGGATCACACGGCCCATGGCGACGGGTCC	0.676864
AAAGATGAATTAATCCTTGAAGG		TCCTTCCTTCCGCCGCAACATGG		CTTACACAAAGCAAGAGCTTTGG		AAAGATGAATTAATCCTTGAAGG	TCAAGCCCAGAAAGATGAATTAATCCTTGAAGGAAATGACATT	0.494772
CGCAGGGTTCGGATGAGACCAGG		GGCTTCAAATGCCGCCGCCATGG		GAGTCCAGAGGAAGTATTTATGG		CGCAGGGTTCGGATGAGACCAGG	AAAATATATCCGCAGGGTTCGGATGAGACCAGGTATGTGCATA	0.622818
CAACAAGAGACCCATTCTCCTGG		AGAGCTACCTGTTGCTGAGCTGG		ACCTGTCCCGGTAACTGGAACGG		CAACAAGAGACCCATTCTCCTGG	TTTCGGATTTCAACAAGAGACCCATTCTCCTGGATAACAACGT	0.628996
ACACAGACCTCATCTTGTAACGG		CCCTCACCCGGTTGTAAGAACGG		CCAAACAGCAAGTAAAATTTGGG		ACACAGACCTCATCTTGTAACGG	AAGTGAGCATACACAGACCTCATCTTGTAACGGAAGCCCTATG	0.59293
AGGGCTTCCGTTACAAGATGAGG		GCGTGGAGTCATGATTAACAAGG		CGATATTGAGCAGTGTCCCAGGG		AGGGCTTCCGTTACAAGATGAGG	TATTTAACATAGGGCTTCCGTTACAAGATGAGGTCTGTGTATG	0.728518
CATGATCAAGGGTGTTACACTGG		CTGAATGAACCTCTGCCAACTGG		GCTTACTTGGATTAAAAAGCAGG		CATGATCAAGGGTGTTACACTGG	ATGTACAGAACATGATCAAGGGTGTTACACTGGTAAGCAGATG	0.843406
CATGTACAGAACATGATCAAGGG		GGGTGCGCTGCACCTCGAAGCGG		GTGTGTAACCATGAGAAAGTGGG		CATGTACAGAACATGATCAAGGG	TATTTGTAGTCATGTACAGAACATGATCAAGGGTGTTACACTG	0.730198
ATGACTACAAATAGTCCGAACGG		CTCACGTTCAGTCGTGAACATGG		TAGAAGGTGAATTCTGAGCCAGG		ATGACTACAAATAGTCCGAACGG	TGTTCTGTACATGACTACAAATAGTCCGAACGGTAGCCAGTTC	0.711085
GAAAGGAACTGGCTACCGTTCGG		GGCGCAAGATATTCTGCACCTGG		TGCAGAAAAGCTATTTGACTTGG		GAAAGGAACTGGCTACCGTTCGG	TGGGGTAACAGAAAGGAACTGGCTACCGTTCGGACTATTTGTA	0.674251
GCTCCGGGTTGACAAATGGTGGG		TTCTACCATAGTGTCGGCGCTGG		AATTACAGGGCTCGTCCAACTGG		GCTCCGGGTTGACAAATGGTGGG	TTCTGTTACAGCTCCGGGTTGACAAATGGTGGGGTAACAGAAA	0.863054
TGTGATTGAAGTCCCTCCGCAGG		TGGTTGTGAACGCATAGGGCTGG		CCTCAAACTTTGAACTGGTAAGG		TGTGATTGAAGTCCCTCCGCAGG	TCTACATTGATGTGATTGAAGTCCCTCCGCAGGGTTCCTCTGG	0.618825
CTAGTCGACATTACTCTGAAGGG		CCCTCCTGGTTGGGATAGCCAGG		GTAGTGGACCTTACCCATACCGG		CTAGTCGACATTACTCTGAAGGG	GTTCTCTCTTCTAGTCGACATTACTCTGAAGGGACGCACAGTT	0.81533
TGCTTTCTCTTACAGAGAGGCGG		ACTGCTCCAGCAGACTGGACAGG		TAAAGAAAAACCTACAGACCTGG		TGCTTTCTCTTACAGAGAGGCGG	TGATGTGATGTGCTTTCTCTTACAGAGAGGCGGATTTGGTCGT	0.534177
TGGTGCCGACAAGAAAGCCGAGG		TCGTGAGCGGCTTCGAGAACTGG		TCATATGGCTTTGCATAATATGG		TGGTGCCGACAAGAAAGCCGAGG	ACTTTCTAGCTGGTGCCGACAAGAAAGCCGAGGCTGGGGCTGG	0.760232
TGGCACAGCACTCCGTCTGTAGG		ACACTCCTAGTCGCCACAAGAGG		TCATCTCTTGGCAAAATGAGAGG		TGGCACAGCACTCCGTCTGTAGG	TTTACTCACGTGGCACAGCACTCCGTCTGTAGGTATCTCTGTC	0.72519
GACCTGCGAGACTCACAAGAGGG		TCACGTACCTATCGGCAAAGCGG		TGAAGTGAATACACAGAGCGTGG		GACCTGCGAGACTCACAAGAGGG	GAGGGTGAGCGACCTGCGAGACTCACAAGAGGGGAAGCTGACA	0.620194
GTAGCCGTCCAGAGACTGGCAGG		CAGCTTGGCAGCGTGGCCACAGG		AGCTTCTGTGACTGTTTCCAAGG		GTAGCCGTCCAGAGACTGGCAGG	ACCCTACGCCGTAGCCGTCCAGAGACTGGCAGGCCTCGGCCTA	0.643167
TCTCTGGACGGCTACGGCGTAGG		ATGGCTGGGTCCCAGCAGGAGGG		AGGTGTTTCAATTCAATACCTGG		TCTCTGGACGGCTACGGCGTAGG	GGCCTGCCAGTCTCTGGACGGCTACGGCGTAGGGTGGCAGGCA	0.584753
AGGGTGGCAGGCACAATCTCCGG		TCTTATCCATCCCGTGGAAAAGG		TAAAGAGGGTGTTGTTGGCAGGG		AGGGTGGCAGGCACAATCTCCGG	GCTACGGCGTAGGGTGGCAGGCACAATCTCCGGGGGCAGATGA	0.632025
GAAGGTAATCACGGAGATACTGG		CAAGTAGGCTCTTCACCAAGGGG		TGGCAGGATTGATAAATCTGAGG		GAAGGTAATCACGGAGATACTGG	GGGGGCAGATGAAGGTAATCACGGAGATACTGGATACCCTCAT	0.645505
GAGATACTGGATACCCTCATTGG		CCGTCCCACTTATGTGGAGCTGG		CCAAAGACAACAAGAGCTCTTGG		GAGATACTGGATACCCTCATTGG	GGTAATCACGGAGATACTGGATACCCTCATTGGTAAGGTACCA	0.614404
ACTGGATACCCTCATTGGTAAGG		TGAGGAGGGTTGCTCCGGCCAGG		CTGTCAGCAAATTTATGGATCGG		ACTGGATACCCTCATTGGTAAGG	TCACGGAGATACTGGATACCCTCATTGGTAAGGTACCAGTAGA	0.670029
TACTGGTACCTTACCAATGAGGG		CCCGAGGAGCCTTCAACACCTGG		TCCTGGTGCATGAAGGTGAGCGG		TACTGGTACCTTACCAATGAGGG	GAGACATTTCTACTGGTACCTTACCAATGAGGGTATCCAGTAT	0.689763
GTACCAGTAGAAATGTCTCCAGG		ACCGGGATCCTCGTCTGAACAGG		GGCCACTTCTAGTTTGGTCTGGG		GTACCAGTAGAAATGTCTCCAGG	CATTGGTAAGGTACCAGTAGAAATGTCTCCAGGCAAACTGTTC	0.597782
CAAGTCCCGAGGCTACGTGAAGG		CTCATTCTCTTGTGGCCAAAAGG		GTTTGTGCTCTGGAGGACCCAGG		CAAGTCCCGAGGCTACGTGAAGG	TACAGTCTCTCAAGTCCCGAGGCTACGTGAAGGAACAGTTTGC	0.762644
TTACAGTCTCTCAAGTCCCGAGG		AGATGTTGCCGCTCCCGCCCAGG		TGGCACACACTTCGAAGTTGAGG		TTACAGTCTCTCAAGTCCCGAGG	GTTTTCTGCCTTACAGTCTCTCAAGTCCCGAGGCTACGTGAAG	0.60728
GGCCTTCATGACATGAAGGTTGG		CTGCTCGGAAGCAGAAGGCCCGG		GTACAGGGCCACTTCTAGTTTGG		GGCCTTCATGACATGAAGGTTGG	CTACCTGCATGGCCTTCATGACATGAAGGTTGGGCACATTCTT	0.720766
GCTCCGGGTGCTTAGGCATGTGG		CCATTACTGTGGATCAGACATGG		TGGCCAGAGCCATCGCTATAGGG		GCTCCGGGTGCTTAGGCATGTGG	TTGTCTGCCAGCTCCGGGTGCTTAGGCATGTGGACATCCTTCT	0.548834
GGGAGTCATGGTGGCCAAGAAGG		TGCCTGGCTCGGGATACACCTGG		TTACTGACCTGGGGAATGCTGGG		GGGAGTCATGGTGGCCAAGAAGG	TTTTTAAGGAGGGAGTCATGGTGGCCAAGAAGGATGTCCACAT	0.742878
GGAGTTCATAAATGGCAATCCGG		TTCTCCTGATCAAGGTCAGCTGG		ATGCTCTCACCTTAAAGTGTTGG		GGAGTTCATAAATGGCAATCCGG	TCCTTAAAAAGGAGTTCATAAATGGCAATCCGGTTCTTCTTAG	0.564796
CCTGCTGGGAGAAACTGGCAAGG		AGTACCCATGTCAGTGGCCAGGG		GTCCATGTGTGGAAGCTCTAAGG		CCTGCTGGGAGAAACTGGCAAGG	AGAAGAGGGTCCTGCTGGGAGAAACTGGCAAGGAGAAGCTCCC	0.594881
CTGGCAAGGAGAAGCTCCCGCGG		TCACTAACCAGTGGCTGGAATGG		ATCTATTCAAGCAAAAATATGGG		CTGGCAAGGAGAAGCTCCCGCGG	CTGGGAGAAACTGGCAAGGAGAAGCTCCCGCGGTACTACAAGA	0.637269
GTACTACAAGAACATCGGTCTGG		TCATGTCTGTCATTCGAGAGTGG		GTCCCGGTAACTGGAACGGAAGG		GTACTACAAGAACATCGGTCTGG	AGCTCCCGCGGTACTACAAGAACATCGGTCTGGGCTTCAAGAC	0.595624
TCTGGGCTTCAAGACACCCAAGG		TCGCCGAGAAATTTCTCAAGGGG		TAAAGTGTTGGTTGTTGTGAGGG		TCTGGGCTTCAAGACACCCAAGG	AGAACATCGGTCTGGGCTTCAAGACACCCAAGGAGGTGCGGGG	0.741012
AATGGACACATTACCAGTGAAGG		CTTGCTGCTTTGAGTGAGAGTGG		AAAGCTCTTGCTGGCCATGGAGG		AATGGACACATTACCAGTGAAGG	TCCGCCCTCGAATGGACACATTACCAGTGAAGGGGCATTTCTT	0.610361
TGTAGTGCAGATAGTCTCGGCGG		TGTGCTGCCCACCAAGGAGCTGG		ACCAATGTTAAGGATCTGGTGGG		TGTAGTGCAGATAGTCTCGGCGG	TACTTGCGGATGTAGTGCAGATAGTCTCGGCGGATGACAATGG	0.629301
TCTTGTGGCGCTTCTCGAAGCGG		GCCCTACATGACCCGGGAGCAGG		TCACTGACTGGACCCATGGGTGG		TCTTGTGGCGCTTCTCGAAGCGG	ACAGACATGTTCTTGTGGCGCTTCTCGAAGCGGTTGTACTTGC	0.497235
CACTGCGCTCACCTGAAGCAGGG		GCCATGGATACTGTGGAGCAAGG		ACCAAGCAACTTCTTAGTGTTGG		CACTGCGCTCACCTGAAGCAGGG	CCTGATGGGCCACTGCGCTCACCTGAAGCAGGGGGACAGGTGT	0.600136
GCACTGTCTTGCTCAGAGGCCGG		GCTCGGATTGAGTCTTCAGCCGG		AGAAAGTAACAACGTGGAAGAGG		GCACTGTCTTGCTCAGAGGCCGG	ACGTTGAAGCGCACTGTCTTGCTCAGAGGCCGGCACTCGCCCA	0.503272
CAACGTGCTCAAGGTCACCAAGG		CGGAAGAAGATACCTCAGAAAGG		AGCTGGCTCTGCAGTGCAGGAGG		CAACGTGCTCAAGGTCACCAAGG	CAGTGCGCTTCAACGTGCTCAAGGTCACCAAGGCTGCCGGCAC	0.649601
CTCAAGGTCACCAAGGCTGCCGG		AGCTTCGAGGCCAAATCCACAGG		GAACAGTAAGAAGCAGCGCCTGG		CTCAAGGTCACCAAGGCTGCCGG	CTTCAACGTGCTCAAGGTCACCAAGGCTGCCGGCACCAAGAAG	0.596338
CTGGAACTGCTTCTTGGTGCCGG		ACAGGTGATACACTTGGAGCTGG		TGATTTACTGCATCACTTGTAGG		CTGGAACTGCTTCTTGGTGCCGG	CTCAGAACTTCTGGAACTGCTTCTTGGTGCCGGCAGCCTTGGT	0.6178
TGCTAGGCCATCGTGGATGAGGG		GGATTCTCAGATAGTGGAGGAGG		TGGAACAATCAGGAGAAAATTGG		TGCTAGGCCATCGTGGATGAGGG	GAATTCCACGTGCTAGGCCATCGTGGATGAGGGCAGTCTTCAG	0.77422
ATCCACGATGGCCTAGCACGTGG		ATGAGCAGGAAGGCTCGGACCGG		AAGGCAGCTCTGAACATCTAGGG		ATCCACGATGGCCTAGCACGTGG	GACTGCCCTCATCCACGATGGCCTAGCACGTGGAATTCGCGAA	0.712967
CAAGCACACAAAGATGGGCTTGG		CATCGTCCATGGCCCACCAGAGG		ACACTTCATCCACCCCACACCGG		CAAGCACACAAAGATGGGCTTGG	CAGTTGGATGCAAGCACACAAAGATGGGCTTGGCGCCTGAAAT	0.677559
GGATGCAAGCACACAAAGATGGG		AGAGCGCAGACCCTGCAGAATGG		CCTCTTGAGAATGGCTTACTTGG		GGATGCAAGCACACAAAGATGGG	CATCACAGTTGGATGCAAGCACACAAAGATGGGCTTGGCGCCT	0.655142
TATGTATGTCAAGTTGGTGGAGG		GGATCACCATCCATCTCAACAGG		CTAACTGCGCAACCTTCTTTAGG		TATGTATGTCAAGTTGGTGGAGG	GTGATGAGCCTATGTATGTCAAGTTGGTGGAGGCCCTTTGTGC	0.643195
AAGAAACTAGGAGAATGGGTAGG		CCTCGCCCACATAGGCAGCCTGG		GTCACAATGATGGGTGATCAAGG		AAGAAACTAGGAGAATGGGTAGG	TGATGACAACAAGAAACTAGGAGAATGGGTAGGCCTTTGTAAA	0.716977
GGACTATGGCAAGGAGTCTCAGG		CTGTCGAGCGCCTGTGCAGATGG		TAGCTTTATTCAGTAGGGAGTGG		GGACTATGGCAAGGAGTCTCAGG	TTTTTTTTAAGGACTATGGCAAGGAGTCTCAGGCCAAGGATGT	0.486199
ATCATCTACAGCCTCTGCCCTGG		AGCAAATCTTCGGGCAAGGAGGG		CATAAAGCAGTGCAAGGTTGTGG		ATCATCTACAGCCTCTGCCCTGG	TTTTCAGTGAATCATCTACAGCCTCTGCCCTGGTCGCATAAAT	0.649818
GCATCTTGAGAGGAACAGAAAGG		AAGGAGGCTCTGTTCTCAGAGGG		CCATAAATGTAGCTCTTGTCTGG		GCATCTTGAGAGGAACAGAAAGG	CTGTTCGAAAGCATCTTGAGAGGAACAGAAAGGTAAGCTAATA	0.582067
CTGTTCGAAAGCATCTTGAGAGG		TTCACCCTTCACGTGAACAGGGG		CTAGTTTGGTCTGGGCTTGTCGG		CTGTTCGAAAGCATCTTGAGAGG	AAAGCAGTTGCTGTTCGAAAGCATCTTGAGAGGAACAGAAAGG	0.505643
GTTGACATCTGACGACGTGAAGG		CAGCATAGCTACTGGAAGGGAGG		GCAACTTCCCAGCATTCCCCAGG		GTTGACATCTGACGACGTGAAGG	AGTGGTTGAAGTTGACATCTGACGACGTGAAGGAGCAGATTTA	0.783869
CAGGAAGGGCCTGTCCCAGTCGG		AGTTCCTCCGAGATGTGGACTGG		GGACAGCAGTAGAACCAACCTGG		CAGGAAGGGCCTGTCCCAGTCGG	CTTCTCTCCCCAGGAAGGGCCTGTCCCAGTCGGCTTTACCCTA	0.567591
TGGGTCGCATGCATGCTCCCGGG		AGGCCCTGTACCGCATGGCCTGG		TGAACTGGTAAGGTTAAGGCTGG		TGGGTCGCATGCATGCTCCCGGG	GCCGCCATCATGGGTCGCATGCATGCTCCCGGGTGAGCTCGGG	0.643987
GGTATGAAGATCGGGCGGATTGG		GCAAGGCTGTTGGCCTAAGCAGG		AAGCTATTTGACTTGGTGGATGG		GGTATGAAGATCGGGCGGATTGG	TGCCCGCTCGGGTATGAAGATCGGGCGGATTGGTAAGTGCCCC	0.641257
GGATGTGGCCCAGAGGTGCAAGG		CCAATCGCTCGCAGACCGGCTGG		AGTAACAACGTGGAAGAGGTAGG		GGATGTGGCCCAGAGGTGCAAGG	TGGCTGCCCAGGATGTGGCCCAGAGGTGCAAGGAGCTGGGTAT	0.54521
GCAGCCAACATAGCAGCATATGG		AGACTTCTCTACGTCGGAGGAGG		CTCACCTAAATTTCATCTCTTGG		GCAGCCAACATAGCAGCATATGG	CACATCCTGGGCAGCCAACATAGCAGCATATGGTGAGGATTCA	0.625528
GACTGGTGGGATGAAGGTAAAGG		CGGTGTATTGCGCCTCAGCATGG		TACCTGACAGACTGGGTTATGGG		GACTGGTGGGATGAAGGTAAAGG	TCTGCCGTGTGACTGGTGGGATGAAGGTAAAGGCAGACCGAGA	0.798607
CCGTGTGACTGGTGGGATGAAGG		GGGACGTCGCTCAGACCAAGGGG		AACAAGAGCTCTTGGTTGCAGGG		CCGTGTGACTGGTGGGATGAAGG	AAACCATCTGCCGTGTGACTGGTGGGATGAAGGTAAAGGCAGA	0.670396
CCATCTGCCGTGTGACTGGTGGG		CGTCATGCCTGCAACGGGCCCGG		ACTGAAACTTTACGTAAATGTGG		CCATCTGCCGTGTGACTGGTGGG	CCCAGGGAAACCATCTGCCGTGTGACTGGTGGGATGAAGGTAA	0.603369
TGCCAGAAAGATCAGTGACATGG		GCTGACGCTTGTCACCCACCAGG		AGTGGTCTCATGCACTCCATAGG		TGCCAGAAAGATCAGTGACATGG	GGTACTCACTTGCCAGAAAGATCAGTGACATGGACAAAAGTGT	0.530806
CATTGAAGGATGCAAAGATATGG		AAGTCTTGGCGGTGGAGCCATGG		TCCATGCAGACTCTCTTCCGAGG		CATTGAAGGATGCAAAGATATGG	ACAAAAGTGTCATTGAAGGATGCAAAGATATGGCAGACACCAA	0.500879
CTCGGACCTCAGGTGGCTGAAGG		GAAAGCCGAGAAGTTTCCACTGG		ACTGCTGTAGCTTTGGCTTCTGG		CTCGGACCTCAGGTGGCTGAAGG	GGTCATCAGCCTCGGACCTCAGGTGGCTGAAGGAGAGAATGTA	0.614701
CATCAGCCTCGGACCTCAGGTGG		CCAGGATGTCCTGTGAAGAAGGG		ACTTATAGCTTCTTGTCTCCAGG		CATCAGCCTCGGACCTCAGGTGG	AAGAACAGGTCATCAGCCTCGGACCTCAGGTGGCTGAAGGAGA	0.54806
GCGGTAGGTGAACTTGCGGAAGG		GCACCCATGTCTTCCTCCCAAGG		GGCAACACTTCTTGCATACCTGG		GCGGTAGGTGAACTTGCGGAAGG	GGTCCACGCCGCGGTAGGTGAACTTGCGGAAGGTCCGCTTCTT	0.605532
GTCGAGGTCCACGCCGCGGTAGG		AACCATGGCAGAGTCCAGAAAGG		GGTAGAATACCTGACAGACTGGG		GTCGAGGTCCACGCCGCGGTAGG	CCAGCAGCTGGTCGAGGTCCACGCCGCGGTAGGTGAACTTGCG	0.77701
ACAGTGCGCGCCAGCGGCGGCGG		CGCTTCGGCATGACGCAGACGGG		TGATGCTGTGTATTGTCACTCGG		ACAGTGCGCGCCAGCGGCGGCGG	ATGCAGCTGTACAGTGCGCGCCAGCGGCGGCGGCTGAACCGGG	0.63538
GGCGCCGCCCATGGAGAAGCCGG		TCAAACCCGATCCCAGGCACAGG		ATCTCTGGCATGTGTGACTGAGG		GGCGCCGCCCATGGAGAAGCCGG	CCAAGAAGGAGGCGCCGCCCATGGAGAAGCCGGAAGTGGTGAA	0.622733
AGTGGTGAAGACGCACCTGCGGG		ACCAAGATCTTCTGCTGAAGAGG		CAGAAATTCTCAAGTGGTTGCGG		AGTGGTGAAGACGCACCTGCGGG	AGAAGCCGGAAGTGGTGAAGACGCACCTGCGGGACATGATCAT	0.809429
GTAGGATGATCATGTCCCGCAGG		CCATAGCCATTTCGACCACCTGG		CAGCCACAGCTACCCAAAAGAGG		GTAGGATGATCATGTCCCGCAGG	ACCATCTCGGGTAGGATGATCATGTCCCGCAGGTGCGTCTTCA	0.659341
CATGATCATCCTACCCGAGATGG		GGGTGGGAATCTGCCTACCATGG		CCAAACGTAAAGCAGCAGTTTGG		CATGATCATCCTACCCGAGATGG	ACCTGCGGGACATGATCATCCTACCCGAGATGGTGGGCAGCAT	0.638636
TGCTGCCCACCATCTCGGGTAGG		TGTAACCTGTGAGCTAGAGCTGG		GATAATCCGTATTCTTAGCAAGG		TGCTGCCCACCATCTCGGGTAGG	ACGCCCACCATGCTGCCCACCATCTCGGGTAGGATGATCATGT	0.666514
AGCATGGTGGGCGTCTACAACGG		CATTCCGATGCTTCAGCGCCAGG		TCCCACTGCAGGAAACACTGAGG		AGCATGGTGGGCGTCTACAACGG	GATGGTGGGCAGCATGGTGGGCGTCTACAACGGCAAGACCTTC	0.565556
CAACGGCAAGACCTTCAACCAGG		TGCAAGTTTCTTCTTGGCGATGG		TTCACAAGACCATTGTTAAGAGG		CAACGGCAAGACCTTCAACCAGG	TGGGCGTCTACAACGGCAAGACCTTCAACCAGGTGGAGATCAA	0.650215
TGGAGAACTCGCCCAGGTAGTGG		TCCAGCCGGACATCGCCGACCGG		GAACTTCGGAATTCTGCCTCTGG		TGGAGAACTCGCCCAGGTAGTGG	TTGTAGGTGATGGAGAACTCGCCCAGGTAGTGGCCGATCATCT	0.644918
AGGTGATGGAGAACTCGCCCAGG		TATTGTCTTCAATAGGCCGCTGG		GAGAGAAAATAAAACCCCAGAGG		AGGTGATGGAGAACTCGCCCAGG	ACGGGCTTGTAGGTGATGGAGAACTCGCCCAGGTAGTGGCCGA	0.750047
ATGGTCCATGATGCCAGCTGAGG		TGGTTCGTAACACTCGCCACAGG		AATCCATGAGCCTGGACATGGGG		ATGGTCCATGATGCCAGCTGAGG	TTGCTTCTTCATGGTCCATGATGCCAGCTGAGGTTGTCAGTAC	0.692428
ATTGTACTGACAACCTCAGCTGG		TGGCCGCCAGTTCAGCAGCCAGG		AGCAGATATCCGGTGTGGGGTGG		ATTGTACTGACAACCTCAGCTGG	CCATAGTTTCATTGTACTGACAACCTCAGCTGGCATCATGGAC	0.559543
TGACGTGCAACTCAAAGACCTGG		CTTCGCCTCGGTCAGGCGGACGG		CACTAAAGGAGACTCAGCCATGG		TGACGTGCAACTCAAAGACCTGG	GCCCCAGATTTGACGTGCAACTCAAAGACCTGGAAAAATGGCA	0.541915
TTGTTGTGAACCTCACAGGCAGG		TGTCGCGCTGGTACTTCGGGGGG		CATGGCCGCGCACAGGCCGGTGG		TTGTTGTGAACCTCACAGGCAGG	GCTGGGAAAATTGTTGTGAACCTCACAGGCAGGCTAAACAAGG	0.567594
CTCACTGTGATGATGAAGCATGG		AACACAACAGCTTCTGGGACTGG		GAGTAAATCCACTTACCTATAGG		CTCACTGTGATGATGAAGCATGG	CGTCCGGTTTCTCACTGTGATGATGAAGCATGGTAAGTCTGCT	0.575975
TCATCATCACAGTGAGAAACCGG		TGGCTTTCCACCGTCGGGCCAGG		ACACTCCCCCAAGGGCACAAAGG		TCATCATCACAGTGAGAAACCGG	TTACCATGCTTCATCATCACAGTGAGAAACCGGACGATGACTT	0.556903
GAGAAACCGGACGATGACTTTGG		AGTTATCCAGAACCAACAGCTGG		AGTACAGCAGAATTAATTACAGG		GAGAAACCGGACGATGACTTTGG	TCATCACAGTGAGAAACCGGACGATGACTTTGGAGCACGGCCT	0.730838
CGTGCTCCAAAGTCATCGTCCGG		ACATGATCTTCTGCTGGAGCTGG		CAGAATTGCTTCTCTGCTGGAGG		CGTGCTCCAAAGTCATCGTCCGG	CTTATTAGGCCGTGCTCCAAAGTCATCGTCCGGTTTCTCACTG	0.606085
AGCACGGCCTAATAAGCACCTGG		AGTCCATATCAGCAGACAGCTGG		AAGATGAGCTGCCACATCAAGGG		AGCACGGCCTAATAAGCACCTGG	ATGACTTTGGAGCACGGCCTAATAAGCACCTGGCGTTTGCCTC	0.697366
AATGGTGCGCATGAATGTCCTGG		ATGGAGGCGCGCTTCACGCGCGG		AGTACACCAAGTATCATGAGCGG		AATGGTGCGCATGAATGTCCTGG	GAACAGCCACAATGGTGCGCATGAATGTCCTGGCAGATGCTCT	0.601746
GTCACGATGGGCTTATCGGTAGG		CACCTACATCTCCGTGCCCAAGG		CTTTGTGCAGAGGCGAGTCCTGG		GTCACGATGGGCTTATCGGTAGG	TGAGTTTTGAGTCACGATGGGCTTATCGGTAGGATTTCTGGTA	0.781355
GGTCAGCTACCAGCAGGGTCCGG		CCAGAATGTGCAGCGCAAGCAGG		AAGATGTTTGGTATTGTGGTGGG		GGTCAGCTACCAGCAGGGTCCGG	CAGCGACGAGGGTCAGCTACCAGCAGGGTCCGGTCATACTGGA	0.609944
GGGTCCGGTCATACTGGATGAGG		GGCACGTTTCTGCAGCAAACTGG		ACATGAAAAAGAAGAATTCAAGG		GGGTCCGGTCATACTGGATGAGG	GCTACCAGCAGGGTCCGGTCATACTGGATGAGGATGTCTTTGA	0.700182
GTAATAGGCCACCAGGGCTTTGG		GGACTCAAGCGACGAGCGCGTGG		AATCCACTTACCTATAGGAAGGG		GTAATAGGCCACCAGGGCTTTGG	CACATTTCTGGTAATAGGCCACCAGGGCTTTGGAGATGGACTG	0.525002
TCAGTCCATCTCCAAAGCCCTGG		AGTAGTCTCTGCTCCGGCGGCGG		AGAAGCAGCGCCTGGATCTTCGG		TCAGTCCATCTCCAAAGCCCTGG	CAGCTATCCGTCAGTCCATCTCCAAAGCCCTGGTGGCCTATTA	0.607579
TGCGCGGCTCAATCATCTCCAGG		CATCACCATCTGGTCCAGAATGG		GCAGAAACTGATTATGAAATGGG		TGCGCGGCTCAATCATCTCCAGG	TACTGTAGCGTGCGCGGCTCAATCATCTCCAGGGGCCGCCCGT	0.661838
GTCTCATCAAGGTGAACGGGCGG		AGATCTGTCGGAACTGGGAGCGG		ACACATGCCAGAGATTGCTCAGG		GTCTCATCAAGGTGAACGGGCGG	CGCGGCAATGGTCTCATCAAGGTGAACGGGCGGCCCCTGGAGA	0.715755
ACGCGGCAATGGTCTCATCAAGG		GCTCTAACTTCCGACGGACCTGG		GGGCTGTGACAGTTCCCAGCGGG		ACGCGGCAATGGTCTCATCAAGG	CGCACTGCAAACGCGGCAATGGTCTCATCAAGGTGAACGGGCG	0.521292
GCTGTGGCGCACTGCAAACGCGG		CCAGGGCTCGCCATGAAGCCAGG		CATGAGACCACTGTCTACGTTGG		GCTGTGGCGCACTGCAAACGCGG	GACAGCGACAGCTGTGGCGCACTGCAAACGCGGCAATGGTCTC	0.744318
ACAGAAGACAGCGACAGCTGTGG		AGCGCCTCCAAGGAGAAACGAGG		GCACACACTTCGAAGTTGAGGGG		ACAGAAGACAGCGACAGCTGTGG	CTTGTATCTTACAGAAGACAGCGACAGCTGTGGCGCACTGCAA	0.591927
CAGCGGGCCCTTGGACGGCATGG		GCCAGCGTCCACAAAGCAGGTGG		ACAGTTATAGATATAGACTGCGG		CAGCGGGCCCTTGGACGGCATGG	GCACAGACTGCAGCGGGCCCTTGGACGGCATGGCTCCGAGCGT	0.523142
TTGAAATTCATCCCAACTGTAGG		ACAGCTCAAGCGCATGGCCCAGG		CACCTTAACCATTGCAAACCAGG		TTGAAATTCATCCCAACTGTAGG	CCGAGGCGTTTTGAAATTCATCCCAACTGTAGGCTGAGTGACC	0.482393
AGGTCACTCAGCCTACAGTTGGG		TCTCGAAGAGGCAGCAGAAGAGG		CTGACAAAAATCCTTCAACAAGG		AGGTCACTCAGCCTACAGTTGGG	TCCAACCTTCAGGTCACTCAGCCTACAGTTGGGATGAATTTCA	0.600383
TGGACAGACTGCCGAAGTCCTGG		CCTGAGGGTGTAAGTCAACAGGG		GAAGATGAAAGTGCGCAAACAGG		TGGACAGACTGCCGAAGTCCTGG	ACCTGAAGGTTGGACAGACTGCCGAAGTCCTGGAACGAGAAAA	0.565173
TTCAATAATCTCCTGATCCAAGG		TTCAGGGCTCTTATTGCAGGAGG		AGCTACAGTAAAAGAAAAAAAGG		TTCAATAATCTCCTGATCCAAGG	CAGGATCTACTTCAATAATCTCCTGATCCAAGGCTGAGACCTA	0.523108
GTAGGTCTCAGCCTTGGATCAGG		CGCTATGATCATCGACAAGCTGG		GAGAACACTTTACCTGTCCTTGG		GTAGGTCTCAGCCTTGGATCAGG	TCGTTTCCTTGTAGGTCTCAGCCTTGGATCAGGAGATTATTGA	0.637211
GAGAGACAATTATGTTCCTGAGG		CCTCCAGGTCATGGGTGGCATGG		ACTGGAAAAATGTCTTGCTGGGG		GAGAGACAATTATGTTCCTGAGG	AGAGAGAAAGGAGAGACAATTATGTTCCTGAGGTAAACTTTCT	0.586039
CTGATGAAGCGAATTCAGAGAGG		AACTCTTCTTCAGAGACGCGAGG		GGAGACTATCTAAAGTATGCAGG		CTGATGAAGCGAATTCAGAGAGG	TGTCACGCATCTGATGAAGCGAATTCAGAGAGGCCCAGTAAGA	0.511608
TCGTGTGGAAGTCGTTGCCCAGG		ATCATGAAGAGTTCAGGAGCTGG		TTACACAACAGGAAAGACTTTGG		TCGTGTGGAAGTCGTTGCCCAGG	ACGCGCTTGTTCGTGTGGAAGTCGTTGCCCAGGCGCGTGTAGT	0.666721
GTACTCAACACCAACATCGATGG		CGAGCGCCATTGACAAGCAATGG		CTTCTTGTCTCCAGGTCTGTAGG		GTACTCAACACCAACATCGATGG	TATTTTGCGAGTACTCAACACCAACATCGATGGGCGGCGGAAA	0.491431
CTTAATGGCAGTGATGGCAAAGG		CCAACATACAGTGGAACGCAAGG		GAAGGGTCACCATGATGAATGGG		CTTAATGGCAGTGATGGCAAAGG	CTTCACTTACCTTAATGGCAGTGATGGCAAAGGCTATTTTCCG	0.585397
ACTTACCTTAATGGCAGTGATGG		GATCCTTTGTTTCCAGGGCCAGG		CACATCCTACCCCGTAAAAAAGG		ACTTACCTTAATGGCAGTGATGG	ACCCTACTTCACTTACCTTAATGGCAGTGATGGCAAAGGCTAT	0.601522
GGGCCGAAGATATGCTCATGTGG		AGTCCACCTACAGTTCCAAAAGG		CAGACACAAAGGCTCCTAAAAGG		GGGCCGAAGATATGCTCATGTGG	TTCAGGGTGTGGGCCGAAGATATGCTCATGTGGTGTTGAGGAA	0.855664
CAGACATTGACCTCACCAAGAGG		CTCCTCCTGTTGGCACAAACTGG		CTGCTTCCTCACAGAGGTGGCGG		CAGACATTGACCTCACCAAGAGG	TTGAGGAAAGCAGACATTGACCTCACCAAGAGGGCGGGAGAAC	0.739068
ATTGACCTCACCAAGAGGGCGGG		TTGGCTATGCTTAGGGAAGCTGG		TTCAATGGAAAATGTTCCTATGG		ATTGACCTCACCAAGAGGGCGGG	GAAAGCAGACATTGACCTCACCAAGAGGGCGGGAGAACTCACT	0.625783
GTTCTCCCGCCCTCTTGGTGAGG		TTGCTTGGTCAGAAGAAGCCAGG		AAAGGAGATACTTACACAACAGG		GTTCTCCCGCCCTCTTGGTGAGG	TCCTCAGTGAGTTCTCCCGCCCTCTTGGTGAGGTCAATGTCTG	0.553706
GGGAGAACTCACTGAGGATGAGG		CGTCAGCTGTGCCCGCCAACAGG		AGGAGAACTCCCTATAGCGATGG		GGGAGAACTCACTGAGGATGAGG	CCAAGAGGGCGGGAGAACTCACTGAGGATGAGGTGAGGACAAG	0.714795
TGGTGATCACACGTTCCACCTGG		CATCATGGTGAAGCTCGCGAAGG		CAATTCGTAATAAAGGATCCAGG		TGGTGATCACACGTTCCACCTGG	TTCTGCATAATGGTGATCACACGTTCCACCTGGCAGGCAGACC	0.593776
ACCAGTCTGGGATCTTGTACTGG		ACATGTTGTTGAAGCGGAACAGG		TTACCAGCCATATCAGTCTGTGG		ACCAGTCTGGGATCTTGTACTGG	CTGTTCAAGAACCAGTCTGGGATCTTGTACTGGCGTGGATTCT	0.497051
GTCTGTTCAAGAACCAGTCTGGG		ACAATGTTCAGCTGTTCCAGGGG		GTTTGAGAGATTGGTGGAACTGG		GTCTGTTCAAGAACCAGTCTGGG	ACATCCTTCTGTCTGTTCAAGAACCAGTCTGGGATCTTGTACT	0.653445
CTGGTTCTTGAACAGACAGAAGG		ATCACCGTCTTCTCGCCCGACGG		ATAACTGTAACTCCTGGGTCAGG		CTGGTTCTTGAACAGACAGAAGG	AGATCCCAGACTGGTTCTTGAACAGACAGAAGGATGTAAAGGA	0.626872
TGAATCCAGGTCCTAGCCAATGG		GCATCGCTGTACAACTGGAATGG		CCAGACAAGAGCTACATTTATGG		TGAATCCAGGTCCTAGCCAATGG	CCCCCTCCTCTGAATCCAGGTCCTAGCCAATGGTCTGGACAAC	0.80677
GAGCTTGTTGTCCAGACCATTGG		GGGAGTGTACGACGTTCGGCAGG		GCCACAGGTTTGTGCTCTGGAGG		GAGCTTGTTGTCCAGACCATTGG	GGTCTTCACGGAGCTTGTTGTCCAGACCATTGGCTAGGACCTG	0.621518
CAACAAGCTCCGTGAAGACCTGG		AGGCAGCTGCATCACCCGCCTGG		ATGTGTTATAGTTGGGCAAGAGG		CAACAAGCTCCGTGAAGACCTGG	ATGGTCTGGACAACAAGCTCCGTGAAGACCTGGAGCGACTGAA	0.590688
TCAGTCGCTCCAGGTCTTCACGG		TCCTCAGTCCCAGCTCGGCACGG		CTGGCTTCCTTTGTGCCCTTGGG		TCAGTCGCTCCAGGTCTTCACGG	CGAATCTTCTTCAGTCGCTCCAGGTCTTCACGGAGCTTGTTGT	0.504353
TGTGCTGGCCTCGGACACGAAGG		GGCGGCCACGTTCTTCGGAGAGG		GAGATATTCCAACGTGCAAGTGG		TGTGCTGGCCTCGGACACGAAGG	GTGGTCTTGGTGTGCTGGCCTCGGACACGAAGGCTGCAGGTAA	0.79749
ACCAAGACCACTGGCCGCCGTGG		CTGGGTACGGTGTACCGGCGTGG		TGAATGGGATATGTATCCATAGG		ACCAAGACCACTGGCCGCCGTGG	AGGCCAGCACACCAAGACCACTGGCCGCCGTGGCCGCACCGTG	0.496917
GGTGCGGCCACGGCGGCCAGTGG		ATGATGAAGTACGGGTCCAATGG		TTATCTTTAATAGAGTCCAGAGG		GGTGCGGCCACGGCGGCCAGTGG	ACACACCCACGGTGCGGCCACGGCGGCCAGTGGTCTTGGTGTG	0.595274
CCAGCTGTGGCTACAACATAGGG		CCGGCACACCGTGGTGAAGCTGG		AAAGCCATATGAAATTGTAGTGG		CCAGCTGTGGCTACAACATAGGG	GACTCAGGCTCCAGCTGTGGCTACAACATAGGGTTTTTATACA	0.510632
GCGGACTCAGGCTCCAGCTGTGG		GCTGGTGTCGGTGACCAGCAAGG		CAATCCGGAATCCTCTGGAGTGG		GCGGACTCAGGCTCCAGCTGTGG	TCTCCGTGCAGCGGACTCAGGCTCCAGCTGTGGCTACAACATA	0.778065
ACACCAGAGTCTCCGTGCAGCGG		AAGCTCACCTTCTTCACAGCTGG		CCGCGCACAGGCCGGTGGAATGG		ACACCAGAGTCTCCGTGCAGCGG	GTCAAGACCCACACCAGAGTCTCCGTGCAGCGGACTCAGGCTC	0.552878
CTCTGGTGTGGGTCTTGACGAGG		TTACCTGACATGGGAAACAGAGG		TCCTCTCCCAAAGGTTCTGAAGG		CTCTGGTGTGGGTCTTGACGAGG	TGCACGGAGACTCTGGTGTGGGTCTTGACGAGGTGGTCAGTGA	0.756534
GTGGTCAGTGAACTCCTGATAGG		TACTACTCAGGAGGTGGCAAAGG		CTCGGAGGCTGGCATCACTGAGG		GTGGTCAGTGAACTCCTGATAGG	TCTTGACGAGGTGGTCAGTGAACTCCTGATAGGGAGACTTGGT	0.598419
TGAATACAGTCTCCTTCCAGAGG		CAGTGGGTAAGCCTGTGGGCTGG		GAAAAGATGACAAACCTGGTAGG		TGAATACAGTCTCCTTCCAGAGG	GGAGACTTGGTGAATACAGTCTCCTTCCAGAGGTCGGGGGTCA	0.722087
ACAGTCTCCTTCCAGAGGTCGGG		CAGTGAGACTGTCGACCGCCTGG		GTGGAAGCTCTAAGGGAGAGCGG		ACAGTCTCCTTCCAGAGGTCGGG	CTTGGTGAATACAGTCTCCTTCCAGAGGTCGGGGGTCAGGTAG	0.64423
GTAGCTGTAGGTCTTAGAAATGG		CTCAAACCACTGAATTAGGCTGG		TACCTTAAGATCAACCACCATGG		GTAGCTGTAGGTCTTAGAAATGG	CGGGGGTCAGGTAGCTGTAGGTCTTAGAAATGGCATCAAAGGT	0.722277
TGACTGCTACACCTCAGCCCGGG		CGCTTCTGCCATATAGCCAAGGG		TACATTTAAACTTACCCTTCAGG		TGACTGCTACACCTCAGCCCGGG	CTGGTATCGATGACTGCTACACCTCAGCCCGGGGCTGCACTGC	0.869658
ACGCCTCATCCCTGCACCCAGGG		ACTCTATCATCGCCAGAAGATGG		ATCATGGTGACCCTTCCTATAGG		ACGCCTCATCCCTGCACCCAGGG	CTGTGCTGGTACGCCTCATCCCTGCACCCAGGGGCACTGGCAT	0.539607
GTACCAGCACAGAGCCGCAGCGG		CTGAAGACATGATCCCAAACAGG		TAACGTGAGGTGTGGCTCATTGG		GTACCAGCACAGAGCCGCAGCGG	GGGATGAGGCGTACCAGCACAGAGCCGCAGCGGCCTGTCACCT	0.691953
CTACCTTGCAAGGGACAGTGTGG		TCCTGTATTATCGGGCCAAATGG		TGCTGTACTGCCTTGGGTTTCGG		CTACCTTGCAAGGGACAGTGTGG	TGCCACCAGCCTACCTTGCAAGGGACAGTGTGGGGCTTGCCGA	0.655948
GGAGAGCTTGGCCAGGATGATGG		CTCCTCGATCCTTGGTCAGCGGG		TTCAATTTGTTAAATAGCATTGG		GGAGAGCTTGGCCAGGATGATGG	CGGGGACGATGGAGAGCTTGGCCAGGATGATGGCCCCACGGAT	0.772898
TGTTAAGTGCTCCAAGGAGGTGG		ACGAGAGTCTGTTGAACAACAGG		GATTTAACAAATTTGGATCTTGG		TGTTAAGTGCTCCAAGGAGGTGG	TCGGTCTGGGTGTTAAGTGCTCCAAGGAGGTGGCCACCGCCAT	0.637037
TCTGGGTGTTAAGTGCTCCAAGG		CACCCGGAAGGATGGGAAACAGG		GCAACATGTTAGCTTTGAAGTGG		TCTGGGTGTTAAGTGCTCCAAGG	GCCACGTCGGTCTGGGTGTTAAGTGCTCCAAGGAGGTGGCCAC	0.752365
ACTTAACACCCAGACCGACGTGG		ATTCCAGCCCTTAGCTAAGGCGG		GGCAGTATCTTTCCAGCAACAGG		ACTTAACACCCAGACCGACGTGG	TCCTTGGAGCACTTAACACCCAGACCGACGTGGCCATTGTAGT	0.566102
TACAATGGCCACGTCGGTCTGGG		AGAGCGCATTCTCCTTGGGCGGG		GTGGAACTGGTCACAATGATGGG		TACAATGGCCACGTCGGTCTGGG	TATCGGGGACTACAATGGCCACGTCGGTCTGGGTGTTAAGTGC	0.630955
ACAGCCGGGTACCTTGAACCTGG		GCTCCTGCTGCAATTTGAGAAGG		TAGTGGACCTTACCCATACCGGG		ACAGCCGGGTACCTTGAACCTGG	CCCCTCCAGGACAGCCGGGTACCTTGAACCTGGTGCGCTGGCC	0.722521
GTGCAGAAGCAGACCCGTGCCGG		TCATATGCTTTGCCTAGGACAGG		TCCAGTCTATCATTCATATCCGG		GTGCAGAAGCAGACCCGTGCCGG	GATTATGCCAGTGCAGAAGCAGACCCGTGCCGGCCAGCGCACC	0.730576
CATGAAGATCAAGTCCCTGGAGG		AGTTCAGCTCATCTGGAGAATGG		GTCTGACACAGACTCCCTACAGG		CATGAAGATCAAGTCCCTGGAGG	TGGTCAAGGACATGAAGATCAAGTCCCTGGAGGAGATCTATCT	0.709732
CAAGTTGGGCCGCTTGGTCAAGG		CCAGGTAGACCGGCTTAAAGAGG		TAAAAAACCTACCGTAAACTCGG		CAAGTTGGGCCGCTTGGTCAAGG	TGCCCGTCACCAAGTTGGGCCGCTTGGTCAAGGACATGAAGAT	0.666037
CCTTGCCTCCGCGAGCTCCGCGG		TAGGTCCCAGCCCAGGGACGCGG		TACTGGCCAAGCTGTTGCCTCGG		CCTTGCCTCCGCGAGCTCCGCGG	TTATCCTCGGCCTTGCCTCCGCGAGCTCCGCGGCCTCGGCCCC	0.69377
AGGTTTCGGCAGTGGCATCCGGG		TCGCGGTCGGAGCTGCACCATGG		AATATGGGGAAGCCTTGGGCAGG		AGGTTTCGGCAGTGGCATCCGGG	GCTTCCGCGGAGGTTTCGGCAGTGGCATCCGGGGCCGGGGTCG	0.500525
TGCCACTGCCGAAACCTCCGCGG		AGCGTTTCGCTTTCAAGACCCGG		ACCAGTGCAACAGGTGGCTTGGG		TGCCACTGCCGAAACCTCCGCGG	CGGCCCCGGATGCCACTGCCGAAACCTCCGCGGAAGCCACCGC	0.673261
GGCCCTGGTGGCCCTGGGATGGG		TTTCGACCCGCTGTTGAGCCCGG		AGCCAAAATGGAAGATGGCCAGG		GGCCCTGGTGGCCCTGGGATGGG	GGGGCCCGGGGGCCCTGGTGGCCCTGGGATGGGGAACCGCGGT	0.552834
GCAGAACCCATGGATACAGAGGG		ATTGTTGGTGGGTGAGCACAAGG		CTCCATGAATGTGTTATAGTTGG		GCAGAACCCATGGATACAGAGGG	ATCTACAGATGCAGAACCCATGGATACAGAGGGCCAGCAGTAC	0.763345
ATCTACAGATGCAGAACCCATGG		CGAGCACCTCTAAGCAGCACTGG		GCTAACATGTTGCCAATCAGAGG		ATCTACAGATGCAGAACCCATGG	AGTTGATCGAATCTACAGATGCAGAACCCATGGATACAGAGGG	0.610475
GTTGACTTAAGCATCTGCAATGG		ACCTTTAATTCCCACGGACGGGG		GGCTCCTAAAAGGCAAGAAATGG		GTTGACTTAAGCATCTGCAATGG	TATTAAAATAGTTGACTTAAGCATCTGCAATGGTGACTTCCAC	0.602355
GTGACTTCCACCTCAACTCCTGG		CGCTCACGCTCAGCTGCAGGAGG		CAAGAGCTCTTGTTGTCTTTGGG		GTGACTTCCACCTCAACTCCTGG	ATCTGCAATGGTGACTTCCACCTCAACTCCTGGCTCAATACTG	0.525411
TATTGAGCCAGGAGTTGAGGTGG		CATCCTGCGGGAGGTCAGCGAGG		TTCTTAGTGTTGGCCTGAGAAGG		TATTGAGCCAGGAGTTGAGGTGG	CTTCCATCAGTATTGAGCCAGGAGTTGAGGTGGAAGTCACCAT	0.758482
TGGTGAAGGTTCTAAGACGTGGG		TCCGGGCAACGCCAGCAACAGGG		AGGCAGTCAGCCTGCAGATGTGG		TGGTGAAGGTTCTAAGACGTGGG	AAACTCCTTGTGGTGAAGGTTCTAAGACGTGGGATCGTTTCCA	0.894767
GTCTTAGAACCTTCACCACAAGG		CAGCTCCAGGCGATAGGGCACGG		ATAAGGAGAATGATTTGTAGTGG		GTCTTAGAACCTTCACCACAAGG	ACGATCCCACGTCTTAGAACCTTCACCACAAGGAGTTTTTCTT	0.585283
CCGATTTACTTTACCTTGGTAGG		AGCTCCCAAAGAGCAACAGAAGG		ATTCGGCCAAAAGATGTCCCTGG		CCGATTTACTTTACCTTGGTAGG	TCCTGCCCCTCCGATTTACTTTACCTTGGTAGGCATTCGAACT	0.587246
GTGTGTGCTGACTTGATAAGAGG		TCAGCCTCCACAGCACCGCGGGG		CAAAAATATGGGGAAGCCTTGGG		GTGTGTGCTGACTTGATAAGAGG	ATTTCCTGTAGTGTGTGCTGACTTGATAAGAGGCGCAAAAGAA	0.630943
AACACCCGTGGAGCCGGAGGTGG		GACGGACTTTAAGGCCCAGCTGG		CACATTGCCGTCACTTATGAAGG		AACACCCGTGGAGCCGGAGGTGG	ATACCGGAAAAACACCCGTGGAGCCGGAGGTGGCAATTCACCG	0.590261
CTGTGCCCGATGCGTGCCCAAGG		CCATGTCAACTGACCTCGGATGG		CCCCTTTCGATTCTAGGTGGTGG		CTGTGCCCGATGCGTGCCCAAGG	GCTGCACTAACTGTGCCCGATGCGTGCCCAAGGACAAGGCCAT	0.591868
TAGTGGAGGCCGCAGCAGTCAGG		TCCAAACAAGGACTGCAAGATGG		TATCATGAGCGGCTGCTGACTGG		TAGTGGAGGCCGCAGCAGTCAGG	ATTCGAAACATAGTGGAGGCCGCAGCAGTCAGGGACATTTCTG	0.661588
AGAAATGTCCCTGACTGCTGCGG		TATTTCAGGTCCTGTGGGAATGG		CCATGGAATTGTGCAGAGTGTGG		AGAAATGTCCCTGACTGCTGCGG	CGCTCGCTTCAGAAATGTCCCTGACTGCTGCGGCCTCCACTAT	0.708524
TCTGAAGCGAGCGTCTTCGATGG		AACCCACCGTCCAGATCGGCAGG		CTTAGGCCACCAATCCAATGCGG		TCTGAAGCGAGCGTCTTCGATGG	CAGGGACATTTCTGAAGCGAGCGTCTTCGATGGTAAGTGGGTC	0.612389
ATACAGCTTGGGAAGCACATAGG		TACCACTACCTTCAGCGACGAGG		GAGATTAGATGAAACGATGCTGG		ATACAGCTTGGGAAGCACATAGG	GTAGCTTCACATACAGCTTGGGAAGCACATAGGCTAAGGAATA	0.611367
TGTAGCTTCACATACAGCTTGGG		TTGCCAAAGCTACAAGAGACAGG		TAGTTGAAGTAATGATGGCAAGG		TGTAGCTTCACATACAGCTTGGG	CACACAGTAATGTAGCTTCACATACAGCTTGGGAAGCACATAG	0.728644
AAGAACTCAGCTCCTTACATGGG		CATACACACGAAGCTGGGACAGG		TCCACACCATCTCCTTCTTCAGG		AAGAACTCAGCTCCTTACATGGG	TTCAGTCTTTAAGAACTCAGCTCCTTACATGGGCTTTGGTGGG	0.530188
CCTTCATCCCTCTCCAGAAGAGG		AATGGTGTCACTTACCACACTGG		AACCTGTGGCAGATACACACTGG		CCTTCATCCCTCTCCAGAAGAGG	CAAAGGATCTCCTTCATCCCTCTCCAGAAGAGGAGAAGAGGAA	0.743874
GAAACACAAGAAGAAACGCCTGG		CACTAGGGCCCTGTCCGGCAGGG		CCCAGCAATACGAATGGCACCGG		GAAACACAAGAAGAAACGCCTGG	AGGAGAAGAGGAAACACAAGAAGAAACGCCTGGTGCAGAGCCC	0.603657
GCATTTCACATCCATGAAGTAGG		GCACACCCTCTTAGATCGAGTGG		CTCTGCACAATTCCATGGATTGG		GCATTTCACATCCATGAAGTAGG	CCTCACCTGGGCATTTCACATCCATGAAGTAGGAATTGGGGCT	0.651996
TTCATGGATGTGAAATGCCCAGG		CTCTGTGTAGATTGTGCGACGGG		GAGGTGGCGGAAACAGGACATGG		TTCATGGATGTGAAATGCCCAGG	CAATTCCTACTTCATGGATGTGAAATGCCCAGGTGAGGAGACG	0.853733
TTGTGCATGGCTAAAGACCGTGG		GGTGGTGAGCCAAGTGGGCCAGG		TTGGCCAGAGCCATCGCTATAGG		TTGTGCATGGCTAAAGACCGTGG	AAACTACCGTTTGTGCATGGCTAAAGACCGTGGTGATTTTATA	0.766883
TGTAGGCTGGCAGAGGACAGTGG		GATTCAGCCGCGACAGACGCAGG		TTTACTGACCTGGGGAATGCTGG		TGTAGGCTGGCAGAGGACAGTGG	CTTTTCCTCCTGTAGGCTGGCAGAGGACAGTGGAGCAGCCAAC	0.61966
GTCCTCTGCCAGCCTACAGGAGG		TACTACAGCTGTCTTACCACAGG		GGATATCTGCTTCCTCACAGAGG		GTCCTCTGCCAGCCTACAGGAGG	CTGCTCCACTGTCCTCTGCCAGCCTACAGGAGGAAAAGCAAGG	0.785294
TTAGTGCTGCTTCCTCCTGAAGG		AACTCTGGGAAGACGGCCAGTGG		TCTGTGAGGAAGCAGATATCCGG		TTAGTGCTGCTTCCTCCTGAAGG	CAGAGTGCTTTTAGTGCTGCTTCCTCCTGAAGGAACATCCTGG	0.68296
AAAGGCCAAGATCCAGGATAAGG		CTGCGTCCGAATGTACGAACTGG		TTAAAGTGTTGGTTGTTGTGAGG		AAAGGCCAAGATCCAGGATAAGG	TAGAAAATGTAAAGGCCAAGATCCAGGATAAGGAAGGCAAGTA	0.625686
GCTGGCAAGCAGCTGGAAGATGG		GCAAGAGGCACAGATGCAGCAGG		TTCTACATTTCACTATGTGCTGG		GCTGGCAAGCAGCTGGAAGATGG	ACTGATCTTTGCTGGCAAGCAGCTGGAAGATGGACGTACTTTG	0.781861
GTGCTTATTCTTCTTGGGAGTGG		AGGCGTGCGTACAGCTGGCCCGG		CTTCCAAAAATTCTAACGTGAGG		GTGCTTATTCTTCTTGGGAGTGG	TCTTTCTCTTGTGCTTATTCTTCTTGGGAGTGGTGTAAGACTT	0.591237
GAATAAGCACAAGAGAAAGAAGG		TTGTGATGGAAACACGCCAGAGG		GTTACAGTGGCCAGTGGTAGGGG		GAATAAGCACAAGAGAAAGAAGG	CTCCCAAGAAGAATAAGCACAAGAGAAAGAAGGTTAAGCTGGC	0.597269
CAGAAGGGCACTCTCGACGAAGG		CCTGATCACTTTGTCGAGCAAGG		TCTTCTTACTGATATTTCAATGG		CAGAAGGGCACTCTCGACGAAGG	CCACATTCATCAGAAGGGCACTCTCGACGAAGGCGACTAATTT	0.549115
GAGTGCCCTTCTGATGAATGTGG		GGCAAGCAAGCACGTGCAAGAGG		AAAGAGTGATGGCACTGCTGAGG		GAGTGCCCTTCTGATGAATGTGG	CCTTCGTCGAGAGTGCCCTTCTGATGAATGTGGTGCTGGGGTG	0.662924
CAGCACCACATTCATCAGAAGGG		AGCAGAAGATGACTCAAGACCGG		ACTTGACTGTTGTAAGTGTCAGG		CAGCACCACATTCATCAGAAGGG	ATAAACACCCCAGCACCACATTCATCAGAAGGGCACTCTCGAC	0.562298
CACTTTGACAGACATTATTGTGG		CAGATCCCACATCAATAACCCGG		AGATTATAGGCAGCTGACCTAGG		CACTTTGACAGACATTATTGTGG	TATGGCAAGTCACTTTGACAGACATTATTGTGGCAAATGTTGT	0.616549
CGTCAGTACGCGAAGGATATCGG		TAAAGCCAGAGTGGAGACACAGG		AGCTTTGTTGGAGATCATGGAGG		CGTCAGTACGCGAAGGATATCGG	CCAGTGTTTCCGTCAGTACGCGAAGGATATCGGTTTCATTAAG	0.572872
GTGTTTCCGTCAGTACGCGAAGG		TGTCGGCGAAGAGTTCAACCAGG		GATTGCTCAGGAAGCAATGGAGG		GTGTTTCCGTCAGTACGCGAAGG	TGTGCCGCCAGTGTTTCCGTCAGTACGCGAAGGATATCGGTTT	0.841022
CGTACTGACGGAAACACTGGCGG		GCGCCGCCATGAACCTAGAGCGG		TACACCTGTCAGCAAATTTATGG		CGTACTGACGGAAACACTGGCGG	ATATCCTTCGCGTACTGACGGAAACACTGGCGGCACATATTGA	0.894529
AACACTGGCGGCACATATTGAGG		AGCTCTACGCTTCGCCGCCGCGG		CGATCCATAAATTTGCTGACAGG		AACACTGGCGGCACATATTGAGG	TACTGACGGAAACACTGGCGGCACATATTGAGGCCATATTTCC	0.667831
GGTGGCTCCAGTACAGCTGCTGG		TTCACCTGGAACAAGCGGAGTGG		AAATCCATGAGCCTGGACATGGG		GGTGGCTCCAGTACAGCTGCTGG	AATTTTCGCGGGTGGCTCCAGTACAGCTGCTGGTGACCCATCT	0.644656
TGGGTCACCAGCAGCTGTACTGG		CATCATCGAGAACACCGACCTGG		ATTGATAAATCTGAGGAACATGG		TGGGTCACCAGCAGCTGTACTGG	GAGAGCAAGATGGGTCACCAGCAGCTGTACTGGAGCCACCCGC	0.64624
ACTCGGGAGCTGGCTGAAGATGG		CCGCTGTACTCCGGGTGAAGCGG		CTCATGGATTTCCTGGCTCGGGG		ACTCGGGAGCTGGCTGAAGATGG	TGAGTTTCTTACTCGGGAGCTGGCTGAAGATGGCTACTCTGGA	0.717433
AGGTGCGAGTTACACCAACCAGG		TTAACCTTGCAGAGAGCCACTGG		GTTCCACAGAAACATGTACAGGG		AGGTGCGAGTTACACCAACCAGG	TCTGGAGTTGAGGTGCGAGTTACACCAACCAGGACAGAAATCA	0.618199
ATGTTCTTGGTGAGAAGGGCCGG		AACGACCTGGGAGAATCCGCTGG		TAAGATGTTTGGTATTGTGGTGG		ATGTTCTTGGTGAGAAGGGCCGG	AGAACACAGAATGTTCTTGGTGAGAAGGGCCGGCGGATTCGGG	0.587134
CAGTCAGTTCCCGAATCCGCCGG		GATCCCAGTCGTGGCCGAAGCGG		CAGCAGCCGCTCATGATACTTGG		CAGTCAGTTCCCGAATCCGCCGG	TGAACTACAGCAGTCAGTTCCCGAATCCGCCGGCCCTTCTCAC	0.780828
TGACTGCTGTAGTTCAGAAGAGG		CGGCGGCATTAGCGAGGAGGAGG		CATGTTGATCCATTCCTGTAGGG		TGACTGCTGTAGTTCAGAAGAGG	ATTCGGGAACTGACTGCTGTAGTTCAGAAGAGGTTTGGCTTTC	0.795101
GCTGTAGTTCAGAAGAGGTTTGG		CCTGTCCCAGGATGACCGAGTGG		GCAGGAGGGTAAGGAGATGTGGG		GCTGTAGTTCAGAAGAGGTTTGG	GGAACTGACTGCTGTAGTTCAGAAGAGGTTTGGCTTTCCAGAG	0.620355
GAAGAGGTTTGGCTTTCCAGAGG		GACGGAAGTCGGCAAAGCCACGG		GGCACACACTTCGAAGTTGAGGG		GAAGAGGTTTGGCTTTCCAGAGG	CTGTAGTTCAGAAGAGGTTTGGCTTTCCAGAGGGCAGTGTAGA	0.703257
AATGGCACACAGACCTCTAGTGG		AGCAAATATGGACCTCGCGGCGG		GTCTGAATCAAATGTTCTCTTGG		AATGGCACACAGACCTCTAGTGG	CTGCCTGGGCAATGGCACACAGACCTCTAGTGGCCACCTTTTC	0.631551
AGGTCTGTGTGCCATTGCCCAGG		GGCGCGGGCATCCCTAGGAACGG		TTCATCAAAACCAGTGCAACAGG		AGGTCTGTGTGCCATTGCCCAGG	TGGCCACTAGAGGTCTGTGTGCCATTGCCCAGGCAGAGTCTCT	0.762711
CAGAGACTCTGCCTGGGCAATGG		CGCGGAACACCTTAGCGACGCGG		TTCTGCTACTCTCCTCATTTTGG		CAGAGACTCTGCCTGGGCAATGG	GTTTGTAACGCAGAGACTCTGCCTGGGCAATGGCACACAGACC	0.753528
GTAACGCAGAGACTCTGCCTGGG		CTGCAAGAACCGCTACGACAAGG		AACCTGATGTCTCTAGTAACTGG		GTAACGCAGAGACTCTGCCTGGG	CTAGGAGTTTGTAACGCAGAGACTCTGCCTGGGCAATGGCACA	0.572785
TCTCTGCGTTACAAACTCCTAGG		CTTGCAGCCGTAGGCGGAGCAGG		GAACCCTTACGTTCACTGACTGG		TCTCTGCGTTACAAACTCCTAGG	CCAGGCAGAGTCTCTGCGTTACAAACTCCTAGGAGGGCTTGCT	0.510644
TCCTAGGAGGGCTTGCTGTGCGG		GCCGTATTTCTACTGCGACGAGG		AGTTAGATAGCATTGATTTGTGG		TCCTAGGAGGGCTTGCTGTGCGG	CGTTACAAACTCCTAGGAGGGCTTGCTGTGCGGAGGTAAGTGT	0.555177
GGGCCTGCTATGGTGTGCTGCGG		TCAGGCCAAGAAGTACGCCATGG		TGTTTGTCCACATTAGGCTTAGG		GGGCCTGCTATGGTGTGCTGCGG	TTCTTTTAAAGGGCCTGCTATGGTGTGCTGCGGTTCATCATGG	0.694917
GTGGTGTCTGGGAAACTCCGAGG		GCACCGCAAGACCGGCCAGAAGG		ACTGGCTTCCTTTGTGCCCTTGG		GTGGTGTCTGGGAAACTCCGAGG	CTGCGAGGTTGTGGTGTCTGGGAAACTCCGAGGACAGAGGGCT	0.70512
GATGGCCTGATGATCCACAGCGG		CTTTCCTGTTGAGCTCCACCTGG		AGAAAGTGGGACTTCAAATACGG		GATGGCCTGATGATCCACAGCGG	GAAGTTTGTGGATGGCCTGATGATCCACAGCGGAGACCCTGTT	0.672822
AGTTAACAGGGTCTCCGCTGTGG		ACTAAATTCCCAATGAGCGCTGG		GAGTCATGTATTCCAAACAAAGG		AGTTAACAGGGTCTCCGCTGTGG	TCAACGTAGTAGTTAACAGGGTCTCCGCTGTGGATCATCAGGC	0.586238
TGTCAACGTAGTAGTTAACAGGG		GATCCAGCACACGGAAGACATGG		GGACATTCGCCTCTTAACAATGG		TGTCAACGTAGTAGTTAACAGGG	CGCACAGCAGTGTCAACGTAGTAGTTAACAGGGTCTCCGCTGT	0.637105
AGGTGAAGATCATGCTGCCCTGG		CGAAGAGAGAGTGTATGACCAGG		GGTCCAGTCAGTGAACGTAAGGG		AGGTGAAGATCATGCTGCCCTGG	CTGGGCATCAAGGTGAAGATCATGCTGCCCTGGGACCCAACTG	0.569116
ATCTTACCAGTTGGGTCCCAGGG		GACAAAGAACTGTATCCCAGCGG		TAAATTTAAAGCCCTAAAGAAGG		ATCTTACCAGTTGGGTCCCAGGG	CTTAGGGCCAATCTTACCAGTTGGGTCCCAGGGCAGCATGATC	0.573862
CTGACCAGCACCATGGCGGTTGG		ACGGTCCTTAGCTCTTCCGGGGG		TGACTGGTATTTCCACTAGAAGG		CTGACCAGCACCATGGCGGTTGG	TTTTGGCTCTCTGACCAGCACCATGGCGGTTGGCAAGAACAAG	0.746892
CTTGTTCTTGCCAACCGCCATGG		GGATCAGATCAATGAGAAGCAGG		TGCTTGCAGTGCCACTCCAGAGG		CTTGTTCTTGCCAACCGCCATGG	TCGTAAGGCGCTTGTTCTTGCCAACCGCCATGGTGCTGGTCAG	0.584121
AAGAACAAGCGCCTTACGAAAGG		TAACTCTTCCAGGGCTGAAAGGG		TTACATCATCATCTGCTGCTTGG		AAGAACAAGCGCCTTACGAAAGG	GGCGGTTGGCAAGAACAAGCGCCTTACGAAAGGCGGCAAAAAG	0.481014
ACGCTCGTCACCAGGACCCAAGG		CATGGATACTCAAGCAAGAGTGG		AATGTTTCTACAGGAGCATCAGG		ACGCTCGTCACCAGGACCCAAGG	TATTGGAAAGACGCTCGTCACCAGGACCCAAGGAACCAGTAAG	0.532435
AACTGCCTGACTAACTTCCATGG		CACTTGGCTGCGGGTCCGCAAGG		AGTCAGTACTGAGCACAACAAGG		AACTGCCTGACTAACTTCCATGG	TCAGGGTAAAAACTGCCTGACTAACTTCCATGGCATGGATCTT	0.626429
CCTGACTAACTTCCATGGCATGG		TTCCACGAGTTCATCCAGGGAGG		ATTACAGCCACTTCTTAATAAGG		CCTGACTAACTTCCATGGCATGG	GTAAAAACTGCCTGACTAACTTCCATGGCATGGATCTTACCCG	0.581514
CACGGGTAAGATCCATGCCATGG		CCTCACCTTACGGTTCCAGCTGG		CGTGCAAGTGGCTGGACCAGTGG		CACGGGTAAGATCCATGCCATGG	CACATTTTGTCACGGGTAAGATCCATGCCATGGAAGTTAGTCA	0.655011
GTTGATGTCAAGACTACCGATGG		TAATGTTGCTGCGACACCCATGG		GTGCAGAAGCAAAGAAGCGCTGG		GTTGATGTCAAGACTACCGATGG	TGAAGCTCACGTTGATGTCAAGACTACCGATGGTTACTTGCTT	0.760099
CAGACGAAGCAAGTAACCATCGG		TATACTGATTCAGCTCCGGGTGG		TGTGGTTCCTTGTTCTCAGTGGG		CAGACGAAGCAAGTAACCATCGG	CAACACAGAACAGACGAAGCAAGTAACCATCGGTAGTCTTGAC	0.525428
TCATCTTCTTCCGGATTTGGCGG		GCGTTTCTGGAAGATGCCCACGG		ATAAGATGTTGTTCTAAAGTAGG		TCATCTTCTTCCGGATTTGGCGG	ATGATTTCCATCATCTTCTTCCGGATTTGGCGGACCTGTTGGT	0.550118
GATGGAAATCATGACCCGAGAGG		GAGGTCTTGTCGTGTGAGCGTGG		ATTAGGCTTAGGTTACCACAAGG		GATGGAAATCATGACCCGAGAGG	GGAAGAAGATGATGGAAATCATGACCCGAGAGGTGCAGACAAA	0.741087
GACAAATGACTTGAAAGAAGTGG		GGTGGTGTGGCCAATCCCAGAGG		TGGTCCAGCCACTTGCACGTTGG		GACAAATGACTTGAAAGAAGTGG	GAGAGGTGCAGACAAATGACTTGAAAGAAGTGGTCAATAAATT	0.632149
CTCTCTCTTCAGCAATGGTGAGG		CCATCAGACTGTGAACCAGCTGG		TGTTACAGTGGCCAGTGGTAGGG		CTCTCTCTTCAGCAATGGTGAGG	AGTCTTTTGTCTCTCTCTTCAGCAATGGTGAGGCGGATACCCT	0.675071
GTTCACGTGAAAGATGCCAATGG		AGTTACCGTCTGCATCAGGGTGG		AGGAAGTATTTATGGCAATCCGG		GTTCACGTGAAAGATGCCAATGG	TTTTGACGTGGTTCACGTGAAAGATGCCAATGGCAACAGCTTT	0.766464
GTGTGATCACCAACAGAGAGAGG		AGATCACCCAAGGGTCCACATGG		ATCCCACAGACTGATATGGCTGG		GTGTGATCACCAACAGAGAGAGG	GGAAGAATTGGTGTGATCACCAACAGAGAGAGGCACCCTGGAT	0.73526
GTGACTGGAGGTGCTAACCTAGG		GAATGACCGCCAGCAGAAAGGGG		CCATATCAGTCTGTGGGATCTGG		GTGACTGGAGGTGCTAACCTAGG	CCTGTGTATGGTGACTGGAGGTGCTAACCTAGGAAGAATTGGT	0.659137
GGTAACCTGTGTATGGTGACTGG		CCGAAGGTGGAAACCCAAGGTGG		CGCTTCTTTGCTTCTGCACTTGG		GGTAACCTGTGTATGGTGACTGG	TTCCTGCCTAGGTAACCTGTGTATGGTGACTGGAGGTGCTAAC	0.602549
GATTTCATCAAGTTCGACACTGG		AAGATACAGCATCACGAGCGCGG		CGTTTCCCTCAGAACAGCATCGG		GATTTCATCAAGTTCGACACTGG	CAAGATTACTGATTTCATCAAGTTCGACACTGGTAAGCATCCT	0.57762
GCATCATGAGTCACCAGATGAGG		AGGCCCATGAGAAGACGCACAGG		GAAATCCATGAGCCTGGACATGG		GCATCATGAGTCACCAGATGAGG	GATGGTGCGGGCATCATGAGTCACCAGATGAGGGATTCCTTTT	0.757647
ATGTACAGCAAAGCGACCCTTGG		AAATGGAGGTGGAGCCCGCCCGG		GCTCATGGATTTCCTGGCTCGGG		ATGTACAGCAAAGCGACCCTTGG	GTGTAATACGATGTACAGCAAAGCGACCCTTGGTGTCATAGAT	0.635491
CGTCTGATCTATGACACCAAGGG		GCACCTGGACATCAGTAACGCGG		TCATGTTGATCCATTCCTGTAGG		CGTCTGATCTATGACACCAAGGG	AGAGAATTTCCGTCTGATCTATGACACCAAGGGTCGCTTTGCT	0.756851
GTCATCAGCATTGACAAGACGGG		ATAATGCTCAAGGCTGCAGGGGG		TCCATGTGTGGAAGCTCTAAGGG		GTCATCAGCATTGACAAGACGGG	GATTTCAGATGTCATCAGCATTGACAAGACGGGAGAGAATTTC	0.735439
ACCCATGAATCCAGCAGGGTAGG		TTCCCAGTATCCACATGCGGTGG		CTCCTTCTTCAGGCTGCAGAGGG		ACCCATGAATCCAGCAGGGTAGG	AAAACTTCTTACCCATGAATCCAGCAGGGTAGGTTATATCAGT	0.561837
TAAAGAAGATTTGCATGCAGCGG		GGACTCACCAATGTCGGAGCTGG		GGGTCCAGTCAGTGAACGTAAGG		TAAAGAAGATTTGCATGCAGCGG	GGAGATGAAGTAAAGAAGATTTGCATGCAGCGGTTCATTAAAA	0.5511
GGAGACACTCTCTCAACTTGTGG		ACCCTTACCTTCTACCGAAGGGG		GTCCAGGCTCATGGATTTCCTGG		GGAGACACTCTCTCAACTTGTGG	ATGATGAGGGGGAGACACTCTCTCAACTTGTGGGGACCGGTGG	0.627788
CAGGCTCCTCGTCCATCCACCGG		GCAACAAGTGCAGATCGCCCAGG		TTTCTTCACACCTGTCGTGAAGG		CAGGCTCCTCGTCCATCCACCGG	TTTAACGTTACAGGCTCCTCGTCCATCCACCGGTCCCCACAAG	0.575368
TAAGATACTTACAAACACACCGG		ACTCACGTCCAGCTCCGACAGGG		CTGAGAACAAGGAACCACATTGG		TAAGATACTTACAAACACACCGG	AATATTTATATAAGATACTTACAAACACACCGGTCAATTTATC	0.683696
GGGTGGCAGCTCCAAAGCATTGG		CGGATGTTGATCCATGAACCTGG		TCTATTCAAGCAAAAATATGGGG		GGGTGGCAGCTCCAAAGCATTGG	CATCTGAAGCGGGTGGCAGCTCCAAAGCATTGGATGCTGGATA	0.691567
CAAGAAGCATCTGAAGCGGGTGG		TAGTTCACTTACCCTGCAACAGG		TGGGTGGGCTATAGGTTGCCAGG		CAAGAAGCATCTGAAGCGGGTGG	CTCGTGGTCCCAAGAAGCATCTGAAGCGGGTGGCAGCTCCAAA	0.721727
CCTGTCCCAGGATGACCGAGTGG		TGTTGTCACACAAACCACGAAGG		GTAAAAAAGGAGAAAGTGACAGG		CCTGTCCCAGGATGACCGAGTGG	CTGTCATCACCCTGTCCCAGGATGACCGAGTGGGAGACAGCAG	0.635367
GGAGACAGCAGCACCAGCGGTGG		GATGGAAATGGGCTTCCGCATGG		AGCCAGGAAATCCATGAGCCTGG		GGAGACAGCAGCACCAGCGGTGG	TGACCGAGTGGGAGACAGCAGCACCAGCGGTGGCAGAGACCCC	0.645261
ACATCAAGCTCTTTGGGAAGTGG		TTCACCCTTCAGTCTCACACAGG		ACCACTGGCCACTGTAACAGTGG		ACATCAAGCTCTTTGGGAAGTGG	GAGACCCCAGACATCAAGCTCTTTGGGAAGTGGAGCACCGATG	0.587975
GATCAATGACATTTCCCTGCAGG		TCCGGAATGGATACCAGGGCCGG		ATCTTGCTGCAGAAACTCAGAGG		GATCAATGACATTTCCCTGCAGG	ATGATGTGCAGATCAATGACATTTCCCTGCAGGTGAGGGGAAC	0.602854
GCATACCGCCCTGCACTGTGAGG		GGTGAAATAGGCACCACAAAAGG		CAGAACAGCATCGGTGCAGTAGG		GCATACCGCCCTGCACTGTGAGG	GCGTTTGGCGGCATACCGCCCTGCACTGTGAGGCAGGTACTTG	0.612551
GCATCATCATGGAGTTAGTGAGG		ACAGTCTGCATGGATTCGGAAGG		CTGCAGCCTGAAGAAGGAGATGG		GCATCATCATGGAGTTAGTGAGG	TTGCGGCCGTGCATCATCATGGAGTTAGTGAGGCGCTCCACAA	0.500146
GAGCAGGTGTATGATCTCGAAGG		CAAGCCACCGAGGAGACAGCAGG		TAGAGCTTCCACACATGGACTGG		GAGCAGGTGTATGATCTCGAAGG	CCTCGCCTGTGAGCAGGTGTATGATCTCGAAGGCATGCTTGAC	0.673589
CATACACCTGCTCACAGGCGAGG		ACCAACTACCAGCTGGGCACAGG		CAGTTGGATAGGTGGCTGCAAGG		CATACACCTGCTCACAGGCGAGG	CCTTCGAGATCATACACCTGCTCACAGGCGAGGTAGGGCTCTG	0.617934
CGTTCACCAGGACCTGCAGAGGG		GCATCGCAAGTCTAGCACCCTGG		TGCTGTTCTGAGGGAAACGCTGG		CGTTCACCAGGACCTGCAGAGGG	TTGATGATGGCGTTCACCAGGACCTGCAGAGGGTTCTAGAGAG	0.677905
AATGCGTGTGGAGTCCTCCCGGG		CAGCCGAATTGGTCTTGAGAAGG		ATTGCCATAAATACTTCCTCTGG		AATGCGTGTGGAGTCCTCCCGGG	CGGCGCGCCCAATGCGTGTGGAGTCCTCCCGGGGACCACTGTT	0.564954
CGCCGGGACTGTGAGACGACAGG		GGCTGTGTTGTCCTTGGACGCGG		GGTCAGCCGCTTCGACGAGCAGG		CGCCGGGACTGTGAGACGACAGG	GCATTGGGCGCGCCGGGACTGTGAGACGACAGGCTGTGGATGT	0.526422
GACTGTGAGACGACAGGCTGTGG		CCTACCTCTTGCCATCAGGATGG		AAAGGCAAGAAATGGAATCAGGG		GACTGTGAGACGACAGGCTGTGG	GGCGCGCCGGGACTGTGAGACGACAGGCTGTGGATGTGTCCCC	0.526544
GCCATCTGGCTGCTGTGCACAGG		AGCTTACGTGGACCTGGAAAAGG		ATCTCCCAAAATGTTTCTACAGG		GCCATCTGGCTGCTGTGCACAGG	GTCTTCCTAGGCCATCTGGCTGCTGTGCACAGGCGCTCGTGAG	0.583279
GCTGTGCACAGGCGCTCGTGAGG		TGATCTCCTTGATCGGAAGGAGG		CAGGAATGGATCAACATGACTGG		GCTGTGCACAGGCGCTCGTGAGG	CCATCTGGCTGCTGTGCACAGGCGCTCGTGAGGCTGCCTTCCG	0.622555
AATGGTCTTAATGTTCCGGAAGG		TTGAATAGCCAAGTGCAGGGAGG		CTGCACCGATGCTGTTCTGAGGG		AATGGTCTTAATGTTCCGGAAGG	GGCACTCAGCAATGGTCTTAATGTTCCGGAAGGCAGCCTCACG	0.658685
ATCTGCCAGGCACTCAGCAATGG		CGGAGTTCTAGAAGTTCCCATGG		CTTTAGAACAACATCTTATGTGG		ATCTGCCAGGCACTCAGCAATGG	TGATGAGCTCATCTGCCAGGCACTCAGCAATGGTCTTAATGTT	0.6363
GAAGGACGAGCTGGAGCGTGTGG		AGCCACATGTGGTTTGCCCGTGG		CGTGCAACATAATAAAAAATAGG		GAAGGACGAGCTGGAGCGTGTGG	CCATTAAGAAGAAGGACGAGCTGGAGCGTGTGGCCAAGTCCAA	0.584138
AGGGCTTTCTTACAACATACTGG		AGAAACTGCACCTTATCACCCGG		ATGCTCCTGTAGAAACATTTTGG		AGGGCTTTCTTACAACATACTGG	TCTTTATTTAAGGGCTTTCTTACAACATACTGGCGGACATCAT	0.564164
ACTGTAGTATCAGTCAGTCCAGG		GACATGCGAATGGGTGGCGGAGG		CTCGTCGAAGCGGCTGACCACGG		ACTGTAGTATCAGTCAGTCCAGG	GCGGCGAGGCACTGTAGTATCAGTCAGTCCAGGAATATCCTTC	0.507364
TAAGGAGAGAAGGATATTCCTGG		ACAAATGAGGCGCCAAAGAGAGG		CTTCTTTACAGGTTATTGGAAGG		TAAGGAGAGAAGGATATTCCTGG	CTGTTTCTTCTAAGGAGAGAAGGATATTCCTGGACTGACTGAT	0.738223
TGTTACAGACCAAGGAGAACTGG		TTCAGATCTGATGAGACGACAGG		GCAACCTATAGCCCACCCATGGG		TGTTACAGACCAAGGAGAACTGG	GGGGCATTCCTGTTACAGACCAAGGAGAACTGGAGAAAGAAAG	0.727907
GGCATTCCTGTTACAGACCAAGG		TCATCCTCCGTGATATCAGCAGG		ACGTTCACTGACTGGACCCATGG		GGCATTCCTGTTACAGACCAAGG	CTGAGTAAGGGGCATTCCTGTTACAGACCAAGGAGAACTGGAG	0.670288
GTCCGCCTGCTACTGAGTAAGGG		TTGCCGCCTTTGGGACCACCCGG		ATTAAGAAGTGGCTGTAATTTGG		GTCCGCCTGCTACTGAGTAAGGG	CCATGGCCGTGTCCGCCTGCTACTGAGTAAGGGGCATTCCTGT	0.700621
AAGCAGGGTGTCTTGACCCATGG		TAGTCCATGTAATACAGCGCTGG		CACGACAGGTGTGAAGAAAATGG		AAGCAGGGTGTCTTGACCCATGG	TTTCCCCATGAAGCAGGGTGTCTTGACCCATGGCCGTGTCCGC	0.639454
AGTGGTGGGAACGACAAACAAGG		TGTGAAGTTAGCTGCTGCCGTGG		CAGGTCCTCTTCTAAAGCCAAGG		AGTGGTGGGAACGACAAACAAGG	GGTCCGAATCAGTGGTGGGAACGACAAACAAGGTTTCCCCATG	0.623273
ATGTGGTCCGAATCAGTGGTGGG		CAATATTGCTGGCGGCCACCCGG		GACTCTCAGGATAGTGCAGCAGG		ATGTGGTCCGAATCAGTGGTGGG	TTGCAGGGTTATGTGGTCCGAATCAGTGGTGGGAACGACAAAC	0.847206
GAAGTTGCTGCTGACGCTCTGGG		GATGGTTATTCCTCTCCAGCTGG		GCAGCCACCTATCCAACTGTCGG		GAAGTTGCTGCTGACGCTCTGGG	TATGGCCACAGAAGTTGCTGCTGACGCTCTGGGTGAAGAATGG	0.571014
AGCGTCAGCAGCAACTTCTGTGG		TCCGGATGAGATTCATCAGGCGG		GGCTTTAGAAGAGGACCTGAAGG		AGCGTCAGCAGCAACTTCTGTGG	CTTCACCCAGAGCGTCAGCAGCAACTTCTGTGGCCATACGCTT	0.718206
AATGAGTTTCTGGCAGCCAGTGG		ATTACTAATTGGAGCCCAGCTGG		GTTGTGCTCAGTACTGACTTTGG		AATGAGTTTCTGGCAGCCAGTGG	CGTCCACTTCAATGAGTTTCTGGCAGCCAGTGGCTGGGAAGGA	0.718007
GTTTCTGGCAGCCAGTGGCTGGG		CACCCTGACCTATGGTGCCCTGG		TTGTGATCACATCCTCTGATTGG		GTTTCTGGCAGCCAGTGGCTGGG	ACTTCAATGAGTTTCTGGCAGCCAGTGGCTGGGAAGGAGATGT	0.518192
AACATCTCCTTCCCAGCCACTGG		TTGGAATGTCTGCAATGCGGCGG		GGCCAGTTACTAGAGACATCAGG		AACATCTCCTTCCCAGCCACTGG	TCCTTAGCTGAACATCTCCTTCCCAGCCACTGGCTGCCAGAAA	0.725804
GTTCGAGTCCGGCATCTCCCAGG		GAGAGCTAGGAACAGTGACCGGG		TGCTAGGCCCGGTATGGGTAAGG		GTTCGAGTCCGGCATCTCCCAGG	AGCCGGACGAGTTCGAGTCCGGCATCTCCCAGGTGAGAGGGTT	0.624187
GGAGATGAACTCGGACCTCAAGG		GAGACGGGCTACCACCGGAGTGG		CAGGCCGGTGGAATGGGTCCAGG		GGAGATGAACTCGGACCTCAAGG	TTCTGGAGCTGGAGATGAACTCGGACCTCAAGGCTCAGCTCAG	0.537018
CGGACCTCAAGGCTCAGCTCAGG		CTTACTAACCCGTTTGGCAAGGG		GTTAGCAGTTATAAATAGCCTGG		CGGACCTCAAGGCTCAGCTCAGG	GAGATGAACTCGGACCTCAAGGCTCAGCTCAGGGAGCTGAATA	0.862045
GCTGAATATTACGGCAGCTAAGG		TCCTACATCTTACATGAGGCCGG		TCTTAACAATGGTCTTGTGAAGG		GCTGAATATTACGGCAGCTAAGG	AGCTCAGGGAGCTGAATATTACGGCAGCTAAGGTAAGCTGGCG	0.662694
GCATGTCGTCTTTATCGCTCAGG		TGAAGCCCAAGTACAAAGGACGG		GGGAGGACATGGCCGCGCACAGG		GCATGTCGTCTTTATCGCTCAGG	TCAGTGGGAAGCATGTCGTCTTTATCGCTCAGGTATCTGTTCT	0.594758
GAAGACCAAGTCCTCAAGGATGG		TACAAGCTTTGCCCAAGGCCTGG		TATCTGCTTCCTCACAGAGGTGG		GAAGACCAAGTCCTCAAGGATGG	TTTCGCTTGGGAAGACCAAGTCCTCAAGGATGGCATCGTGCAC	0.620883
GGTCTTCCCAAGCGAAATTGTGG		CCATGTCTCGCACCTTGAGGAGG		ATTTACTCTACCAACTGCTCTGG		GGTCTTCCCAAGCGAAATTGTGG	TTGAGGACTTGGTCTTCCCAAGCGAAATTGTGGGCAAGAGAAT	0.537292
CAAAGCACAGCAGAACAATGTGG		TTGCTGAGGGAGGACAGGAGGGG		TCCGGATATGAATGATAGACTGG		CAAAGCACAGCAGAACAATGTGG	TTCATTTGGACAAAGCACAGCAGAACAATGTGGAACACAAGGT	0.585123
GCAGAACAATGTGGAACACAAGG		ACGGTCGAAGTCTTTCAGAAAGG		TTTGAAGTCCCACTTTCTCATGG		GCAGAACAATGTGGAACACAAGG	ACAAAGCACAGCAGAACAATGTGGAACACAAGGTAATAGGTCA	0.688277
TGGTGTCTATAAGAAGCTCACGG		AAGGAAACATACCTCCCAGGAGG		GTTACTTTCTTAGTAGCCACAGG		TGGTGTCTATAAGAAGCTCACGG	AAACTTTTTCTGGTGTCTATAAGAAGCTCACGGGCAAGGATGT	0.580532
ACTCATACTTCCGCTTCTTGTGG		GCTCACCGGCCATCCAGGAAAGG		GCTGGCTCTGCAGTGCAGGAGGG		ACTCATACTTCCGCTTCTTGTGG	GGGCGCCCCAACTCATACTTCCGCTTCTTGTGGTAGGGCTTTC	0.569515
GCGCCCAGCTGCCAACACCAAGG		ACAGAGTCTTTAATAGGCCCAGG		TCACTTACCCACTGAGAACAAGG		GCGCCCAGCTGCCAACACCAAGG	ATGAGTTGGGGCGCCCAGCTGCCAACACCAAGGTGGGTGCGAG	0.621721
GCTCGCACCCACCTTGGTGTTGG		AGTATAACTGCCTGACACAGCGG		CAAGCTGGGACTTCCAAAGCTGG		GCTCGCACCCACCTTGGTGTTGG	ACAGGCCCACGCTCGCACCCACCTTGGTGTTGGCAGCTGGGCG	0.653618
ACGGACTGTGTGGATGCGGCGGG		CACTGACCAGGAGTTCGGCCCGG		GTACTCCTGGAGCCTCTCTCCGG		ACGGACTGTGTGGATGCGGCGGG	CTCCCCGCACACGGACTGTGTGGATGCGGCGGGGGCCAATCTG	0.820142
ACAAGAAATACCGTGCCCTGAGG		ATTCCATCTAGGCCGTAGCATGG		TTTAGAACAACATCTTATGTGGG		ACAAGAAATACCGTGCCCTGAGG	CGGGGAGGTAACAAGAAATACCGTGCCCTGAGGTTGGACGTGG	0.779321
GCTGGTTCGTACCAAGACCCTGG		GGGAGCAAAGATGGAGCGGCGGG		ACCCACCAGATCCTTAACATTGG		GCTGGTTCGTACCAAGACCCTGG	CTAATAACGAGCTGGTTCGTACCAAGACCCTGGTGAAGAATTG	0.589496
CACGATGCAATTCTTCACCAGGG		ACCCAGCTGTGTGCGTCAGAAGG		CAAGTTCTTCATTATAGCTATGG		CACGATGCAATTCTTCACCAGGG	TGTCGATGAGCACGATGCAATTCTTCACCAGGGTCTTGGTACG	0.573864
ACAGCACACCGTACCGACAGTGG		ACTCCTGAAACTCATCCCGCTGG		AGCGATGGCTCTGGCCAATGTGG		ACAGCACACCGTACCGACAGTGG	GTGCTCATCGACAGCACACCGTACCGACAGTGGTACGAGTCCC	0.716983
AGTGGGACTCGTACCACTGTCGG		GGATTTCCAGCTGCTTGAGGAGG		ATAGGTATGTTCGTGTGCTTGGG		AGTGGGACTCGTACCACTGTCGG	GGCAGCGCATAGTGGGACTCGTACCACTGTCGGTACGGTGTGC	0.728784
CCAGCTTGGCTCCCTTCTTGCGG		GAAGGGCCACCTCCCTGAAGGGG		CATTCATATCCGGACCCGCTGGG		CCAGCTTGGCTCCCTTCTTGCGG	GTAACACGCACCAGCTTGGCTCCCTTCTTGCGGCCCAGGGGCA	0.528071
GGAAGTAACACGCACCAGCTTGG		TCCACCAATGATGGAGGAGCCGG		CCAAAAGCCAAAATGGAAGATGG		GGAAGTAACACGCACCAGCTTGG	ACCCCTACAGGGAAGTAACACGCACCAGCTTGGCTCCCTTCTT	0.553825
CCTGGAGGAGCAGTTCCAGCAGG		ATGGTAGTTCCGATGGCCGATGG		GATTTCAGTGATGTCTTCAGAGG		CCTGGAGGAGCAGTTCCAGCAGG	TCAGCAGTCTCCTGGAGGAGCAGTTCCAGCAGGGCAAGCTTCT	0.529602
GCTTCAAGGCCGGGACAGTGTGG		CCACGCAGACTCCACAGAAGAGG		GGATCCTCCTCCACTCACATGGG		GCTTCAAGGCCGGGACAGTGTGG	AGCGTGCATCGCTTCAAGGCCGGGACAGTGTGGCCGAGCAGAT	0.753537
TCTGCTCGGCCACACTGTCCCGG		GGACATTATCAACCCGGACAAGG		TTTAAAGAATGTTAACAATATGG		TCTGCTCGGCCACACTGTCCCGG	CACATAGCCATCTGCTCGGCCACACTGTCCCGGCCTTGAAGCG	0.744022
TGTGCTAGAGGGCAAAGAGTTGG		CTGACTTTCAAGAGGCCCGAGGG		GGATGAACTAGCTCGAGTTCTGG		TGTGCTAGAGGGCAAAGAGTTGG	CAGATGGCTATGTGCTAGAGGGCAAAGAGTTGGAGTTCTATCT	0.64418
AAGCGGAGCCAACATGCCAGTGG		AGAAGGTGCGGCCTTGGAAGTGG		GTTGATTATATTGGATACACTGG		AAGCGGAGCCAACATGCCAGTGG	GCAGACGGGGAAGCGGAGCCAACATGCCAGTGGCCCGGAGCTG	0.614908
GAGCCAACATGCCAGTGGCCCGG		TACTCCTGCTCCGAGTACACAGG		ACCATTCTATAGGAATAAGATGG		GAGCCAACATGCCAGTGGCCCGG	CGGGGAAGCGGAGCCAACATGCCAGTGGCCCGGAGCTGGGTTT	0.476296
CAAACCCAGCTCCGGGCCACTGG		ATGCTGGGCACGAACGACGGCGG		ATTGCTTCCTGAGCAATCTCTGG		CAAACCCAGCTCCGGGCCACTGG	AGTTTTGCGACAAACCCAGCTCCGGGCCACTGGCATGTTGGCT	0.530179
TTTGCGACAAACCCAGCTCCGGG		CACTGCAGAGCAGCGGCGCACGG		GTTGAACTTCGAAATATGTTTGG		TTTGCGACAAACCCAGCTCCGGG	TCACATAAGTTTTGCGACAAACCCAGCTCCGGGCCACTGGCAT	0.575632
ATTTCTCGAAGGGTCTCCGCGGG		ATCTGGGCTGACGAATGGACTGG		AACTTTAACTTTGCATTGGTTGG		ATTTCTCGAAGGGTCTCCGCGGG	TCGAGACGAGATTTCTCGAAGGGTCTCCGCGGGGTCACATAAG	0.528748
CACCAGGCGAGTATGGGCTCCGG		AGAAGCCAATACACTGAACCTGG		ATGTGCTCAGCCAGTTTCCCAGG		CACCAGGCGAGTATGGGCTCCGG	CCCTTCTCCCCACCAGGCGAGTATGGGCTCCGGAACAAACGTG	0.551095
TGGGCTCCGGAACAAACGTGAGG		TTCATTGGAGTGGACAGCACAGG		GCTGGAGGCACACTCCCCCAAGG		TGGGCTCCGGAACAAACGTGAGG	CAGGCGAGTATGGGCTCCGGAACAAACGTGAGGTCTGGAGGGT	0.67062
CTGGAGGGTCAAATTTACCCTGG		CAAATCCAACACGCTCAAGCAGG		GGAACAATCAGGAGAAAATTGGG		CTGGAGGGTCAAATTTACCCTGG	AACGTGAGGTCTGGAGGGTCAAATTTACCCTGGCCAAGATCCG	0.566318
TACCCTGGCCAAGATCCGCAAGG		ACGAAATAAACTGGCGACGAAGG		GGAGTGGCACTGCAAGCAAATGG		TACCCTGGCCAAGATCCGCAAGG	GGGTCAAATTTACCCTGGCCAAGATCCGCAAGGCCGCCCGGGA	0.544527
AAGCGTCAGCAGTTCCCGGGCGG		AGCTGGAGACTCCGCAGCCCCGG		GTCAGCAATATGATGTCAACAGG		AAGCGTCAGCAGTTCCCGGGCGG	CCTTCTCATCAAGCGTCAGCAGTTCCCGGGCGGCCTTGCGGAT	0.567667
CGCTTGATGAGAAGGACCCACGG		GCAGAATCGCCGTACACCGCTGG		TCACAAAAGAAGAACATATGCGG		CGCTTGATGAGAAGGACCCACGG	GAACTGCTGACGCTTGATGAGAAGGACCCACGGCGTCTGTTCG	0.647204
GACCCACGGCGTCTGTTCGAAGG		ATACTCACTCCGGCGGGAAGAGG		TCTAAAGCCAAGGTGGCAGCAGG		GACCCACGGCGTCTGTTCGAAGG	TGATGAGAAGGACCCACGGCGTCTGTTCGAAGGTGCGTATGGG	0.560944
CACCTTCGAACAGACGCCGTGGG		TGGACGATACTCACTCCGGCGGG		ACTTCGGAATTCTGCCTCTGGGG		CACCTTCGAACAGACGCCGTGGG	CTCCCATACGCACCTTCGAACAGACGCCGTGGGTCCTTCTCAT	0.524521
TCCCAGGCAACGCCCTGCTGCGG		GGTCAAGAAGCAGATCGAGACGG		CTGGCCTCAAAGGTAGCAAAAGG		TCCCAGGCAACGCCCTGCTGCGG	CTCCCACTCTTCCCAGGCAACGCCCTGCTGCGGCGGCTGGTCC	0.661326
CTGCGGCGGCTGGTCCGCATTGG		TTGAAAGGGCACTCCACAGAAGG		AAGGTATCCTTCAGAACCTTTGG		CTGCGGCGGCTGGTCCGCATTGG	CAACGCCCTGCTGCGGCGGCTGGTCCGCATTGGGGTGCTGGAT	0.561324
GGATGAGGGCAAGATGAAGCTGG		TCCTGTATGAACTTTGACGGTGG		ATGCTGGTTTCCTTCACGACAGG		GGATGAGGGCAAGATGAAGCTGG	TTGGGGTGCTGGATGAGGGCAAGATGAAGCTGGATTACATCCT	0.578689
GATGAAGCTGGATTACATCCTGG		AACGACAATTACCCTCAGGCGGG		CACATCAAGGGAATTGTTGAAGG		GATGAAGCTGGATTACATCCTGG	ATGAGGGCAAGATGAAGCTGGATTACATCCTGGGCCTGAAGAT	0.540461
GCTTGAAGACCTGGGTCTGCAGG		AGGCGGGCTCAATGGAAGGCCGG		TAACTGCGCAACCTTCTTTAGGG		GCTTGAAGACCTGGGTCTGCAGG	GCCAAGCCCAGCTTGAAGACCTGGGTCTGCAGGCGTCTCTCTA	0.500385
CAAGCCCAGCTTGAAGACCTGGG		GAAATACTTCTGTACTCGGCTGG		TGCCACCTTGGCTTTAGAAGAGG		CAAGCCCAGCTTGAAGACCTGGG	TGGACTTGGCCAAGCCCAGCTTGAAGACCTGGGTCTGCAGGCG	0.489032
CAGCACGCGAGCGTGGTGGATGG		AAGAAGTAGAATCTCGACGCTGG		CTCTGCAGTGCAGGAGGGTAAGG		CAGCACGCGAGCGTGGTGGATGG	GCTGGCGGATCAGCACGCGAGCGTGGTGGATGGACTTGGCCAA	0.551552
GGCGGATCAGCACGCGAGCGTGG		ATGGAAGCCCAATATCAGCCTGG		TTTCTTCATCAATTCCAGGCAGG		GGCGGATCAGCACGCGAGCGTGG	ATATGGCGCTGGCGGATCAGCACGCGAGCGTGGTGGATGGACT	0.641427
GGTGGTACCTGATATGGCGCTGG		TCTGAGAACCTCACCACGAAGGG		AACAGTGGACGAACTCGCCACGG		GGTGGTACCTGATATGGCGCTGG	GCCCATCCGAGGTGGTACCTGATATGGCGCTGGCGGATCAGCA	0.575653
CCAGGCGGACAATGAAGGACGGG		AACATGTTCCACAGGCAAGCAGG		GAGGAAGCAGATATCCGGTGTGG		CCAGGCGGACAATGAAGGACGGG	TTCTGGGAATCCAGGCGGACAATGAAGGACGGGATGTTCACCA	0.681824
GGAATCCAGGCGGACAATGAAGG		GGCGACACTTAATGTTCACGCGG		GGCTGTGCTGCAGCTTGATGAGG		GGAATCCAGGCGGACAATGAAGG	TGTGCTTCTGGGAATCCAGGCGGACAATGAAGGACGGGATGTT	0.709603
TGGCATTCTTCCTCTTCACGCGG		TACCCAATGGATTCACCAAGAGG		TGACATCATATTGCTGACAGAGG		TGGCATTCTTCCTCTTCACGCGG	TGGCCCTTCTTGGCATTCTTCCTCTTCACGCGGCCCGGGCGGC	0.522972
CTCGGCAGAAGCGAGACTTTGGG		CAGGAATATCGCATACAACGTGG		TTTAAAGCGATTGCTAGGCCCGG		CTCGGCAGAAGCGAGACTTTGGG	CCAGGGACACCTCGGCAGAAGCGAGACTTTGGGTACGGCTTGT	0.280061
GTGGATGAGTTTCCGCTTTGTGG		GGTGGGCTGCAAGCGGAAACTGG		ACAATAAGCTCAGCATAGTCTGG		GTGGATGAGTTTCCGCTTTGTGG	AAAGGCAAAAGTGGATGAGTTTCCGCTTTGTGGCCACATGGTG	0.336217
GTTTCCGCTTTGTGGCCACATGG		GGACCTAACGGTAGTGAAGCAGG		CCGGTGCCATTCGTATTGCTGGG		GTTTCCGCTTTGTGGCCACATGG	AAGTGGATGAGTTTCCGCTTTGTGGCCACATGGTGTCAGATGA	0.291233
ATGGCTTCCATATCCGGGTGCGG		AGCTGTGGTAGTTTGTCCACTGG		CGTTCACTGACTGGACCCATGGG		ATGGCTTCCATATCCGGGTGCGG	TGTGGCAAAGATGGCTTCCATATCCGGGTGCGGCTCCACCCCT	0.28123
TTGATGCGGATGACGTGGAAGGG		TGAGAATCTCCAACTCGAGATGG		CTCAATGCCAACGTAGACAGTGG		TTGATGCGGATGACGTGGAAGGG	CAACATCTTGTTGATGCGGATGACGTGGAAGGGGTGGAGCCGC	0.365573
AGGACAACATCTTGTTGATGCGG		TTAGTGGAGGACTACAGAGCCGG		GTAGCACAGAAATTCTCAAGTGG		AGGACAACATCTTGTTGATGCGG	GCCCCAGCACAGGACAACATCTTGTTGATGCGGATGACGTGGA	0.357853
AGGCACCTCGCATGCCTGTTTGG		GGCGGGACATACTAACCGGCTGG		AAGCCCCTTTCGATTCTAGGTGG		AGGCACCTCGCATGCCTGTTTGG	GGCTTTCCAAAGGCACCTCGCATGCCTGTTTGGAGCCTACATT	0.31703
ATGCTCCTTGTTCTGCAGCTTGG		ACGACATCACTGTAGTGAGCAGG		ATGATCCATGGACATTTGACTGG		ATGCTCCTTGTTCTGCAGCTTGG	CCTCAATCACATGCTCCTTGTTCTGCAGCTTGGTGCGGATGGA	0.237709
AGGGCCAAGTTCAAGTTTCCTGG		TATGGGTTCGAGAAGAAGAGAGG		CTCACAGAGGTGGCGGAAACAGG		AGGGCCAAGTTCAAGTTTCCTGG	GGCCCTGCGCAGGGCCAAGTTCAAGTTTCCTGGCCGCCAGAAG	0.226822
CTACATACCTTCTGGCGGCCAGG		GCAATTAAAGTCCATTCCGCAGG		CAGAAACAGTATTGGCTGATCGG		CTACATACCTTCTGGCGGCCAGG	GGCTGCAGCACTACATACCTTCTGGCGGCCAGGAAACTTGAAC	0.163769
AAATTCATCAGCATTGAACTTGG		ACTGCTTGATACTCAGACCAGGG		GGAAGATACACATGCAAAATGGG		AAATTCATCAGCATTGAACTTGG	CCATGTCTTCAAATTCATCAGCATTGAACTTGGTGAAGCCCCA	0.319185
TTGTCCAGAGGGCCACGATTGGG		GGGACTGAACCATCTACGGATGG		GGAGTCAAAAAACTTGCTGATGG		TTGTCCAGAGGGCCACGATTGGG	GGCCCGCCACTTGTCCAGAGGGCCACGATTGGGGATGTACTTG	0.343957
GGACAGGAAGTAGAATTTATTGG		CTACAGGCTCACTACCAAAGGGG		GTGTGTTGGGGGATAGAGTCGGG		GGACAGGAAGTAGAATTTATTGG	AGACATAGGTGGACAGGAAGTAGAATTTATTGGTGAGTATTAA	0.270325
ATACAAAGACATAGGTGGACAGG		CCCGGAACTTTCAGCCGACGCGG		GTTGCAGGGATGGATTATATTGG		ATACAAAGACATAGGTGGACAGG	AAGAATGTAGATACAAAGACATAGGTGGACAGGAAGTAGAATT	0.309039
TGTAGATACAAAGACATAGGTGG		TCCTAGTATCCCAAGGAGAAGGG		TACCTTTAATTTAAAAATCGAGG		TGTAGATACAAAGACATAGGTGG	CCGTCAAGAATGTAGATACAAAGACATAGGTGGACAGGAAGTA	0.319756
CTTTGTATCTACATTCTTGACGG		TCACCGAATTCCAAGAAGCCGGG		CTCATGGTTACACACCATTAAGG		CTTTGTATCTACATTCTTGACGG	CCACCTATGTCTTTGTATCTACATTCTTGACGGGGAAGGAACT	0.313335
GAACTTCCTCTGGGAACCTTTGG		AAGATACTGAGAGACTCCCGGGG		GGCTTCTGGAAATGTGAAATTGG		GAACTTCCTCTGGGAACCTTTGG	GACGGGGAAGGAACTTCCTCTGGGAACCTTTGGGTCATTGCCC	0.321669
AATGACCCAAAGGTTCCCAGAGG		CTCGTTCTAGCTGCGGCCGCAGG		GTTTGGAATACATGACTCCATGG		AATGACCCAAAGGTTCCCAGAGG	GTGAAAGGGCAATGACCCAAAGGTTCCCAGAGGAAGTTCCTTC	0.393005
GTGAAAGGGCAATGACCCAAAGG		CAGCCGCTTGCGATATCAAGGGG		TACTGTAGCTTTATTCAGTAGGG		GTGAAAGGGCAATGACCCAAAGG	TGTTTCTGAAGTGAAAGGGCAATGACCCAAAGGTTCCCAGAGG	0.332246
TGCCCTTTCACTTCAGAAACAGG		TTCGACAGGGTCATCAGACCTGG		TGGCCGAATCTTGGTGTGTTGGG		TGCCCTTTCACTTCAGAAACAGG	TTTGGGTCATTGCCCTTTCACTTCAGAAACAGGTTGACAACTC	0.262092
ACAACTCAGCCCTGCTCATGAGG		AATTACTGCGCGACCTCCCATGG		CAATGATGTTAAATCTGGTCAGG		ACAACTCAGCCCTGCTCATGAGG	AAACAGGTTGACAACTCAGCCCTGCTCATGAGGCAGCAAACCC	0.277548
CCTCCTCTCTCGAAGGTTCCTGG		CACCTTTGTGTCCTTCACACAGG		CTACTGCTTCCATGCTTGCCTGG		CCTCCTCTCTCGAAGGTTCCTGG	GCTTAACCCCCCTCCTCTCTCGAAGGTTCCTGGAGACGGTGGA	0.309379
CGAGAAGCGCTTGTCCTTCTGGG		CTTTGAAGTAAGGCGACGACAGG		GACTTTGGGAAACACAACACTGG		CGAGAAGCGCTTGTCCTTCTGGG	TGACGGTGCCCGAGAAGCGCTTGTCCTTCTGGGGATCATAGTT	0.237461
CTGTGACGAGGCTAAGGCCGTGG		AGGTCACGCACGTTGAACCATGG		GTAACAACGTGGAAGAGGTAGGG		CTGTGACGAGGCTAAGGCCGTGG	ACCAGCAGCACTGTGACGAGGCTAAGGCCGTGGATATCCCCCA	0.326883
CTTCATTTGGAACTTGATTGTGG		AAGGTTCGAGGTGTTGGAACAGG		TGTGAAATTGGTTTCAAGCAAGG		CTTCATTTGGAACTTGATTGTGG	CACTCACCTTCTTCATTTGGAACTTGATTGTGGACTTCACCTC	0.32394
CTCCTCCCAGGTGTTATGTCTGG		TCGAAGTCGTGATAGGAAAGGGG		GTTGAACTCTCCCCTACCACTGG		CTCCTCCCAGGTGTTATGTCTGG	CCTCTCTTCCCTCCTCCCAGGTGTTATGTCTGGCTGTAGCTGT	0.260887
TCACCTGGCTGTCAACTTCTTGG		TGTTTCGGGTGGATAAAGGAGGG		TTGCTAGATAATCATACTGAAGG		TCACCTGGCTGTCAACTTCTTGG	TGTATAACATTCACCTGGCTGTCAACTTCTTGGTGTCATTGCT	0.349587
CATGGTGCTCTTGATATATAAGG		CTCCGCGTCACACTTCAGGATGG		TGGCCCTGTACATGTTTCTGTGG		CATGGTGCTCTTGATATATAAGG	GGGGCTTGCCCATGGTGCTCTTGATATATAAGGCCCGGACATT	0.29276
ATTCAAATGTGCCTTAATATAGG		CCGACTTCCCAAGGTGCGAAGGG		TGTGTGCCACTGTTTATACCAGG		ATTCAAATGTGCCTTAATATAGG	AATAGAATTTATTCAAATGTGCCTTAATATAGGCGCTGGGGCT	0.350446
CTGTCAGATCCTTTGGCATCCGG		CTGGTAGAACTCCTCTGCGGTGG		TTGAGGGGGGAATTCTGAGGAGG		CTGTCAGATCCTTTGGCATCCGG	GCTAGATACACTGTCAGATCCTTTGGCATCCGGAGAAATGAAA	0.20337
GGCCAAGGCAGAAGAAATCTTGG		TCGAGCATCACACTGTACAAAGG		AGCAGTAACTCTTTGTCGTTTGG		GGCCAAGGCAGAAGAAATCTTGG	CAGTTCGAGGGGCCAAGGCAGAAGAAATCTTGGAGAAGGGTCT	0.31459
AATCTTGGAGAAGGGTCTAAAGG		CTCTGATGTCTGGATCCCAATGG		TCCGAAGTTCAGCTGCATGCTGG		AATCTTGGAGAAGGGTCTAAAGG	AGGCAGAAGAAATCTTGGAGAAGGGTCTAAAGGTGAGCCTAAT	0.325822
CGGGAATTTATTTGCCAGGAAGG		GGACCTGTCGTACTCAGACCGGG		TCGTTGATCAAACTCATCTGTGG		CGGGAATTTATTTGCCAGGAAGG	TGGATAGAAACGGGAATTTATTTGCCAGGAAGGATGATCCCAT	0.247774
GCTCTTACCAGAGAGTTCTCTGG		TGTACTCTTGGTGTCCACAAGGG		TCTTTATGAATACTTAGCAGAGG		GCTCTTACCAGAGAGTTCTCTGG	ATGTTGTCCTGCTCTTACCAGAGAGTTCTCTGGCTAAGGATCG	0.23839
TTCTGTTTCTTTCTGTCTCTTGG		TGTGTTTCTTTCATGCAGCGAGG		TTTACATACACTACTAACTCTGG		TTCTGTTTCTTTCTGTCTCTTGG	CTTACTGTTTTTCTGTTTCTTTCTGTCTCTTGGTGGTTCCTTG	0.256857
CCTTGAGGGCTTTGATGATCAGG		AGCCTCCGTTTGGACTCCGGCGG		AGCCCAGACCAAACTAGAAGTGG		CCTTGAGGGCTTTGATGATCAGG	CTTGGTGGTTCCTTGAGGGCTTTGATGATCAGGGCAGAGGCAG	0.277686
CAAGACCATGCCATTCCGGCTGG		ATGCGCCCGCCTGCATGGAACGG		ATAAAGAGGGTGTTGTTGGCAGG		CAAGACCATGCCATTCCGGCTGG	AGTGGGGCTTCAAGACCATGCCATTCCGGCTGGGCGCCATGGC	0.327207
CTGCCAGTCCTTGTGGAAGTGGG		AGCTATGGTGGAGAACACACAGG		CTGAAACTTTACGTAAATGTGGG		CTGCCAGTCCTTGTGGAAGTGGG	CCACGCGCCGCTGCCAGTCCTTGTGGAAGTGGGGCTTCAAGAC	0.327959
CGCGCCGCTGCCAGTCCTTGTGG		CATCTGTTTACTGGCAGGCAAGG		ACGGCCTGGACCCATTCCACCGG		CGCGCCGCTGCCAGTCCTTGTGG	CACGTGGCCACGCGCCGCTGCCAGTCCTTGTGGAAGTGGGGCT	0.309844
TGCGGATCTTACGGGCCGGCTGG		TCGTGGGATTGATGCTGAGAAGG		AGTGGACAGAACTAGCTCAAAGG		TGCGGATCTTACGGGCCGGCTGG	AGGGCTCACCTGCGGATCTTACGGGCCGGCTGGTTGAACCACG	0.312248
GCGGCGCGCCTTGGCTTGCCGGG		ATGTACCTGGTAAAGGGAGAAGG		CAGCCATGGTCCTCTCCCAAAGG		GCGGCGCGCCTTGGCTTGCCGGG	GCGGGGCGATGCGGCGCGCCTTGGCTTGCCGGGCCTTACGTCT	0.320145
CAGCGCACGATGGGCCGGATGGG		GCCGGAGAAACCTACCCAGGCGG		GGACAATGGCTTCACACTCCTGG		CAGCGCACGATGGGCCGGATGGG	AACCGTGGGGCAGCGCACGATGGGCCGGATGGGACCCGACGCG	0.344073
GTGGACTTGTTCCGCCTCCTCGG		CCGAGGACTCAATACCACCCAGG		GGCTTCCTTTGTGCCCTTGGGGG		GTGGACTTGTTCCGCCTCCTCGG	CAGGGACTCCGTGGACTTGTTCCGCCTCCTCGGATCCACAGAA	0.256214
CCCTGCAGGCCAACGTGCAGCGG		GCCCTTGCTGCTGTGGGACAGGG		GGTCTGGCCGACAGTTGGATAGG		CCCTGCAGGCCAACGTGCAGCGG	TCCACGGAGTCCCTGCAGGCCAACGTGCAGCGGCTGAAGGAGT	0.347874
CATGACCGGTCCGGTCAGCTGGG		CTACACTTACCTCAGTCCGGTGG		TACCTGGCCATCTTCCATTTTGG		CATGACCGGTCCGGTCAGCTGGG	TCCGGACGGGCATGACCGGTCCGGTCAGCTGGGTGGCCAGTTT	0.32279
AGCCTTCGCTAGTCTCCGTATGG		GGACATAGCTTATCTGCAAGAGG		TCAAATACGGACCAATGTTAAGG		AGCCTTCGCTAGTCTCCGTATGG	AGAATTTCAAAGCCTTCGCTAGTCTCCGTATGGCCCGTGCCAA	0.328581
AGCCAAGGAAGCCGCAGAACAGG		AGAGGATGGTGCCTTTGAGACGG		ACTCCCTATAGCGATGGCTCTGG		AGCCAAGGAAGCCGCAGAACAGG	GGGCAAAAAGAGCCAAGGAAGCCGCAGAACAGGATGTTGAAAA	0.380038
AGGCCATCTCCTGGGCCGCCTGG		GCTGGTTCCATAATGCGGGAAGG		GAATGACCTGTCCCGGTAACTGG		AGGCCATCTCCTGGGCCGCCTGG	TTGATGGTCGAGGCCATCTCCTGGGCCGCCTGGCGGCCATCGT	0.305589
GGCGGCCATCGTGGCTAAACAGG		ATGACTACCTGTCTATCACCAGG		TATTCCAACGTGCAAGTGGCTGG		GGCGGCCATCGTGGCTAAACAGG	TGGGCCGCCTGGCGGCCATCGTGGCTAAACAGGTACTGCTGGG	0.318348
TGTGAAGGCATCAACATTTCTGG		CAGTCACAGATCTGGAGAAGTGG		AGCACTTCAGAAAAGAGTGATGG		TGTGAAGGCATCAACATTTCTGG	GGTCGTACGCTGTGAAGGCATCAACATTTCTGGCAATTTCTAC	0.370543
CAGAGCGGCCTGGCCTCGCTTGG		AGCCAAAGTCGCATCGGCGGCGG		AGTGTCCCAGGGACATCTTTTGG		CAGAGCGGCCTGGCCTCGCTTGG	TGAGACGGTCCAGAGCGGCCTGGCCTCGCTTGGTTTTGTGGGG	0.182351
CACCTTGAGACGGTCCAGAGCGG		TGGAGTCCGTCGTACAGGAGAGG		CAGGAGAGAATGACCTGTCCCGG		CACCTTGAGACGGTCCAGAGCGG	TGCCGTCAAACACCTTGAGACGGTCCAGAGCGGCCTGGCCTCG	0.19623
CGCACGACCTTGAGGGCAGCAGG		AATCTCACTCATTCGGAGCATGG		CGAATGTCCCATGTGAGTGGAGG		CGCACGACCTTGAGGGCAGCAGG	AGGCTTCAGACGCACGACCTTGAGGGCAGCAGGAACCACCATC	0.312498
CTGGGACTCACCTTTCTTGTAGG		GAGCGCAGTTGCTAACAGGATGG		CGCATTGAGCATCCCACTGCAGG		CTGGGACTCACCTTTCTTGTAGG	GCAGCGTAAGCTGGGACTCACCTTTCTTGTAGGCTTCAGACGC	0.263591
TCCAGCCAACCTCGTGAGCCAGG		ACCACTGAGAATTCAGACCCTGG		TCATGGAATTAGAAAGGTTAAGG		TCCAGCCAACCTCGTGAGCCAGG	GCCTGGTACTTCCAGCCAACCTCGTGAGCCAGGCGCCCCAGAT	0.16875
CTTATTCTTGGCAGAGGCTACGG		TCACCAGGTTATGTTGGACGAGG		AAATCCACTTACCTATAGGAAGG		CTTATTCTTGGCAGAGGCTACGG	ACCACCTGCACTTATTCTTGGCAGAGGCTACGGAAACAGGCCG	0.295947
TTGGCAGAGGCTACGGAAACAGG		CAACACGACAAATCGAGGAGAGG		AGCAGAAACTGATTATGAAATGG		TTGGCAGAGGCTACGGAAACAGG	GCACTTATTCTTGGCAGAGGCTACGGAAACAGGCCGAGAAGAA	0.297543
TTTCTTCTCCACGTTCTTCTCGG		CATGAAATAGACACTCACGGGGG		CGGGCTGTGACAGTTCCCAGCGG		TTTCTTCTCCACGTTCTTCTCGG	ATTTGTCAATTTTCTTCTCCACGTTCTTCTCGGCCTGTTTCCG	0.279314
GCGCTTCGTGGAGGTTGGCCGGG		TCACGACAGAGCGCATGAAGAGG		CACTGGAAAAATGTCTTGCTGGG		GCGCTTCGTGGAGGTTGGCCGGG	AGGTGTTCAGGCGCTTCGTGGAGGTTGGCCGGGTGGCCTATGT	0.259747
TAGATGTTATTGATCAGAACAGG		GGGTCAACATTTGCTCACCAAGG		CTAAGCTGGCTCTGCAGTGCAGG		TAGATGTTATTGATCAGAACAGG	GTCGCGATTGTAGATGTTATTGATCAGAACAGGGTAAGTGTCA	0.355399
AGAAGTATGTCCGACAAGCCTGG		CCATAGATACACGAAGGGCCTGG		CTTGGTGTACTCCCTGACCCAGG		AGAAGTATGTCCGACAAGCCTGG	AGTGCCCACCAGAAGTATGTCCGACAAGCCTGGCAGAAGGCAG	0.291438
TTCTCTGGCTTCAATCTTCTTGG		TTTACAGAGGTCCAATCACGCGG		TGCATGAATTAGTTTCACCATGG		TTCTCTGGCTTCAATCTTCTTGG	TTATTACCCTTTCTCTGGCTTCAATCTTCTTGGCCCATCGTGT	0.354592
TGGGCAGGAACCTTCTGGGCTGG		CGCCCTCGAACTTAACGCCGAGG		AAAGTGCGCAAACAGGTGGCAGG		TGGGCAGGAACCTTCTGGGCTGG	TGTGGCTTTCTGGGCAGGAACCTTCTGGGCTGGAGCCTTTTTA	0.356019
CTTTCTGGGCAGGAACCTTCTGG		CATTGTCTACAGAGACCAACTGG		ATGATGTAAAATGTCTTACAAGG		CTTTCTGGGCAGGAACCTTCTGG	TGGCCTGTGGCTTTCTGGGCAGGAACCTTCTGGGCTGGAGCCT	0.307337
TTTCTGGCCTGTGGCTTTCTGGG		ATACAGCCAGTCCCTGAGGAAGG		GCAACACTTCTTGCATACCTGGG		TTTCTGGCCTGTGGCTTTCTGGG	CAGGCGCTGCTTTCTGGCCTGTGGCTTTCTGGGCAGGAACCTT	0.255527
AGGCGCTGCTTTCTGGCCTGTGG		GCACGGTCATCGTGGAGCGCTGG		TTCCCATAACCCAGTCTGTCAGG		AGGCGCTGCTTTCTGGCCTGTGG	CTTTTGGAGCAGGCGCTGCTTTCTGGCCTGTGGCTTTCTGGGC	0.272104
TTGGAGCAGGCGCTGCTTTCTGG		CGTCGCTTTCCTGGCCGCCAGGG		GGTGGAACTGGTCACAATGATGG		TTGGAGCAGGCGCTGCTTTCTGG	TTCTGAGCTTTTGGAGCAGGCGCTGCTTTCTGGCCTGTGGCTT	0.30074
GCACCTGCTCCAAAGGCATCTGG		CCTGGCGGCCAGGAAAGCGACGG		TCCTGGCTCGGGGACTGGTCTGG		GCACCTGCTCCAAAGGCATCTGG	AGCCCAGAAAGCACCTGCTCCAAAGGCATCTGGCAAGAAAGCA	0.284344
GCTTTCTTGCCAGATGCCTTTGG		TGAGAAGCCACCAGAGAAGAAGG		CCAAGAGCTCTTGTTGTCTTTGG		GCTTTCTTGCCAGATGCCTTTGG	TGCCACTTATGCTTTCTTGCCAGATGCCTTTGGAGCAGGTGCT	0.293892
TTGCCGTAAGTTGCACCCTTAGG		CTAAAGTTGCCACTCTCACAGGG		CCAGAACAGCTTCAGTGTCAGGG		TTGCCGTAAGTTGCACCCTTAGG	ATGGACAGGCTTGCCGTAAGTTGCACCCTTAGGAACTGGGCGT	0.364797
GGCTTCGAGCAAACTTTAGCTGG		TCAGTGATACCCACTGAACCTGG		GTGAGGTCATGGAATTAGAAAGG		GGCTTCGAGCAAACTTTAGCTGG	ACGGACTGAAGGCTTCGAGCAAACTTTAGCTGGTTAACACCAT	0.246195
TTCCTATTCTAGGAGCGAGCTGG		CGTGGAAAGCCTAAGAGCACAGG		TCTCTGGCATGTGTGACTGAGGG		TTCCTATTCTAGGAGCGAGCTGG	TGGGCCTTTTTTCCTATTCTAGGAGCGAGCTGGACGCCACTGT	0.33908
GATTTCTTCTGATAGCTTTATGG		TGGCCTTACCTGAGTACGGCAGG		AGAAATTCTCAAGTGGTTGCGGG		GATTTCTTCTGATAGCTTTATGG	TGGGTGTCAGGATTTCTTCTGATAGCTTTATGGAATGGATCAA	0.28729
TTGGTGATCCACTGGGTGTCAGG		GGTGTGGTTGGTACGGGAACTGG		AGCCACAGCTACCCAAAAGAGGG		TTGGTGATCCACTGGGTGTCAGG	GTGGACTGGTTTGGTGATCCACTGGGTGTCAGGATTTCTTCTG	0.323949
CACGCATCTCCCTGTGCTTGTGG		TTACCCGGGATGTCATGAAGAGG		GCCGCTCACCTTCATGCACCAGG		CACGCATCTCCCTGTGCTTGTGG	GATGTCAGCCCACGCATCTCCCTGTGCTTGTGGACTGGTTTGG	0.319771
GGCCGAAAGAGCCGTGGCCTTGG		TGAGTTCAGATATCTTGCCCCGG		TCTTTAGTCGCATTTCTACCAGG		GGCCGAAAGAGCCGTGGCCTTGG	GACATCTGCAGGCCGAAAGAGCCGTGGCCTTGGAAAGGGCCAC	0.248348
TGTGGCCCTTTCCAAGGCCACGG		GGTGATCAGTGCTTACCGCAAGG		TGCAGGAGGGTAAGGAGATGTGG		TGTGGCCCTTTCCAAGGCCACGG	TGGTGGAACTTGTGGCCCTTTCCAAGGCCACGGCTCTTTCGGC	0.249441
GTGGCTCTCGCCGGGCAGCTTGG		AACTCACTGAGCACGAGCACTGG		TTCTGACCCGAGTTTACGGTAGG		GTGGCTCTCGCCGGGCAGCTTGG	CACACTATTGGTGGCTCTCGCCGGGCAGCTTGGAGAAGGCGCA	0.342873
AGTGAGAGTGAGACTCCATCTGG		GACTACCGAACCAGGTGGAGTGG		ACCTCAGTGTTTCCTGCAGTGGG		AGTGAGAGTGAGACTCCATCTGG	CTCCCACCTGAGTGAGAGTGAGACTCCATCTGGAAAAAAAAAA	0.302571
GAGTCTCACTCTCACTCAGGTGG		ACATTGTGGACTACCGAACCAGG		TGAAACAATGATGTTAAATCTGG		GAGTCTCACTCTCACTCAGGTGG	TTTCCAGATGGAGTCTCACTCTCACTCAGGTGGGAGTGCAGTG	0.340555
TCAGTTTCTTCTGGGATATCTGG		CGGAGGCTCTTAGAACGGAGAGG		TGAGTAAGTTTGACATTGCAAGG		TCAGTTTCTTCTGGGATATCTGG	TTTTGTTTCTTCAGTTTCTTCTGGGATATCTGGGGAAAGAAAA	0.329728
TTCTGGGCAACCTCCTCTTCTGG		TAGCTGTGATGCAGTTGCGGAGG		ATGTGGTTCCTTGTTCTCAGTGG		TTCTGGGCAACCTCCTCTTCTGG	TACCTTTTTCTTCTGGGCAACCTCCTCTTCTGGTTTAGGAACA	0.278764
GCAACCTCCTCTTCTGGTTTAGG		GGATCAACTCTTGGCGAGGGTGG		GGCCAGAATTGCTTCTCTGCTGG		GCAACCTCCTCTTCTGGTTTAGG	TTTCTTCTGGGCAACCTCCTCTTCTGGTTTAGGAACAATCTGT	0.201884
TCTTAGGTGCTTTGTTCACTTGG		CATCCGATTCCACCGCACCAGGG		TTGTCTCACCGTATGAAGCAGGG		TCTTAGGTGCTTTGTTCACTTGG	CGGCGGCGCATCTTAGGTGCTTTGTTCACTTGGATATGCTCAA	0.33163
TTTCTTTCAGGCCAAGCAATGGG		CCTCCTGCTTTACCAAACACAGG		TCACAACAACCAACACTTTAAGG		TTTCTTTCAGGCCAAGCAATGGG	TCATCTCCATTTTCTTTCAGGCCAAGCAATGGGGCTGGACACA	0.268068
CCACCATTGTAACGTCGGAATGG		TGGAAGTCAATGCCTCGCACTGG		GAGAAGGTTGCCCCATGTCCAGG		CCACCATTGTAACGTCGGAATGG	CCTGCCAACTCCACCATTGTAACGTCGGAATGGTACACACTGT	0.350417
CAATCTTCGTGTTCACTTTAAGG		AGTGATCGATACACTGAAGGAGG		GGACATGGGGCAACCTTCTCAGG		CAATCTTCGTGTTCACTTTAAGG	CAAGAGGTTCCAATCTTCGTGTTCACTTTAAGGTATGCGATTC	0.29558
TTTCTAGCATGCAAATCAAGAGG		GCGAAGATGGCGGAGAACAGCGG		GGCAACCTATAGCCCACCCATGG		TTTCTAGCATGCAAATCAAGAGG	AACGTTTTATTTTCTAGCATGCAAATCAAGAGGTTCCAATCTT	0.250558
ACGCTCGAACTTCCGGCCCTTGG		GGTCTTCACATTCTTGGGCCAGG		TCCGTTCCAGTTACCGGGACAGG		ACGCTCGAACTTCCGGCCCTTGG	GGCCTCTGGCACGCTCGAACTTCCGGCCCTTGGAGCGGACGTA	0.364631
GGACAGTGCCACAGCCCTTAGGG		GCTGCACGTCGGACATAAACAGG		ATGTCCCATGTGAGTGGAGGAGG		GGACAGTGCCACAGCCCTTAGGG	CCGGAGAGCAGGACAGTGCCACAGCCCTTAGGGGAGTCCAGGG	0.252851
GATCCTCACTTTCGACCAGCTGG		CGATCAGGTCTTCTAACCACAGG		GCCCTGGTTTGCAATGGTTAAGG		GATCCTCACTTTCGACCAGCTGG	CAGGGGGCAAGATCCTCACTTTCGACCAGCTGGCCCTGGACTC	0.282721
CTGCCCTGAGGATGCGGCTGCGG		AGGCTGTTTGGTGCGCAAAGTGG		TAAGTATCTTCTCTTGTCCATGG		CTGCCCTGAGGATGCGGCTGCGG	ATCTTGCCCCCTGCCCTGAGGATGCGGCTGCGGGCCCGGCTGG	0.322115
TGCACTGCGCGTGACCAGCCGGG		ATTATATCCAGAAGTCGCCCAGG		AATATCGCATTACTTAATTTAGG		TGCACTGCGCGTGACCAGCCGGG	ACCAGGTATGTGCACTGCGCGTGACCAGCCGGGCCCGCAGCCG	0.233115
CCGCCAGCTCACCTTCAGTTTGG		TATATCCAGAAGTCGCCCAGGGG		TCCCTTAGAGCTTCCACACATGG		CCGCCAGCTCACCTTCAGTTTGG	TGCCCAGCCCCCGCCAGCTCACCTTCAGTTTGGGTACCTCCTG	0.312146
AACTGATGATGTGCGGGTTCAGG		GACTTAACGGGCTCTTCAGAAGG		TTGCTGGCCATGGAGGAAGTAGG		AACTGATGATGTGCGGGTTCAGG	TGGGGACCATAACTGATGATGTGCGGGTTCAGGAGGTACCCAA	0.20073
AACCCGCACATCATCAGTTATGG		ACATCTTCGAGATTTCGGCGAGG		AACTTCGGAATTCTGCCTCTGGG		AACCCGCACATCATCAGTTATGG	GTACCTCCTGAACCCGCACATCATCAGTTATGGTCCCCACAAC	0.316779
ATCCGGAAGATGAAGCTTCCTGG		GATGTTTGTGATGTGCCCGGTGG		GACCAGTGTGTATCTGCCACAGG		ATCCGGAAGATGAAGCTTCCTGG	CCACCCTAAGATCCGGAAGATGAAGCTTCCTGGCCGGGAAAAC	0.28333
GGCCGCCTCTGTCCCTTTCCCGG		CCAAGGGTTAACAAGGCCCAAGG		GGAAGTTGCAAGTGAGGTCATGG		GGCCGCCTCTGTCCCTTTCCCGG	CGCACCAACCGGCCGCCTCTGTCCCTTTCCCGGATGGTGAGTG	0.2933
TGTTTATGAGTCGCACCAACCGG		CCGGGAAGCTGCTTTGCGGGTGG		GGGAAGATACACATGCAAAATGG		TGTTTATGAGTCGCACCAACCGG	TTGAAGAGGTTGTTTATGAGTCGCACCAACCGGCCGCCTCTGT	0.359427
GAATGTGGAGTTGGTTCTTCTGG		AATGATGGTCCTCAAGCCCAGGG		ACCAGCATGCAGCTGAACTTCGG		GAATGTGGAGTTGGTTCTTCTGG	CAACCTGGTTGAATGTGGAGTTGGTTCTTCTGGCCAGAAACCT	0.290645
TGGCCAGAAACCTGTATAACTGG		ATTGTTGTGGCAATTGCAGGTGG		ACGTGGCATGTCTCGGAGGCTGG		TGGCCAGAAACCTGTATAACTGG	TTGGTTCTTCTGGCCAGAAACCTGTATAACTGGAGGGACGGGA	0.33458
TCCCGTCCCTCCAGTTATACAGG		TGTATACCGTATTGCCAGACAGG		CAGGTACCTTGCTAAGAATACGG		TCCCGTCCCTCCAGTTATACAGG	CTCACTGTCTTCCCGTCCCTCCAGTTATACAGGTTTCTGGCCA	0.334903
CGCCATGAAGGCCTCGGGCACGG		TGTATGGTGAAGTTGGCCAAGGG		CCCTGACACTGAAGCTGTTCTGG		CGCCATGAAGGCCTCGGGCACGG	GCGGAGAGCACGCCATGAAGGCCTCGGGCACGGTAAGGCGGGC	0.321909
CAGACCGAGACATGGGTGCCCGG		TGGTCCCTGATAGTGTGGAAAGG		GCAGTAGTTTCACTTCTAGCTGG		CAGACCGAGACATGGGTGCCCGG	CTCCTTTCCACAGACCGAGACATGGGTGCCCGGCACCGCGCCC	0.278382
GTGGGCTCGGGCGCGGTGCCGGG		TGCACTGATAACCAGTCAGAAGG		GGGAAAAGGGAACTCCTCTATGG		GTGGGCTCGGGCGCGGTGCCGGG	TCTGAATGGAGTGGGCTCGGGCGCGGTGCCGGGCACCCATGTC	0.261533
CTCCACCTTCATGATCTGAATGG		CTAGCAGTTGCCAATGAAGAAGG		TAAATTTCTTCTTAAAAATAAGG		CTCCACCTTCATGATCTGAATGG	CCGCGATCTCCTCCACCTTCATGATCTGAATGGAGTGGGCTCG	0.269091
TCGCGGCCAGCAAGTGCCGCCGG		AACCCAGGCCAGGTCAAAGACGG		TTCTGAGGAGGAACTGATGATGG		TCGCGGCCAGCAAGTGCCGCCGG	GTGGAGGAGATCGCGGCCAGCAAGTGCCGCCGGCCGGCTGTCA	0.205063
AGCCGGCCGGCGGCACTTGCTGG		ACAGCTGTATTCTGTACGGGTGG		AGTCTACGAAAAGCTCTTGCTGG		AGCCGGCCGGCGGCACTTGCTGG	ACTGCTTGACAGCCGGCCGGCGGCACTTGCTGGCCGCGATCTC	0.220961
GAGGCCCAACACCTTCTTCTAGG		TGGACTAGGTCTCCACACCCTGG		CCATTCCACCGGCCTGTGCGCGG		GAGGCCCAACACCTTCTTCTAGG	TCACCACCAAGAGGCCCAACACCTTCTTCTAGGTGCAGGGCCC	0.291712
CCTCCGCTGTGGCAAGAAGAAGG		AGCCTGTTATCCACCTCCAGAGG		TTACATTGGTGATGATTCGATGG		CCTCCGCTGTGGCAAGAAGAAGG	CCTCTAGTGTCCTCCGCTGTGGCAAGAAGAAGGTCTGGTTAGA	0.350979
CTTTCCCAGGTCAGCAGATCCGG		GGTCCAGTGGATGTACAACAGGG		ACGTTGTCGTAAGCAAAGCCAGG		CTTTCCCAGGTCAGCAGATCCGG	GTGCATTATGCTTTCCCAGGTCAGCAGATCCGGAAGCTCATCA	0.337476
ATCCGGAAGCTCATCAAAGATGG		TCAGCATTAATGGGCAAGCATGG		CCTCTCTCCGGAAGGGAAAAGGG		ATCCGGAAGCTCATCAAAGATGG	AGGTCAGCAGATCCGGAAGCTCATCAAAGATGGGCTGATCATC	0.257048
AGCCTGTGACGGTCCATTCCCGG		TTCGTGGTGTACTGAGAAGAGGG		GGTAAGGAGATGTGGGAGTCAGG		AGCCTGTGACGGTCCATTCCCGG	ATCATCCGCAAGCCTGTGACGGTCCATTCCCGGGCTCGATGCC	0.291014
AAACACCTTGGCCCGCCGGAAGG		TACCGTCAGATTTCCTCCAGAGG		ACACTGGAAAAATGTCTTGCTGG		AAACACCTTGGCCCGCCGGAAGG	GATGCCGGAAAAACACCTTGGCCCGCCGGAAGGGCAGGCACAT	0.273867
CCTGCCCTTCCGGCGGGCCAAGG		TTCAACAACCAAAGCTCGAGTGG		ATGAATGATAGACTGGACAATGG		CCTGCCCTTCCGGCGGGCCAAGG	TGCCCATGTGCCTGCCCTTCCGGCGGGCCAAGGTGTTTTTCCG	0.269609
TGTGACCTTCTCTGGCATTCGGG		CGGCTGGTGGTTACTGGCCCCGG		GTGATCACAATTCGTAATAAAGG		TGTGACCTTCTCTGGCATTCGGG	TCCTCATCCATGTGACCTTCTCTGGCATTCGGGCATTGGCTGT	0.270748
CTCATCCATGTGACCTTCTCTGG		GGGTCACCGTTTGCATAAGGAGG		ACCAGAACAGCTTCAGTGTCAGG		CTCATCCATGTGACCTTCTCTGG	CCTCATTCTCCTCATCCATGTGACCTTCTCTGGCATTCGGGCA	0.314239
TTACGCCAGGAGCTTCTTGCGGG		CAACCCATGACAATCCCAGCCGG		GGAAACGTGGCATGTCTCGGAGG		TTACGCCAGGAGCTTCTTGCGGG	GAAAAGAAACTTACGCCAGGAGCTTCTTGCGGGCCTTGTCTGC	0.325029
CCTGACCAGTGACCAGGCTGAGG		GATTGTCTAGTGGACGAAGATGG		GTACAGCAGAATTAATTACAGGG		CCTGACCAGTGACCAGGCTGAGG	TTTTCTCTTCCCTGACCAGTGACCAGGCTGAGGCCCGCAGGTC	0.380434
GCGGGCCTCAGCCTGGTCACTGG		TTGCTGGCACGAATAACCACAGG		TACCTCAGTGTTTCCTGCAGTGG		GCGGGCCTCAGCCTGGTCACTGG	TCTTAGACCTGCGGGCCTCAGCCTGGTCACTGGTCAGGGAAGA	0.368958
ACGGCGCTTGCGTGCTTCCTTGG		TTGCGTGGGTTCAAGAAGAGTGG		TGTGTGACTGAGGGACCAGTTGG		ACGGCGCTTGCGTGCTTCCTTGG	GGCGCTCTTCACGGCGCTTGCGTGCTTCCTTGGTCTTAGACCT	0.289698
GCGCCGTGAAGAGCGCCTCCAGG		CTTCTTGAACCCACGCAAGGTGG		GGTGGAATGGGTCCAGGCCGTGG		GCGCCGTGAAGAGCGCCTCCAGG	AAGCACGCAAGCGCCGTGAAGAGCGCCTCCAGGCCAAGAAGGA	0.332627
CTTGATGATCTCCTCCTTCTTGG		GGATCGAGATGGAGCCCAAGAGG		GGCATCACTGAGGCACTGTACGG		CTTGATGATCTCCTCCTTCTTGG	TGGATAAAGTCTTGATGATCTCCTCCTTCTTGGCCTGGAGGCG	0.198786
CACGTTTCAGGAAGCTATCTCGG		AAGCTCTGCTGAAGCACCAATGG		GTGACAGTTCCCAGCGGGTCCGG		CACGTTTCAGGAAGCTATCTCGG	TTTTCCTTCACACGTTTCAGGAAGCTATCTCGGCTCTTAGAGT	0.334591
TGCCAGCATTGGATGCAATCCGG		TGAGCCCACTTCTGAAACACAGG		TTAAATTTAAATGCTGTTTCTGG		TGCCAGCATTGGATGCAATCCGG	CATGCAATGCTGCCAGCATTGGATGCAATCCGGGGCCACAAGT	0.226902
AATGCAGGTTCTGCCATTACAGG		TTCCCGCACGTCTCAAAGCAGGG		ATGCTGGGAAGTTGCAAGTGAGG		AATGCAGGTTCTGCCATTACAGG	TTATTTTTTTAATGCAGGTTCTGCCATTACAGGACCAGTAGCA	0.21111
CCGGAAGACCCAAGGAAATCCGG		CCTGCCAAAGATTCTGAAGGAGG		GGACATGGCCGCGCACAGGCCGG		CCGGAAGACCCAAGGAAATCCGG	ACAGCTCCTACCGGAAGACCCAAGGAAATCCGGAATTTCGCAC	0.24879
ACACCTTCCTTCTTCGCTTTCGG		AGCGGTGCAGAATACACACCTGG		GTCTGTGTCAGACAAATCTATGG		ACACCTTCCTTCTTCGCTTTCGG	TCACCAACACACACCTTCCTTCTTCGCTTTCGGCGCCATCTTG	0.393986
GCGCTCTTCCGAGGATATTTGGG		GGAAGAGCACCCTGCTGAAGAGG		TCACAACACCCCCCAAAATGAGG		GCGCTCTTCCGAGGATATTTGGG	TCTCCTGGGAGCGCTCTTCCGAGGATATTTGGGCTGTCTCCGG	0.271542
GATAGCATAGTGGTCAAGCCTGG		GGAACCTGTATGGCACGAGGTGG		CGGTTACCTGCTCGTCGAAGCGG		GATAGCATAGTGGTCAAGCCTGG	GAAACTTGATGATAGCATAGTGGTCAAGCCTGGGAGAGGCAAA	0.277355
CTGTTTAATCTGGTGCTTGTTGG		ACCAGCACGTGCAGTGAAGGCGG		TTATACGAAAGCAAGAAACAAGG		CTGTTTAATCTGGTGCTTGTTGG	TCTTCACAGCCTGTTTAATCTGGTGCTTGTTGGCTTTAACATC	0.261137
TCTTCACAGCCTGTTTAATCTGG		GGAGAGCCTGGTGAAGCGGCTGG		AAGGAGATGTGGGAGTCAGGAGG		TCTTCACAGCCTGTTTAATCTGG	TCATACAGCTTCTTCACAGCCTGTTTAATCTGGTGCTTGTTGG	0.277976
TTATTCCTGCATCTTCTCAATGG		ACCCAGCATCTGACCCACGGTGG		AGATGTTTGGTATTGTGGTGGGG		TTATTCCTGCATCTTCTCAATGG	TAAGATTACTTTATTCCTGCATCTTCTCAATGGTTTCTTCCTT	0.313484
AGAAACCATTGAGAAGATGCAGG		AATGATAGGAACACCACCACAGG		AGGAGATGTGGGAGTCAGGAGGG		AGAAACCATTGAGAAGATGCAGG	AATACAAGGAAGAAACCATTGAGAAGATGCAGGAATAAAGTAA	0.360351
CAAATCTCGCCAAGTAGGAAAGG		TGTAGGTATCTTCACCAGCAAGG		AGGTCCACTACAATTTCATATGG		CAAATCTCGCCAAGTAGGAAAGG	AACGGAAAGCCAAATCTCGCCAAGTAGGAAAGGAAAAGGGCAA	0.269724
GAGATTTGGCTTTCCGTTCGAGG		CCGACCGGCGAGAAGAGCACTGG		GGATGTGATATTCCTTCTAGTGG		GAGATTTGGCTTTCCGTTCGAGG	CCTACTTGGCGAGATTTGGCTTTCCGTTCGAGGATCTTTTTGC	0.279419
GCAAAGTAGTCCAGGTTTACAGG		TTGGAACTCCATCAGGGACAAGG		TCCTTCAGAACCTTTGGGAGAGG		GCAAAGTAGTCCAGGTTTACAGG	CAGCAAATTGGCAAAGTAGTCCAGGTTTACAGGAAGAAATATG	0.272677
CACTATAAAGGTCAGCAAATTGG		AGAACCCTTGCCACAAGAGCAGG		TGTTCGTGTGCTTGGGAATATGG		CACTATAAAGGTCAGCAAATTGG	TGTACGTGGACACTATAAAGGTCAGCAAATTGGCAAAGTAGTC	0.298505
CCTGAACTTCATCATCCTTTCGG		GACACAGTGTAAACACCAACTGG		TGGGCTTGTCGGCAAATCGGGGG		CCTGAACTTCATCATCCTTTCGG	GGGATACACACCTGAACTTCATCATCCTTTCGGATGGGCATGG	0.311472
GGCCACGTGAGCCACGGCCACGG		TGCACCCTCTATTAAGAGGCTGG		GCAGGAAACGTGGCATGTCTCGG		GGCCACGTGAGCCACGGCCACGG	GAAACTTAGGGGCCACGTGAGCCACGGCCACGGCCGCATAGGT	0.337493
TACCTATGCGGCCGTGGCCGTGG		GAATGATGGAGACGACCAGATGG		TGAAGAAAATGGCAGATTTCTGG		TACCTATGCGGCCGTGGCCGTGG	AGCCGGCACTTACCTATGCGGCCGTGGCCGTGGCTCACGTGGC	0.241035
CCAGCATTACCGCGGCCGCCGGG		GCTGGCATCACTTTGAGGGAGGG		AGAACCATCAGAGAGCCTTGAGG		CCAGCATTACCGCGGCCGCCGGG	ATGCAGACCACCAGCATTACCGCGGCCGCCGGGGTGCTTCCGG	0.0591148
ACTATTTGTCGAAGTTGATCCGG		TTCGCTGGAAGCCTGCAAACAGG		AATAATGACATTCTGTTTCAAGG		ACTATTTGTCGAAGTTGATCCGG	AAGGACACTTACTATTTGTCGAAGTTGATCCGGTGGTGATGCA	0.30716
CCTAGCCACCCAGGCTACTTTGG		TGAACACTTCGATGACACAGTGG		AGCAAGTACTTACATCAATTGGG		CCTAGCCACCCAGGCTACTTTGG	GTTACCTCTTCCTAGCCACCCAGGCTACTTTGGGAAAGTTGGT	0.220111
CTGTCAACCTTGACAAATTGTGG		TACGGTGGTGCCGTCCGCCAAGG		ATGTGGGTGCTGTTGTGATGAGG		CTGTCAACCTTGACAAATTGTGG	TTCTGCCCAACTGTCAACCTTGACAAATTGTGGACTTTGGTCA	0.319185
CTAGGGCTACTACAAAGTTCTGG		GGATGTGCACAGTGATCAAGAGG		TTAATTCTGCTGTACTGCCTTGG		CTAGGGCTACTACAAAGTTCTGG	CTCTGTTCTTCTAGGGCTACTACAAAGTTCTGGGAAAGGGAAA	0.314677
TCACGATGACAGGCTGCTTTGGG		TGGTGTTCCTATCCTCCAGAGGG		TCCTGGAGCCTCTCTCCGGAAGG		TCACGATGACAGGCTGCTTTGGG	AATTTGGCCTTCACGATGACAGGCTGCTTTGGGAGCTTTCCCT	0.300712
AGCTCTTCTGCTGAAGAATTTGG		CCAGTCATTGACCTGAAGCGAGG		CTCTTGTCTGGAGATCCTTGTGG		AGCTCTTCTGCTGAAGAATTTGG	TCTTCTCCTCAGCTCTTCTGCTGAAGAATTTGGCCTTCACGAT	0.273154
GAAGCGGCCATGGCCAAACTTGG		AGGACTAGTGCTCTACCAAGAGG		GACAATCAGATGCTATATCAAGG		GAAGCGGCCATGGCCAAACTTGG	CCATGGTCTGGAAGCGGCCATGGCCAAACTTGGAGGTGGTGTC	0.335623
GGACCTGCCTCACCTTGCGGAGG		TTCCGGACATATTCCTGGAGAGG		TGAATTGAAACACCTTTGTTTGG		GGACCTGCCTCACCTTGCGGAGG	TGACAAGTCAGGACCTGCCTCACCTTGCGGAGGGTGAGCACCC	0.327317
GAGGGTGAGCACCCGCTTCTTGG		ACCGTCCACATGTCTCCAGCAGG		ATCATTAGATCCACATCTGCAGG		GAGGGTGAGCACCCGCTTCTTGG	TCACCTTGCGGAGGGTGAGCACCCGCTTCTTGGTTCCCACCAC	0.21161
AATGACTTTGTCATGCTGAAAGG		CAACCGAGATCTGATAGACAAGG		TTGCCTTCCGTTCCAGTTACCGG		AATGACTTTGTCATGCTGAAAGG	TGAAGTGACCAATGACTTTGTCATGCTGAAAGGCTGTGTGGTG	0.264338
TCAGCTTGCCGTCCTTGATAAGG		GGGCAAAGTCAGCATAACGCTGG		GCCAGACCAGTCCCCGAGCCAGG		TCAGCTTGCCGTCCTTGATAAGG	TTGTTCTTGATCAGCTTGCCGTCCTTGATAAGGTAGCCCTGGC	0.315131
CAGGGCTACCTTATCAAGGACGG		TGGTAACGCCTCGGAAGAACGGG		ATATCTATAACTGTAACTCCTGG		CAGGGCTACCTTATCAAGGACGG	TAAGATTGGCCAGGGCTACCTTATCAAGGACGGCAAGCTGATC	0.313972
CAGATTTATAAGATTGGCCAGGG		TCCGAGGCGTTACCATCAAGAGG		GGGCTTGTCGGCAAATCGGGGGG		CAGATTTATAAGATTGGCCAGGG	CTTGTTCATTCAGATTTATAAGATTGGCCAGGGCTACCTTATC	0.222179
TGCGCAAGGTGGCCTGTATTGGG		CTGTGCTCTTACCGTAAGCGTGG		TACTAATAGAGACAATAAAGAGG		TGCGCAAGGTGGCCTGTATTGGG	CACCGAGGCCTGCGCAAGGTGGCCTGTATTGGGGCATGGCATC	0.243797
AGGCCACCTTGCGCAGGCCTCGG		TTTGAGTTACCGGCTACCCAAGG		CAATACACAGCATCAATCTTAGG		AGGCCACCTTGCGCAGGCCTCGG	GCCCCAATACAGGCCACCTTGCGCAGGCCTCGGTGGGTCTTGC	0.254224
CTTCTTGGTGTGCCAACGACTGG		AATCAGAGATCCTTCGGAAGCGG		GGAAGCAGATATCCGGTGTGGGG		CTTCTTGGTGTGCCAACGACTGG	TGCGGGGCAGCTTCTTGGTGTGCCAACGACTGGTGACCCCTGG	0.251069
ATGAGATGATCGACGTCATCGGG		GATCCTTCGGAAGCGGCAGCTGG		AAAATTAAAACGACTCCTGAAGG		ATGAGATGATCGACGTCATCGGG	TTTGGGCAGGATGAGATGATCGACGTCATCGGGGTGACCAAGG	0.313913
GCGGGCCCAGTCCAGCTTCTCGG		ATAGTGACACCGATGGGCCAAGG		AGAAAAGCTATTTGACTTGGTGG		GCGGGCCCAGTCCAGCTTCTCGG	CAAGCCTCTCGCGGGCCCAGTCCAGCTTCTCGGCCACAGTGCC	0.241078
CCACAGTGCCTCCGTTCACCTGG		AACGACGTCTTCACAACCAGAGG		CTCCAGCAGAGAAGCAATTCTGG		CCACAGTGCCTCCGTTCACCTGG	AGCTTCTCGGCCACAGTGCCTCCGTTCACCTGGATCTCCATCA	0.24794
AAGGCATAAATCTAAGAAGAAGG		GGGCGATTCTCTCACTGAGCCGG		TACCTATCTACAAAAACTCCTGG		AAGGCATAAATCTAAGAAGAAGG	TCTGCTCCTGAAGGCATAAATCTAAGAAGAAGGCCTTTACCAA	0.347902
CTCAGCAAAGACAGTCTTGAAGG		CCAGCGATGGATCCCACCGCGGG		TTGCTTTACATCGTCTACTCTGG		CTCAGCAAAGACAGTCTTGAAGG	CACTGATGTGCTCAGCAAAGACAGTCTTGAAGGTCCGGAGGCC	0.228125
GAAGCCGAGGGACCCATGTCTGG		CCAAGCTGAGAGAGATGCACTGG		AAATACCAGTCAAATGTCCATGG		GAAGCCGAGGGACCCATGTCTGG	TCCGAGGCAGGAAGCCGAGGGACCCATGTCTGGGAGCGGAGAA	0.307746
CAGACAAGGCAAAGCGAAATTGG		CTAGACTACCTTCACAGACATGG		AGCACACCCAGCAATACGAATGG		CAGACAAGGCAAAGCGAAATTGG	TGAAGATGATCAGACAAGGCAAAGCGAAATTGGTCATTCTCGC	0.308429
CTCACTCACCGTCTTCTTTGCGG		CTTCGAGGGATAGCACGAGGTGG		CACACACTTCGAAGTTGAGGGGG		CTCACTCACCGTCTTCTTTGCGG	CCTGGCCCGCCTCACTCACCGTCTTCTTTGCGGCCACCATCTT	0.304511
CGTGGAAAGAGCTGCCCAACTGG		GGTCTTCGAGGGATAGCACGAGG		CCAAACTGCTGCTTTACGTTTGG		CGTGGAAAGAGCTGCCCAACTGG	GCAAAGCCATCGTGGAAAGAGCTGCCCAACTGGCCATCAGAGT	0.302893
CTCTTTCCACGATGGCTTTGCGG		TGCTTCACGGTTTAGCACCAGGG		CTACTAAGAAAGTAACAACGTGG		CTCTTTCCACGATGGCTTTGCGG	AGTTGGGCAGCTCTTTCCACGATGGCTTTGCGGTTCTTGGAGG	0.246776
CTTCCAGCTCCTTGACGTTGTGG		ATCGTGGGTATGCCTGGGACAGG		CTTGGGATCAATAAAAGCTGAGG		CTTCCAGCTCCTTGACGTTGTGG	ATCAGCAGCACTTCCAGCTCCTTGACGTTGTGGACCAGGAACT	0.267937
GCTCCTTGACGTTGTGGACCAGG		ACCACTTACATTTCCGAAGCAGG		TTCTTTATTTATAGGCATTTTGG		GCTCCTTGACGTTGTGGACCAGG	AGCACTTCCAGCTCCTTGACGTTGTGGACCAGGAACTTCCGGA	0.350063
ACATGCTGCCCAGTGGCTTCCGG		AACAGTTCTGAGCACAGGAATGG		ATTAGCAAACGAGTGTCTCATGG		ACATGCTGCCCAGTGGCTTCCGG	AAAACAAAGCACATGCTGCCCAGTGGCTTCCGGAAGTTCCTGG	0.321351
AACCCTGTTGTCAATGCCTCTGG		CAGCTGCTCCATCCTGGACGCGG		CAAATTCTGTGCCTTGTTGAAGG		AACCCTGTTGTCAATGCCTCTGG	ATCTTCTACGAACCCTGTTGTCAATGCCTCTGGGTTTCCGCCA	0.320591
CTGGTGCCGGATGAACTTCTTGG		CCATCATGTTTACAGCGGGAAGG		AATAGCATTGGATACAGAGCAGG		CTGGTGCCGGATGAACTTCTTGG	ATCGGTCTGACTGGTGCCGGATGAACTTCTTGGTTCTCTTTTT	0.377978
TGGTGCTTTCCCAACCTTCTTGG		TTAATTGCACAGGCACGGACAGG		GCTTTGAAGTGGATCCTACCAGG		TGGTGCTTTCCCAACCTTCTTGG	ATGCAGATTTTGGTGCTTTCCCAACCTTCTTGGTATAAAGGTA	0.329332
AAACAAAGAAACATGTCAGCAGG		GCATGTTGTCCTGGATGAAGTGG		ACCTTAACCATTGCAAACCAGGG		AAACAAAGAAACATGTCAGCAGG	AGATTGTCCAAAACAAAGAAACATGTCAGCAGGGCCTATGGTG	0.34622
ACGAACACATTTAGCACACATGG		CCTACATTCATCGATCCGGGCGG		TGGTTACTCTGTTTGATTCTCGG		ACGAACACATTTAGCACACATGG	CTTACCTGTCACGAACACATTTAGCACACATGGAACCACCATA	0.328547
GCTGCTGCTTCTTGGTCTTCAGG		GAACTGGAAGGACCACGGGAAGG		TTCTCTAGTCCGCATTGGATTGG		GCTGCTGCTTCTTGGTCTTCAGG	CGCTCCTTCCGCTGCTGCTTCTTGGTCTTCAGGTTCTCCTCGT	0.273533
CGCATGGCACGTGTCTTCTTAGG		CTGGCCAGTCTACTGAGAGCTGG		ATTTGATTTGTTGCAGGTTTTGG		CGCATGGCACGTGTCTTCTTAGG	GAGCCGGCGGCGCATGGCACGTGTCTTCTTAGGCCGCAGGTCC	0.263165
CACGTGTCTTCTTAGGCCGCAGG		TTTGTGCCAGACCGGCGGAGTGG		GCGATTGCTAGGCCCGGTATGGG		CACGTGTCTTCTTAGGCCGCAGG	CGGCGCATGGCACGTGTCTTCTTAGGCCGCAGGTCCAGGGGCT	0.329587
TCTTCTTAGGCCGCAGGTCCAGG		GCATACCTGGAAGCGGCGGGTGG		TTCAAGCCCCTTTCGATTCTAGG		TCTTCTTAGGCCGCAGGTCCAGG	ATGGCACGTGTCTTCTTAGGCCGCAGGTCCAGGGGCTTGTACT	0.295716
AACTGTGAGAACACGGGCAATGG		GCACCCAAGAAGTGGACCAGAGG		AGAACACTTTACCTGTCCTTGGG		AACTGTGAGAACACGGGCAATGG	TCTGGTTAATAACTGTGAGAACACGGGCAATGGATTTCCGGAC	0.291524
GAACACGGGCAATGGATTTCCGG		CTTCAAATCACTCACAACGGAGG		AGGCGAATGTCCCATGTGAGTGG		GAACACGGGCAATGGATTTCCGG	ATAACTGTGAGAACACGGGCAATGGATTTCCGGACGACTCGGC	0.360354
CACTTACATCTTAGAGAGCTTGG		CTGGACTATCTAAAGAGGCCCGG		CCAAGTAAGCCATTCTCAAGAGG		CACTTACATCTTAGAGAGCTTGG	CCGGCCGCCTCACTTACATCTTAGAGAGCTTGGAGGCCGCACC	0.276425
GGCCGCACCGCCTGTCACTTTGG		CCACTATGGGTATATCGACCTGG		CCAGGATATATCCAAAGACGTGG		GGCCGCACCGCCTGTCACTTTGG	AGAGCTTGGAGGCCGCACCGCCTGTCACTTTGGCGACGCGCAG	0.382269
TCACTTTGGCGACGCGCAGCTGG		ACCTGAGGAGATGCGCCAGCAGG		GCCAAACAGCAAGTAAAATTTGG		TCACTTTGGCGACGCGCAGCTGG	GCACCGCCTGTCACTTTGGCGACGCGCAGCTGGGACAGCTCCA	0.221752
GCTGGGACAGCTCCACCTTCAGG		CTGCAACAACATCATAGAGCCGG		GCGATATTGAGCAGTGTCCCAGG		GCTGGGACAGCTCCACCTTCAGG	GCGACGCGCAGCTGGGACAGCTCCACCTTCAGGTCGTCCAGCT	0.25281
GTGGCCCTTGTTGAGGCCCACGG		AATAAGAGGGCCATATGACGTGG		GGTGTGTAACCATGAGAAAGTGG		GTGGCCCTTGTTGAGGCCCACGG	TGGTCACTTTGTGGCCCTTGTTGAGGCCCACGGCCATAGGGTA	0.27511
TCACGTTCTTGGTCACTTTGTGG		AGGTATGGCCAAACTGGCACTGG		TAATTCTGCTGTACTGCCTTGGG		TCACGTTCTTGGTCACTTTGTGG	CTGGGCTTGCTCACGTTCTTGGTCACTTTGTGGCCCTTGTTGA	0.328313
CCTGGGCTTGCTCACGTTCTTGG		CGTGGAATTATACCAGCCAAGGG		CAGAGCGTGGCCTACTTAGCAGG		CCTGGGCTTGCTCACGTTCTTGG	GTCGGCTGTGCCTGGGCTTGCTCACGTTCTTGGTCACTTTGTG	0.286207
CCGCACGAACTTGGTGTGTTTGG		AATCCCTGTTGACTTTGGGAAGG		CCACACTCTGCACAATTCCATGG		CCGCACGAACTTGGTGTGTTTGG	GAATCATGTCCCGCACGAACTTGGTGTGTTTGGTCAGACGCTA	0.230399
TTTGAGGGCCCGTTTGTCCTTGG		ACTTCATGATGCTGCCAGCAAGG		GGGCCACTTCTAGTTTGGTCTGG		TTTGAGGGCCCGTTTGTCCTTGG	TCTTGATAAATTTGAGGGCCCGTTTGTCCTTGGAGACCTTCAG	0.210102
TCGCACTTCCTCATGGGAGTCGG		GCAGAACTTGGCAGTGGAAATGG		GTAATTACCTTATTAAGAAGTGG		TCGCACTTCCTCATGGGAGTCGG	AGGTTCCCGATCGCACTTCCTCATGGGAGTCGGTAGGAGCAAT	0.305689
ATATACTTCCGTTTGCCTCGCGG		AACCCATCGGAGGACAGAGGTGG		TCGTCTACTCTGGAACAATCAGG		ATATACTTCCGTTTGCCTCGCGG	GGAACCTCCTATATACTTCCGTTTGCCTCGCGGTTTCTTTCTT	0.306395
GAAAGAAACCGCGAGGCAAACGG		TGCTGAACCTTGTCCTGAAGCGG		AAGCTGGGACTTCCAAAGCTGGG		GAAAGAAACCGCGAGGCAAACGG	GGCGCGGAAAGAAAGAAACCGCGAGGCAAACGGAAGTATATAG	0.304915
CATGCTTGCGTGAGCGCTATCGG		AGGTGATTCGCTCCCAGGGAGGG		AGCACATAGTGAAATGTAGAAGG		CATGCTTGCGTGAGCGCTATCGG	CAAGTCCTACCATGCTTGCGTGAGCGCTATCGGCGCGGAAAGA	0.315608
CTTGTACTGTGTCACTTTATGGG		CATCACCTGGATGAAGCCAAAGG		CAAAAGAGGGCTTTGTGCAGAGG		CTTGTACTGTGTCACTTTATGGG	CCTTGCCCTTCTTGTACTGTGTCACTTTATGGGGTTGGTGCTT	0.325306
CTGTCATAACGCCGCTTTCCTGG		AAATCCGCCAGTATTTGCGGGGG		CATCTATTCAAGCAAAAATATGG		CTGTCATAACGCCGCTTTCCTGG	ACTCTGCTTCCTGTCATAACGCCGCTTTCCTGGGAAAACGAAT	0.312729
TATCCTTACGGCAATTAACTGGG		GGTCTGGAAAGCGGCTCCAGCGG		TTTGAGCTAGTTCTGTCCACTGG		TATCCTTACGGCAATTAACTGGG	GACAAGTGCATATCCTTACGGCAATTAACTGGGAAACGTCAAA	0.185509
ATCCTCTTGGATCTGCAGTTAGG		CATGCTGACACAGTTTGCCGAGG		GACCAATGTTAAGGATCTGGTGG		ATCCTCTTGGATCTGCAGTTAGG	AATGGCCAGCATCCTCTTGGATCTGCAGTTAGGCTCAACACAT	0.294573
TTGTGGTCTTAGCCTTCTTCCGG		TGTCATCATCCTCTTTCCGGGGG		TAGTAATTCTTCATGATCCATGG		TTGTGGTCTTAGCCTTCTTCCGG	ACAATCTTCTTTGTGGTCTTAGCCTTCTTCCGGAAAATTGGCT	0.337483
GATCATAGCGCCTCCTTCCCTGG		CAGATACCGTTTCCCTGGCCCGG		CCTGGAGCCTCTCTCCGGAAGGG		GATCATAGCGCCTCCTTCCCTGG	CTCTGCTTCCGATCATAGCGCCTCCTTCCCTGGGCATACAAAG	0.323622
CTTTGTATGCCCAGGGAAGGAGG		AGGTCCTTGTCCCTCAGAGATGG		GAAGGCAGCTCTGAACATCTAGG		CTTTGTATGCCCAGGGAAGGAGG	GGCAAGGATTCTTTGTATGCCCAGGGAAGGAGGCGCTATGATC	0.201967
CCCGACTTTCTTGGTACGTTTGG		GAGGTCTCTAAGAAAGAGGGTGG		TACACAACAGGAAAGACTTTGGG		CCCGACTTTCTTGGTACGTTTGG	TACCGACGATCCCGACTTTCTTGGTACGTTTGGCCTGTTTAGA	0.301854
CCCTCTAGGTTTGGCAGTGAAGG		CCATCAAACGAAATGCCCGATGG		TGCTTTACACAGTTTGACACAGG		CCCTCTAGGTTTGGCAGTGAAGG	TTGTCTCTTTCCCTCTAGGTTTGGCAGTGAAGGAACTGAAATG	0.33524
AATTTAAGAGTTTATGCAGCAGG		TTGGTTAGGTGGGCACCCACTGG		ATTGTTACAGTATATCAATGTGG		AATTTAAGAGTTTATGCAGCAGG	GGAATAATCAAATTTAAGAGTTTATGCAGCAGGCTTCTTCTCC	0.292222
CTCCACTCACATTCCTGGCCTGG		TAAGGTGGTTCCATTGGGAGTGG		GACAATAAAGAGGGTGTTGTTGG		CTCCACTCACATTCCTGGCCTGG	CAAACAAAAACTCCACTCACATTCCTGGCCTGGCGAAGAATGG	0.229296
ATTCCTGGCCTGGCGAAGAATGG		CTTACTGATCTAGAGCAACCTGG		AGTTATAAATAGCCTGGAAAAGG		ATTCCTGGCCTGGCGAAGAATGG	CTCCACTCACATTCCTGGCCTGGCGAAGAATGGTGTTCCGGCG	0.322623
CCTGGCGAAGAATGGTGTTCCGG		ACTGTGTAAAGCGCACGCCCCGG		GAAGATGAGCTGCCACATCAAGG		CCTGGCGAAGAATGGTGTTCCGG	ACATTCCTGGCCTGGCGAAGAATGGTGTTCCGGCGCATGGTCT	0.30475
CGAAGGGCTCTTTGGATCTCTGG		AAATACGCATTCCCTCACACAGG		TTCAAAACTGGTCAAATCAATGG		CGAAGGGCTCTTTGGATCTCTGG	CCGTGGTGCTCGAAGGGCTCTTTGGATCTCTGGGCTTTTCAAG	0.211273
TGTATTAATCATCTTGTGCATGG		TCTGCCACTGCTGAAAGCCCAGG		GGAAGGGTCACCATGATGAATGG		TGTATTAATCATCTTGTGCATGG	TGCTAAGATCTGTATTAATCATCTTGTGCATGGGAAGACTGAA	0.330134
TAGATGAATTGTACGGCACTTGG		TTGCTACTGAACAGCAGAGCTGG		ATTTCAGTGATGTCTTCAGAGGG		TAGATGAATTGTACGGCACTTGG	TTCCGGAAGTTAGATGAATTGTACGGCACTTGGCGTAAAGCCG	0.371654
TTTGGACTGAAAGTGCTTTCCGG		CACCTGGATCCCAAGAAAGCTGG		GATACATATCCCATTCATCATGG		TTTGGACTGAAAGTGCTTTCCGG	CGTTTCTGCATTTGGACTGAAAGTGCTTTCCGGAAGTTAGATG	0.290529
TCCTCATTATAGATGATGCACGG		GCACAACTCTGGTTCGAGGATGG		GCTTTAAAGTCAGTAAGACATGG		TCCTCATTATAGATGATGCACGG	GATACCATTATCCTCATTATAGATGATGCACGGGCCCCTGCGC	0.361245
ACTTTATCTTCAACTACCAAAGG		ACTCTGTGAGCGAGTCACAAAGG		CGTGCATTTCTGTAGGTATATGG		ACTTTATCTTCAACTACCAAAGG	GTAGCCTTCAACTTTATCTTCAACTACCAAAGGAAGTTCAGGA	0.376775
TTTGTTAGGTCATCGTATTGAGG		AATGCCCTCAAACGCGCCAACGG		GGCTGATCGGTTTGAGAGATTGG		TTTGTTAGGTCATCGTATTGAGG	GTCATTGGTTTTTGTTAGGTCATCGTATTGAGGAAGTTCCTGA	0.382283
CTGGTAGGGCTGAGGCAGCCAGG		AAATGACTCATCATACCGGGAGG		TACTTTGCAGGTAAGATGTTTGG		CTGGTAGGGCTGAGGCAGCCAGG	ATGACCAGTGCTGGTAGGGCTGAGGCAGCCAGGGCAGAACAGA	0.233625
TCTACGATGCCAACGGCGCCAGG		TTAACTTGAGTGGTTGCCCACGG		TATGGCAATCCGGAATCCTCTGG		TCTACGATGCCAACGGCGCCAGG	TTGTGTTCACTCTACGATGCCAACGGCGCCAGGTTTTGGTTGG	0.26893
TCAGACTAGTGCTGAGTCTTGGG		ATCCCTGCACGATTCCCAGCGGG		AACCAGTGCAACAGGTGGCTTGG		TCAGACTAGTGCTGAGTCTTGGG	TTTTAGGTCATCAGACTAGTGCTGAGTCTTGGGGTACTGGCAG	0.336718
TGAACAAAGTTCACAATATCTGG		TCAACTCGTGGCTTTGGCACAGG		ACTTTGAACTGGTAAGGTTAAGG		TGAACAAAGTTCACAATATCTGG	CAAGTTGGTGTGAACAAAGTTCACAATATCTGGTCGAATAGGA	0.324103
CACTTTGCCTGCTGTATTCAAGG		CAACTCGTGGCTTTGGCACAGGG		AGCAAAAGTCTCTCTCTCATAGG		CACTTTGCCTGCTGTATTCAAGG	GCAAAAATGTCACTTTGCCTGCTGTATTCAAGGCTCCTATTCG	0.344487
TGTTAAAGTTGTTAAGAATAAGG		GGACGGAGTTGATGAGCGCCCGG		AGTTTGAGGAATTTATGACTAGG		TGTTAAAGTTGTTAAGAATAAGG	TTAAGGGGTTTGTTAAAGTTGTTAAGAATAAGGCCTACTTTAA	0.305161
ATATTGTACTGGCCTGCTGCTGG		GATGGCGGATCTGGCGGCACAGG		CCACCATGGACTGAACAAGTAGG		ATATTGTACTGGCCTGCTGCTGG	ATGCTGCAGCATATTGTACTGGCCTGCTGCTGGCCCGCAGGGT	0.277272
CTGGCCTGCTGCTGGCCCGCAGG		TGTCCCAGGAGGAGACAAGCAGG		CCACGTCTTTGGATATATCCTGG		CTGGCCTGCTGCTGGCCCGCAGG	GCATATTGTACTGGCCTGCTGCTGGCCCGCAGGGTATGTACAA	0.307797
TGGCCTGCTGCTGGCCCGCAGGG		CGGCACATCGTAGAGACGCACGG		CTCTAACTTTAACTTTGCATTGG		TGGCCTGCTGCTGGCCCGCAGGG	CATATTGTACTGGCCTGCTGCTGGCCCGCAGGGTATGTACAAG	0.306233
GAAAGCATTGATGGTCAGCCAGG		CGGCTCAAGTACCAGCACACCGG		CTTCACTGCAGTCATTCAAAAGG		GAAAGCATTGATGGTCAGCCAGG	ATACAATGTGGAAAGCATTGATGGTCAGCCAGGTGCCTTCACC	0.25219
GCATGTAATCTGCAACATTCTGG		AATCAGGTGCTCCTTCACCAGGG		GCAAAAATATGGGGAAGCCTTGG		GCATGTAATCTGCAACATTCTGG	ATTAAGTAGCGCATGTAATCTGCAACATTCTGGCCCATGATGT	0.355588
TGTCGAAGATCTCACCTTCCTGG		GCTACTCCGCTGTGACCAGGTGG		AGAAGCTTTGTTGGAGATCATGG		TGTCGAAGATCTCACCTTCCTGG	TCTTTTTCTGTGTCGAAGATCTCACCTTCCTGGTGTCTGGGCT	0.323017
GATCTCACCTTCCTGGTGTCTGG		TTTGACAACAGGTACACCAGCGG		ACTGAGTCTCAAAACTTGCTTGG		GATCTCACCTTCCTGGTGTCTGG	CTGTGTCGAAGATCTCACCTTCCTGGTGTCTGGGCTTCCGCAG	0.327531
AAGTGGCAATGACAAATTTCTGG		CATCTTTGTAGTAGGACGCGTGG		AGAGCCTTGAGGAAAACCAGCGG		AAGTGGCAATGACAAATTTCTGG	ATTTTGGTTGAAGTGGCAATGACAAATTTCTGGTGTGTTCTTC	0.325993
TTCTGGTGTGTTCTTCGTAGAGG		CTAGCAGGACTTCTCGGCGAGGG		AGATTTGGACCAGGCAAGCATGG		TTCTGGTGTGTTCTTCGTAGAGG	AATGACAAATTTCTGGTGTGTTCTTCGTAGAGGAACTCGATTG	0.245496
AGCCACTAGCCAGCTGCTTCAGG		TCAACAGTGGCAACGTAGAGCGG		CAGAGCGAACAAAAGTCCTAGGG		AGCCACTAGCCAGCTGCTTCAGG	ACAAGTAATAAGCCACTAGCCAGCTGCTTCAGGAAAACCACCC	0.343544
TCCAGTGAGGATGATCAGAATGG		CGGCCGCTACCTTGTTGAGCCGG		GCCAACACTAAGAAGTTGCTTGG		TCCAGTGAGGATGATCAGAATGG	CCCTGTGGCGTCCAGTGAGGATGATCAGAATGGTCCCGGGGGT	0.314926
TTTCTCACGTGCTGACTGAAGGG		TGCAGGCCGAGTACACCGAGGGG		GGTTCCACAGAAACATGTACAGG		TTTCTCACGTGCTGACTGAAGGG	GGCTCGCAGTTTTCTCACGTGCTGACTGAAGGGTTTTTTGCCG	0.307114
TCTTCAGTAGGATAATATCTAGG		CTGCAGGCCGAGTACACCGAGGG		GTCCTCTTCTAAAGCCAAGGTGG		TCTTCAGTAGGATAATATCTAGG	TCGAGGCACATCTTCAGTAGGATAATATCTAGGCTGTGGAGAG	0.262443
TTCTAATAAGCCTGTTGATCTGG		CGTCTATGACGCATCTCACATGG		TCATCTGAAGGAGGTTCCGCTGG		TTCTAATAAGCCTGTTGATCTGG	TAGTTCATTCTTCTAATAAGCCTGTTGATCTGGTCCTCCCTGT	0.291252
GCTTTGATTGCTCGATCTCTTGG		CTGCCCGGAGGAATCTGCCATGG		AAATTCCTCAAACTTTGAACTGG		GCTTTGATTGCTCGATCTCTTGG	GACAGATAACGCTTTGATTGCTCGATCTCTTGGTAGGTTCTAT	0.282501
TTCATTTACTGACTTCAGATTGG		GATGTCAGACCCTAAGAAGAAGG		AGTCTTTCCTTCATAAGTGACGG		TTCATTTACTGACTTCAGATTGG	TGTAGATTAGTTCATTTACTGACTTCAGATTGGGGTACCTGAA	0.372315
AGGCTTCGATTAACATGCTGAGG		TGTACCAAATGAAGGTGCACTGG		GAAGAATTACTACGTACTCCTGG		AGGCTTCGATTAACATGCTGAGG	AAGCTCAACAAGGCTTCGATTAACATGCTGAGGATTGTAGAGC	0.298142
AGTGAGCCCAAAGGTTCGAAAGG		AAGGGTCTGTTTCCTTACCATGG		GGAATTAGAAAGGTTAAGGTTGG		AGTGAGCCCAAAGGTTCGAAAGG	GTATCAATGGAGTGAGCCCAAAGGTTCGAAAGGTGTTGCAGCT	0.347391
TCTGATGACAAACGCCAATTTGG		CAGGAAGGGCCCACAGAACCAGG		GGATTTCCTGGCTCGGGGACTGG		TCTGATGACAAACGCCAATTTGG	ACCCTCTGATTCTGATGACAAACGCCAATTTGGGTTCTGCAGG	0.224331
TTTCTTTCTGCCCAGCCGAAAGG		GCGATGCATGTGATCAAGCGAGG		TGCCTTCCGTTCCAGTTACCGGG		TTTCTTTCTGCCCAGCCGAAAGG	TAACTGACGTTTTCTTTCTGCCCAGCCGAAAGGAAAGAAGGCC	0.275798
CCGCTGCAACCTGATATAGCGGG		TAATGGCAAACACTCTCCCATGG		TTAGAAAGACTGATTGCCCTAGG		CCGCTGCAACCTGATATAGCGGG	TGGCTCTCTGCCGCTGCAACCTGATATAGCGGGGCCATTTCAC	0.321871
TTTCAGCCGCTTATAGAGGATGG		TCTCTTTCTAGACGCTAGAGCGG		TTTCCTACTTGTTCAGTCCATGG		TTTCAGCCGCTTATAGAGGATGG	CAGGAGGCACTTTCAGCCGCTTATAGAGGATGGCTCTCTGCCG	0.123228
TGTTTGGCGGTCCAGGGCCTGGG		GGATCTCTTCATGAAACGAGTGG		TTTGCCAAGAGATGAAATTTAGG		TGTTTGGCGGTCCAGGGCCTGGG	GAACCTCACCTGTTTGGCGGTCCAGGGCCTGGGTGAACTGGTT	0.340773
CCTCACCTGTTTGGCGGTCCAGG		ACTCCACTATTTCTGTGCACAGG		AATTTGTTAAATCCAATCCATGG		CCTCACCTGTTTGGCGGTCCAGG	CGCCACAGAACCTCACCTGTTTGGCGGTCCAGGGCCTGGGTGA	0.209236
AGCTTAAGCAGCTGAGTAGCTGG		TCTCGGCAGGCCCAGTGCAAGGG		CTGTTACAGTGGCCAGTGGTAGG		AGCTTAAGCAGCTGAGTAGCTGG	CTTGTGGGCCAGCTTAAGCAGCTGAGTAGCTGGAAAAACACTC	0.303063
TTCTTCTCTTGCTTTGTCTCTGG		ACGCCTTGCACTACCTGAGCCGG		GATACATTTATTTACTTTGCAGG		TTCTTCTCTTGCTTTGTCTCTGG	CAGTCTCTGCTTCTTCTCTTGCTTTGTCTCTGGTCTGTACTTG	0.231265
AGAAGCAGAGACTGTTGGCCCGG		GGCACTTACCTATGCGGCCGTGG		GCAGAGAAGCAATTCTGGCCTGG		AGAAGCAGAGACTGTTGGCCCGG	AAGCAAGAGAAGAAGCAGAGACTGTTGGCCCGGGCCGAGAAGA	0.291139
TTTGCCAGCAGCCTTCTTCTCGG		TTACCTCTTCCTAGCCACCCAGG		GGCTCATGGATTTCCTGGCTCGG		TTTGCCAGCAGCCTTCTTCTCGG	GGACGTCCCCTTTGCCAGCAGCCTTCTTCTCGGCCCGGGCCAA	0.318207
TATCAAGGGAAAGGCAAGACTGG		GAAGATCAGCTTCTGCCGCAAGG		TGGATTGGATTTAACAAATTTGG		TATCAAGGGAAAGGCAAGACTGG	CTTACTGCATTATCAAGGGAAAGGCAAGACTGGGACGTCTAGT	0.335715
CAAAGGCGCTTTGGCTAAGCTGG		GCGGAAGGTCTTGTGTGGCGGGG		TGCTTCATACGGTGAGACAATGG		CAAAGGCGCTTTGGCTAAGCTGG	TTAGGGAAGACAAAGGCGCTTTGGCTAAGCTGGTGGAAGCTAT	0.262705
CTAAGCTGGTGGAAGCTATCAGG		CCATGAAGAGAGAACTACCCCGG		AAAAGGCAAGAAATGGAATCAGG		CTAAGCTGGTGGAAGCTATCAGG	GGCGCTTTGGCTAAGCTGGTGGAAGCTATCAGGACCAATTACA	0.362198
ATCGTATCTGTCATTGTAATTGG		TGATCTCCATTTCTCGGAAGAGG		ACTGCACCGATGCTGTTCTGAGG		ATCGTATCTGTCATTGTAATTGG	CTCTTACCTCATCGTATCTGTCATTGTAATTGGTCCTGATAGC	0.318665
CTCATTGCTGCCCGCCGGACTGG		TTACCTCGTCAGTGTCCCGGAGG		TAACTATCCAAAAGCCAAAATGG		CTCATTGCTGCCCGCCGGACTGG	CAAAGTGGGTCTCATTGCTGCCCGCCGGACTGGACGTCTCCGG	0.291253
AGACCCACTTTGCGGCCAGCAGG		GGCCACCTTGTTGTATACAATGG		TACCAGCCATATCAGTCTGTGGG		AGACCCACTTTGCGGCCAGCAGG	GGCAGCAATGAGACCCACTTTGCGGCCAGCAGGGGCATCTCTG	0.268796
TCAAGATGGGTTTGTCAATTCGG		AAAGCATTGCGTACTAACCCAGG		TGCAGAATCCAAGAAAACAGGGG		TCAAGATGGGTTTGTCAATTCGG	CGGCCAGCCTTCAAGATGGGTTTGTCAATTCGGCCACCTCCAG	0.351479
CTCACCAACCACAGCTCTGTTGG		AGCGGAAGTTCGTTTAGGAATGG		CTCTGCACAAAGCCCTCTTTTGG		CTCACCAACCACAGCTCTGTTGG	CTGCCTGATACTCACCAACCACAGCTCTGTTGGCTGAGGAGAT	0.318893
GGCTGAGGAGATAACCTTCTTGG		AGAAGGAATCCTCTCAAGGGAGG		GGACTGGTCTGGCCGACAGTTGG		GGCTGAGGAGATAACCTTCTTGG	CAGCTCTGTTGGCTGAGGAGATAACCTTCTTGGAGCCGGAGGG	0.370572
AGCCGGAGGGCAGCTTCACACGG		GGGAGAATACTGTAGTACCAAGG		CGAAGCGGCTGACCACGGCCTGG		AGCCGGAGGGCAGCTTCACACGG	ACCTTCTTGGAGCCGGAGGGCAGCTTCACACGGGTCTTCTTGG	0.36938
CAGCTTCACACGGGTCTTCTTGG		GCTGGTTATTGTCCTGAAGAAGG		CGAAAAGCTCTTGCTGGCCATGG		CAGCTTCACACGGGTCTTCTTGG	AGCCGGAGGGCAGCTTCACACGGGTCTTCTTGGTCTCAGGGTT	0.321416
ACACGGGTCTTCTTGGTCTCAGG		TGTAGTACTCGTTCATGAGCAGG		TAACTGTAACTCCTGGGTCAGGG		ACACGGGTCTTCTTGGTCTCAGG	GGGCAGCTTCACACGGGTCTTCTTGGTCTCAGGGTTGTGGGAG	0.216772
CTCAGGGTTGTGGGAGATAACGG		ATGGATTAGCATGACAGACCTGG		TATAGGTATGTTCGTGTGCTTGG		CTCAGGGTTGTGGGAGATAACGG	TCTTCTTGGTCTCAGGGTTGTGGGAGATAACGGTGGCATAGTT	0.280503
GCCAGCTTGCCACGGTCTCCAGG		AGTACGAGCTGATTGGGAACGGG		TATCTATAACTGTAACTCCTGGG		GCCAGCTTGCCACGGTCTCCAGG	TGATGCCCGGGCCAGCTTGCCACGGTCTCCAGGCTTCTCCTCC	0.384443
TGCTGCCTGGAGGAGAAGCCTGG		TGATTGGGAACGGGCTCCAATGG		TCATTCATATCCGGACCCGCTGG		TGCTGCCTGGAGGAGAAGCCTGG	TACAATCGTGTGCTGCCTGGAGGAGAAGCCTGGAGACCGTGGC	0.28183
GCACATTGCCAATGTTGAGCTGG		GATCGGGATTCAACGTACCATGG		TCCCCCAACACACCAAGATTCGG		GCACATTGCCAATGTTGAGCTGG	CCCACAGGGAGCACATTGCCAATGTTGAGCTGGGCTGCAAGGG	0.309107
TTTGTGTATTGCGGCAAGAAGGG		TCCCAGCGCGCTACTTACAGTGG		TGGATCCTCCTCCACTCACATGG		TTTGTGTATTGCGGCAAGAAGGG	CACGGGCCAGTTTGTGTATTGCGGCAAGAAGGGTTAGCATCGC	0.252507
TGCCGCCGAGGGCATTCACACGG		GGAGGAAATGGATCGTGCCCAGG		ACACAGACTCCCTACAGGAATGG		TGCCGCCGAGGGCATTCACACGG	AGCTGTTCATTGCCGCCGAGGGCATTCACACGGGCCAGTTTGT	0.285323
TCTTAAACCGATACGGATCCCGG		ACTGACCGCAGAGATGAGAGAGG		ACTGTTCTTGCAACAATAGCAGG		TCTTAAACCGATACGGATCCCGG	TCCGTCCGCTTCTTAAACCGATACGGATCCCGGAAGACCACCT	0.257678
CCTCGCCAAGGTGGTCTTCCGGG		GGATTGGGAGGGTATCCGGATGG		AGGAGGAACTGATGATGGCATGG		CCTCGCCAAGGTGGTCTTCCGGG	GCGGCGCGCCCCTCGCCAAGGTGGTCTTCCGGGATCCGTATCG	0.194969
ATCATCCACGACCCGGGCCGCGG		ATCCGCCATACCAGGCAACGGGG		GGCTTGTCGGCAAATCGGGGGGG		ATCATCCACGACCCGGGCCGCGG	CCCACAGGACATCATCCACGACCCGGGCCGCGGCGCGCCCCTC	0.248319
ATTGAGCTTGTTTCAAATTCAGG		CTATCCGCCATACCAGGCAACGG		TCAGCTGCCTACTTCCTCCATGG		ATTGAGCTTGTTTCAAATTCAGG	AGGAAATGACATTGAGCTTGTTTCAAATTCAGGTTTGTATGTT	0.326747
AAGGATTAATTCATCTTTCTGGG		ACGTCACCAGTTTCCAGAGGAGG		ACCGGTGCCATTCGTATTGCTGG		AAGGATTAATTCATCTTTCTGGG	CATTTCCTTCAAGGATTAATTCATCTTTCTGGGCTTGAGATAC	0.25277
CTCCTGGATAACAACGTTGATGG		AGCTGTCCATTCCGCACCGACGG		ACTAATAGAGACAATAAAGAGGG		CTCCTGGATAACAACGTTGATGG	GAGACCCATTCTCCTGGATAACAACGTTGATGGGGAAGTGAGC	0.384163
AATGTAGAACTCAGCCTTCTTGG		GACAGCTGCTGGTATCAACCGGG		GCCCAACTATAACACATTCATGG		AATGTAGAACTCAGCCTTCTTGG	CAATCACATCAATGTAGAACTCAGCCTTCTTGGAAAGAAAAAA	0.310336
CTCTTACAGAGAGGCGGATTTGG		CCTAAGAGCTGGTCTAGGGCTGG		GGTGTGTTGGGGGATAGAGTCGG		CTCTTACAGAGAGGCGGATTTGG	GATGTGCTTTCTCTTACAGAGAGGCGGATTTGGTCGTGGACGT	0.332738
GATACTCACAAACTGGAATTCGG		CACTGATGTCGATGAAGGCCGGG		TTACTGTAGCTTTATTCAGTAGG		GATACTCACAAACTGGAATTCGG	CAAATAGGAAGATACTCACAAACTGGAATTCGGTTGCTGACCC	0.234639
CCCAGCCTCGGCTTTCTTGTCGG		AAGCTGGTCAAATTTCGCGAAGG		TTGGCCGAATCTTGGTGTGTTGG		CCCAGCCTCGGCTTTCTTGTCGG	CTGACCCAGCCCCAGCCTCGGCTTTCTTGTCGGCACCAGCTAG	0.250518
ACTGGCAGGCCTCGGCCTAAAGG		ATTGCTCGGAAGTTACACAGAGG		ACACTTCATAAAGCAGTGCAAGG		ACTGGCAGGCCTCGGCCTAAAGG	CCGTCCAGAGACTGGCAGGCCTCGGCCTAAAGGTATGGTTCCC	0.302808
GGCCGAGGCCTGCCAGTCTCTGG		GAATGCTAGACGTGTAGCAAAGG		GATGAAAGTGCGCAAACAGGTGG		GGCCGAGGCCTGCCAGTCTCTGG	CATACCTTTAGGCCGAGGCCTGCCAGTCTCTGGACGGCTACGG	0.287311
CGGCTACGGCGTAGGGTGGCAGG		TTGGAGCATTCTCATTCGAGAGG		TGGACCCATGGGTGGGCTATAGG		CGGCTACGGCGTAGGGTGGCAGG	AGTCTCTGGACGGCTACGGCGTAGGGTGGCAGGCACAATCTCC	0.329938
ACTGTTCCTTCACGTAGCCTCGG		CGTGGCTCCGTCTCCTGACATGG		TGGCTTCCTTTGTGCCCTTGGGG		ACTGTTCCTTCACGTAGCCTCGG	CTCCAGGCAAACTGTTCCTTCACGTAGCCTCGGGACTTGAGAG	0.275384
ATGGCAATCCGGTTCTTCTTAGG		ACATGCCGAAGGTATTGCCCAGG		TGGGAAATCTTACCTGTTGCTGG		ATGGCAATCCGGTTCTTCTTAGG	GAGTTCATAAATGGCAATCCGGTTCTTCTTAGGCATCAACATC	0.305318
CGGGAAGATGGCGGACATTCAGG		GGCCAGGACTGTAGAAACAGTGG		CGGCGTGCCCTGGTTTGCAATGG		CGGGAAGATGGCGGACATTCAGG	TTCAGGCGGCCGGGAAGATGGCGGACATTCAGGTGCGGACTCG	0.292301
AAACAAGAAGAGGGTCCTGCTGG		CCCAGCAATCGCCAATCCCAGGG		CGGCTGCTGACTGGCCTCAAAGG		AAACAAGAAGAGGGTCCTGCTGG	CCATCTTTCAAAACAAGAAGAGGGTCCTGCTGGGAGAAACTGG	0.281981
AGGGTCCTGCTGGGAGAAACTGG		GCTGAATATCCTGCAACAACTGG		ATTAATGACCAGTCCATGTGTGG		AGGGTCCTGCTGGGAGAAACTGG	AAACAAGAAGAGGGTCCTGCTGGGAGAAACTGGCAAGGAGAAG	0.24596
CGATGTTCTTGTAGTACCGCGGG		TGGACTAGCTGCTGATAAGAAGG		GAGGTCAACTTGTATTCAGCAGG		CGATGTTCTTGTAGTACCGCGGG	AAGCCCAGACCGATGTTCTTGTAGTACCGCGGGAGCTTCTCCT	0.331042
ACTGGTAATGTGTCCATTCGAGG		CCCTAGCTTTGACAGTGAGAAGG		GGCAGATACTGCTGTAGCTTTGG		ACTGGTAATGTGTCCATTCGAGG	ATGCCCCTTCACTGGTAATGTGTCCATTCGAGGGCGGATCCTC	0.344239
CTCCACAGGGACGTCCAGATCGG		AGGCCATGGAGGTAGACGAGAGG		AAATTAAAACGACTCCTGAAGGG		CTCCACAGGGACGTCCAGATCGG	CCCTACCTGCCTCCACAGGGACGTCCAGATCGGTGACATCGTC	0.359854
CTGTGACGATGTCACCGATCTGG		CGTTGGAGACAAGGTACGGCAGG		AGGTATCCTTCAGAACCTTTGGG		CTGTGACGATGTCACCGATCTGG	CACTCGCCCACTGTGACGATGTCACCGATCTGGACGTCCCTGT	0.357074
CTTCTTGGTGCCGGCAGCCTTGG		GACCGTGTGGGATGAGGCCGAGG		GCCTGAAGAAGGAGATGGTGTGG		CTTCTTGGTGCCGGCAGCCTTGG	TCTGGAACTGCTTCTTGGTGCCGGCAGCCTTGGTGACCTTGAG	0.271516
GTAACCCACCGCCATGGCCGAGG		GCTTGACGCGCCAGGTGAGCCGG		GGCTGACTGCCTCTTGAGAATGG		GTAACCCACCGCCATGGCCGAGG	AACTTCACCCGTAACCCACCGCCATGGCCGAGGAAGGGTGAGC	0.319586
CCACCGCCATGGCCGAGGAAGGG		TACAGGACGAGAACGTGCGCGGG		TGAAGGTGAGCGGCGTGCCCTGG		CCACCGCCATGGCCGAGGAAGGG	CACCCGTAACCCACCGCCATGGCCGAGGAAGGGTGAGCCCAGG	0.278462
GGCTCACCCTTCCTCGGCCATGG		ACAGGACGAGAACGTGCGCGGGG		AGAGATTGCTCAGGAAGCAATGG		GGCTCACCCTTCCTCGGCCATGG	CCGGCCCCTGGGCTCACCCTTCCTCGGCCATGGCGGTGGGTTA	0.362823
CATTGCTGCTGGAGGTGTAATGG		GGCTGGCTGATATCAGAACGTGG		ATTGTCTCACCGTATGAAGCAGG		CATTGCTGCTGGAGGTGTAATGG	CGCGTTTAAGCATTGCTGCTGGAGGTGTAATGGACGTTAATAC	0.289737
CTTCGCGAATTCCACGTGCTAGG		GGCTCTCTCAAATAGTGAGGAGG		TTGATTGACACGTACCTGCCTGG		CTTCGCGAATTCCACGTGCTAGG	GCTTTGGCAGCTTCGCGAATTCCACGTGCTAGGCCATCGTGGA	0.274929
GATTTGGTGTTCAGCACAAAGGG		TCCACCTCGACCAGAGCCAAAGG		CAAACAGGTGGCAGGAAACGTGG		GATTTGGTGTTCAGCACAAAGGG	TAATTAGGTTGATTTGGTGTTCAGCACAAAGGGCCTCCACCAA	0.354196
TTACCTTAATTAGGTTGATTTGG		CCCACAGCTGTTAAAGCAACAGG		TCATACGGTGAGACAATGGCAGG		TTACCTTAATTAGGTTGATTTGG	CTTAGCAGCCTTACCTTAATTAGGTTGATTTGGTGTTCAGCAC	0.276444
TTAGCAGCCTTACCTTAATTAGG		TCGGACGACTCGCCTTCAGAAGG		AACAGTCACAGAAGCTTTGTTGG		TTAGCAGCCTTACCTTAATTAGG	AACACAATCCTTAGCAGCCTTACCTTAATTAGGTTGATTTGGT	0.343905
TTGCAGTTGTGTAGTAGTTAAGG		CCTGGACATCCATGAGCGGATGG		ACTTACTTTAATAGAAACTTTGG		TTGCAGTTGTGTAGTAGTTAAGG	AAGTGGTTGGTTGCAGTTGTGTAGTAGTTAAGGTAAGTCACCG	0.289767
ACAGACAAATTTATGCGACCAGG		ACACTTCCGGTGGCAGGCACTGG		GCCTCTCTCCGGAAGGGAAAAGG		ACAGACAAATTTATGCGACCAGG	GCTTGAGTACACAGACAAATTTATGCGACCAGGGCAGAGGCTG	0.194477
TCTTATAATATCGAGCCAAACGG		TGATGGCCGATATGTACAACAGG		TTATTTCTGGACACAAGATAAGG		TCTTATAATATCGAGCCAAACGG	ACTCGCTTGGTCTTATAATATCGAGCCAAACGGTGAATCCGGC	0.21309
ATCGAGCCAAACGGTGAATCCGG		CCAACAGCTGGCTGCGGAGCTGG		ACACACTTCGAAGTTGAGGGGGG		ATCGAGCCAAACGGTGAATCCGG	GTCTTATAATATCGAGCCAAACGGTGAATCCGGCTCTCTATTA	0.308126
ATTAAATGGTAGAGATCTTCAGG		AAAGGTGTGAGGTGAACCGAAGG		CGCGCACAGGCCGGTGGAATGGG		ATTAAATGGTAGAGATCTTCAGG	TGCTTTCTTAATTAAATGGTAGAGATCTTCAGGAAGATCAGGA	0.234545
TTAAGAATTCTTAAGTCTAAGGG		AAGGTGTGAGGTGAACCGAAGGG		GAGTTCGTCCACTGTTACAGTGG		TTAAGAATTCTTAAGTCTAAGGG	CAATAAAATTTTAAGAATTCTTAAGTCTAAGGGACTTGCTCCT	0.299779
CACCGATCTGTGAAGGAGTAAGG		AGACCCAGACACTCACCACGTGG		TGATCGGTTTGAGAGATTGGTGG		CACCGATCTGTGAAGGAGTAAGG	CACAAACACTCACCGATCTGTGAAGGAGTAAGGCCCTTCTTGG	0.313706
TGAAGGAGTAAGGCCCTTCTTGG		GCGCTCCGTGGTTAGCACAGTGG		TTCACACTCCTGGTGCATGAAGG		TGAAGGAGTAAGGCCCTTCTTGG	CACCGATCTGTGAAGGAGTAAGGCCCTTCTTGGCCAGTTTGTA	0.319511
ATTTACAAACTGGCCAAGAAGGG		TCAGGGTGCGGGTGAGCCAATGG		AGTCAGGAGGGATTCTTCACTGG		ATTTACAAACTGGCCAAGAAGGG	GAAGGAGCAGATTTACAAACTGGCCAAGAAGGGCCTTACTCCT	0.299027
TCTTCATACCCGAGCGGGCAAGG		ACGGGCAATGACACGGCAGGCGG		ATCAATAAAAGCTGAGGTGATGG		TCTTCATACCCGAGCGGGCAAGG	ATCCGCCCGATCTTCATACCCGAGCGGGCAAGGGCTCTGAGGG	0.329779
CCTCAGAGCCCTTGCCCGCTCGG		GAGAAGTACATTGCGGAGAATGG		TCCTCCAGAGCACAAACCTGTGG		CCTCAGAGCCCTTGCCCGCTCGG	CCCAGTCGGCCCTCAGAGCCCTTGCCCGCTCGGGTATGAAGAT	0.340032
CAAGGGCTCTGAGGGCCGACTGG		GACATCATTACGCGAGCCCATGG		ATTGTGGTGGGGATTCTTCATGG		CAAGGGCTCTGAGGGCCGACTGG	CCCGAGCGGGCAAGGGCTCTGAGGGCCGACTGGGCCCCAGGTC	0.337595
TACCCAGCTCCTTGCACCTCTGG		TCTATGTGGTCACCGCCGAGGGG		CTCCCTCTGCAGCCTGAAGAAGG		TACCCAGCTCCTTGCACCTCTGG	AGGGCGGTGATACCCAGCTCCTTGCACCTCTGGGCCACATCCT	0.366483
TGCTGCTATGTTGGCTGCCCAGG		GGTCACGCAGCCGTTCACGGCGG		CTGGCCGACAGTTGGATAGGTGG		TGCTGCTATGTTGGCTGCCCAGG	CCTCACCATATGCTGCTATGTTGGCTGCCCAGGATGTGGCCCA	0.310745
GCTGAAGGAGAGAATGTATTTGG		TGGCCAAACGCAGTGAGCGGCGG		CTGGGCTTGTCGGCAAATCGGGG		GCTGAAGGAGAGAATGTATTTGG	ACCTCAGGTGGCTGAAGGAGAGAATGTATTTGGTGTCTGCCAT	0.326277
CGTGGACCTCGACCAGCTGCTGG		GGCCAAACGCAGTGAGCGGCGGG		TGATGAAAACAACATGAATAAGG		CGTGGACCTCGACCAGCTGCTGG	CCTACCGCGGCGTGGACCTCGACCAGCTGCTGGACATGTCCTA	0.210445
CAGCTGCATCAGCTGCTCGCTGG		AGGCTGAGTAAGAGCCGCCAAGG		TGCGGGAAATATTGATCTGCAGG		CAGCTGCATCAGCTGCTCGCTGG	GCGCACTGTACAGCTGCATCAGCTGCTCGCTGGGGAGGATGCA	0.281181
GCGCCTGCGCAAGGCCAAGAAGG		AGAACCGACGGAAGAAGAGACGG		TTGCAATGGTTAAGGTGAACTGG		GCGCCTGCGCAAGGCCAAGAAGG	CCCTGCTGAAGCGCCTGCGCAAGGCCAAGAAGGAGGCGCCGCC	0.23183
CATGGGCGGCGCCTCCTTCTTGG		AGAGTCCGTGCGAGAGCCCGTGG		TTGTTCTACAAATTGAGTATTGG		CATGGGCGGCGCCTCCTTCTTGG	CCGGCTTCTCCATGGGCGGCGCCTCCTTCTTGGCCTTGCGCAG	0.337878
AGGTGCGTCTTCACCACTTCCGG		CCTGGAGAATCTGCGGCGGAAGG		AAGCAAGTACTTACATCAATTGG		AGGTGCGTCTTCACCACTTCCGG	CATGTCCCGCAGGTGCGTCTTCACCACTTCCGGCTTCTCCATG	0.281982
CTTGATCTCCACCTGGTTGAAGG		CAGCGGAGGGTGTACACGAGGGG		AGCATACCTGGTATAAACAGTGG		CTTGATCTCCACCTGGTTGAAGG	CCGCACACACCTTGATCTCCACCTGGTTGAAGGTCTTGCCGTT	0.373907
CTCCCGCAGCCCGAGATGATCGG		ATCGCCTGCGTGTCCGCCCACGG		CCAGATCCCACAGACTGATATGG		CTCCCGCAGCCCGAGATGATCGG	TGCTCTTGGTCTCCCGCAGCCCGAGATGATCGGCCACTACCTG	0.304314
GCCGGGCCGGCCATGCTTTACGG		CCCACCATGTTACAAGACAATGG		TCTAGGGATCATAAAGCTGTTGG		GCCGGGCCGGCCATGCTTTACGG	TGGCCCCGATGCCGGGCCGGCCATGCTTTACGGGCTTGTAGGT	0.227883
AAAGGCCAACTTACCCAAACTGG		CCTTGAACTTGAGCAACAACAGG		TCTGCCACAGGTTTGTGCTCTGG		AAAGGCCAACTTACCCAAACTGG	TTAATTAAGGAAAGGCCAACTTACCCAAACTGGCGGGATGGAA	0.221122
TGCTTCCATCCCGCCAGTTTGGG		AAAGGCCTCCGTTCAGACCCAGG		TTAGCAAACGAGTGTCTCATGGG		TGCTTCCATCCCGCCAGTTTGGG	CAGAATAATCTGCTTCCATCCCGCCAGTTTGGGTAAGTTGGCC	0.244251
TTTGAGTTGCACGTCAAATCTGG		TTTGGATCGGGAGAACCGAAGGG		CTGTTTCCGCCACCTCTGTGAGG		TTTGAGTTGCACGTCAAATCTGG	TTTCCAGGTCTTTGAGTTGCACGTCAAATCTGGGGCTGATCAC	0.332523
CCTTGTTTAGCCTGCCTGTGAGG		GGAAACCGTAGGTCTGGAAGAGG		CTTCAACAATTCCCTTGATGTGG		CCTTGTTTAGCCTGCCTGTGAGG	CTCGTTCTTACCTTGTTTAGCCTGCCTGTGAGGTTCACAACAA	0.318345
TCATTGATGACCACAGAGCTGGG		GCTGTGGCATGGCGGACGAGGGG		TCAATTAGTTGAAGTAATGATGG		TCATTGATGACCACAGAGCTGGG	GAATTTGAAATCATTGATGACCACAGAGCTGGGAAAATTGTTG	0.307631
GCAAACGCCAGGTGCTTATTAGG		TAGTCCACTCACCTTGCCGAAGG		CTTGCAACAATAGCAGGTGAAGG		GCAAACGCCAGGTGCTTATTAGG	GAAAAGAGAGGCAAACGCCAGGTGCTTATTAGGCCGTGCTCCA	0.290166
TGGTAGCGAGCGCGGGCACCAGG		CCATAGGTGGTCTCTAGGACTGG		GCCTCGGAAGAGAGTCTGCATGG		TGGTAGCGAGCGCGGGCACCAGG	GTAGGATTTCTGGTAGCGAGCGCGGGCACCAGGGCCTCCAAAC	0.385857
GATGTCTTTGATCTCCTTCTTGG		GCGGGTTCCCATCTGGGACCAGG		TTCATCTTTCAGGACACTAAAGG		GATGTCTTTGATCTCCTTCTTGG	ACTGGATGAGGATGTCTTTGATCTCCTTCTTGGAAGCCTCATC	0.341483
CCCATGCTCACTCACATTTCTGG		ACGTTCTTGGCCCTGAACACAGG		AGCGATTGCTAGGCCCGGTATGG		CCCATGCTCACTCACATTTCTGG	ATGGGAAGGACCCATGCTCACTCACATTTCTGGTAATAGGCCA	0.283286
ATTTCTGGTAATAGGCCACCAGG		CGAAGGCGTCAGTCACGCCAGGG		CATTCTTTAAAATAGTAGTGAGG		ATTTCTGGTAATAGGCCACCAGG	GCTCACTCACATTTCTGGTAATAGGCCACCAGGGCTTTGGAGA	0.333051
CCTGGGACTCACCATAAATCTGG		CGTCTGATCCAGGTGCCGAAAGG		CCTTACCAGTTCAAAGTTTGAGG		CCTGGGACTCACCATAAATCTGG	GCGCCCAGTTCCTGGGACTCACCATAAATCTGGGCCACGTGAC	0.29317
GGTCACGTGGCCCAGATTTATGG		GGCGCGTATGATACCTAAAGTGG		GGTTGGCAGTGATACTAAGCTGG		GGTCACGTGGCCCAGATTTATGG	AAAGGGTGGTGGTCACGTGGCCCAGATTTATGGTGAGTCCCAG	0.296959
GACATCCGTGTCCGTGTAAAGGG		GCTTACTTGTAATCTGCAGGTGG		CGGGACAGGTCATTCTCTCCTGG		GACATCCGTGTCCGTGTAAAGGG	TGCTGGTGTAGACATCCGTGTCCGTGTAAAGGGTGGTGGTCAC	0.371043
CTCGGCAAGGAGCGATTTGCTGG		TAAACTGCGCACAGGAGACCTGG		AAAACATGTTCCAGAGCAGTTGG		CTCGGCAAGGAGCGATTTGCTGG	AGTTCTGCTTCTCGGCAAGGAGCGATTTGCTGGTGTAGACATC	0.278853
CTGCAGTCTGTGCAGGTCTTCGG		GCCCAGCTTACCCAACGGCGTGG		GCAGTTCTGACCCGAGTTTACGG		CTGCAGTCTGTGCAGGTCTTCGG	CAAGGGCCCGCTGCAGTCTGTGCAGGTCTTCGGACGCAAGGTG	0.298109
CGGCAGTCTGTCCAACCTTCAGG		TCAAGACCCTGGAGCACCGAGGG		AACCAAAGAAAACTTGTATTTGG		CGGCAGTCTGTCCAACCTTCAGG	TCCAGGACTTCGGCAGTCTGTCCAACCTTCAGGTCACTCAGCC	0.316736
TTCAGCATTTCCTTAGTGTCAGG		AGTTCCGCCAGTAGGACCGCAGG		CTTGTGTCCAGAAATAATCCAGG		TTCAGCATTTCCTTAGTGTCAGG	TACCAAAAGCTTCAGCATTTCCTTAGTGTCAGGATCTACTTCA	0.385954
TTCCTTGTAGGTCTCAGCCTTGG		AACTACTTTGAGAGCACCGATGG		GGATCGGCTGTTGTCCTTAATGG		TTCCTTGTAGGTCTCAGCCTTGG	CCTACCTCGTTTCCTTGTAGGTCTCAGCCTTGGATCAGGAGAT	0.253799
CTCCTCCTCCTGCAGCTTGATGG		AGCGCATGCAGGACTGCCAGCGG		TGTCTCTATTAGTAAGACACTGG		CTCCTCCTCCTGCAGCTTGATGG	TCCTTTCTCTCTCCTCCTCCTGCAGCTTGATGGAGATACCTCT	0.306962
TATCTCCATCAAGCTGCAGGAGG		AAGTCAGGCGTTCCTACAGCCGG		ACGTTCTCCTTGTCGATTCCTGG		TATCTCCATCAAGCTGCAGGAGG	CAGTAAGAGGTATCTCCATCAAGCTGCAGGAGGAGGAGAGAGA	0.356885
TTGATGGAGATACCTCTTACTGG		CCTTAGTAAGCTCCCTGCCAGGG		CTGGTTTCTTCATCAATTCCAGG		TTGATGGAGATACCTCTTACTGG	CTCCTGCAGCTTGATGGAGATACCTCTTACTGGGCCTCTCTGA	0.281768
CACGAACAAGCGCGTGTGCGAGG		TAGCCTTTACCTCTACAGCATGG		GAACCTTTGGGAGAGGACCATGG		CACGAACAAGCGCGTGTGCGAGG	ACGACTTCCACACGAACAAGCGCGTGTGCGAGGAGATCGCCAT	0.297663
GACCCGGGCCGCCTTCTTCACGG		GAAAGCCCATCGTCTTAAAGAGG		GCAGAGCGAACAAAAGTCCTAGG		GACCCGGGCCGCCTTCTTCACGG	TTTCTATGATGACCCGGGCCGCCTTCTTCACGGTTTTGGTGCG	0.298105
CCCTACTTCACTTACCTTAATGG		CCTTCGGCCAGATTTCAGGGAGG		GTCCATGGTGGTTGATCTTAAGG		CCCTACTTCACTTACCTTAATGG	CTATTCCTTACCCTACTTCACTTACCTTAATGGCAGTGATGGC	0.231006
AGTGAGTTCTCCCGCCCTCTTGG		TTTCGTTGGTCCAGGCCAGGAGG		TCTAATCTCATTGTGTCCTTTGG		AGTGAGTTCTCCCGCCCTCTTGG	CCTCATCCTCAGTGAGTTCTCCCGCCCTCTTGGTGAGGTCAAT	0.296362
TGGTCTTGGTGTGCTGGCCTCGG		CTGTTTCCGGGCACGGCCCAGGG		AAAAATTCTAACGTGAGGTGTGG		TGGTCTTGGTGTGCTGGCCTCGG	CGGCGGCCAGTGGTCTTGGTGTGCTGGCCTCGGACACGAAGGC	0.281111
GGCCGCCGTGGCCGCACCGTGGG		GAGGGCCCGACCAACCAGAAAGG		AGGCAGGTACGTGTCAATCAAGG		GGCCGCCGTGGCCGCACCGTGGG	CAAGACCACTGGCCGCCGTGGCCGCACCGTGGGTGTGTCCAAG	0.297652
ACACACCCACGGTGCGGCCACGG		GGCAGCTGGAAGCGCACGAGCGG		CAGCTTTGGAAGTCCCAGCTTGG		ACACACCCACGGTGCGGCCACGG	TTCTTCTTGGACACACCCACGGTGCGGCCACGGCGGCCAGTGG	0.333103
TTTCTTCTTGGACACACCCACGG		TCCCTGTGCTAAGCCGAAGGAGG		TTGCAGAATCCAAGAAAACAGGG		TTTCTTCTTGGACACACCCACGG	TACAGACTTATTTCTTCTTGGACACACCCACGGTGCGGCCACG	0.226118
AGTCTCCGTGCAGCGGACTCAGG		AGTGATTCTCGAGGGAGACCGGG		AAGTTGAGGGGGGAATTCTGAGG		AGTCTCCGTGCAGCGGACTCAGG	CCCACACCAGAGTCTCCGTGCAGCGGACTCAGGCTCCAGCTGT	0.198375
ATTCACCAAGTCTCCCTATCAGG		TGTATGGTCCACAGGCAACCAGG		TCCACTGTTACAGTGGCCAGTGG		ATTCACCAAGTCTCCCTATCAGG	AGGAGACTGTATTCACCAAGTCTCCCTATCAGGAGTTCACTGA	0.232734
AATGGCATCAAAGGTGGCCTTGG		CATGCTTAGCATCCAGGAAAGGG		AAATGACATTTATTATGCTTCGG		AATGGCATCAAAGGTGGCCTTGG	AGGTCTTAGAAATGGCATCAAAGGTGGCCTTGGCTGCAAAACA	0.273442
TGCCACCAGCCTACCTTGCAAGG		CTCCTCGATGCTGAGTGAGGAGG		GCACTTGGCTTGCGGATCCGTGG		TGCCACCAGCCTACCTTGCAAGG	GCCCATCACCTGCCACCAGCCTACCTTGCAAGGGACAGTGTGG	0.20596
GATGGCGGTGGCCACCTCCTTGG		GGAGGTTAATGCCATCAAGAAGG		GCTGTACTGCCTTGGGTTTCGGG		GATGGCGGTGGCCACCTCCTTGG	TGGCCCCACGGATGGCGGTGGCCACCTCCTTGGAGCACTTAAC	0.307711
CGCAGGCATTTGTTGCTATCGGG		TATGGCCTTGCGACAGCGAGAGG		TTGCTTCTGCACTTGGCTTGCGG		CGCAGGCATTTGTTGCTATCGGG	CACATCTTTTCGCAGGCATTTGTTGCTATCGGGGACTACAATG	0.288024
CGACCGACGCGTACCTTAATAGG		TGCGCTCTCTGCAGAAGGAGGGG		CACACTTGCAGAAACAGTATTGG		CGACCGACGCGTACCTTAATAGG	AACGCCCCAACGACCGACGCGTACCTTAATAGGCAGGGAGAAG	0.199142
GACGCGTACCTTAATAGGCAGGG		ACAATCTGCTGCTGGTCGGAGGG		GAGCATTGTGGAATACCTTCAGG		GACGCGTACCTTAATAGGCAGGG	CCCAACGACCGACGCGTACCTTAATAGGCAGGGAGAAGAGATA	0.368953
TGGATGCCCGTCACCAAGTTGGG		TCCTGCGGCTAAGATGGCGACGG		GCAAACTCAATACCTGCCCAAGG		TGGATGCCCGTCACCAAGTTGGG	CTCCCTTTAGTGGATGCCCGTCACCAAGTTGGGCCGCTTGGTC	0.225679
AGCTCGCGGAGGCAAGGCCGAGG		ACCCACACGGAGAGGAGGCGGGG		TCACTTGATATCAGACACAAAGG		AGCTCGCGGAGGCAAGGCCGAGG	GAGGCCGCGGAGCTCGCGGAGGCAAGGCCGAGGATAAGGAGGT	0.260332
CACTTCTCAAAGTGTACTGCTGG		ACCGGGAGAAAGACTCAACCCGG		TCCCAAGCCACCTGTTGCACTGG		CACTTCTCAAAGTGTACTGCTGG	GATTCGAATACACTTCTCAAAGTGTACTGCTGGCCCTCTGTAT	0.26355
[truncated: 16,983 more rows]

## Sheet: chari2015Train293T_1234
seq	modFreq	seq_43nt	Xue_DeepCas9_score	DeepCRISPR	TSAM_U6	CNN_5layers
AGCGTACCCCCAGGTCTTGCAGG	0.0685683	GGCTGCAGGAAGCGTACCCCCAGGTCTTGCAGGTCCTCGGGAG	overlap	0.161982	0.36488	0.258248
CCAATTGCCTTCAGATCAATAGG	0	TGGCAATTTTCCAATTGCCTTCAGATCAATAGGCTTTTTGTGA	overlap	0.13583	0.1638	0.295329
ACAGGGCGCTCCATATTCGCAGG	1.30049	AATATACCTTACAGGGCGCTCCATATTCGCAGGTGCTATTATT	overlap	0.170195	0.53536	0.573814
CTCGTCCTCCAGCTGTTATCTGG	0.111367	AGGGGCTGTCCTCGTCCTCCAGCTGTTATCTGGAAGGTAAGCC	overlap	0.0987731	0.26006	0.220308
TCTCAATTAAATCTGACGTCTGG	1.15953	TACAATACCTTCTCAATTAAATCTGACGTCTGGGGTAAGGTTG	overlap	0.203105	0.32864	0.259066
TCCGCCTGCGAGGCACGTAACGG	0.0591891	ATCTCAACCATCCGCCTGCGAGGCACGTAACGGAGCAAGACCA	overlap	0.162965	0.57121	0.620869
CATGATTGCCAACTCCGTGGTGG	0.92688	TCGTCATCGGCATGATTGCCAACTCCGTGGTGGTCTGGGTGAA	overlap	0.370871	0.76469	0.693936
TTTCTTTGGTCCCACGCCTGCGG	0.672197	TAGGATATAGTTTCTTTGGTCCCACGCCTGCGGCACATCATCA	overlap	0.163553	0.57245	0.432908
CCCACTACTATGATGATGCCCGG	1.23503	CAGCTACTTACCCACTACTATGATGATGCCCGGACCATGTACC	overlap	0.0927779	0.54917	0.478874
GCGCACCTGCATCCCCAAAGTGG	0.875287	AGCACCATGTGCGCACCTGCATCCCCAAAGTGGAGCTGGTCCC	overlap	0.144226	0.60845	0.624218
TGTAGGAGCACTGTCGACCCTGG	0.94583	TTTTTCTTCCTGTAGGAGCACTGTCGACCCTGGCATGCCCATA	overlap	0.277872	0.65897	0.653435
CAAGCCGTGGAGTGCTGCCAAGG	6.2634	GTCCCCTGGCCAAGCCGTGGAGTGCTGCCAAGGGGACTGGTGT	overlap	0.509474	0.43832	0.483333
CGGTTCAACACCAGTTTGATTGG	0.332521	CACCATAACACGGTTCAACACCAGTTTGATTGGTTCTGTCTTT	overlap	0.178147	0.32924	0.239869
GCGATGCCGGTACATCCAAAAGG	0.52682	AGGGGGGCTTGCGATGCCGGTACATCCAAAAGGCCAGCAGGAC	overlap	0.169034	0.49949	0.615913
AGTGGTTGACGAACTCGGTGGGG	2.14805	TCGCAGCAGTAGTGGTTGACGAACTCGGTGGGGCGCCCCCTGC	overlap	0.397494	0.76535	0.682375
TGGTGTCGTGCACGTTTCCCTGG	0.295938	GTGTCATGGCTGGTGTCGTGCACGTTTCCCTGGCTGCTCTCCT	overlap	0.295867	0.35095	0.666321
TTGCTGTGGACCGCTACCTCCGG	1.1323	CTGCTGGCAATTGCTGTGGACCGCTACCTCCGGGTCAAGATCC	overlap	0.286859	0.36508	0.679256
GGGCTCCTCGGTGTACATCACGG	1.63341	TGCCCATCATGGGCTCCTCGGTGTACATCACGGTGGAGCTGGC	overlap	0.152613	0.56484	0.683671
GACACAGGACGCGCTGTACGTGG	3.38179	TGCTGCTGGAGACACAGGACGCGCTGTACGTGGCGCTGGAGCT	overlap	0.334692	0.58016	0.705888
CATTGGACTCTGCGCCATAGTGG	0.00207647	TGGAAATTTTCATTGGACTCTGCGCCATAGTGGGCAACGTGCT	overlap	0.486497	0.4625	0.61885
GAAATGTTCACCGGTGCCGGCGG	0.449855	AATGGCCTTGGAAATGTTCACCGGTGCCGGCGGTTGGGTGCAG	overlap	0.229481	0.81981	0.678988
ATGAATCCCGACCTGGACACCGG	0.332371	GGACTCTAAGATGAATCCCGACCTGGACACCGGCCACAACACA	overlap	0.185622	0.68688	0.700115
AACTGACGCTCAGGAGATCGCGG	1.2802	GGTCCCTCGAAACTGACGCTCAGGAGATCGCGGAAAGTCATCT	overlap	0.183971	0.52612	0.685524
GTTCACGAGCCGCGCGCTCAAGG	0.948394	TCATCGCCGTGTTCACGAGCCGCGCGCTCAAGGCGCCCCAAAA	overlap	0.171655	0.43523	0.673696
GTACTCCAGCGCGCGGCTCACGG	0.743404	GCTTGGAGTTGTACTCCAGCGCGCGGCTCACGGCCCAGTAGCG	overlap	0.16552	0.46633	0.600962
GCCGAGTACTGGCCGCGCGGCGG	2.03843	CACCGCGCCCGCCGAGTACTGGCCGCGCGGCGGCCCCCAGGAA	overlap	0.358661	0.49312	0.647271
CGAGCCCGGTAACCTGTCGTCGG	1.24385	TGGGCGCCTCCGAGCCCGGTAACCTGTCGTCGGCCGCACCGCT	overlap	0.226692	0.68865	0.627923
ACCCAATGGAAGCCATGCGCCGG	0.688417	TCTTGCTGGCACCCAATGGAAGCCATGCGCCGGACCACGACGT	overlap	0.237997	0.54377	0.657163
GAGTCTCGGAGTCCAGGCGATGG	0.855832	TCATGGTCTGGAGTCTCGGAGTCCAGGCGATGGCCACGATGAC	overlap	0.248148	0.57722	0.725165
AAAGGTGACCGAAGAGCTGACGG	1.67254	TCATCACAAGAAAGGTGACCGAAGAGCTGACGGAGACCACTGT	overlap	0.297925	0.55166	0.673027
AGAAACCGACCGCGTATGTGAGG	1.20342	CTGGTCCAGCAGAAACCGACCGCGTATGTGAGGCCAATGGACG	overlap	0.204541	0.76705	0.725282
TCCGTCCATGGGCCGCACATAGG	0.608572	TGGACTCCTGTCCGTCCATGGGCCGCACATAGGCAGTGGGTTT	overlap	0.138523	0.61801	0.545108
ACACAGCTATGGAATACCGCTGG	0.456857	TGGGCTGTCTACACAGCTATGGAATACCGCTGGCCCTTTGGCA	overlap	0.227576	0.73667	0.748406
AAGCCCGAAGTGAAGACCGCTGG	1.34196	AGATGTTCACAAGCCCGAAGTGAAGACCGCTGGTAATGTTTTT	overlap	0.146573	0.59505	0.710406
GTACTATATCAGTTTCGAACTGG	0.194439	TCCATTCGTTGTACTATATCAGTTTCGAACTGGCTGTCTTTAT	overlap	0.181745	0.38877	0.644926
GAGCGACGTGGCTATTGTGAAGG	0.536984	CGGGCACCATGAGCGACGTGGCTATTGTGAAGGAGGGTTGGCT	overlap	0.371643	0.66573	0.670285
TCGCCAACAGCCTCAAGCAGCGG	0.427623	ATCCAGATGGTCGCCAACAGCCTCAAGCAGCGGGCCCCAGGCG	overlap	0.287418	0.58404	0.692278
CTCTCCAGTGGACGGATTGACGG	0.629633	GACAGATGACCTCTCCAGTGGACGGATTGACGGTGGGGAATGT	overlap	0.188151	0.43111	0.460725
GCGTAGACACGGAAGAGCGAGGG	2.20801	TAGGTCCCGGGCGTAGACACGGAAGAGCGAGGGCACCACGAAG	overlap	0.245344	0.82906	0.79447
TTAGCAGTATCCGCCGTCACCGG	0.0945626	AAAGGCTTTTTTAGCAGTATCCGCCGTCACCGGAAGAGCAAGG	overlap	0.289718	0.54533	0.668189
GTAGTTCTTTCGCTGTAGCAGGG	4.0774	CTCGCACTCTGTAGTTCTTTCGCTGTAGCAGGGCTGGAACAGA	overlap	0.208171	0.67304	0.712521
ATGTACGCCTCCCTGGGCTCGGG	0.392186	GGCGCCCCCTATGTACGCCTCCCTGGGCTCGGGTCCGGTCGCC	overlap	0.305687	0.47884	0.389028
TGTGGGCTACCTACACGTACCGG	0.258738	ACGCTGCCCCTGTGGGCTACCTACACGTACCGGGACTATGACT	overlap	0.248285	0.50751	0.695213
TCTGCATCATCACGCCGCACGGG	1.80567	CCCAGCATCATCTGCATCATCACGCCGCACGGGTTGCTGGACG	overlap	0.4747	0.56154	0.703637
GAACAACCAGACGGCGGTCCAGG	0.496921	ACCCGGTGGGGAACAACCAGACGGCGGTCCAGGACAACGTGAA	overlap	0.236067	0.38298	0.372875
GTAGAAGGCGGCTCGGAGAACGG	2.48704	GGGCAGCCACGTAGAAGGCGGCTCGGAGAACGGAGACGTGGCA	overlap	0.307339	0.41917	0.677103
AGATGCTCCACATCCGCTACCGG	0.754441	CGCTGCGGGGAGATGCTCCACATCCGCTACCGGCTGCTCCGAC	overlap	0.165324	0.41456	0.637475
AGAACCATGTCGACCGGTAAAGG	0.179074	AAGGGAGATGAGAACCATGTCGACCGGTAAAGGCTTTTCTGTT	overlap	0.151537	0.44446	0.536889
CTCGGCCCTCAAGTGGCCGTCGG	0.250744	TTGGCCTGGGCTCGGCCCTCAAGTGGCCGTCGGCGCTGCCTAC	overlap	0.286823	0.5115	0.614386
TACGAGGAAGGCCAGCGTCACGG	1.11706	TGTGGGAGCCTACGAGGAAGGCCAGCGTCACGGCGGGGTTGGC	overlap	0.221585	0.63137	0.525147
CTGCACAAACCGTTCGTACCAGG	1.16811	CCAGACATGGCTGCACAAACCGTTCGTACCAGGACACTCGCCA	overlap	0.315343	0.5194	0.496716
AGTCGCTGAACTCGAGCGCTGGG	1.07641	TCGAGGCAGCAGTCGCTGAACTCGAGCGCTGGGAGCCCCATGG	overlap	0.213271	0.49837	0.612576
TGACGGCTCTACTTCAGAGTCGG	0.349206	GTCCAATGACTGACGGCTCTACTTCAGAGTCGGCAAGTGGAAT	overlap	0.301132	0.69277	0.720948
CCGGACCTGAAGAACTCGAACGG	1.03941	CGGCGCGGAGCCGGACCTGAAGAACTCGAACGGGAACGCGGGC	overlap	0.383094	0.4388	0.518614
GTCGCCGCTTAATAGCCCTCTGG	0.333775	ACTCACCCTGGTCGCCGCTTAATAGCCCTCTGGACAATGGCTC	overlap	0.261736	0.49507	0.536712
GGATCACTTCGCGCACGCTCTGG	0.247785	CCCGGGTTCTGGATCACTTCGCGCACGCTCTGGAACAGATTCT	overlap	0.158166	0.38486	0.681852
CGTCCAGCCGGTGAGCATCCAGG	3.01797	AGGTGGGTGGCGTCCAGCCGGTGAGCATCCAGGCCTTCGCCAG	overlap	0.248422	0.52267	0.287465
ATCCGCCACATCTTCGTGTATGG	1.1163	CCTCCATGGCATCCGCCACATCTTCGTGTATGGGCCGCTGACC	overlap	0.252635	0.30216	0.341364
GCCAGCAACTGCTCGATGCACGG	1.01067	CCGCGTGTTCGCCAGCAACTGCTCGATGCACGGGCTGGGCCAC	overlap	0.387794	0.36921	0.547253
TCTCCTCGATCGTCTCCTTGTGG	0.90729	CGCTTGTCTCTCTCCTCGATCGTCTCCTTGTGGCTTCCCTTAT	overlap	0.273494	0.64931	0.650589
TACACAATATTGTTCAGAACCGG	0.287219	TTTCATGGGATACACAATATTGTTCAGAACCGGAGCAAAATTC	overlap	0.153472	0.51425	0.576788
CCCGAACGGCCGGCGCCACACGG	1.73757	CGGTGCTGGCCCCGAACGGCCGGCGCCACACGGTGAAGGTGAC	overlap	0.419672	0.47018	0.532939
TGCCGCTCTCGCCATCGGCGTGG	0.389882	CTGGACGGGCTGCCGCTCTCGCCATCGGCGTGGCAGCCCGAGA	overlap	0.351964	0.62586	0.731056
CCCATCTATCAGACTAGCAGCGG	0.73991	TGTTCCAACTCCCATCTATCAGACTAGCAGCGGACAGTACAGT	overlap	0.329518	0.68734	0.723872
TTTAGTGTCTCTGACAAAACCGG	0.150716	TTCAGCCTTATTTAGTGTCTCTGACAAAACCGGCCTTGTGGAA	overlap	0.160151	0.39925	0.410891
CTCTATCATGTTCTAGTTGACGG	0	CGTTCTGTAGCTCTATCATGTTCTAGTTGACGGCAGCAGATAA	overlap	0.147072	0.44329	0.602233
AAATTCCGAGTTTCGAGCGATGG	0	AAGAAGACTTAAATTCCGAGTTTCGAGCGATGGATGCTGTAAA	overlap	0.149379	0.58427	0.63569
CGTTGCGCACGTCCCTCGGTGGG	0.307692	GCCAGCTCCTCGTTGCGCACGTCCCTCGGTGGGCCGTTGCCCT	overlap	0.301355	0.67534	0.649981
GCTGGCGACCGGGGGCAACCTGG	1.17289	CTGTCCTGGTGCTGGCGACCGGGGGCAACCTGGCTGTGCTGCT	overlap	0.13759	0.35808	0.64275
AAGGCCACCGACCGCTTCCGTGG	0.154394	GCTGGCCTGGAAGGCCACCGACCGCTTCCGTGGGCCAGATGCC	overlap	0.15353	0.56452	0.655024
CTTCGGTGAAACTTGCTCCGAGG	1.7165	CGGGGAGCATCTTCGGTGAAACTTGCTCCGAGGTCCAAGGGGA	overlap	0.14836	0.72625	0.698138
GGGTAGATGCCGCTCAGGCCTGG	1.05634	GTGGGTCAGGGGGTAGATGCCGCTCAGGCCTGGAGTCCAAGCC	overlap	0.173257	0.40535	0.285132
GTTCTTCGGCTACTTCTCCGCGG	1.0398	TGCAGGGAAAGTTCTTCGGCTACTTCTCCGCGGCCGCCGTGTT	overlap	0.201564	0.85345	0.70665
GCGGTTGAAGCGCAGGTAGAGGG	1.69647	CCTGCTCCTGGCGGTTGAAGCGCAGGTAGAGGGAGTACTTGGT	overlap	0.235148	0.60696	0.649866
TGCTCAGTAACGTGCTCGAATGG	0.3376	GTGGAGCCAGTGCTCAGTAACGTGCTCGAATGGGACTCAGCAG	overlap	0.167906	0.35292	0.303771
TGTTTATCAACGTCATCTAGAGG	0.0826105	GGATGACGATTGTTTATCAACGTCATCTAGAGGAATTTGCCCC	overlap	0.397208	0.47874	0.310219
CGCCATCCTCGAAGAAGACGAGG	0.278358	ATGTGGAGGCCGCCATCCTCGAAGAAGACGAGGGTCTGGAGAT	overlap	0.168559	0.52818	0.623611
GTCGTCGCCGGCCTGGCGGAGGG	1.66205	GGCGGGAGAAGTCGTCGCCGGCCTGGCGGAGGGTCAGGTGGAC	overlap	0.543013	0.65871	0.585702
TCGACATCTACAACAACCTACGG	1.83486	GGCCGGGAGCTCGACATCTACAACAACCTACGGCAGGTGAGGC	overlap	0.13675	0.61194	0.669174
GATACAGCTGTCAGCCGGCGAGG	1.26988	GGGTGAACTGGATACAGCTGTCAGCCGGCGAGGCCATTTTGTC	overlap	0.134434	0.69519	0.64768
GGTCGGTTCGAGCCGAGACGAGG	3.10526	ATGTCGGGCAGGTCGGTTCGAGCCGAGACGAGGAGCCGGGCCA	overlap	0.334925	0.73483	0.709921
GAGTTTGTAAGGAGCGCTCCCGG	0.63354	ATATCTCTGAGAGTTTGTAAGGAGCGCTCCCGGTGCTCCAGCT	overlap	0.149499	0.56288	0.639764
GTGAACGTTCCCATACAGGGGGG	0.930021	TCATCCAGCTGTGAACGTTCCCATACAGGGGGGTTGCTGAGAG	overlap	0.306801	0.94477	0.799167
GGTGGACCCGGTGGGCTTCGCGG	1.70404	GCCGCGCCATGGTGGACCCGGTGGGCTTCGCGGAGGCGTGGAA	overlap	0.21792	0.41436	0.262574
GCCCCGGCGGCAACTGAACGTGG	1.57835	TCTTCCTCCTGCCCCGGCGGCAACTGAACGTGGCAGAAATCTA	overlap	0.200057	0.46587	0.733208
TGACACAAGCGGTGACGTTGTGG	0.602652	GGGTAGCTGATGACACAAGCGGTGACGTTGTGGCCCTCATCGC	overlap	0.270341	0.64356	0.621937
GTTGGCGACAGAAAAGTCAATGG	1.86959	TGCCAGATCTGTTGGCGACAGAAAAGTCAATGGCCATGTCTGA	overlap	0.291223	0.75429	0.696948
ATTGGCCGACCTTCCTTGATGGG	1.70854	TACTGATTTAATTGGCCGACCTTCCTTGATGGGTTGATAGGCA	overlap	0.255996	0.34013	0.33831
TTGATGGACCTATACACCACAGG	1.06356	TCAGATTTTGTTGATGGACCTATACACCACAGGGCTTTACTTA	overlap	0.160628	0.58574	0.677633
CTGATTGGCCGAGGTCGATATGG	0.13436	ACACTTGCAGCTGATTGGCCGAGGTCGATATGGAGCAGTATAT	overlap	0.328794	0.41613	0.589286
AGACAGACACTCGGTAGCAACGG	0	CTGTGTTCTTAGACAGACACTCGGTAGCAACGGTGCTATGCCT	overlap	0.132262	0.59107	0.725398
CGCCACGACAGTCGCCCCCGCGG	4.06223	GGATGTCCACCGCCACGACAGTCGCCCCCGCGGGGATCCCGGC	overlap	0.282152	0.56464	0.683637
TTTGGTACCGTGGAAACGCCAGG	0.125156	TTGAGTTGTGTTTGGTACCGTGGAAACGCCAGGTTTTGCTGTC	overlap	0.12133	0.53215	0.593953
GTCATCGAATACCATTAAGAAGG	0.206978	ACAGTCAAGAGTCATCGAATACCATTAAGAAGGATCATACAGG	overlap	0.446749	0.42763	0.682475
ATGATCCGCCCTTGCCTTAAAGG	0.516173	AAGCGTGGACATGATCCGCCCTTGCCTTAAAGGTTGTACATTT	overlap	0.154523	0.16641	0.286245
CAAGCAGTGCATCCGATCCATGG	2.0768	TGCGTTGCATCAAGCAGTGCATCCGATCCATGGCCTTGCCTGG	overlap	0.397181	0.55993	0.644787
GTCTGGATAATCTAATGAGCTGG	1.67521	CTCCATAAAAGTCTGGATAATCTAATGAGCTGGAGAGACCAAA	overlap	0.0989221	0.52157	0.502169
AGCGGACCATCAATGCCATCTGG	0.653732	TTCGAGGCCAAGCGGACCATCAATGCCATCTGGTTCCTCAACT	overlap	0.199839	0.38728	0.262353
GATTCTGTCAGCTACGAGTATGG	0.269784	AATGGGGAACGATTCTGTCAGCTACGAGTATGGGGATTACAGC	overlap	0.408457	0.44455	0.461391
CCGCTTCGGAGACGAGATGCCGG	0.729927	GCAGAATGGCCCGCTTCGGAGACGAGATGCCGGCCCGCTACGG	overlap	0.198807	0.47826	0.612183
CGCCCAGCTCGTCCCCGAAGCGG	0.595647	CCATAGCGGCCGCCCAGCTCGTCCCCGAAGCGGACCATGGCTC	overlap	0.270539	0.68882	0.603321
TGCCAACATGAATGCCAATGCGG	0	GCCCCGCCCATGCCAACATGAATGCCAATGCGGCAGCGGGGCT	overlap	0.468711	0.57395	0.735371
TGCTTTCGTCTGCTTGTAGGCGG	2.89225	GCGCCCTCTGTGCTTTCGTCTGCTTGTAGGCGGCCGCCTGCCC	overlap	0.208976	0.59813	0.396763
TTCTTCGCTTAGGGGTCCCTAGG	0.467051	CTGTGCTGGTTTCTTCGCTTAGGGGTCCCTAGGCCTGATGCCC	overlap	0.174846	0.48118	0.460031
GTTTGAGCGCATCAGCATGTTGG	0.431406	CCAGTACCTGGTTTGAGCGCATCAGCATGTTGGTCATCCTTCT	overlap	0.156344	0.64914	0.690198
GCCACGGTCTTCTTCTGCCTCGG	0.0939606	GGCCTTGGCGGCCACGGTCTTCTTCTGCCTCGGTCAGACCACG	overlap	0.16253	0.43821	0.404956
GTACCAGCCGTGCGACGACATGG	1.52193	CACTTGGCATGTACCAGCCGTGCGACGACATGGACTGCCTGTC	overlap	0.154142	0.52856	0.694959
GAGGGCCTTGACATCCAAGCCGG	0.326264	GGAAGGCTCTGAGGGCCTTGACATCCAAGCCGGCTCCTTTGCT	overlap	0.388907	0.57634	0.597745
ATAATATCGAGCTAGGCCAGTGG	1.64306	ACCTACCTGGATAATATCGAGCTAGGCCAGTGGCACTGCCAAA	overlap	0.188307	0.76437	0.73156
AGGAGGTCGACGGCGTGATGCGG	0.43024	CGTCTGGAGCAGGAGGTCGACGGCGTGATGCGGATTTTTGGAG	overlap	0.341024	0.57505	0.441902
TCCATTGCTGCTAAGTACTCCGG	0.460736	GGAGATAAAATCCATTGCTGCTAAGTACTCCGGTTCCCAGCTT	overlap	0.114359	0.44262	0.644136
AAGCTATGGGCTGACACCTTCGG	0.0288934	TGGCAGAGTGAAGCTATGGGCTGACACCTTCGGCGGGGACCTG	overlap	0.184034	0.47859	0.548938
TCTCGAGCTGCGCTAATGCCTGG	5.26921	ACCTTGGCCTTCTCGAGCTGCGCTAATGCCTGGCGCTCTGCTT	overlap	0.139387	0.42991	0.691033
TATGACGACTCCTACGTGCCCGG	0.758801	CTCCCCCATGTATGACGACTCCTACGTGCCCGGGTTTGAGGAC	overlap	0.150479	0.4549	0.642758
TCCTCCTCCTACGCCAAGAACGG	1.76328	AACGATGTCCTCCTCCTCCTACGCCAAGAACGGGACCGCGGAC	overlap	0.305456	0.42272	0.49051
TTGTACCAAGCGCATCCCCATGG	2.29885	TCTGGCGGATTTGTACCAAGCGCATCCCCATGGACGACAGCAA	overlap	0.443822	0.60228	0.754348
GGCAGCGAAAGCACCAACGGTGG	0.591718	TCAGGCTGAAGGCAGCGAAAGCACCAACGGTGGTTAAAAGCAT	overlap	0.420862	0.73105	0.752379
TGAGGACGATGTTGTTCTTGCGG	1.80755	ATGCCGGCACTGAGGACGATGTTGTTCTTGCGGCTGTAGATCC	overlap	0.159101	0.44884	0.612318
TGCTGACCGCGATACCCAGGAGG	3.70754	CAGTAGTCGGTGCTGACCGCGATACCCAGGAGGCCCAAGCCAC	overlap	0.215089	0.82731	0.722993
CGCCGTGGGCGCCACGCTGGCGG	0.391965	TGCTGCTGGCCGCCGTGGGCGCCACGCTGGCGGTGCTGTCCGT	overlap	0.173601	0.39768	0.522325
TCGGGAGAAAGGTCGCTGTGTGG	4.93553	TCCCCCCAGGTCGGGAGAAAGGTCGCTGTGTGGCCTCAGAATA	overlap	0.161792	0.63256	0.710743
CTTGGACTTGTAGACGCGGGAGG	1.81473	TGATGTTCCTCTTGGACTTGTAGACGCGGGAGGCCGCCACGCA	overlap	0.185292	0.64615	0.661516
ATTCGATACCGAATCCCAGCCGG	0.281486	GATAACTGCGATTCGATACCGAATCCCAGCCGGTGTCCTTTGT	overlap	0.1592	0.58146	0.621607
TATAGCGGCTGAGCATGTGCCGG	1.09063	GCAGGGTTGATATAGCGGCTGAGCATGTGCCGGTTACACTCCA	overlap	0.149857	0.8205	0.743454
TGAGATGCGTCATAGACGGTTGG	0.0275179	GTGCCCCATGTGAGATGCGTCATAGACGGTTGGCCCACAGCAA	overlap	0.241712	0.77769	0.740284
GGTGTCGGTTAAGCTGTTTTTGG	0.113708	CTTTGTTCCAGGTGTCGGTTAAGCTGTTTTTGGCTATTATGTC	overlap	0.37751	0.34323	0.262553
ACATCATCGAGTATTTCCGCTGG	1.12605	GCCATGGCAGACATCATCGAGTATTTCCGCTGGAACTGGGTGG	overlap	0.101746	0.72113	0.708737
AGCGATGCCGGACTCCCCAGCGG	4.33695	CTAAGGCCTCAGCGATGCCGGACTCCCCAGCGGAGGTGAAGAC	overlap	0.208643	0.79083	0.739719
CTCTGGTCGGGCACGACGCGCGG	1.6381	GAACTTGCTTCTCTGGTCGGGCACGACGCGCGGCATCTTCCCG	overlap	0.206763	0.40827	0.748864
ACCCAAAATTCGACCTTTTCGGG	0.123127	CATCAATAATACCCAAAATTCGACCTTTTCGGGGATTTCCTCC	overlap	0.151894	0.13979	0.210897
AAGAGCAATGCGTCGACCCCCGG	0.623836	CAGCGCCTAGAAGAGCAATGCGTCGACCCCCGGCTGTCCGTGA	overlap	0.43379	0.51395	0.648261
CCCTTGGAAGAGCTTTCGACAGG	0.453795	GGACAATAGTCCCTTGGAAGAGCTTTCGACAGGCTCTACATGA	overlap	0.139032	0.47705	0.438497
GTGAGCTCCTCCAGGCGGAACGG	0.859599	CAGGCGGTTGGTGAGCTCCTCCAGGCGGAACGGCGAGATGACA	overlap	0.144963	0.50211	0.602243
CACGCTGAGCAGGAATATCAAGG	0.825183	TGTTTCCCAGCACGCTGAGCAGGAATATCAAGGAGTACAAGAG	overlap	0.194574	0.50713	0.688213
GTCCGGTTCCCTGCACGCTCCGG	0.739582	CCCGGCCCGGGTCCGGTTCCCTGCACGCTCCGGTTCAGCTTTA	overlap	0.256455	0.44234	0.765484
ATCGGGGTACGCGCGGCGGATGG	1.77227	GGAGGTTGGCATCGGGGTACGCGCGGCGGATGGTTTCCACTTC	overlap	0.389161	0.46161	0.562337
TGCGGACCGGGTCCACCTCGTGG	0.430339	CGCACGGCCCTGCGGACCGGGTCCACCTCGTGGCACAGCAGCT	overlap	0.17492	0.53517	0.694593
GTACGTAGCGCTCCTCCAGGCGG	1.07391	GAGGCGCGGGGTACGTAGCGCTCCTCCAGGCGGAGCAGGCTCT	overlap	0.379747	0.88783	0.700593
TTGTAGCAAAGCTCCGGCAGTGG	1.16068	GACATCGGCCTTGTAGCAAAGCTCCGGCAGTGGCTCAGCCGAG	overlap	0.436585	0.44354	0.687696
TCTTGTATTGCACAAGGACCAGG	0.240506	TTTTTTAGCCTCTTGTATTGCACAAGGACCAGGACCACCAGGA	overlap	0.140243	0.58503	0.448896
TGCTGTCCACATCTCGTTCTCGG	0.344126	ATCCACAACATGCTGTCCACATCTCGTTCTCGGTTTATCAGAA	overlap	0.141877	0.29575	0.275659
AGCTATATACTGTATCCTCTGGG	0.587413	AAATGCCTCCAGCTATATACTGTATCCTCTGGGTAAAGAGCAC	overlap	0.248114	0.55923	0.595174
TGGTCCTGTTCAAATACAAGCGG	1.69523	GTGGTGGTTCTGGTCCTGTTCAAATACAAGCGGCTCAGGTCCA	overlap	0.0800282	0.60871	0.722704
GGCAATCGGTACAAATAGCCTGG	1.52207	TCAAGGAGTAGGCAATCGGTACAAATAGCCTGGAGAACTGCCT	overlap	0.199765	0.43609	0.283352
ACGTGCGGAACTTTAAAGCCTGG	0.0525943	TCCAAGAAGGACGTGCGGAACTTTAAAGCCTGGTTCCTCCCTA	overlap	0.131357	0.64172	0.3239
CGTGTTCATCGTGGGTGCCTTGG	0.0971188	TGTACTGGCTCGTGTTCATCGTGGGTGCCTTGGGCAACAGTCT	overlap	0.316413	0.26259	0.240663
CAATTACACGCTGGCACCAGAGG	1.83566	TGAAGATGGCCAATTACACGCTGGCACCAGAGGATGAATATGA	overlap	0.161584	0.6592	0.653553
TACCGCTGCATGATCAGCTATGG	0.549976	TGCAGGGGTGTACCGCTGCATGATCAGCTATGGTGGTGCCGAC	overlap	0.168801	0.59968	0.575465
GACGACCGAGCGGTCAGCGAAGG	1.8345	CAGGGCCTGAGACGACCGAGCGGTCAGCGAAGGGTTTGGAAGA	overlap	0.108062	0.5112	0.666336
AGCCGCGGAGCCCTGTACACAGG	0.936403	CAGCAAGTGCAGCCGCGGAGCCCTGTACACAGGCTTTTCCATC	overlap	0.157046	0.65194	0.625115
GACGCGCCACCAGGTGACGTTGG	1.47029	TGCCATGGAGGACGCGCCACCAGGTGACGTTGGCGTTGTTGCT	overlap	0.30383	0.67778	0.692293
GTAGTGCTTGTTCGCGGATCTGG	0.312361	GCACCCACAGGTAGTGCTTGTTCGCGGATCTGGCAGAGCCCAC	overlap	0.173537	0.30745	0.349957
GCTATGAGGTGCCGGACAGGTGG	0.838658	CAGCTGGGTGGCTATGAGGTGCCGGACAGGTGGCGCCAGGGCC	overlap	0.27032	0.63923	0.657924
TCTGGATGTTGTACTGTCGCAGG	0.722624	ATCTCCTTCTTCTGGATGTTGTACTGTCGCAGGACGCTAAGCA	overlap	0.25731	0.52286	0.675573
CGGGCCTGACCCCGTGCTTGTGG	0.729749	AGGAGTACACCGGGCCTGACCCCGTGCTTGTGGGCAGGGTAAG	overlap	0.164823	0.37923	0.257342
CGCCGAGAGCTACACGTTCACGG	0.511262	CTGGCTTTGACGCCGAGAGCTACACGTTCACGGTGCCCCGGCG	overlap	0.165975	0.42292	0.571553
TGGAACTTTGCAGCCGTCATCGG	0.0680195	GAGGAGCTTCTGGAACTTTGCAGCCGTCATCGGGAGGCGGCAG	overlap	0.160514	0.32605	0.277571
CTCCCGGTCAGTTCGGGATGTGG	0.26959	TTACCTTGATCTCCCGGTCAGTTCGGGATGTGGCACAGACGTC	overlap	0.156612	0.47634	0.71734
TGACCAGCAGTACGAATGCGTGG	7.11725	TGTGCCGCGCTGACCAGCAGTACGAATGCGTGGCGGAGATCGG	overlap	0.204197	0.70824	0.745409
CGTGCGGCCCGCCGCGAGTGAGG	1.48598	ATTCGGCGCGCGTGCGGCCCGCCGCGAGTGAGGGTTTTCGTGG	overlap	0.348913	0.46211	0.428436
AGTTCTGCGGCGCCAGGTTGAGG	0.735663	GGGCTGACGAAGTTCTGCGGCGCCAGGTTGAGGCCGCCAGAGT	overlap	0.234126	0.43089	0.605435
GGAGTCGGCCGACTTCTACGAGG	3.04233	ACTCCCCCATGGAGTCGGCCGACTTCTACGAGGCGGAGCCGCG	overlap	0.373199	0.91369	0.785794
CCCGGCTGTACCTACGCGGTGGG	0.524958	CGCCCTCCGGCCCGGCTGTACCTACGCGGTGGGCGCCGCTTGC	overlap	0.250294	0.58181	0.706143
AGGAACGACAGGGCCCCACTTGG	1.32154	CTGGACCCCAAGGAACGACAGGGCCCCACTTGGTCTCCCAATA	overlap	0.212423	0.41217	0.395587
ATGCGCCCTTGGCCCCGTAGTGG	1.17871	CGCCACCGATATGCGCCCTTGGCCCCGTAGTGGCAGCTAAGCC	overlap	0.213082	0.49364	0.642808
CGAAGGGCATTAATGAGTTTAGG	0.0373274	AAAACATCGCCGAAGGGCATTAATGAGTTTAGGATTTTTCTTT	overlap	0.27484	0.40726	0.259144
GCTGGAGTTTGGCATCGTGCTGG	1.39082	GAGAGGACTGGCTGGAGTTTGGCATCGTGCTGGTAGAGGAGCT	overlap	0.390427	0.53515	0.67847
GCAGCTGCTCAAGTACTCGCCGG	1.29749	CCCTGGAGGAGCAGCTGCTCAAGTACTCGCCGGACCCGGTGGT	overlap	0.193181	0.7239	0.703136
CTATCAATAAATCTTGCTGACGG	0.731359	CCCAAGGCTGCTATCAATAAATCTTGCTGACGGCCCTCTTGTT	overlap	0.380756	0.55661	0.414708
TGAGCAGGTACGTGGTATAGAGG	0.985428	CAGTGGCCCATGAGCAGGTACGTGGTATAGAGGTTCATGGAGA	overlap	0.362252	0.64024	0.664124
CTCCACGGTGGTATTAGTTGGGG	0.435572	ACCCCACTACCTCCACGGTGGTATTAGTTGGGGTACATGAGTC	overlap	0.237452	0.70083	0.766217
CGGTACCACCGATGACCCTCTGG	0.41023	CCTCTCCAGACGGTACCACCGATGACCCTCTGGGAGGTCATAC	overlap	0.295181	0.48713	0.642013
TGATGACGTGACCAGGCGCACGG	3.22435	GATTGTGGGATGATGACGTGACCAGGCGCACGGACTGATTGCC	overlap	0.178581	0.67704	0.687558
CACAATGCAACCACCGTCAATGG	0.348129	GGATTCTTACCACAATGCAACCACCGTCAATGGCACCCCAGTA	overlap	0.374852	0.48058	0.588233
GGACAGATGCCTACCTACGATGG	0.556638	CGGCAGGAGTGGACAGATGCCTACCTACGATGGGACCCCAATG	overlap	0.214894	0.57039	0.682702
CTCCGAACATGAGACCCGTCTGG	0.668896	TCGTCCTGGGCTCCGAACATGAGACCCGTCTGGTGGCAAAGCT	overlap	0.235701	0.41857	0.610556
CTACAACCGCTGGGCGCGCCCGG	0.919589	TCTTCCGGGGCTACAACCGCTGGGCGCGCCCGGTGCCCAACAC	overlap	0.0977269	0.27295	0.3997
CAGACACGTTGGCTACAGGCCGG	4.17485	ATGACTGGGTCAGACACGTTGGCTACAGGCCGGATGATCTCAT	overlap	0.237695	0.70308	0.707681
TCGGGACCACTTGTTGTAACCGG	0.878004	TGGCCACGGGTCGGGACCACTTGTTGTAACCGGAGAAGAGTTT	overlap	0.196093	0.43622	0.358791
GTAGTTTGCCGGTGGAGTCCAGG	0.270785	AGGAACTTTTGTAGTTTGCCGGTGGAGTCCAGGTGACAGTGCC	overlap	0.107638	0.61494	0.431081
AAACGTTTCCGACCCTGTCACGG	1.13658	GGCCTGTGGAAAACGTTTCCGACCCTGTCACGGTACACTTTGA	overlap	0.24159	0.64061	0.595833
TTTACCGTGCAGGAGCGACGCGG	0	AGGCAGTGGCTTTACCGTGCAGGAGCGACGCGGCCAGCGCCAG	overlap	0.443689	0.87126	0.693893
AGGCATCGTGCCAGATTTGGCGG	0.72676	CACGTGAGATAGGCATCGTGCCAGATTTGGCGGATCCACAAAT	overlap	0.233967	0.46255	0.621081
ATAGCTCCGTGCGGCCAGCGCGG	0.72018	TCTGGCTATGATAGCTCCGTGCGGCCAGCGCGGGAGGTGGGAG	overlap	0.115794	0.67907	0.679339
CGACCGCACAGAGATCGACTTGG	1.98622	CGTGGACCTACGACCGCACAGAGATCGACTTGGTGCTGAAGAG	overlap	0.293842	0.66801	0.655701
CAGGATTCCAGCGTAACTTGTGG	2.65573	CCATAATCATCAGGATTCCAGCGTAACTTGTGGTCTGTCCATT	overlap	0.281493	0.48578	0.618318
GGACTGATTACCGCCTGACCTGG	0.784955	GTCCAGGAATGGACTGATTACCGCCTGACCTGGAACAGCTCCC	overlap	0.167664	0.4796	0.6576
CAACAAGGAGCTCCGGCCCGTGG	2.62266	AGAAGGGCTACAACAAGGAGCTCCGGCCCGTGGCACACAAAGA	overlap	0.155676	0.617	0.724056
TTACCGACTCAACTACAGCAAGG	3.55955	ATTGGCAGGATTACCGACTCAACTACAGCAAGGACGACTTTGG	overlap	0.169311	0.77487	0.710138
GTTCCGCGGGCCGCAGGTTGGGG	0.792815	TCCGAGTCTCGTTCCGCGGGCCGCAGGTTGGGGTCGTAGTTTT	overlap	0.302321	0.46264	0.627327
AGCTTCTCGTTCTCAGCGTGCGG	0.144661	TGCCCACCCGAGCTTCTCGTTCTCAGCGTGCGGCCAGTGAGGA	overlap	0.304879	0.66125	0.685051
AGTCGCTCACTGGTCTCACTAGG	1.51482	AGGGTGGAGCAGTCGCTCACTGGTCTCACTAGGAGACTGCCAG	overlap	0.132439	0.54819	0.437728
CCTTCTCCGTCTGGCGGGATTGG	0.650195	ATTATAGAAGCCTTCTCCGTCTGGCGGGATTGGAGAACAAACT	overlap	0.226724	0.22127	0.396667
GTGATGATATTAGTGACCAGCGG	3.59267	TTATGGCTCTGTGATGATATTAGTGACCAGCGGAGATGATAAG	overlap	0.169168	0.88214	0.793222
AGGATTACCTACATATCCTCTGG	0.201794	CACTCATGGCAGGATTACCTACATATCCTCTGGGAGGAACTTC	overlap	0.314362	0.56494	0.583642
TTTGAACACTGCACCAGCTACGG	0.953137	GTATATGCCCTTTGAACACTGCACCAGCTACGGACTGCCCTCT	overlap	0.33134	0.39104	0.670813
TGCTCGTACTGCAGCGCCCGTGG	1.07478	TACCAGGGTCTGCTCGTACTGCAGCGCCCGTGGCTCCATCCCT	overlap	0.10975	0.59701	0.658664
GACCCTTATTTGCCTTATGACGG	0	TGCTTCTTCCGACCCTTATTTGCCTTATGACGGGGGAGGAGAC	overlap	0.165278	0.3604	0.323885
CCTCATACGTCCCCACATCAGGG	0.134409	GTGTGGAAGTCCTCATACGTCCCCACATCAGGGAACGGCTCAT	overlap	0.166606	0.61597	0.622831
CGGTTGCTGGAATGTCCATCAGG	0.943637	AAATCCATAGCGGTTGCTGGAATGTCCATCAGGTCTTCATCAC	overlap	0.285333	0.47034	0.337911
AGCAGGTTCCGGGATACCCGAGG	1.08256	AGCCGGTGGCAGCAGGTTCCGGGATACCCGAGGTCAAATGCTA	overlap	0.336088	0.74943	0.802794
CGTTCTGCGCTTTTCCGAGTCGG	0.0709443	TTAGTCACCACGTTCTGCGCTTTTCCGAGTCGGACATATGAGC	overlap	0.336092	0.52112	0.714244
AGCGAATTCTTCCCGGGCGTAGG	0.96753	GACAGGTGGAAGCGAATTCTTCCCGGGCGTAGGCATTGCTCAA	overlap	0.162141	0.48487	0.442858
CGTACCTTTCACCCTCACCACGG	1.81354	TCCTCAAGGGCGTACCTTTCACCCTCACCACGGTGGACACGCG	overlap	0.554424	0.72948	0.761603
GGAATCGATGGAGAAAGCATCGG	3.243	TTTCCAGGCTGGAATCGATGGAGAAAGCATCGGCAACTGTCCT	overlap	0.222421	0.6258	0.740354
TTCACAGCGGCGGCGCCCCTCGG	0.383778	TCCTGCCTCCTTCACAGCGGCGGCGCCCCTCGGCGCCTCCTCT	overlap	0.428208	0.34198	0.471989
AGAGCGAGGTCCCCGAGTGATGG	0.701754	AAAAGGAAGAAGAGCGAGGTCCCCGAGTGATGGTAGTGGGCCC	overlap	0.205222	0.73882	0.667831
GCCGTCGGATCGGAGCCATTGGG	0.357703	GCAGAGATAGGCCGTCGGATCGGAGCCATTGGGTCACTCATGT	overlap	0.208167	0.61167	0.325033
GAATACGGTTGCTCTTGTTACGG	0.578035	GGATCTCTTTGAATACGGTTGCTCTTGTTACGGATAATGCAGT	overlap	0.146336	0.34434	0.350303
TGTGGGGTATAGCCGGCACATGG	2.25451	AAATGGACCCTGTGGGGTATAGCCGGCACATGGTGGTGACTGT	overlap	0.178341	0.57528	0.700114
CAAAGCTGGCAATCGAAGAACGG	0.276978	TTAAAGGGAGCAAAGCTGGCAATCGAAGAACGGCCAATATTAA	overlap	0.117119	0.44336	0.564014
TAGCCAGGTAGCCATACTCAGGG	0.0860922	ATGTATTCCCTAGCCAGGTAGCCATACTCAGGGTCAGTGATGT	overlap	0.387366	0.80746	0.764682
GACATCGTCAGTGCTGCAGCCGG	0.249626	CAAGTGAGGAGACATCGTCAGTGCTGCAGCCGGGGATCGCCAT	overlap	0.142128	0.40997	0.321372
CGAGTCGCTACGTTCGCACCTGG	1.40127	GGTAGGATCTCGAGTCGCTACGTTCGCACCTGGAGTTTCTTCT	overlap	0.142131	0.51188	0.539088
GGAACCAGAACCGAATCCTGAGG	1.46341	AGGCGGAGGTGGAACCAGAACCGAATCCTGAGGAGGCCGAGAC	overlap	0.395071	0.7182	0.72812
CGCTTTAAGTACTCTGTTAAAGG	0.0514734	AAGTTTAATTCGCTTTAAGTACTCTGTTAAAGGCATCTTTTTG	overlap	0.346922	0.22563	0.277476
CATCGACACGCTCAACATGCAGG	2.15606	CCTAGAATACCATCGACACGCTCAACATGCAGGTGGACCAGTT	overlap	0.166876	0.65611	0.61001
TATCTTTGCGGTGGAACACGTGG	1.3863	ACGTTGCGGCTATCTTTGCGGTGGAACACGTGGAAGTCAATGA	overlap	0.106932	0.55509	0.709099
TGTCCTCCCACCAACTCCGCCGG	1.42807	TATCTGATCCTGTCCTCCCACCAACTCCGCCGGAAGCCCTCAT	overlap	0.375159	0.61123	0.725425
AGGCGCTCGTACTGCACATGGGG	1.66521	GTCAGAGCCCAGGCGCTCGTACTGCACATGGGGTGCCTCTGTG	overlap	0.338064	0.57227	0.678212
TTTGGTTCGTCCAGAAGAAGTGG	0.0216638	TGGTTGATGGTTTGGTTCGTCCAGAAGAAGTGGCAGCTCGTGT	overlap	0.375111	0.58959	0.695028
GCCGTGCGTCAGGAGGGCGGTGG	0.987583	CTTCCTCTTGGCCGTGCGTCAGGAGGGCGGTGGCCGCTAAGAG	overlap	0.186294	0.57224	0.688402
CAGGCGTCTGCGAAATCATATGG	0.18622	GCCTTCTGGCCAGGCGTCTGCGAAATCATATGGCTGTAGCATT	overlap	0.136622	0.38541	0.543203
AGCTGTACTAGAGTTACGGTGGG	0.846113	CCCATTGGGCAGCTGTACTAGAGTTACGGTGGGAGCAGATGAT	overlap	0.295776	0.766	0.810565
CGCCGTCTTGGAACCCTTCCCGG	0.436152	CTGCGATGGACGCCGTCTTGGAACCCTTCCCGGCCGACAGGCT	overlap	0.25725	0.21865	0.435274
CTGTCATTCGCCGAGAAACCGGG	1.15101	CTCACCTGTGCTGTCATTCGCCGAGAAACCGGGCGAGCTGAGT	overlap	0.194144	0.54267	0.69324
GCACTCGATCCGTGCCCGAGTGG	0.226655	GGCAGGACAAGCACTCGATCCGTGCCCGAGTGGCCCGTGCCAT	overlap	0.117132	0.57448	0.635562
CCGTGCCCCGAGTACTTCAACGG	0.273349	CGTGGAGAGGCCGTGCCCCGAGTACTTCAACGGCGTCAAGTAC	overlap	0.223493	0.51979	0.50723
GTGCGGTACTGCTGCAGAGCCGG	0.939215	GCCGGCGCTAGTGCGGTACTGCTGCAGAGCCGGCGCCTGCGAT	overlap	0.332247	0.39436	0.660302
ATCCTCCATGGTACTGTGTAAGG	0.0374181	TTTGGTAAGGATCCTCCATGGTACTGTGTAAGGCGCAGTTGCT	overlap	0.0936222	0.46278	0.594209
AACGGTGACCTTGCGATGTGTGG	2.08167	AGCCAGGAGCAACGGTGACCTTGCGATGTGTGGGCAATGGCAG	overlap	0.226223	0.44939	0.558531
CGGGCCACGTAGGTGCTGCTGGG	0.719603	GGTCCGTACTCGGGCCACGTAGGTGCTGCTGGGCATGAGGTGC	overlap	0.199169	0.51607	0.654511
TCCATGGTCCGCAGCATGGGGGG	3.62875	AGGGCTGGGGTCCATGGTCCGCAGCATGGGGGGCTCCAGTTTC	overlap	0.219445	0.63094	0.621027
GAAACAGCTCGTTGTACCGCTGG	0.145206	AAATGATGTAGAAACAGCTCGTTGTACCGCTGGGACCTTGCAT	overlap	0.17678	0.50087	0.430571
AGACTGGCGGGGACAGTTATAGG	0.766509	CGGCCCTGGAAGACTGGCGGGGACAGTTATAGGAGGAGCTGCT	overlap	0.197183	0.28342	0.320933
CAGTTGATGCCGTGGCAAACTGG	0.629807	CCCTTCTGGGCAGTTGATGCCGTGGCAAACTGGTACTTTGGGA	overlap	0.113071	0.43438	0.246835
CTACCCGCTAACGCTGGAAATGG	0.137836	CAGCCATGAACTACCCGCTAACGCTGGAAATGGACCTCGAGAA	overlap	0.10097	0.38185	0.434218
AATCTCGACAAGCTCATATGTGG	3.60111	CAATGTCTTTAATCTCGACAAGCTCATATGTGGTTACCATGAC	overlap	0.123441	0.60202	0.641406
TACTTCCCTTCGGTACTTTAAGG	0.15168	TACTGTCCTATACTTCCCTTCGGTACTTTAAGGAGCTTTTGTG	overlap	0.460956	0.21285	0.226926
ATCAATAGTGTCATGGCATGTGG	1.92719	TGCGGAAGTCATCAATAGTGTCATGGCATGTGGCAGAAGATAC	overlap	0.255985	0.57539	0.587617
AAACCCGCAGCCCCGATTCTGGG	0.599315	TTCCTGTGAGAAACCCGCAGCCCCGATTCTGGGACCTCCACTT	overlap	0.357698	0.35775	0.247218
GCGAGTGCTACCTAGCCCTGGGG	0.226268	GGGCAGAGCTGCGAGTGCTACCTAGCCCTGGGGCCAAGACGGG	overlap	0.283575	0.73918	0.74535
GGGGCGTAATACAATCTCGGAGG	1.40845	TCTTGTTCCTGGGGCGTAATACAATCTCGGAGGTCTTCTGGGT	overlap	0.33811	0.76989	0.613925
CAGACACACCATCGGTCAATTGG	0.284283	TCGTCCAGGCCAGACACACCATCGGTCAATTGGCCTAGCCCTT	overlap	0.103054	0.32239	0.276817
TATTCGAGTGACCGAGACCGCGG	1.24354	CATGTCGGGTTATTCGAGTGACCGAGACCGCGGCCGGGACCGA	overlap	0.218986	0.66954	0.703227
GTTTTTTTAGATTTCGGCAATGG	0	TTTGCTACAAGTTTTTTTAGATTTCGGCAATGGCTGCATAAAA	overlap	0.219667	0.41745	0.317558
TTTCTCGATAGGGGTGGTCTAGG	0	ACCTTCATAATTTCTCGATAGGGGTGGTCTAGGATTGCAAGAT	overlap	0.316767	0.34279	0.284618
GCTCTGGCCGATGGAGCTGAAGG	0.486027	CCAGGTGGCAGCTCTGGCCGATGGAGCTGAAGGCGTCCTGCAG	overlap	0.177396	0.67155	0.724095
GGAAAGCGGTGACACGCCAAAGG	2.30769	ATTTGCAGGTGGAAAGCGGTGACACGCCAAAGGACCCTGCGGT	overlap	0.422354	0.6636	0.663005
CTGAACGTGCGAGACAATGTTGG	0.525855	GAAGGCAGCACTGAACGTGCGAGACAATGTTGGGGAGGAGGTG	overlap	0.193743	0.52192	0.607291
AACAGCGAAAAGACCAATAACGG	0.680747	CCAGGAAGCCAACAGCGAAAAGACCAATAACGGAATTCACTAC	overlap	0.173749	0.3179	0.382478
ATGCCCAAATGCGTTAAGTTCGG	0.503694	TTGCTTATGGATGCCCAAATGCGTTAAGTTCGGATGGTTTCTG	overlap	0.180996	0.42415	0.542438
TCTGATGTGCTCAGCCCGAGCGG	2.75042	GGCAGGTGTCTCTGATGTGCTCAGCCCGAGCGGAATACTCAAA	overlap	0.130474	0.7099	0.640424
TTACTGCTCATGGATTACATCGG	0.469043	CTCTAGTTTCTTACTGCTCATGGATTACATCGGTATTAACTTG	overlap	0.27159	0.60561	0.634112
TCGCAGCGTTTCGTCAGAGCCGG	0.419413	TCTGGCATTCTCGCAGCGTTTCGTCAGAGCCGGACCCGCCTGC	overlap	0.169764	0.45963	0.629131
ATGCGACCCTCCGGGACGGCCGG	0.901379	GGGAGCAGCGATGCGACCCTCCGGGACGGCCGGGGCAGCGCTC	overlap	0.157683	0.31037	0.420534
GAAGATACGGTCACCAAAAAGGG	0	ATGTTGAATAGAAGATACGGTCACCAAAAAGGGACATTGCAAA	overlap	0.159997	0.47621	0.559994
TCAACCGGTGGCTTTTTGGAAGG	1.34124	AGCAACAGGTTCAACCGGTGGCTTTTTGGAAGGTGTCGTGACA	overlap	0.451213	0.6887	0.658443
TAGCGACGGCAGCAAGGTGTCGG	0.913108	GCGGGCGGGTTAGCGACGGCAGCAAGGTGTCGGTGTTCCACGT	overlap	0.276668	0.64655	0.664711
GTATTTTCGACAATTTATTACGG	0.0450603	GGTGTTGAAGGTATTTTCGACAATTTATTACGGCTATCATCTG	overlap	0.133068	0.34853	0.283598
CCACCCTATAGTGTATATTGTGG	0.458204	TGAATGTACACCACCCTATAGTGTATATTGTGGATTTAACGCT	overlap	0.164888	0.51347	0.398462
GGCCGAGAATGTGGTGGAACCGG	0.26178	AATTAAAAATGGCCGAGAATGTGGTGGAACCGGGGCCGCCTTC	overlap	0.140666	0.26296	0.520468
TCCAATTGGAGCGAAGCCAGTGG	0.221864	CCGCGGTAGATCCAATTGGAGCGAAGCCAGTGGTCAGTGTCTC	overlap	0.154985	0.66279	0.617917
CAACCTCTACTATGCCGAGTCGG	1.07695	AGGAGACTTTCAACCTCTACTATGCCGAGTCGGACCTGGACTA	overlap	0.273781	0.62128	0.586678
TGCTCTGTTCTCGACAGCTTCGG	0.817996	CCTTCTCAGCTGCTCTGTTCTCGACAGCTTCGGGGAACTGATT	overlap	0.356635	0.31212	0.574967
ATAACTGGCTACGAACTGATTGG	2.61224	CCCAGCCAGAATAACTGGCTACGAACTGATTGGATCACCCGAG	overlap	0.149634	0.36012	0.427559
ATTGGATTCACGCACTGTCATGG	1.14217	CAGTGAATTTATTGGATTCACGCACTGTCATGGGGGACCTGGG	overlap	0.158439	0.3359	0.496148
ACCTCGCGCAGGGGGCGCCCCGG	0.750774	TGTTCCCGGGACCTCGCGCAGGGGGCGCCCCGGGACACCCCCT	overlap	0.547226	0.30054	0.232587
TACCCCGATACGAACATACCAGG	2.2561	ATGAGAACTATACCCCGATACGAACATACCAGGTGTGCCAAGT	overlap	0.252457	0.63407	0.606366
ACGAGCTGGGTCCCCCGAGACGG	0.761267	CTGGCTGCGCACGAGCTGGGTCCCCCGAGACGGCGCCCGGCGC	overlap	0.167279	0.49972	0.609923
CCCCCGCCGGTTGATGAAGGTGG	1.98915	TGCGATGGGCCCCCCGCCGGTTGATGAAGGTGGTGAGCAGCCA	overlap	0.190686	0.61367	0.691041
ACCAAGTTTATCCGGCGCCGTGG	1.45107	CTGGCTACGGACCAAGTTTATCCGGCGCCGTGGCGCCCACCGC	overlap	0.143768	0.70542	0.473825
CACCCGATGAGAGCTTCTCGCGG	0.972605	GACACCATTGCACCCGATGAGAGCTTCTCGCGGCTGGATGCCG	overlap	0.178706	0.58957	0.722932
CTTCTACTATGAGAGCGATGCGG	4.0987	CCTTCACCGTCTTCTACTATGAGAGCGATGCGGACACGGCCAC	overlap	0.242731	0.81766	0.690933
AATCTCAGATGTCTCTCCGGTGG	1.43501	TGAGCCAGCCAATCTCAGATGTCTCTCCGGTGGTGTCCAGCAA	overlap	0.476326	0.9019	0.786862
CTCGTGGTGCGGTGCGCTTCTGG	0.0397988	GCTCCCACGGCTCGTGGTGCGGTGCGCTTCTGGTGTTCGCTGC	overlap	0.408554	0.25329	0.216075
GATACCTTTGCCATCTGTGTCGG	0.420946	GTTTGTTCAGGATACCTTTGCCATCTGTGTCGGCTAAATCCCA	overlap	0.174482	0.76383	0.624416
CAGGGGTGGTATTGTTCAGCGGG	0.441151	GCCCCTGTGACAGGGGTGGTATTGTTCAGCGGGTCTCCATTGT	overlap	0.125016	0.48256	0.583926
GTATTGGTTCTCAGCATCGCCGG	1.9621	ACAGTGTCTGGTATTGGTTCTCAGCATCGCCGGTCACACTCAG	overlap	0.238568	0.66281	0.641192
CTGGGTGAGCCTTCTCGTGGCGG	1.12575	GACTTTGGGTCTGGGTGAGCCTTCTCGTGGCGGCGGGGACCGT	overlap	0.246129	0.65314	0.511481
GCTTCCACGTTCCCCTCGCTTGG	0.143657	GTTCACCCAGGCTTCCACGTTCCCCTCGCTTGGGTCACCGTCG	overlap	0.155611	0.29126	0.23989
GCTCAACGTGGACGGGCTCCTGG	0.411024	CTGCCGCCAGGCTCAACGTGGACGGGCTCCTGGTCTACTTCCC	overlap	0.166476	0.35714	0.271463
ATCCTCATAGTGCCGCTTCCTGG	0.394734	CATCCTCTTCATCCTCATAGTGCCGCTTCCTGGATTTCTTCTT	overlap	0.132367	0.23833	0.215233
GCCATGGCAATCCGTCGAGCCGG	0.299593	CAGCAGCGGCGCCATGGCAATCCGTCGAGCCGGCTGCCCTGAC	overlap	0.270911	0.59459	0.512773
GACTCAATATCTATCGCTTGAGG	0	GAAGTCCTCAGACTCAATATCTATCGCTTGAGGATTATGAAAG	overlap	0.242408	0.43858	0.422345
AGCCAGGTGTGGCGTTCCGTAGG	0.446006	TCTCTGTCTTAGCCAGGTGTGGCGTTCCGTAGGCACACTCAAA	overlap	0.390822	0.67761	0.773824
CCCTTGGATCTGATGCAGTAGGG	1.85759	CCAGCTCGTTCCCTTGGATCTGATGCAGTAGGGCCATCCCAGA	overlap	0.145593	0.55702	0.635699
CGTTGCGCCAGCCCTGTTACTGG	0.440415	TAGTGGGAACCGTTGCGCCAGCCCTGTTACTGGTCCAGGTTCA	overlap	0.189017	0.28367	0.271124
TCCGACGCCAGCGGCGGCTTTGG	0.108625	CAGTGGCTCGTCCGACGCCAGCGGCGGCTTTGGCCTGGCCCTG	overlap	0.153957	0.31222	0.324711
GCGAGTCAAGTCCGTTCTGATGG	0.3663	TAGAGAGGTGGCGAGTCAAGTCCGTTCTGATGGCCATTCATGG	overlap	0.113462	0.50188	0.586033
CTCATACACCGAAACCTGACCGG	1.20813	CCAAACTCAACTCATACACCGAAACCTGACCGGGCCTTCCCAG	overlap	0.138315	0.40837	0.408067
TCGCGCAAGCTCCCATTTCCGGG	1.25825	GATCAGCGCTTCGCGCAAGCTCCCATTTCCGGGCGATTTCTGC	overlap	0.250654	0.28209	0.348412
ATAATCGCCCCAGTTACCATCGG	3.50631	GTTCCTGGAGATAATCGCCCCAGTTACCATCGGCAAATGTCAG	overlap	0.133906	0.72953	0.737139
TCGTGATAGGTGACCTGGAGCGG	0.165116	CGGTGATTTGTCGTGATAGGTGACCTGGAGCGGTGCAACAGTT	overlap	0.0959132	0.84365	0.683167
GGTCCATGCCCCGGCCACCACGG	3.40099	AAGCCACCTCGGTCCATGCCCCGGCCACCACGGAAGCCACCTC	overlap	0.106377	0.5554	0.697835
AATCGAAGCAGGACTCCATGCGG	2.41848	CAAAGGGTGAAATCGAAGCAGGACTCCATGCGGCACTTCTTGC	overlap	0.394722	0.75227	0.729304
ACCACCGGACCCTGAGGCGCAGG	2.25283	GCCGCAGGCCACCACCGGACCCTGAGGCGCAGGACATCCCCCT	overlap	0.370661	0.52362	0.522483
TGCGCCTGGGAGCTGCTGTTCGG	1.08682	CAGGAGGAAGTGCGCCTGGGAGCTGCTGTTCGGTGAGTTCTTT	overlap	0.115577	0.36467	0.424288
TGGTAAAGACTATCGGCCTCCGG	0.459888	CTCACGCAGGTGGTAAAGACTATCGGCCTCCGGGAAGTGTGGT	overlap	0.231418	0.49634	0.5891
TTACCCATTAAGACCTTTCGTGG	2.50377	AAAGCCAACCTTACCCATTAAGACCTTTCGTGGAGCTCCCCCA	overlap	0.429927	0.40915	0.655981
CCCAGCGTCTACGACGAGAGCGG	2.12849	CACCCAGACCCCCAGCGTCTACGACGAGAGCGGGAGCACCGGA	overlap	0.251566	0.68467	0.612147
GCCGCCTGCTTCAGTCTGTGCGG	0.68779	GCTGCTGGTGGCCGCCTGCTTCAGTCTGTGCGGCCCGCTGTTG	overlap	0.130586	0.66765	0.52392
GGAGTTCGGGACCCACGAGTCGG	0.635838	GGCCCGAGGCGGAGTTCGGGACCCACGAGTCGGACATGGCCTT	overlap	0.255097	0.81575	0.723485
ATCACGGGGGCCGTAGTAGAAGG	1.14286	GCTGCCTCCCATCACGGGGGCCGTAGTAGAAGGCCAAGAGCCA	overlap	0.19549	0.46637	0.594
GGATTCCCAGCACGCTGATGTGG	1.0169	AGATCCTAGGGGATTCCCAGCACGCTGATGTGGGGAAAGAACT	overlap	0.172567	0.51452	0.676627
AGCAAGCGACCCCAGTCGAAGGG	2.77325	CAGGGCCTCGAGCAAGCGACCCCAGTCGAAGGGCTCCCAGCCG	overlap	0.186076	0.62806	0.651961
CTGCAAGGCCCGGCGCACGGTGG	8.08817	AGCGCGCCCACTGCAAGGCCCGGCGCACGGTGGCGGGGTCCCA	overlap	0.487786	0.64435	0.706782
GAATGACCGGCTCGTTCGACAGG	0.485437	GGAGGGAAAAGAATGACCGGCTCGTTCGACAGGCCAAGGTAAC	overlap	0.120229	0.48635	0.422745
ACTCCGTCCGAGCCGCCAACCGG	2.23958	CGGCAAATGAACTCCGTCCGAGCCGCCAACCGGAGACCCAGGC	overlap	0.148761	0.48443	0.410409
TGGTTTAGAGTAGGTTTTCCCGG	0.0938262	AACCAAGCCATGGTTTAGAGTAGGTTTTCCCGGTTTTGACATT	overlap	0.186322	0.37955	0.352148
GTCAGACTGGAGCACGTACCCGG	2.22552	AGGTCATCCTGTCAGACTGGAGCACGTACCCGGAACTCCAGCT	overlap	0.172338	0.53664	0.66842
CTGGCTGACCGCGCGAACGCCGG	2.31878	GCTGGAGCTGCTGGCTGACCGCGCGAACGCCGGCTGCATCGCG	overlap	0.189846	0.45773	0.631535
GCGCAAAGGCGGCCACATAGAGG	1.03753	GGGAAGCCCAGCGCAAAGGCGGCCACATAGAGGCCGAAGGAGA	overlap	0.201854	0.55349	0.64213
CGACCTTGGGCAGGTACCAGCGG	2.10914	AGGGCGCAGACGACCTTGGGCAGGTACCAGCGGAAGTTCGACG	overlap	0.153831	0.59833	0.679122
CGACGCGCCCTTGCGCAGCCTGG	0.662354	GGGCAGCGGGCGACGCGCCCTTGCGCAGCCTGGAGCAAGCCAA	overlap	0.107157	0.28132	0.218307
TTCAGGCTCTCATTAACTAAAGG	0	TAAAAACTTTTTCAGGCTCTCATTAACTAAAGGAGTTTTGTTC	overlap	0.215293	0.2877	0.339792
TTCTTCTGGTTCGGCCATCACGG	0.499311	AACTCTGGGGTTCTTCTGGTTCGGCCATCACGGCTCTCCTCCA	overlap	0.106355	0.33039	0.404252
AAGAACGGCAGGGAGTTCCGCGG	1.44259	CTCCTGGCTGAAGAACGGCAGGGAGTTCCGCGGCGAGCACCGC	overlap	0.343812	0.89534	0.742617
GGAAGCTGGCAATCTCTAGGCGG	1.90578	TCCTCAGGTAGGAAGCTGGCAATCTCTAGGCGGCCCCTCCAGC	overlap	0.294447	0.80648	0.678432
CTGGGTCGTCTGAAACAAATCGG	0.437342	TCCCGACTCTCTGGGTCGTCTGAAACAAATCGGCCACTTCATC	overlap	0.145554	0.42061	0.345543
GCGCGGCCGTGCCCTCGTTTTGG	0.267402	GGCTTGGGTGGCGCGGCCGTGCCCTCGTTTTGGCCTCCGAACG	overlap	0.268346	0.26911	0.23795
CGAGGTCGAGCGCCTAGTGTCGG	1.35525	TGTCGGCCGGCGAGGTCGAGCGCCTAGTGTCGGAGCTGAGCGG	overlap	0.183839	0.66789	0.717179
TGCCACTTCTGCGAGCTCCACGG	1.5694	CGTGGCTCTCTGCCACTTCTGCGAGCTCCACGGCCCCCGCACT	overlap	0.281667	0.49267	0.458013
TCCCTCTTTGACTCAGCGTACGG	0.77634	CGACGACCAGTCCCTCTTTGACTCAGCGTACGGAGCGGCAGCC	overlap	0.0785984	0.46492	0.510171
TTAGGTGACGTAACCCGGCAGGG	0.474834	AACAGTGATGTTAGGTGACGTAACCCGGCAGGGAATGACGAGC	overlap	0.155748	0.59021	0.688385
ATGCCGGCGTTGGCGCGCGACGG	0.670732	TCCGGAGGCCATGCCGGCGTTGGCGCGCGACGGCGGCCAGCTG	overlap	0.241566	0.38706	0.687009
CGTGATGTTCAAGGTCGGGGGGG	0.10421	GTGACTCCTCCGTGATGTTCAAGGTCGGGGGGGTCATGGAGTA	overlap	0.225212	0.73822	0.743688
ATTTGAACGCGATTGCAAAGAGG	2.04082	GTAAAAGGCGATTTGAACGCGATTGCAAAGAGGCGGACAGGGC	overlap	0.13427	0.55465	0.63172
CGCGCTCTCGCGGATCGCCATGG	1.03834	GCCTCTTCTCCGCGCTCTCGCGGATCGCCATGGCGATGAGCGC	overlap	0.583637	0.43525	0.738813
GGCTGCCAACCCCGACGCCGCGG	0.464847	CGGGCAGCGCGGCTGCCAACCCCGACGCCGCGGCGGGCCTGCC	overlap	0.256417	0.45558	0.666034
GGGATCTAGGTCTATGATCGCGG	1.89528	GTTCGAAGTCGGGATCTAGGTCTATGATCGCGGCAGCCTCTGT	overlap	0.231185	0.76345	0.714701
GACCGCCGCACTCTAGTAAGTGG	4.46266	CCCTCCCGAAGACCGCCGCACTCTAGTAAGTGGTTGCTGCCGC	overlap	0.261957	0.73385	0.714999
AGGTCCGACGATCACCTTCATGG	5.72967	CAAGAATCCAAGGTCCGACGATCACCTTCATGGCCAGACTCAC	overlap	0.200772	0.5424	0.529727
GACCATTCGGAATGGTAGGATGG	0.89633	TGGCGACTGAGACCATTCGGAATGGTAGGATGGCACTGAAAGA	overlap	0.284064	0.60009	0.664734
TTGCCTAATGATGTTTTCCACGG	0	TTTAGAAGAATTGCCTAATGATGTTTTCCACGGAGCCTCTGGA	overlap	0.22942	0.64686	0.651064
TCGTGCGACGGCGTGGAGTGCGG	1.19601	GTCCGCAGATTCGTGCGACGGCGTGGAGTGCGGCCCGGGCAAG	overlap	0.276547	0.45985	0.601207
CACAACAGATAGACTATGCTCGG	0.0554631	CGTGGCACTCCACAACAGATAGACTATGCTCGGCAACTCATAG	overlap	0.13496	0.51009	0.595998
TATGGCTCGACTGGCGGCTATGG	0.608499	TCCCCAGGGATATGGCTCGACTGGCGGCTATGGCAGTAGCCAG	overlap	0.14656	0.32804	0.587285
GTTGCACGAGTTCGCGCCGCTGG	0.617805	CAGCCATCCAGTTGCACGAGTTCGCGCCGCTGGTGGAGTACGG	overlap	0.285905	0.48382	0.564747
CCGGCGGCCCGGGACTTCTTAGG	0.89343	CGCGCCACCGCCGGCGGCCCGGGACTTCTTAGGCGCCTCCTCC	overlap	0.209381	0.29789	0.223598
GATAGAGCGGCACGGCGGGATGG	1.35667	CGCGCTCACAGATAGAGCGGCACGGCGGGATGGCCTGTTCCAG	overlap	0.190788	0.53647	0.596277
TCTTGGTCACGTTGTAGCCGAGG	0.280505	AGGTTGGGCATCTTGGTCACGTTGTAGCCGAGGTTCTGGCACA	overlap	0.127788	0.691	0.548557
CGACGCCGAGGTCCTCTGCATGG	3.63041	TGCTGGGCCGCGACGCCGAGGTCCTCTGCATGGATTACAACCG	overlap	0.273158	0.53541	0.675472
TTATGACCAGAGTATTGCCGCGG	0.305011	TGATGGGTCATTATGACCAGAGTATTGCCGCGGTGGAAATGGA	overlap	0.215716	0.91089	0.794297
CAGAGAACGACACGGCGGGATGG	0.183129	CGCGCTCGCACAGAGAACGACACGGCGGGATGGCCTGATCGAG	overlap	0.217494	0.57479	0.636647
GCGCTGCTGCAGCGCTCTAGCGG	0.231903	GGCCGCCTTGGCGCTGCTGCAGCGCTCTAGCGGCGCTGCGGCC	overlap	0.252036	0.44272	0.67894
GGCGGCGCGGCACTGGAGATCGG	0.704396	GCTGGCGGCGGGCGGCGCGGCACTGGAGATCGGCCGCTTCGAC	overlap	0.303329	0.30993	0.38842
GATGGAAGTCGGGGTCACACCGG	0.462877	CTGCCCACCAGATGGAAGTCGGGGTCACACCGGAAATCCACCC	overlap	0.359729	0.6825	0.732524
TGTGCTCCCCGCCGTGGAACTGG	0.380558	TCGGGCGCGGTGTGCTCCCCGCCGTGGAACTGGCCATCGAGCA	overlap	0.0963775	0.30987	0.381722
GGCGATTGTCATAACCATCTAGG	0.571837	CCTGGTCTCAGGCGATTGTCATAACCATCTAGGAGTCTGTCCA	overlap	0.334044	0.42421	0.340057
AGCGTTGTTCTGTATCATAACGG	0.42514	CCACTGCATAAGCGTTGTTCTGTATCATAACGGAAGCCTTTTC	overlap	0.144552	0.40918	0.582157
GAATCAAGACGACAAGAACCCGG	0.0529101	TGGTCAAGGGGAATCAAGACGACAAGAACCCGGGGACTTTGTG	overlap	0.274946	0.59417	0.719004
AGCGATCGCGGGTACCTTCTTGG	0.216245	CGGCGGACAGAGCGATCGCGGGTACCTTCTTGGCAGAAACCAT	overlap	0.101955	0.22637	0.291269
TACGACAACAGACTTCGGCCCGG	0	CTTGGATGGCTACGACAACAGACTTCGGCCCGGGCTGGGAGGT	overlap	0.524539	0.57339	0.649298
CGCATCCCAACGTCGACGGGGGG	0.244413	GACATCGATCCGCATCCCAACGTCGACGGGGGGCCCTGCCGGG	overlap	0.329465	0.66566	0.608417
TGACCCTAGTAATATGTCGCTGG	0.119205	TTAGTGTCAATGACCCTAGTAATATGTCGCTGGTTAAAGAGAC	overlap	0.17722	0.54953	0.560201
ATTCGCCTAAGACCCGACTTCGG	0	AGGCTACGACATTCGCCTAAGACCCGACTTCGGGGGTAAGTGG	overlap	0.167004	0.50449	0.557048
GAATGACATCGGCGACTACGTGG	3.33195	CCAGAGCGATGAATGACATCGGCGACTACGTGGGCTCCAACCT	overlap	0.16733	0.63113	0.712868
ACAGAGGCGTTCGTCGTACCAGG	0.0285959	TGTCGTTGTAACAGAGGCGTTCGTCGTACCAGGTCTGGGAGAA	overlap	0.140934	0.49617	0.615598
GGATCAGCCACTTCTACGGAGGG	0.266454	CCAGTATTTAGGATCAGCCACTTCTACGGAGGGCTTTTTCCAC	overlap	0.412589	0.76911	0.698552
GTTCAATCGGAGGACTTTAATGG	0.405734	CCATGTTGCTGTTCAATCGGAGGACTTTAATGGTGCTGTTAAA	overlap	0.158548	0.2853	0.267584
GCGCGTGCAAGCCCGAGAACAGG	0.184706	GCCACTTACCGCGCGTGCAAGCCCGAGAACAGGCAGAGGAGGA	overlap	0.0903196	0.47695	0.649377
CGACGTTGAACTGACTCCCCTGG	0	CTGCCGACCTCGACGTTGAACTGACTCCCCTGGATGCACATCC	overlap	0.268768	0.53899	0.730384
GACGACTTCGGGCACAGCAGAGG	0	AGAGGTTCAGGACGACTTCGGGCACAGCAGAGGAGAACTCGAA	overlap	0.188547	0.57435	0.704578
ATCTCGTGGACTTCTCTTCCGGG	0.492611	TTTCTTAGACATCTCGTGGACTTCTCTTCCGGGCCAGTGCATT	overlap	0.333059	0.34422	0.437898
ACCTTGATGTGACCAAGATCCGG	1.27813	TATAAGAAGAACCTTGATGTGACCAAGATCCGGAAGGGAAAGC	overlap	0.183945	0.58447	0.573217
TCCACGCCGATGCCGAACAGCGG	3.82843	GACGAAGTTCTCCACGCCGATGCCGAACAGCGGCCCGGGCTCC	overlap	0.212526	0.72108	0.657835
ATGAACGTCTCGGGCTGCCCAGG	1.92719	CAGCGGCACCATGAACGTCTCGGGCTGCCCAGGGGCCGGGAAC	overlap	0.210398	0.37844	0.430512
GGCGTTACGCGGCGTGCGCAGGG	2.43416	CTGCGGCGCGGGCGTTACGCGGCGTGCGCAGGGCGCGCGAGCG	overlap	0.275429	0.45331	0.644496
CAGGTGGAAGGATGACCGTCTGG	2.88029	CTCTGCCAGCCAGGTGGAAGGATGACCGTCTGGCTTTCTTCTC	overlap	0.0930924	0.55279	0.573978
CGGCATATGGTGAGCCCCCTGGG	0.576992	TAGGCCCAGCCGGCATATGGTGAGCCCCCTGGGATCCCCTCCA	overlap	0.24876	0.3886	0.501136
TGGCGCCCGAGCAGCCGCGCTGG	0.926694	GCCATGGAGGTGGCGCCCGAGCAGCCGCGCTGGATGGCGCACC	overlap	0.22404	0.42479	0.629366
TGACGGCGGACCAGCCGCGCTGG	0	GCCATGGAGGTGACGGCGGACCAGCCGCGCTGGGTGAGCCACC	overlap	0.480056	0.4138	0.502555
ATTCGCGTGGATGGCATTGCGGG	1.30387	ACGCAAACAGATTCGCGTGGATGGCATTGCGGGTGCAGTGCAG	overlap	0.170514	0.39899	0.313914
AAACGGGATTGTACTATCACTGG	1.34198	AGGGGCTGTGAAACGGGATTGTACTATCACTGGCTGGTCTGAG	overlap	0.248192	0.51906	0.59324
CGCGACGCCCAGCGAAGAGCCGG	0.0847817	GCATGTGGAACGCGACGCCCAGCGAAGAGCCGGGGTTCAACCT	overlap	0.407798	0.41522	0.587951
AGGCTCTAAGGGGCAGACGGCGG	0.479616	TTTCCTAGACAGGCTCTAAGGGGCAGACGGCGGGGGAGCTGTA	overlap	0.340605	0.44379	0.718116
AGGCGTATTCATCGAAGGTCCGG	0.194704	TCTGGCCAGCAGGCGTATTCATCGAAGGTCCGGTTGCAGAACA	overlap	0.224936	0.58454	0.741648
ATAGGGTCAACATCTTCCTGCGG	1.38002	CTGTAGGACTATAGGGTCAACATCTTCCTGCGGCAGCAATGGA	overlap	0.48043	0.93238	0.759074
TCAAAATGTTCACTAGCTGCCGG	0.144033	AACAAGGCTGTCAAAATGTTCACTAGCTGCCGGTTCATTCCTG	overlap	0.177323	0.52533	0.601658
ATTCTCGGTAGGACAGGCGTGGG	0.323363	TCATCAGGATATTCTCGGTAGGACAGGCGTGGGTCATTCCACT	overlap	0.254691	0.71252	0.64555
ACTCTGGCAGCACTCGCGTCCGG	0.63079	ACCCAGGGGCACTCTGGCAGCACTCGCGTCCGGGTTGATCCAG	overlap	0.275302	0.42597	0.449106
CGTTGACCGCATCGCCACCTTGG	0.121168	ACCTGACCGACGTTGACCGCATCGCCACCTTGGGCTACCTGCC	overlap	0.143951	0.47619	0.520664
AACGACCTGTGCCCGCCCATAGG	0.260841	CCATAATTACAACGACCTGTGCCCGCCCATAGGCCGCCGGGCA	overlap	0.372512	0.53357	0.605843
AAGAGTGATCGAATGACTCGAGG	0.230294	TGACCATTCAAAGAGTGATCGAATGACTCGAGGACTCCGAGCC	overlap	0.459296	0.54136	0.707486
CTGGCGGGGTATCCATGTTCCGG	0.399042	GTGGGGGCCCCTGGCGGGGTATCCATGTTCCGGTGGCTGGAGG	overlap	0.216513	0.31991	0.431277
CGCGAACCTGCTCCTAGCCCTGG	0.317771	TCATCATCACCGCGAACCTGCTCCTAGCCCTGGGCATCGCCTG	overlap	0.397359	0.34605	0.665412
GACCGTGCGCACCGCGTGCTTGG	0	GGATGGCCGGGACCGTGCGCACCGCGTGCTTGGTGGTGGCGAT	overlap	0.150142	0.38367	0.406884
CGGGGATGGTCATCTTCTCGCGG	0.348874	AAGTACAGGTCGGGGATGGTCATCTTCTCGCGGAAGCTGATGT	overlap	0.181965	0.58535	0.69777
GTTAGTAAGGATCATTCCCTCGG	1.31197	GATGGTCGTGGTTAGTAAGGATCATTCCCTCGGTCGCCATGTT	overlap	0.156247	0.79167	0.707675
CATCATCCGCTCAACCGTGCTGG	0.0765892	TGGCCCACGGCATCATCCGCTCAACCGTGCTGGTTATCTTCCT	overlap	0.282983	0.50234	0.526687
GGTCTGACCCAATTAACACACGG	0.156055	CTCTGGAATTGGTCTGACCCAATTAACACACGGCCTCTGATGG	overlap	0.107064	0.715	0.732282
ATCTACGACCTGAGATCTGCTGG	0.454545	GGCAAAGGCTATCTACGACCTGAGATCTGCTGGCTCAACTGGG	overlap	0.185254	0.43303	0.653452
GATCAATGCATGCTGTGAATCGG	0	ATGAATACCAGATCAATGCATGCTGTGAATCGGCTGAGTTCAG	overlap	0.504965	0.46463	0.46606
CGAGTGGGCGCTCAGTTTTCGGG	0.0212691	GAGTCGCTGCCGAGTGGGCGCTCAGTTTTCGGGTCGTCATGGC	overlap	0.108563	0.27461	0.223432
GAAAGCGTGCCAAATGATGTTGG	0.668784	GATGGGATGAGAAAGCGTGCCAAATGATGTTGGATATCAGGAA	overlap	0.162277	0.60835	0.610768
GTAAAATTCCGTAACCCTTCCGG	0.451467	TTGAAGCCTGGTAAAATTCCGTAACCCTTCCGGAACTGAAAAA	overlap	0.231446	0.27511	0.302187
ATGATCTTCAAGTAGCGGAAGGG	0	GAACCCACTCATGATCTTCAAGTAGCGGAAGGGCTGCTTGATG	overlap	0.259487	0.81168	0.690425
CACGATGTAGGTGACGAAGGAGG	2.56877	ACCTCTGGTGCACGATGTAGGTGACGAAGGAGGCCAGGAGGCA	overlap	0.17109	0.73395	0.665499
TAACGGTGCCGTTAGGCAGAAGG	1.08964	ACTCACAGGGTAACGGTGCCGTTAGGCAGAAGGCCGGGCTCGG	overlap	0.154273	0.60397	0.661026
ACACTGCGTCGAATTGCACATGG	0	TGTTAATGTGACACTGCGTCGAATTGCACATGGAGCAGATGCT	overlap	0.166343	0.60849	0.708826
GGCTGTTTGGGTAGTCGTTAGGG	0.176852	ATGCAAGCCTGGCTGTTTGGGTAGTCGTTAGGGTAGCATGGAG	overlap	0.163027	0.34359	0.594617
CGGGCAATCCAATGGCAGTCCGG	0.0589405	TGTATTAAAGCGGGCAATCCAATGGCAGTCCGGTTGTGCAGTC	overlap	0.111828	0.41408	0.557292
GACCTGAAGGTCAATTTAAGCGG	0.388601	AATGAATGAAGACCTGAAGGTCAATTTAAGCGGGCTGCCTCGG	overlap	0.215374	0.46259	0.450649
GGACACGTTGTTGCAGGTCTTGG	0.212273	TCTCTTCGAAGGACACGTTGTTGCAGGTCTTGGCGGAGAGGCC	overlap	0.243589	0.36187	0.420556
TGGCGTCTACTCCAGATCGCAGG	1.00143	CGCAGGTGCGTGGCGTCTACTCCAGATCGCAGGACCATCCAGG	overlap	0.233207	0.61225	0.623095
CGTGCTCTCCTTCAGCACCGTGG	2.79783	CCACGGCGGCCGTGCTCTCCTTCAGCACCGTGGCGACCGCGGC	overlap	0.185098	0.92444	0.772938
CTGTACCGTTAACCATTGACAGG	2.2733	ATATGGATTACTGTACCGTTAACCATTGACAGGTATATCGCTG	overlap	0.22585	0.47067	0.314508
CCTTGGATGGCCTTATTCGGAGG	3.01097	CTGCTGGAGTCCTTGGATGGCCTTATTCGGAGGTCCCAGCTTC	overlap	0.229391	0.71074	0.724216
TCGTGCTGAGCTTCCAGCCGCGG	0.0832739	GCCACGCAGCTCGTGCTGAGCTTCCAGCCGCGGGCCTTCCACG	overlap	0.312548	0.54162	0.697082
TGCTTCACGGCTGCGCGATCCGG	0.34965	ATGGGGTTCTTGCTTCACGGCTGCGCGATCCGGTCTGGGTGGG	overlap	0.34282	0.29351	0.259672
ACATCGAGCGTGCACTGCCGCGG	2.46563	CTCGACCACTACATCGAGCGTGCACTGCCGCGGACCTACATGG	overlap	0.500802	0.6571	0.709619
TGACCATCCTGCGGAACCAACGG	0.893855	CTGCTGCTGGTGACCATCCTGCGGAACCAACGGCTGCGACAGG	overlap	0.141351	0.55991	0.68713
TAGCCCCTCAATTCTGCCGCCGG	0.650759	AGGATCTCTTTAGCCCCTCAATTCTGCCGCCGGCGCCCAACAT	overlap	0.133602	0.39151	0.359764
TTCTGCACCTATCCGAGCTACGG	0.875481	TCCTGCTGTTTTCTGCACCTATCCGAGCTACGGCGTACTCCAA	overlap	0.182214	0.5829	0.588538
GACCAGGTCGTACCACCAGACGG	0.886144	CCAGGCAGATGACCAGGTCGTACCACCAGACGGCAGCCTCGGG	overlap	0.201494	0.76273	0.708644
CCTCATTCCACTCGAAGTCGGGG	0.636294	TTGCAGAGACCCTCATTCCACTCGAAGTCGGGGCGCTGCCGCC	overlap	0.165384	0.58395	0.620161
CGGGATTCCCAGTGCACTTCAGG	0.537323	CATGGCTGCCCGGGATTCCCAGTGCACTTCAGGGCCCTCCTCA	overlap	0.317795	0.1589	0.214655
AGCACCACGGCGCGCTCCGACGG	2.7497	GCACGACAGCAGCACCACGGCGCGCTCCGACGGCACCAGCTCG	overlap	0.446662	0.54884	0.659784
GGGCGTGCGGCTTCCCCTTCGGG	0.109966	CCCGGCTGCTGGGCGTGCGGCTTCCCCTTCGGGGTCCTCTCTC	overlap	0.343293	0.12011	0.218053
CCTCACGGATTCCAGCCGAGGGG	0.616016	CTCACCTGGTCCTCACGGATTCCAGCCGAGGGGCGTGACCGCT	overlap	0.301575	0.91256	0.769203
CAATGCGTTGGAGCGCAGGGAGG	1.23654	CCAGCCAGGACAATGCGTTGGAGCGCAGGGAGGCCTCCTCTGC	overlap	0.214414	0.69912	0.714315
ATCTACCGAATACAAGAACCCGG	0.62381	CAGCTGCAAGATCTACCGAATACAAGAACCCGGATTTGCCAAA	overlap	0.229768	0.64866	0.698731
ATAAGCTGATGCGGACGGTGGGG	2.65573	CCAGCTTCACATAAGCTGATGCGGACGGTGGGGACAGAGCGCC	overlap	0.167318	0.67777	0.711762
GCATCAGTGTGCGACGATTTTGG	0.0917747	TTCTTGGTCTGCATCAGTGTGCGACGATTTTGGTTTCTCATGT	overlap	0.160629	0.23481	0.221195
AGCGAGCCGCACAACGCGTCCGG	0.682439	TCCAAATGCCAGCGAGCCGCACAACGCGTCCGGCGCCGAGGCT	overlap	0.206639	0.29964	0.585113
CAACGTGTTCCTGATGCATCTGG	0.41	GGACCCCGGCCAACGTGTTCCTGATGCATCTGGCCGTGGCCGA	overlap	0.082081	0.35759	0.285597
TGCGTCAACTGGCGCGGCTCAGG	0.0940071	CCTGGTGATATGCGTCAACTGGCGCGGCTCAGGCCGGGCAGGG	overlap	0.311066	0.36092	0.470865
GGCGTACTTCGGCTGTACAATGG	0.806946	TAAGTTCTTTGGCGTACTTCGGCTGTACAATGGCCATGTATCT	overlap	0.146732	0.51068	0.720202
GCTTCGGTAACATTTCATAGAGG	1.92211	TATAGGCATTGCTTCGGTAACATTTCATAGAGGACATGCAAAA	overlap	0.1782	0.6761	0.749739
CTGAGGACCGGAAGCGAGCTTGG	0.42324	ATCTCAGCAACTGAGGACCGGAAGCGAGCTTGGAACTTCTTAC	overlap	0.233168	0.28775	0.291728
TGGTGACCGATCTACTGGTAGGG	1.4936	ATCAACCTGGTGGTGACCGATCTACTGGTAGGGCTGTCCCTGC	overlap	0.247622	0.60932	0.706977
TCGTTTCACAGCTCGCCGGAGGG	0.535264	GTTCACGGTGTCGTTTCACAGCTCGCCGGAGGGCAATTATTAC	overlap	0.309052	0.73934	0.723993
GTCAGCGCCCTGGGACTACTCGG	0.197889	CCAGCCCGGGGTCAGCGCCCTGGGACTACTCGGGGTTGGACGG	overlap	0.178339	0.36616	0.504888
GTTCCCGCACGTGAGGTTCAGGG	1.53514	TGCACAGCAGGTTCCCGCACGTGAGGTTCAGGGTGAAGAGCGC	overlap	0.17227	0.5611	0.554658
ATGGCGAACGCGAGCGAGCCGGG	0.382772	TGAGGCCGCGATGGCGAACGCGAGCGAGCCGGGTGGCAGCGGC	overlap	0.14521	0.43663	0.408345
TTGAGCAGGTAGACAGCGTACGG	1.08911	CAGGGCCAGGTTGAGCAGGTAGACAGCGTACGGCTTCCACACC	overlap	0.107253	0.54683	0.660694
CACGTGATCGCTCTTGTTCCAGG	0	GGGGTCCTGACACGTGATCGCTCTTGTTCCAGGAAGATGAACT	overlap	0.278823	0.34489	0.351521
TGGCGGTTGGTCGCTATGATTGG	0.323806	AGAAGTTTTGTGGCGGTTGGTCGCTATGATTGGTTATAAAGCG	overlap	0.276631	0.43447	0.320024
GCTGACAGTGCGCCTCGCAGTGG	0.87038	TGCACGTGGGGCTGACAGTGCGCCTCGCAGTGGGCTGGAACGC	overlap	0.377508	0.49619	0.735281
CGAGCGGTGCCAATCCATCCTGG	0.511588	TGAGGCCCATCGAGCGGTGCCAATCCATCCTGGCCAAGTTGGC	overlap	0.362633	0.48181	0.445263
CGCTTCTCGCCCGCATGTCGCGG	1.29029	GCCCCGGGCGCGCTTCTCGCCCGCATGTCGCGGCTACTGCTTC	overlap	0.319317	0.48401	0.725824
ATGGACATATTGGAGGTCTCGGG	0.150631	GTTGGTACAGATGGACATATTGGAGGTCTCGGGCTGCTCGTGG	overlap	0.154919	0.6265	0.538762
ATGGCCTTTACCGCCAGCATCGG	0.708623	CGTGCTGGCAATGGCCTTTACCGCCAGCATCGGCAGTCTACTG	overlap	0.241466	0.50502	0.697792
GGAGACCGCGATGATCACCTTGG	0.801881	ACAGCACCCAGGAGACCGCGATGATCACCTTGGCCCTGCGCGG	overlap	0.448634	0.66934	0.686121
CTGCCACGTGGACTCGCGCGTGG	1.21294	CGTGGGAGGGCTGCCACGTGGACTCGCGCGTGGACCACCTCTT	overlap	0.271508	0.62596	0.694762
CATCTTTATGTTCTGCGCGATGG	0.0438212	CGGCTCTAATCATCTTTATGTTCTGCGCGATGGTTATCACCAT	overlap	0.13112	0.37219	0.40712
CGTACATGCTGACGAAGTAAAGG	0.499942	AAGACGCTTCCGTACATGCTGACGAAGTAAAGGCACTCCACCA	overlap	0.249548	0.53702	0.57962
AGTTCTCGATGGAGATGCGCAGG	1.16376	GCCTCTTCGGAGTTCTCGATGGAGATGCGCAGGTCTGGTGTGG	overlap	0.514621	0.63033	0.748888
GGCGATCACGGCCATCACAGCGG	2.71605	CAGGCGTCTTGGCGATCACGGCCATCACAGCGGCATTGCCAGC	overlap	0.172824	0.65703	0.765023
CGATGAGGCGGTAGCGTGCCAGG	0.494624	AGCGGGTGCACGATGAGGCGGTAGCGTGCCAGGCCAAGTGCGG	overlap	0.154907	0.32521	0.30319
GTGTTGACTGCGTTCCATACCGG	0.228954	CTTCTCGGCAGTGTTGACTGCGTTCCATACCGGGACATCCAAC	overlap	0.21929	0.44839	0.547259
GTGTTGCAAACCTGACCGTCAGG	0.4662	ATATCATCGAGTGTTGCAAACCTGACCGTCAGGAACTTGACAA	overlap	0.202695	0.45019	0.605548
TCACCTGCATTGCCGTTGATCGG	1.07252	ACAGCATTCCTCACCTGCATTGCCGTTGATCGGTATTTGGCTG	overlap	0.220823	0.40021	0.23167
GTCGATGGTACAGCTCATCGAGG	0.751243	GGATGGTATGGTCGATGGTACAGCTCATCGAGGAGTTGTCTGC	overlap	0.478351	0.8693	0.727663
ACGCACAGGAGCACGTCCCACGG	0.650195	TGTCCCCGACACGCACAGGAGCACGTCCCACGGATTCACCGCT	overlap	0.17246	0.64428	0.694108
ATTCACCAGGAGGACGCCTGAGG	1.01256	CCAGAGACAGATTCACCAGGAGGACGCCTGAGGCTCGAGTGCG	overlap	0.152758	0.62337	0.681817
TAAGGTAGCATAGCGGCTTATGG	0.305677	CCTTTTGCATTAAGGTAGCATAGCGGCTTATGGCAATCCAACT	overlap	0.300888	0.4081	0.417816
GAGCAGCGTGATCATTATGTCGG	0.567537	AGGGGGTGTTGAGCAGCGTGATCATTATGTCGGCAACTGCCAG	overlap	0.144633	0.58066	0.718147
ATCGTTATGTTGCAGTTAGCTGG	0.295852	GTGCTGGGCTATCGTTATGTTGCAGTTAGCTGGGGGGTGGTGG	overlap	0.12538	0.29348	0.216526
TTTCATAATAGGAGTCAGCGTGG	3.29114	CTTCCTTGGGTTTCATAATAGGAGTCAGCGTGGTGGGCAACCT	overlap	0.354352	0.68783	0.672926
ATTTGACACAATTGTCTTGCCGG	0.194175	TTCACAATGAATTTGACACAATTGTCTTGCCGGTGCTTTATCT	overlap	0.147877	0.30235	0.259756
CCCGGTGTCACTCCTGTATTCGG	0.43005	GCCGGCGCATCCCGGTGTCACTCCTGTATTCGGGCCTGGCCAT	overlap	0.174358	0.19308	0.226389
CCTCTACACCATCCGTGATAGGG	1.15968	ACAGCTACGGCCTCTACACCATCCGTGATAGGGAGAACCGCAC	overlap	0.198016	0.44504	0.442505
GGCCATTGCGGCAACCATCAGGG	0.729594	TTGGATTTCAGGCCATTGCGGCAACCATCAGGGACTGTTGTAG	overlap	0.259167	0.42868	0.634744
CGCACAGGGACACGTACTGAGGG	2.30777	GCGTCCAGGTCGCACAGGGACACGTACTGAGGGAGGAGGTCCA	overlap	0.133891	0.58918	0.685945
AGATCCAAGACTGCAGCCAGTGG	1.78665	CTCATGCGAAAGATCCAAGACTGCAGCCAGTGGAATGTCCTCC	overlap	0.333749	0.59073	0.649417
ACCCCAACGCCTTTCAACCATGG	0.212828	GACTGTCAGAACCCCAACGCCTTTCAACCATGGGAGGTACTAA	overlap	0.173542	0.49946	0.56904
TCTACATTTATGATGCCGACCGG	0	CAGAAATTTGTCTACATTTATGATGCCGACCGGGGTAAGCCAA	overlap	0.212248	0.41505	0.376819
TATTCTTGATCGGCGCCCCTAGG	0.531385	AAATGCACTGTATTCTTGATCGGCGCCCCTAGGAAATAGCCCC	overlap	0.287578	0.55763	0.297871
GGCGGTCTTCTTTTTAGTCCTGG	0.224593	GCGTGCTCCGGGCGGTCTTCTTTTTAGTCCTGGGGCTTTTGGG	overlap	0.18899	0.26289	0.218844
TAACACCAGCCCCAATGCGTCGG	2.09383	TTTTTCTTCATAACACCAGCCCCAATGCGTCGGAAGCTCCTTT	overlap	0.333956	0.71911	0.662096
TGCCATCTTCGAGGAGAACGCGG	0.776322	CTCCTCCAGGTGCCATCTTCGAGGAGAACGCGGCCAAGGACGA	overlap	0.161075	0.64675	0.755692
ATCCGCATTCGCCGAGTCCCAGG	0	GAATGATCGAATCCGCATTCGCCGAGTCCCAGGTTCGAGACCA	overlap	0.306136	0.44099	0.480046
AGACCGCCCCGCAAGTACTCAGG	0.998336	ATCCTCCCTCAGACCGCCCCGCAAGTACTCAGGATCGGTGAGT	overlap	0.162576	0.45739	0.667523
GTCATCATACACAACCGTGACGG	0.320741	TACCAGTGCTGTCATCATACACAACCGTGACGGTTTTCCACTT	overlap	0.165901	0.66484	0.674073
GGAATCTTCGAGTATGCGGACGG	0	TTTCACAGGAGGAATCTTCGAGTATGCGGACGGCCCCAACGCC	overlap	0.224918	0.74531	0.698815
ACCAAAGGCGCCGAGACGCGGGG	1.45249	AGGAAGCAGCACCAAAGGCGCCGAGACGCGGGGCATCTTCTAT	overlap	0.271263	0.65736	0.671045
TGGTGTCCGTGGTCTCGTACTGG	0.44091	CCCCGCTCACTGGTGTCCGTGGTCTCGTACTGGCTGTCCCGCT	overlap	0.116546	0.40965	0.617316
GGCGAGCGTCAGCAGGCGCATGG	3.30512	AGAACAGCAGGGCGAGCGTCAGCAGGCGCATGGTGCTCATGGG	overlap	0.174985	0.508	0.660099
TGATTGTGCTGAACAAAGACCGG	0.660611	AGGCTGGTGGTGATTGTGCTGAACAAAGACCGGGAATGGGAAA	overlap	0.117151	0.43511	0.573787
CCTCGTCGGAAGTGCCCACGAGG	1.11796	TTGATGGCCACCTCGTCGGAAGTGCCCACGAGGATGACAGCAA	overlap	0.235939	0.62664	0.720106
GCTCGACGCGCCCGTGTTTGTGG	0.573046	TGCTGCGCCAGCTCGACGCGCCCGTGTTTGTGGCCTACTGCTC	overlap	0.251038	0.37525	0.483626
GTTCTCGGGGCCCGCGTACGCGG	2.14771	TGGCGCTCGTGTTCTCGGGGCCCGCGTACGCGGCCGAGGCGGC	overlap	0.161845	0.44279	0.579784
GCTGTCGTCCGGAGCGCGGCTGG	0.789096	CTCCTGCTCGGCTGTCGTCCGGAGCGCGGCTGGCCGCGCGGGG	overlap	0.110584	0.56764	0.544489
AGCTCCAAGCTCAGGTTGTGCGG	2.18121	GGCGACCACCAGCTCCAAGCTCAGGTTGTGCGGCAGCCGCGGC	overlap	0.127131	0.60385	0.615618
AGGAGCGTCGTCTCAGCGCTCGG	1.0515	TGTTGCTGGCAGGAGCGTCGTCTCAGCGCTCGGTGGCCAGAAT	overlap	0.329112	0.56275	0.612319
CATCCTCGACAGTTGCTCCAAGG	3.64391	TGGGTGCACACATCCTCGACAGTTGCTCCAAGGACACACATGC	overlap	0.136292	0.66007	0.676847
GGGCGAATCAATGAAGACCGAGG	1.70627	TGAAGAATGTGGGCGAATCAATGAAGACCGAGGGATTCAACGC	overlap	0.301849	0.60364	0.716996
CAGCGACTGCTCGAGGGCATGGG	2.00056	GCACAAAGGTCAGCGACTGCTCGAGGGCATGGGTGTCCCTGGA	overlap	0.243419	0.43932	0.549157
TCCAATCTCCCGATGTCAAGTGG	0.126823	ACAATCAAGCTCCAATCTCCCGATGTCAAGTGGTTTGATGATT	overlap	0.101605	0.5646	0.733327
CCAGCGTCAGGCCGCCCGCCAGG	1.0816	AACAGGCCGCCCAGCGTCAGGCCGCCCGCCAGGCGCACAGAGC	overlap	0.0832629	0.31745	0.28782
AGTGCGGGGCGTACATCTCCTGG	0.110865	ATCCGGATTGAGTGCGGGGCGTACATCTCCTGGCCGCGCGCCG	overlap	0.318792	0.48068	0.573167
GAGGATCCAGTAGAACTTGGCGG	5.74841	GCATCATTGTGAGGATCCAGTAGAACTTGGCGGTCAAGAGGAA	overlap	0.149438	0.83964	0.744542
CAACATCTCCAGTCACAGTGCGG	0.145458	TCATGCACTGCAACATCTCCAGTCACAGTGCGGATCTCCCCGT	overlap	0.312709	0.66073	0.714343
CGGGTCGTGCTGCCGCATCGAGG	2.54646	CCATGTACAACGGGTCGTGCTGCCGCATCGAGGGGGACACCAT	overlap	0.282757	0.47681	0.675477
CGGCTGTTAGACGAAGAGTTGGG	1.27739	GCCATCGTCCCGGCTGTTAGACGAAGAGTTGGGCTTGCCGCCT	overlap	0.278222	0.66146	0.718964
AGAAGAAGTATCTGCGCACGTGG	0.34904	GAGAAGATCAAGAAGAAGTATCTGCGCACGTGGTTCGTGGTGG	overlap	0.0809234	0.61084	0.699874
ACGTTGAAGACGATCCAAGGCGG	0.442272	ATCAGACAATACGTTGAAGACGATCCAAGGCGGGGAGTTCTCC	overlap	0.166732	0.74631	0.71737
TGCCGGCGACCAGATCCTCCCGG	1.61041	GAGGCGCGGCTGCCGGCGACCAGATCCTCCCGGAGGCCGAGGT	overlap	0.183908	0.60851	0.732036
GATAATCGCGCCACAGATAGCGG	0.105541	TTTGGGTACAGATAATCGCGCCACAGATAGCGGAGAAACTCAT	overlap	0.391166	0.47455	0.668836
GGAGTCCTCCAATTTGGTGCCGG	0.970874	GACAAGGGGGGGAGTCCTCCAATTTGGTGCCGGACATCACGGG	overlap	0.337356	0.41133	0.38837
ACCCGAGCCCGTCACGCTCCTGG	2.27531	CCGAGACCGAACCCGAGCCCGTCACGCTCCTGGTGAAGAGCCC	overlap	0.243863	0.41053	0.35654
TTGAGAAGCGCCGACGAGACCGG	1.25392	CTGCAGATAATTGAGAAGCGCCGACGAGACCGGATCAATAACA	overlap	0.160776	0.38333	0.555996
CTCGTACTAAACAGACAGCTCGG	0.551769	TTTGCCATGGCTCGTACTAAACAGACAGCTCGGAAATCCACCG	overlap	0.153182	0.61317	0.452929
TGATGAGAGTAACAGCCCGACGG	1.04478	AGAAGCTGGATGATGAGAGTAACAGCCCGACGGTCCCCCAGTC	overlap	0.463221	0.79283	0.725326
GTCAGCGTGAACGCGCCCCTCGG	0.632172	CTTGGCCATGGTCAGCGTGAACGCGCCCCTCGGGGCTCCAGTG	overlap	0.343934	0.43747	0.650277
CTAGAACACGATTGGCCACACGG	0.548948	ACCAGCTCATCTAGAACACGATTGGCCACACGGCTAATCTCAA	overlap	0.224683	0.60997	0.677621
AGCCACCAATAAAGAGCTTACGG	0.826446	TCAAAGCTTAAGCCACCAATAAAGAGCTTACGGAACTGTTCCT	overlap	0.154354	0.3486	0.338333
AAGTTGTACTTACTACGTCTCGG	1.29528	TGTATTTGCCAAGTTGTACTTACTACGTCTCGGGTCCAGATTT	overlap	0.332228	0.53693	0.589265
TAGCCATAGGGCAGCGCCGCGGG	0.706001	GCTGCCGAAGTAGCCATAGGGCAGCGCCGCGGGCCCCGACGAG	overlap	0.22652	0.35246	0.496104
CAAACACCGTCGCCTTGGACTGG	0.397351	CACGAGGCGCCAAACACCGTCGCCTTGGACTGGAAGCTGCACG	overlap	0.254316	0.41339	0.35509
GGCGCAGATTTCGGCGAGCGAGG	1.15371	CAAGGAGAGGGGCGCAGATTTCGGCGAGCGAGGGAGCTGCGCC	overlap	0.179515	0.37902	0.564279
GAGCCTTATGTACGTCTATGAGG	1.98559	GCTGGCCGGAGAGCCTTATGTACGTCTATGAGGACAGCGCGGC	overlap	0.3075	0.61712	0.63614
ATGAACGACTTTGACGAGTGCGG	3.13099	CCGCGGAGTCATGAACGACTTTGACGAGTGCGGCCAGAGCGCA	overlap	0.143022	0.6083	0.664983
GGTCCCGGGGTACGCAAAGCCGG	0.166627	TGCGCTCAGAGGTCCCGGGGTACGCAAAGCCGGAGGCTGCCGC	overlap	0.142063	0.44811	0.424202
CAGGACCTCGCCCGAAGCTACGG	0.4329	TCGGCAGGCTCAGGACCTCGCCCGAAGCTACGGCATCCCCTAC	overlap	0.142429	0.45262	0.611243
TGTATGCCGTACGGAGTGAGCGG	3.0085	CTGCTGGTGCTGTATGCCGTACGGAGTGAGCGGAAGCTCCACA	overlap	0.164131	0.70181	0.668627
GAGCCGGCGGTTCAAGCCCACGG	0.330813	TCAGGTTGCGGAGCCGGCGGTTCAAGCCCACGGCCAGACAGAC	overlap	0.520482	0.50341	0.726691
ATGGAGCGCGCGCCGCCCGACGG	1.64261	CTGCGGGGCCATGGAGCGCGCGCCGCCCGACGGGCCGCTGAAC	overlap	0.16443	0.38743	0.582077
TGAATACCCGCGCGACCGTCTGG	0.99356	CCCAGAGTGCTGAATACCCGCGCGACCGTCTGGATCCCCGCCC	overlap	0.197468	0.43238	0.429216
GAGACCGGCGGCAACACTACTGG	1.49445	GGCTCCCTTTGAGACCGGCGGCAACACTACTGGTATCTCCGAC	overlap	0.1624	0.47461	0.369117
AGCCGGGGTGTGCAGTTTCCGGG	0.326264	TCAGGTAGTTAGCCGGGGTGTGCAGTTTCCGGGTCCGGTACAC	overlap	0.146049	0.34696	0.288796
TACAGTAAACGCAGGACGGCTGG	1.12721	TGCCCTGGAATACAGTAAACGCAGGACGGCTGGCCACGCGGCC	overlap	0.129213	0.4364	0.44537
TCGCTGCAATTATTGTGACCCGG	0.410116	TCCCTTGTGATCGCTGCAATTATTGTGACCCGGAAGCTGCACC	overlap	0.173487	0.55874	0.540837
GATTCTGGATGGCGACGTAGCGG	2.82646	TGGTGGATGGGATTCTGGATGGCGACGTAGCGGTCCAGCGAGA	overlap	0.466495	0.85379	0.716315
AGCCACCTCAACGCCTAACATGG	0	GTCAAAAACAAGCCACCTCAACGCCTAACATGGTTGACTGTGT	overlap	0.195079	0.48977	0.623779
CAGTTACTATAGCTGCTACTGGG	0.872216	TTGAAAATGTCAGTTACTATAGCTGCTACTGGGCTCACAGAAA	overlap	0.142976	0.56668	0.587223
AATGACGTCAATGGATACGGTGG	1.41539	TGGCATAGACAATGACGTCAATGGATACGGTGGTTGGCTTCCT	overlap	0.37492	0.9064	0.721873
GATGTGGATCAGACGCCTTCCGG	1.06718	AAACAGCATGGATGTGGATCAGACGCCTTCCGGTCTCACTGCC	overlap	0.328784	0.38618	0.472587
TAGGTTCTCAGTTGCCATGCCGG	1.24224	CTGAAAGCCATAGGTTCTCAGTTGCCATGCCGGACTTCTTGAT	overlap	0.144449	0.62676	0.562961
TAATAGAAAGCCCTTCCGTCCGG	1.44025	ATTCAGTGTTTAATAGAAAGCCCTTCCGTCCGGTCACCAACAT	overlap	0.351179	0.59103	0.666145
TCTGGACGTCCTGCTCACAACGG	4.49815	TTCGGACATCTCTGGACGTCCTGCTCACAACGGCATCGATTTT	overlap	0.380933	0.74346	0.766789
CGTCGCACGCGATCCAAAGCTGG	0.71885	CAGCAAAGCACGTCGCACGCGATCCAAAGCTGGCACAGCCTCC	overlap	0.125331	0.42073	0.433913
GAGCGCGATCAGCAGCGAGTTGG	0.453234	GAGTGCAGATGAGCGCGATCAGCAGCGAGTTGGCCGCCGCCGT	overlap	0.137701	0.55844	0.638646
TGTGGGGAACAGATCAACTACGG	1.14317	TGCCTCCGGCTGTGGGGAACAGATCAACTACGGCAGAGTCGAG	overlap	0.336887	0.74055	0.708109
GCATGACGACCTATGATGATAGG	3.60684	ATCCCCATAAGCATGACGACCTATGATGATAGGTTTTACCCAT	overlap	0.0715538	0.61303	0.491152
CGCCACCTTGATCCTTTTGTCGG	0.108893	CCACGGGCTTCGCCACCTTGATCCTTTTGTCGGCATCTAGAAG	overlap	0.204216	0.28683	0.288093
CTAGGGTCGTCGCGCCCAGGAGG	1.09118	GCGACGAGCACTAGGGTCGTCGCGCCCAGGAGGACGACCATCA	overlap	0.125635	0.76966	0.716172
GCCTATGTCACCGTCCTAGAAGG	0.931034	CACACACGAGGCCTATGTCACCGTCCTAGAAGGATTCAGCGGG	overlap	0.246977	0.41574	0.410635
ACATGAACCCTATCGTATATTGG	0	GAATCCTATAACATGAACCCTATCGTATATTGGGAGTACCAGA	overlap	0.187591	0.28749	0.253147
CGTTGTACAGGCGAATCTTCGGG	0.18797	ACCTGCTCTGCGTTGTACAGGCGAATCTTCGGGTGCTGAGGAG	overlap	0.130292	0.30744	0.233465
TCGTTGCGGATGTCGATGCCTGG	0.0934405	CTGCTGATAGTCGTTGCGGATGTCGATGCCTGGCCCGCAGACT	overlap	0.0917881	0.45972	0.288995
CTGGAGTATCGCTTACAGGGGGG	0.749465	TCGCCCTCATCTGGAGTATCGCTTACAGGGGGGCTTTCCTTCC	overlap	0.444719	0.78132	0.793633
CAGGAGCGCCACTTCATAGCAGG	0.617284	TTCCTCACCTCAGGAGCGCCACTTCATAGCAGGTACTTTCAGA	overlap	0.197374	0.42854	0.354748
CATCCCGAAACCAGGACACTGGG	1.30841	TTTGGCTCCCCATCCCGAAACCAGGACACTGGGTCCCTGGAAG	overlap	0.297996	0.65892	0.622593
TCTATTGAACGACGAGTTTCCGG	0.0759878	CAGGGGTACTTCTATTGAACGACGAGTTTCCGGAGCTATTTTC	overlap	0.15275	0.20445	0.28804
CAGTCTATCTTACTTTTACTCGG	0.174755	CCTTTGCCGCCAGTCTATCTTACTTTTACTCGGGAGAGTTCAT	overlap	0.310715	0.46097	0.256996
CCGTGGAACACGCAGACATCTGG	0.847133	CCCCCCATGTCCGTGGAACACGCAGACATCTGGGTCAAGAGCT	overlap	0.230671	0.26728	0.258703
TCGCAGGGAGGCGCCACCCGGGG	2.85332	GGTCCAGGAGTCGCAGGGAGGCGCCACCCGGGGCCAGCACGCC	overlap	0.155578	0.49135	0.732122
ACCCGATGATAGTGCTGTGTTGG	0.475391	ACCTGAGAAAACCCGATGATAGTGCTGTGTTGGATAAGAGCCA	overlap	0.095504	0.55901	0.521178
GATTCGTACCTCACTCCCTAGGG	1.39373	TATAGGACCAGATTCGTACCTCACTCCCTAGGGCAGCCTCGAA	overlap	0.190894	0.67095	0.709687
GCTCTGCTCCGTCTTCTTTACGG	0.222222	CGTGGCTGCAGCTCTGCTCCGTCTTCTTTACGGTCAACGCCTG	overlap	0.129977	0.25725	0.249655
ACCCGAATAGCCCGGGCCTCAGG	0.718778	AGATATGGTCACCCGAATAGCCCGGGCCTCAGGCAGCAAATCA	overlap	0.443728	0.3086	0.289914
CGGCGTTCTTCTTTATCGTTGGG	0.3538	TCTTCAAACTCGGCGTTCTTCTTTATCGTTGGGTTTTTATTGT	overlap	0.213008	0.22648	0.336811
ACGACCTATCTGATGTCCAATGG	0.772305	ATGGGTAGTAACGACCTATCTGATGTCCAATGGTACCAACAAC	overlap	0.156822	0.64948	0.720473
AAGCAGAAACTACCCGTTGCAGG	0	AGCCATATTTAAGCAGAAACTACCCGTTGCAGGAGACGGAGGA	overlap	0.406402	0.31009	0.414211
GGCATTACAAGCGGGAGTTCAGG	0.447744	TTTCGTGGGAGGCATTACAAGCGGGAGTTCAGGCTGGAAGGGG	overlap	0.371118	0.32305	0.545757
TATTCGTACCAACTATAGCACGG	2.9029	TCTACAGTTATATTCGTACCAACTATAGCACGGCCCAGAGCAC	overlap	0.204941	0.7949	0.548058
TAATTGGCTCCTCAAGGTCCCGG	0.758853	AGGCGGAAGTTAATTGGCTCCTCAAGGTCCCGGTCCTGCCTAG	overlap	0.195244	0.63697	0.461052
TTGTGAGTAATACCAATCCACGG	1.53265	TTTTGTTTGTTTGTGAGTAATACCAATCCACGGTGTAACTAGG	overlap	0.164527	0.72347	0.781301
TGCCATACAACCTTCGTGTCAGG	0.340147	ACGGCCACTGTGCCATACAACCTTCGTGTCAGGGCCACATTGG	overlap	0.340854	0.25617	0.307346
CTACACCGATTACCTCCAGACGG	3.19137	ACCTCGTCTGCTACACCGATTACCTCCAGACGGTCATCTGCAT	overlap	0.360182	0.88799	0.693447
GCCGGAGGGCACCCCAGACACGG	1.24837	GGGACAGCGGGCCGGAGGGCACCCCAGACACGGTCTACAGCAT	overlap	0.12187	0.61014	0.680509
ATTGGTTGTCCCAGGACGAGTGG	2.8348	GTGCATTGACATTGGTTGTCCCAGGACGAGTGGCTAGAGTTTC	overlap	0.113407	0.6107	0.712584
ACGACAATTCTGACGCCCAATGG	1.19225	GGGGCTGAACACGACAATTCTGACGCCCAATGGGAATGAAGAC	overlap	0.231832	0.39045	0.662671
TGAGCATCTCTACTTGCGAGTGG	1.19808	TCCGACTACATGAGCATCTCTACTTGCGAGTGGAAGATGAATG	overlap	0.31919	0.69912	0.683668
GTGGAGCCAACCTATTTATGTGG	0.54285	TCTGGAGTGAGTGGAGCCAACCTATTTATGTGGGTAAGTAGCT	overlap	0.189749	0.52837	0.573267
CTCCTGCCAGTTAGCAGTCCCGG	0.501756	CCCAGAAGTTCTCCTGCCAGTTAGCAGTCCCGGAGGGAGACAG	overlap	0.231693	0.47192	0.580774
TCTTAAATAGGTGCGATGCACGG	4.34783	CAGGTATACCTCTTAAATAGGTGCGATGCACGGTACCATCTTC	overlap	0.251677	0.67056	0.537053
GCCGCGGAAGTCCTCCCCGGTGG	1.63658	GGAAGCTGAGGCCGCGGAAGTCCTCCCCGGTGGCTGTGAACAT	overlap	0.480459	0.75271	0.750151
TAAAGAACAGTCGTGATCCCCGG	0.0644828	AGCGCGTAGTTAAAGAACAGTCGTGATCCCCGGATGACCGTGA	overlap	0.187712	0.70085	0.671848
CTGATCGACCAGATCGACAGCGG	1.5784	CCGCCAGTGGCTGATCGACCAGATCGACAGCGGCAAGTACCCC	overlap	0.287549	0.69633	0.694472
CGCCGCAGTGCGAGTTCCTGAGG	1.06881	CTCTTCGTTGCGCCGCAGTGCGAGTTCCTGAGGATCATTGGTT	overlap	0.19337	0.46099	0.72517
AGACATTTGTTCTCTGTACGCGG	0.641319	TACATATTGGAGACATTTGTTCTCTGTACGCGGAGGGATCGAC	overlap	0.288225	0.59255	0.679027
ATTGGCGCAAGGTCGTACGAAGG	2.47201	GAAGTAGCTGATTGGCGCAAGGTCGTACGAAGGAAAATGTGCT	overlap	0.267421	0.67617	0.704964
GGAAGTGATCTTCTATCTGTCGG	0.135718	AGCCAGGGGTGGAAGTGATCTTCTATCTGTCGGACAGGGAGCC	overlap	0.257225	0.50779	0.674242
TGGCGGCATGATTTTGTGCACGG	0.570451	TTGGTTTTAGTGGCGGCATGATTTTGTGCACGGATGGATAAAA	overlap	0.1688	0.41925	0.616773
TTCATGCAGCCTCTTGTCCACGG	2.87924	TCCCTCAGCGTTCATGCAGCCTCTTGTCCACGGAGGCTGGTGC	overlap	0.169547	0.69979	0.700312
GACAGAGTCAGCGAGAGCTTCGG	0.852064	CACTGAGCTGGACAGAGTCAGCGAGAGCTTCGGCTGAATCTTC	overlap	0.195612	0.53341	0.630247
TCGTTCCTCCCGTCCGAGAGCGG	1.21065	CCTCAACGCCTCGTTCCTCCCGTCCGAGAGCGGACCTTATGGC	overlap	0.0872604	0.67734	0.653596
TGAAAGACGGACCGCAGTACAGG	0.971885	GGGAGGTTACTGAAAGACGGACCGCAGTACAGGGTCAATTATG	overlap	0.22132	0.49476	0.602233
GAGGATCTTCCCGTTGGAGAAGG	0.730241	TTTCGCTGATGAGGATCTTCCCGTTGGAGAAGGAGCTGCCCCC	overlap	0.104934	0.49423	0.691421
GGTGTTGTCGATGCGGTGGACGG	6.1602	AGATGACCGTGGTGTTGTCGATGCGGTGGACGGTGCCCGTGAA	overlap	0.182933	0.73197	0.657399
ACCTATTCCAACAGCACCATCGG	0.287528	GACCTTCCACACCTATTCCAACAGCACCATCGGGTACCAGCAG	overlap	0.195981	0.44671	0.581575
CCGGGCACCACGGTCATGTCGGG	3.36898	CAGGTGGTCCCCGGGCACCACGGTCATGTCGGGCGGCAGCTCG	overlap	0.147632	0.45646	0.329093
GTTCACAACAGTCACTGTAGCGG	0.950226	ATCACCACACGTTCACAACAGTCACTGTAGCGGACTGAACTGT	overlap	0.197383	0.6539	0.700491
GGCGGTGCCATGACCGTCAGAGG	0.440529	CCTGGAGAACGGCGGTGCCATGACCGTCAGAGGAGGCGATGAG	overlap	0.156933	0.56231	0.669944
ATCGGAGAAATCCCTTACGCTGG	2.43902	GGGGCATGAGATCGGAGAAATCCCTTACGCTGGCGGCGCCGGG	overlap	0.120711	0.53001	0.724622
CGAGCGGCTGGTGCTCAACGTGG	1.03561	GCGGCTGCTGCGAGCGGCTGGTGCTCAACGTGGCCGGGCTGCG	overlap	0.134031	0.59699	0.747449
AGCCCGGGCCAAATTCCGCACGG	0.125772	TGGTGAACGCAGCCCGGGCCAAATTCCGCACGGTCGCTATCAT	overlap	0.206886	0.62314	0.768154
TGACGTACAGCGAGAGTCTGCGG	0.756968	ATGCTGTCCATGACGTACAGCGAGAGTCTGCGGAGCGTGAGCA	overlap	0.250819	0.60842	0.691219
CCGGCTGCGAAGGTTCTGCTCGG	1.0232	CCTCACTGCTCCGGCTGCGAAGGTTCTGCTCGGTACACGCGAT	overlap	0.184734	0.56041	0.661792
CCGGCGGGCATGACGAAGCATGG	0.639449	ATCAGCGATGCCGGCGGGCATGACGAAGCATGGCTCCCGCTCC	overlap	0.160659	0.62752	0.663857
GTCTTCCTGTTTAAGCCCGGGGG	2.7232	CGACCTTGAAGTCTTCCTGTTTAAGCCCGGGGGAGCCTTTTCT	overlap	0.287958	0.73381	0.720699
TGCGCTCGCTCTCGTCCCCTTGG	0.476646	TTGATCACGATGCGCTCGCTCTCGTCCCCTTGGCCCATCGCGG	overlap	0.149963	0.41808	0.513137
AAGAACTCGCGGCCGCCACCGGG	1.65929	CCGGTCGAAGAAGAACTCGCGGCCGCCACCGGGATGGTCGCTG	overlap	0.162312	0.52115	0.615768
CTAGCGGCCCGGGAGGAGTAGGG	3.32594	GCCACTCACCCTAGCGGCCCGGGAGGAGTAGGGATCCTCGAAG	overlap	0.350555	0.51298	0.603642
GGCCTGGTTCCCGAGCTAGTCGG	0.621559	GGCTTTCTACGGCCTGGTTCCCGAGCTAGTCGGTGACTGCTGC	overlap	0.246544	0.6469	0.689802
TTTGCAAGGGCAGCGGCTATCGG	0.330569	GTGGCTGCCTTTTGCAAGGGCAGCGGCTATCGGGTGGATGCCT	overlap	0.153186	0.2397	0.224947
GCACGCAGCGGAACACCTCGGGG	1.89588	TAGAAGTTGAGCACGCAGCGGAACACCTCGGGGTCCCGGTCGA	overlap	0.488902	0.72145	0.711897
GGTGCAGCTCGAGCAACAGGCGG	3.07335	TTACCCCGGTGGTGCAGCTCGAGCAACAGGCGGCTCAGAAGGG	overlap	0.373311	0.80385	0.784536
TCACCGCTGTGGTGTTAGACAGG	0.415912	AGAAAGGGCGTCACCGCTGTGGTGTTAGACAGGATCATCCTGG	overlap	0.130759	0.46451	0.271579
ATACCAGGTCTCCGTTCCATTGG	0.326797	GCAGGCTCTCATACCAGGTCTCCGTTCCATTGGTAGTCTCCAT	overlap	0.140315	0.51461	0.684308
CACGTCCGGGGAGGAGGACTCGG	0.282193	TGGTGAGGTGCACGTCCGGGGAGGAGGACTCGGAGCTCACGCT	overlap	0.376226	0.38862	0.440215
GGCGTGCGGCAGGTGCTGTACGG	2.53661	CAACGTGGGGGGCGTGCGGCAGGTGCTGTACGGGGACCTCCTC	overlap	0.145125	0.35897	0.449218
TCAAGGGCGCGTTCTACCGCCGG	0.991787	CGCCAGGCCATCAAGGGCGCGTTCTACCGCCGGGCGCAGCGGC	overlap	0.257982	0.53991	0.720612
GTGCGCCTTCCGCGCCATCGTGG	0.587774	ACCGCAGCCCGTGCGCCTTCCGCGCCATCGTGGCGCTTTTGCG	overlap	0.159419	0.51636	0.692213
CTCCCGGGACAGCGAATACCGGG	0.537403	CCTTCAGCAGCTCCCGGGACAGCGAATACCGGGCGCCGCCCAC	overlap	0.159541	0.53124	0.73922
TCCGCACCCTCCGGTAGTAAAGG	0.221203	GCACCCACCTTCCGCACCCTCCGGTAGTAAAGGCCCTTGATGG	overlap	0.17105	0.37266	0.478253
CAAGATGATCCAATCCCACGTGG	3.40136	AGGTCAAGATCAAGATGATCCAATCCCACGTGGTCTTAAAAAC	overlap	0.353813	0.70205	0.714279
CGTTGGCGATGATGAACTTACGG	1.13881	TCCACCCGAGCGTTGGCGATGATGAACTTACGGCCTAGGGGGG	overlap	0.162842	0.40996	0.469593
ACCATCGCTACGCGCTTCGACGG	2.01847	CTTCCTGGACACCATCGCTACGCGCTTCGACGGCACGCGTGAG	overlap	0.243469	0.58341	0.539971
GCCGGTCATGAAGGGGTTGCTGG	0.973257	CCGGGGCCATGCCGGTCATGAAGGGGTTGCTGGCCCCGCAAAA	overlap	0.239061	0.23804	0.281433
CGAAATTTGCCCGATTGACACGG	0.311769	TAAGGTTGGACGAAATTTGCCCGATTGACACGGGCTTTGACAA	overlap	0.152588	0.3721	0.53821
CGGCGCTGCTTGGTGTGTTGGGG	0.324832	AGGCGGGACACGGCGCTGCTTGGTGTGTTGGGGCCTGTGAGGA	overlap	0.140817	0.45081	0.617073
TAGTATACGGAGAGCATCTTCGG	0.116655	AAAGCTTATGTAGTATACGGAGAGCATCTTCGGTCCATGATAT	overlap	0.157455	0.56867	0.402047
CCTTACAACGTTTGCTTTATTGG	0.0396668	TGTGACTGTACCTTACAACGTTTGCTTTATTGGCAATGACGAC	overlap	0.401621	0.10027	0.214675
CACATGGTTCCTCTTTGGCGTGG	0.646306	CCTTTGCAGGCACATGGTTCCTCTTTGGCGTGGTGTGGTATCT	overlap	0.242144	0.62933	0.728096
CCGCAAGGGCATCATCCCCGAGG	2.31045	CCATGCTGTCCCGCAAGGGCATCATCCCCGAGGAATACGTGCT	overlap	0.401863	0.64806	0.739566
CAACGGCTTCGGCAACGGCAAGG	0.995733	TGTCGGGCGCCAACGGCTTCGGCAACGGCAAGGTGCACACGCG	overlap	0.336395	0.46759	0.744015
AACGCCAGCGCATGTCCATTAGG	0.837743	AACATCATCCAACGCCAGCGCATGTCCATTAGGATTCCCCAAG	overlap	0.149293	0.38003	0.236258
GTTGCGGCACAACCCGGGCCCGG	0.376835	GCGCCCACCCGTTGCGGCACAACCCGGGCCCGGCCTCCTCTTC	overlap	0.14553	0.32078	0.339034
CACAAAAGTGGCAGCGAACAGGG	0.476948	ACCAGGTCATCACAAAAGTGGCAGCGAACAGGGTGAGTTTGTA	overlap	0.250443	0.52765	0.61927
GTAGCTGAAACGAATGGTTTGGG	0.322407	TAAGTGCAAAGTAGCTGAAACGAATGGTTTGGGCTCTCTTTCG	overlap	0.28173	0.41176	0.522009
CGTGTCAAACACATTCCGACTGG	2.44101	CACTTACCAACGTGTCAAACACATTCCGACTGGAAGCATTCAT	overlap	0.14767	0.52966	0.686202
GGGCAAAGCTTGTGTGTCCGAGG	2.59674	CATCCAAAGAGGGCAAAGCTTGTGTGTCCGAGGTCAACAGCTT	overlap	0.170275	0.54542	0.644621
AACCGCTGCCGCTTCTTCTTGGG	0.151197	CTTGTCCACGAACCGCTGCCGCTTCTTCTTGGGCACAAGCTGC	overlap	0.22571	0.21328	0.288893
ATGCACGGACACAGCCGCAACGG	1.69133	GCTTCAGGACATGCACGGACACAGCCGCAACGGCCAGGCCCAC	overlap	0.169387	0.50759	0.637627
CACAGACCGTACGCGCCTGCTGG	1.04213	TCCCCATTGCCACAGACCGTACGCGCCTGCTGGCCGAGGGCAA	overlap	0.288305	0.40499	0.488356
CGATCTCGGCTGATGTGTCTTGG	0.305236	CCTTTTGGTCCGATCTCGGCTGATGTGTCTTGGCAGGTCATCC	overlap	0.115531	0.39978	0.294823
CGAGACATACCGCTACCTGACGG	2.27515	GCAACGTGCGCGAGACATACCGCTACCTGACGGACCTGTTCAC	overlap	0.336972	0.82586	0.727557
AGCGGCCGGTGTCCTCGTTGAGG	1.35263	AGCAGCACGAAGCGGCCGGTGTCCTCGTTGAGGTGCGAACGGC	overlap	0.234657	0.67171	0.677097
CAACGCGCGCTTTCTGCTGCTGG	0.283905	TGAACGAGGACAACGCGCGCTTTCTGCTGCTGGCCGCGCTCAT	overlap	0.48311	0.24082	0.385807
TCCAGAAGCGGGGCGCTCTCCGG	0.151655	CGACTGCTGGTCCAGAAGCGGGGCGCTCTCCGGAGGAAGTTCG	overlap	0.143562	0.3971	0.388517
GTACCGACCGCGAGCCCGGGCGG	0.503567	CTCCCGCTATGTACCGACCGCGAGCCCGGGCGGCTCCCGAGGG	overlap	0.145217	0.60441	0.704987
GGCCAGCAACTACGGCGTGTCGG	1.71437	GGGTGCTGGAGGCCAGCAACTACGGCGTGTCGGTGCTCAGCAA	overlap	0.325399	0.69272	0.691406
GGTCTCTCCCGCGAGGCGCTGGG	2.09683	TCTATAGCCGGGTCTCTCCCGCGAGGCGCTGGGAAGCATGAGG	overlap	0.198301	0.45999	0.633561
GCGGCAGAACGTGCGCACGCTGG	1.02041	GGACGATGAAGCGGCAGAACGTGCGCACGCTGGCGCTCATCGT	overlap	0.147253	0.55176	0.641075
CCATCCGTGTGTGAGCGACCAGG	1.80108	TCCTGAGGGCCCATCCGTGTGTGAGCGACCAGGAGCTGGGCCT	overlap	0.203344	0.59901	0.490721
GTACGCGGCGTACGCGGCCAAGG	0.119563	CCAGCACCAGGTACGCGGCGTACGCGGCCAAGGCGCCCGCCAG	overlap	0.163186	0.35701	0.36257
CTAAGGCCCTGGTCCCGATACGG	1.07581	CATGGGGGGTCTAAGGCCCTGGTCCCGATACGGGCTCCTGGTT	overlap	0.437709	0.35489	0.297743
CGTGTTCGACGCCCTCGAGTCGG	0.324356	TGGGCGCCGCCGTGTTCGACGCCCTCGAGTCGGACCACGAGAT	overlap	0.337425	0.70312	0.683849
GATGGATGCGCTCATCATCCCGG	0.383387	ACGAGCCCAAGATGGATGCGCTCATCATCCCGGTGACCATGGA	overlap	0.156316	0.56664	0.684155
TCAACGTGTCAGCTGCCGGCAGG	0.922045	TGCCTGTGGGTCAACGTGTCAGCTGCCGGCAGGTGGGCTGTGC	overlap	0.239702	0.61673	0.71234
AGATGAAGAGGTCCGGCCACTGG	0.960088	CATGTCTATAAGATGAAGAGGTCCGGCCACTGGTCCATATAAA	overlap	0.175884	0.72006	0.582937
CCGTGTACTCGTAAGCCACCCGG	0.728793	TCCTCGGCTTCCGTGTACTCGTAAGCCACCCGGAGCTTCGCCA	overlap	0.225144	0.71611	0.763482
GGTCCGGAGGGTCTCGTCCCAGG	0.334368	CCGGCCTCAGGGTCCGGAGGGTCTCGTCCCAGGGCGCCCGGCC	overlap	0.225117	0.34225	0.621656
GACGCGCTCAAGTTGCTGAGCGG	3.80872	GTTCCGGCGGGACGCGCTCAAGTTGCTGAGCGGCCGCATGACG	overlap	0.16831	0.66375	0.678512
GCGAGCTGAGACAGGGGATGCGG	0.507983	CTGGAGTTGGGCGAGCTGAGACAGGGGATGCGGTGGCTGCTGC	overlap	0.171342	0.57829	0.62543
GAGACGCCGAAAGCGCTTGCTGG	2.52698	TGGGGGCCTTGAGACGCCGAAAGCGCTTGCTGGAGCAGGAGAA	overlap	0.149681	0.30761	0.285594
ACGCGCGGGTCTAGGCTCACCGG	0.116795	GTAGATGGAGACGCGCGGGTCTAGGCTCACCGGCGGCCGCGGG	overlap	0.255108	0.52658	0.602185
ATGGTGCAGAAGTCGCGCAACGG	0.956399	GCCAGGCACCATGGTGCAGAAGTCGCGCAACGGCGGCGTATAC	overlap	0.140206	0.65833	0.683387
CACTTTCCGCTCCTCGTCGCCGG	1.24946	GCGCCAGCCCCACTTTCCGCTCCTCGTCGCCGGCCGCCGCCGC	overlap	0.141276	0.58819	0.458942
GCGGCGGTAGCGCTTGTGCGCGG	4.16601	AGTTCTGCAGGCGGCGGTAGCGCTTGTGCGCGGCCGAGGAGCG	overlap	0.319018	0.53579	0.700075
TAGCAGGCCGTCGCCCCTGGCGG	3.2348	TGCCCAGCAGTAGCAGGCCGTCGCCCCTGGCGGCTGCCGAGTT	overlap	0.220267	0.6243	0.72667
AACCTTTGTGAGCGAGTTCCCGG	0.110626	GGAGCACTGAAACCTTTGTGAGCGAGTTCCCGGGCCCCGACAC	overlap	0.259513	0.27247	0.242738
CGGGGAGATCCGCATCAATGTGG	2.97677	ACGTCGAGGACGGGGAGATCCGCATCAATGTGGGCGGCTTCAA	overlap	0.148929	0.60009	0.649161
GTGCGTATTCTCATTCTGCCAGG	1.17793	TGGAGGAGCTGTGCGTATTCTCATTCTGCCAGGAGATCGAGTA	overlap	0.322133	0.39767	0.428783
CGTCAACGAGAACACCTTCAAGG	2.16311	TGGAGTTCTACGTCAACGAGAACACCTTCAAGGAGCGGCTCAA	overlap	0.295836	0.43225	0.576803
TCACATCAGGTACCATCGCTAGG	0.137699	TAGGAACTGTTCACATCAGGTACCATCGCTAGGAGCCATGTAA	overlap	0.264215	0.63277	0.632397
GGACTGCTTCACGGTCAACGTGG	1.85884	TGGCGCTCGGGGACTGCTTCACGGTCAACGTGGGCGGCAGCCG	overlap	0.184573	0.59877	0.790957
CGTCGCACAGGCTTAGCTGGCGG	1.86937	TCCTCGTAGTCGTCGCACAGGCTTAGCTGGCGGCTGCGGCTGG	overlap	0.170816	0.60049	0.718154
GGTAGGAAATCGTCGGACCCCGG	0	CTCCGGTGGCGGTAGGAAATCGTCGGACCCCGGCTCCATGGTG	overlap	0.305846	0.73684	0.643777
GGTAACCAAGGTACTTCGCAGGG	1.48305	TCTGGGGGTGGGTAACCAAGGTACTTCGCAGGGATTCTGACAC	overlap	0.331971	0.6102	0.734597
CAAACACGATCCTGCCCACCCGG	0.807299	TGGGAGGACACAAACACGATCCTGCCCACCCGGCGCTCCTTCA	overlap	0.183613	0.52952	0.646542
CGTGTCAGTGACGAGTAAAGAGG	2.48756	TGGCAACTTACGTGTCAGTGACGAGTAAAGAGGTGGCCGTCAA	overlap	0.283484	0.57697	0.685352
TGGCGATGTACTTGTCGCCGCGG	0.188128	CCCTGAAACTTGGCGATGTACTTGTCGCCGCGGTTCACTTCAG	overlap	0.404606	0.67734	0.749041
GTTGGGTCCGGACGTAGCCACGG	0.251038	CCCAGGACGCGTTGGGTCCGGACGTAGCCACGGTGTGCATGGC	overlap	0.188686	0.65656	0.720809
CTGTCTGGACGCGAAGCAGTAGG	0	GGTGTCCCACCTGTCTGGACGCGAAGCAGTAGGAGCAGAACGC	overlap	0.147249	0.56688	0.676267
GCTACCGCCGCAAGCCGCACCGG	0.660845	GCGCCAGGTTGCTACCGCCGCAAGCCGCACCGGCTCCGCCGCT	overlap	0.236001	0.47581	0.645079
CTCCAGATCGTGCACGAGACCGG	0.142495	CTTCCAGGAGCTCCAGATCGTGCACGAGACCGGCTACTTCTCG	overlap	0.135339	0.45241	0.524116
ACTAGTCCTCGAAAACCTCGTGG	2.68083	CACAGTTAAAACTAGTCCTCGAAAACCTCGTGGGAGACCTAGA	overlap	0.402243	0.65354	0.706392
AACGATCCATCTCAGCTCCCAGG	0.513078	CCTGGCTGTAAACGATCCATCTCAGCTCCCAGGTGTTTACAAT	overlap	0.156862	0.52395	0.645231
CAGAGAGCACAACGCCGCACCGG	1.79136	CCCGCAGTTACAGAGAGCACAACGCCGCACCGGACCCCCACTG	overlap	0.49705	0.56234	0.631861
TCGAGGTACACTCTCAGAGTCGG	0.62724	ATTTAAAGTCTCGAGGTACACTCTCAGAGTCGGATTCATGGAG	overlap	0.24678	0.61764	0.59844
TGCCGCACCGGGCGCAGTTGGGG	0.947583	TACACGATCTTGCCGCACCGGGCGCAGTTGGGGTTCATGGTTC	overlap	0.265704	0.42762	0.641369
GACCCACTGGTTACCTACGAAGG	0.854701	TGAGGTGCGGGACCCACTGGTTACCTACGAAGGCTCCAATCCG	overlap	0.199326	0.6868	0.69347
CATTCGTGTTTGGGTTCATTGGG	0	TTAAAGAGATCATTCGTGTTTGGGTTCATTGGGATGACATGCC	overlap	0.169706	0.2124	0.258761
CGCAAGTGACTGGATTGTACTGG	0.855365	AAGTGCTTTCCGCAAGTGACTGGATTGTACTGGTTGACCATCT	overlap	0.176687	0.45248	0.645445
GGATGATTCGTCTTACTGTGTGG	2.17258	CTGGGAAGCTGGATGATTCGTCTTACTGTGTGGTTCATTTTCT	overlap	0.219971	0.68248	0.663582
CACTGTCATTGCGAGCCCGACGG	3.00407	CTGCCCCACACACTGTCATTGCGAGCCCGACGGCAGGATGTTG	overlap	0.383315	0.66598	0.650916
AGATTCTGGAACGCGTAGTCGGG	0.676514	AAGGCTGGTGAGATTCTGGAACGCGTAGTCGGGGATGTGGCTG	overlap	0.12446	0.36945	0.249691
CCCTGCAACTGCGTGCCCGACGG	2.45896	CTGCCCTGAGCCCTGCAACTGCGTGCCCGACGGCGCCCTGCGC	overlap	0.143795	0.52989	0.635431
CGGCTGGGCCTACTACTGCACGG	1.60095	AGTGTGAAATCGGCTGGGCCTACTACTGCACGGGAGCAGGTGC	overlap	0.310741	0.53504	0.75677
CTCCAACTGATAACAAGAACGGG	0.247678	TACTGGTTTTCTCCAACTGATAACAAGAACGGGACCTGTAATA	overlap	0.150744	0.42143	0.656454
TCAGGTAGTCGCGTCGGCACAGG	0.288184	GCAGCCCACCTCAGGTAGTCGCGTCGGCACAGGATGAGGTTGG	overlap	0.103114	0.59764	0.677386
CGCTTGCTCCGGCGCTCCGCCGG	0.0685221	CCTGCGCCTCCGCTTGCTCCGGCGCTCCGCCGGCGAGCTCGCC	overlap	0.136949	0.37395	0.668049
ACAGTCAGTCTCCGAGTATTGGG	1.10094	CCATGTGCTAACAGTCAGTCTCCGAGTATTGGGTCCTGTGTTG	overlap	0.207342	0.45541	0.340498
TGCTACTACAACGAGACCATCGG	0.179748	CATGGGCCAGTGCTACTACAACGAGACCATCGGCTTCTTCTAT	overlap	0.175339	0.6634	0.6897
GGATCTACGTGTACGTCAAGAGG	0.35035	GTGTACCTGCGGATCTACGTGTACGTCAAGAGGAAAACCAACG	overlap	0.238954	0.63831	0.720622
CTTTTCGATCTCGTACTATTAGG	0.038092	ATTGTCTATCCTTTTCGATCTCGTACTATTAGGACTAGGAGGA	overlap	0.101686	0.25845	0.268602
GGTCCACGTTGATGAGCATCAGG	0.156123	GCGGCGTAGCGGTCCACGTTGATGAGCATCAGGAAGATGCAGC	overlap	0.186736	0.56295	0.348028
GTGTGGTTAACTGTGATCGGAGG	3.50489	TTGCACTGGCGTGTGGTTAACTGTGATCGGAGGAAGTGCACCC	overlap	0.172274	0.8636	0.718898
AGCCGGGCCGGGCTCCCGTTCGG	0.627935	TGCAGGCCTGAGCCGGGCCGGGCTCCCGTTCGGGCTGATGCGC	overlap	0.490973	0.2661	0.517512
TTCTATAGATCTGCGATGCCCGG	0.740247	GTGAAGGTTATTCTATAGATCTGCGATGCCCGGGCAGTGATGT	overlap	0.134805	0.42431	0.296945
GTTTTTCCAGACCCGTGTCCAGG	0.28363	AGGTCCTGATGTTTTTCCAGACCCGTGTCCAGGAACCTATAAA	overlap	0.146805	0.50989	0.502833
GTGTTCCGATTGGAGCCACAGGG	1.07274	TGGGGTTTGAGTGTTCCGATTGGAGCCACAGGGATGGGTCCAG	overlap	0.124842	0.77927	0.738124
GAGCCTCCGTGCGCGCGCCGCGG	1.10696	TGAGCGCGCCGAGCCTCCGTGCGCGCGCCGCGGGGTTGGGGCT	overlap	0.401796	0.40078	0.568604
GCTGCTCACGCCGCTCTTTGTGG	1.03354	GCGCGGTGCTGCTGCTCACGCCGCTCTTTGTGGCCTTCCTGAC	overlap	0.280629	0.4075	0.530394
AACTCTACACCTAGTGAGGGGGG	0	CAGAGAGATGAACTCTACACCTAGTGAGGGGGGTGCTGCAGAA	overlap	0.198166	0.74376	0.599106
TGGTTCTCCGACGCATATGGAGG	0.313218	CCTGCAGGTCTGGTTCTCCGACGCATATGGAGGCACCTTCAAA	overlap	0.233487	0.84543	0.737589
GGCGTACGCGGGGACCAGCGTGG	2.57481	AATGTGACGGGGCGTACGCGGGGACCAGCGTGGTGGTGACCGT	overlap	0.251982	0.54537	0.663444
TCCGCTTCAACCGGCTGCTAGGG	0.937291	TGGCTTGGTCTCCGCTTCAACCGGCTGCTAGGGAAGATGCTAA	overlap	0.324136	0.45844	0.474815
GGTGTGTCTTCTGTTCGGTCGGG	0.301724	AGATCCTCGAGGTGTGTCTTCTGTTCGGTCGGGCTGAAGCTGG	overlap	0.186191	0.55647	0.715787
ATGATGCGGTCGGTCTCCACCGG	0.502782	GCACTGGCTGATGATGCGGTCGGTCTCCACCGGTTCCTTTTTC	overlap	0.158969	0.62317	0.662486
GCTGTTGGGGGACCCGCTACAGG	0.711929	GGGCCATGTCGCTGTTGGGGGACCCGCTACAGGCCCTGCCGCC	overlap	0.105584	0.34537	0.263792
CCCGACGGCTCTGCAGTTAACGG	0.396221	GAACCCGGCCCCCGACGGCTCTGCAGTTAACGGGACCAGCTCT	overlap	0.249299	0.27511	0.288782
TGGGGCCACGAATCCCTACATGG	1.9675	TGCTTTGCTGTGGGGCCACGAATCCCTACATGGTATACATCCT	overlap	0.0988031	0.52823	0.70999
CCTCAGTCGGGAATGCACATCGG	0	GGCAGGAACGCCTCAGTCGGGAATGCACATCGGCAAATCCCCA	overlap	0.133123	0.6673	0.714118
GAGCGATAACGATGACATCGAGG	3.32149	CGTAGGAAATGAGCGATAACGATGACATCGAGGTGGAGAGCGA	overlap	0.162751	0.8709	0.694826
TGGCCACCATCGCCAAGAACCGG	0.152468	GCGCTGGTGGTGGCCACCATCGCCAAGAACCGGAACCTGCACT	overlap	0.145742	0.43095	0.644274
TAATTCCGACTGTCCTCGTGTGG	0.528103	CAGCAAGAAATAATTCCGACTGTCCTCGTGTGGTTTTGCCGGA	overlap	0.305201	0.5967	0.58928
ACCACAGCATCATGACCGTGAGG	3.72277	GCGCTCCGCTACCACAGCATCATGACCGTGAGGAAGGCCCTCA	overlap	0.2671	0.90853	0.681015
GCGCTACCACCACATCATGACGG	1.49203	TCTACGCCCTGCGCTACCACCACATCATGACGGCGAGGCGCTC	overlap	0.27396	0.80867	0.712428
GGAGCGCAAGCCCCGCAGTTGGG	0.712504	ACCTTGTCCCGGAGCGCAAGCCCCGCAGTTGGGAAGGGGGTCT	overlap	0.183876	0.46893	0.364673
TTGGCTCGAAACTTGTCGCAGGG	0.219623	CTTGCGGCCCTTGGCTCGAAACTTGTCGCAGGGACTCATGAAA	overlap	0.346824	0.57444	0.754673
ATCGTTTAGTCATAATATACTGG	0.203183	TCATCATATAATCGTTTAGTCATAATATACTGGCCAAGATAAA	overlap	0.157187	0.46218	0.279813
TGATTGTCGAAGAACCATTTCGG	0	ATGATGTCCCTGATTGTCGAAGAACCATTTCGGCTCCTGTCGT	overlap	0.117472	0.38917	0.251569
GGATCTTGAGCTACGAACACCGG	2.35889	GCGGCCTTCGGGATCTTGAGCTACGAACACCGGCCCCTGAAGC	overlap	overlap	overlap	0.703072
GCTGCGCTCCATCGACGACGTGG	1.5378	CGCTGTTCCCGCTGCGCTCCATCGACGACGTGGTGCGCCTGTT	overlap	0.220622	0.70811	0.746915
TTTCAGGCTGTTCGTTAACACGG	0.201511	GAGGGGGATTTTTCAGGCTGTTCGTTAACACGGCTACTGTTTT	overlap	0.240909	0.38182	0.512135
TCAGCTTCCCAACTTCACCGCGG	1.8187	ATATGAAGTATCAGCTTCCCAACTTCACCGCGGAAACACCCAT	overlap	0.311447	0.95015	0.764426
TTGCACCCTGCGGTGAGCGTGGG	0.571429	CTTTGCACAGTTGCACCCTGCGGTGAGCGTGGGCCAGGCAACC	overlap	0.398809	0.51131	0.677312
ATCCGGCACGATCCCCGATTCGG	0.185609	CGACTTCGAAATCCGGCACGATCCCCGATTCGGACTGCATGGC	overlap	0.24699	0.36033	0.266392
TCAAACGGAAGATTCGTTCCCGG	0.933786	GAGGACTATCTCAAACGGAAGATTCGTTCCCGGCCGGAGAGAT	overlap	0.222009	0.48798	0.657496
TGAACCGCCAAAGGTTTTTCAGG	0.247066	AAATAGGAGATGAACCGCCAAAGGTTTTTCAGGCCTCAACTCA	overlap	0.134238	0.24215	0.215894
CGTTCGTGGCAGGGGTTATTCGG	0.0791452	GCCAAAATGTCGTTCGTGGCAGGGGTTATTCGGCGGCTGGACG	overlap	0.119726	0.3089	0.217384
TAGCGACCGGCCCGTGTCACTGG	0.329144	AGATGGTCTCTAGCGACCGGCCCGTGTCACTGGAGGACGAGGT	overlap	0.294654	0.38256	0.416178
CAGCTCTAACCTCACCTGGACGG	1.15745	CGCGATGCCCCAGCTCTAACCTCACCTGGACGGTGCACTGGAG	overlap	0.344234	0.7691	0.669889
TGCTGTATGTTACTGTGCTCCGG	0.114927	CTCCACAAAGTGCTGTATGTTACTGTGCTCCGGACCGCGTACG	overlap	0.156434	0.49977	0.68011
AGATGTAATCGAAACGCTCGCGG	1.89068	CCACCACTCAAGATGTAATCGAAACGCTCGCGGAGAAATTTCG	overlap	0.129827	0.58578	0.679609
CGATGGGCACGCGTGCAGCGTGG	4.00415	TGGTCTACTGCGATGGGCACGCGTGCAGCGTGGTCGTCCACCA	overlap	0.151471	0.75957	0.668234
GAGAGGAACTTTAACGAGACCGG	0.252472	TGGCCAGGGCGAGAGGAACTTTAACGAGACCGGACTGAGCATG	overlap	0.242386	0.46775	0.583452
GGCGTCGATGCGGAAATTTTTGG	0	CCGCCAGCAGGGCGTCGATGCGGAAATTTTTGGATTTTTCCAT	overlap	0.17201	0.17067	0.211242
TGGAAACTGGCACACGTATCGGG	1.50504	CCTCCTGGTCTGGAAACTGGCACACGTATCGGGTTCCAAAGTG	overlap	0.249183	0.33497	0.275092
ATAGTTTAGGGCTGACTCCACGG	1.75734	TCCCTCTGGAATAGTTTAGGGCTGACTCCACGGTCCCACTGCT	overlap	0.126592	0.77084	0.495644
CAGCACGTGGGGGCCGCCAACGG	1.86774	AGAAGCTGGACAGCACGTGGGGGCCGCCAACGGCGCCCAGGAG	overlap	0.214788	0.41533	0.46344
CTCGGGGGACCGGTAGGTAACGG	0.279827	GATCGTGGGCCTCGGGGGACCGGTAGGTAACGGGCTGGTGCTC	overlap	0.170025	0.42103	0.507196
TTAACAGGGAATATATAAGGCGG	0.190269	CTGATGAAGCTTAACAGGGAATATATAAGGCGGCCGCTGAGGA	overlap	0.297924	0.77153	0.770819
ACATCTCCGGGGTGCCCTGACGG	1.66271	CTGCTTCTCGACATCTCCGGGGTGCCCTGACGGAAGCATCCTT	overlap	0.199504	0.48709	0.649587
CGAGGATTTTGCGGATGAGATGG	0.14287	ATCACAGAAACGAGGATTTTGCGGATGAGATGGCTGATATTGA	overlap	0.268496	0.40457	0.563758
CGGCTTCGTGCGCTTCTTTCAGG	0.183038	CGGCCGAGGTCGGCTTCGTGCGCTTCTTTCAGGGCATGCCGGA	overlap	0.13653	0.099031	0.213513
AACGACTCCCAGCACGACCCCGG	1.36216	GGGCAGCGCCAACGACTCCCAGCACGACCCCGGGTAAGTTTCC	overlap	0.116655	0.49456	0.653344
GTCGCCCTCGTAGGTCACCATGG	1.5748	TCTCATTTCTGTCGCCCTCGTAGGTCACCATGGCCTGTACCAG	overlap	0.206183	0.66963	0.775185
CGTCGCGGTAGATACCCTCTTGG	0.0830063	CGCTGGTATTCGTCGCGGTAGATACCCTCTTGGTGAACCCAGA	overlap	0.173994	0.59519	0.444817
ACGGATAAATGGCCACCACCAGG	3.84803	ACCAACGGGTACGGATAAATGGCCACCACCAGGTCTGCCACCG	overlap	0.177138	0.57837	0.707947
CGCCTCGCAGCAGTTGGCGAAGG	0.59106	CCCACCCGCCCGCCTCGCAGCAGTTGGCGAAGGAGCCGTTCTC	overlap	0.345668	0.45145	0.658052
GATCGTCAGGTTATATCGAGAGG	1.88885	TGACGTCTGAGATCGTCAGGTTATATCGAGAGGCTGCTTCCGT	overlap	0.36659	0.63637	0.716896
TTGACACCCGGTACAGCATCCGG	0.288351	TGCAGACTCTTTGACACCCGGTACAGCATCCGGGAGAATGGGC	overlap	0.159392	0.38434	0.271467
GTCTCTGAATAGATGGTATGAGG	5.00747	CTTCAGCTACGTCTCTGAATAGATGGTATGAGGAGACAGAGGC	overlap	0.153692	0.53045	0.594077
GGATTGGTCCCCCGGAGCCGTGG	0.100908	CCGGCCCCCGGGATTGGTCCCCCGGAGCCGTGGCCCGGAGGGT	overlap	0.125935	0.45129	0.410898
GCTGTAGCGAGTCAAACTCGAGG	1.65682	TAGAAGCAGGGCTGTAGCGAGTCAAACTCGAGGTCTGGGTTCT	overlap	0.178645	0.83145	0.69927
CTATGACCTCGACTACGACTCGG	2.12097	CCAACAGGAACTATGACCTCGACTACGACTCGGTGCAGCCGTA	overlap	overlap	0.7255	overlap
CGTTCAAGAACAGAGACAGGCGG	1.12259	TGTGTCCGCACGTTCAAGAACAGAGACAGGCGGCGCCGCACTC	overlap	0.404869	0.84439	0.780886
CTGAGTAGTAACGCTCCTTGAGG	1.30201	TAGATGAGCCCTGAGTAGTAACGCTCCTTGAGGTTGTGCAGCA	overlap	0.170294	0.64737	0.708957
CAAATGCCCGTTTCTTCTGTTGG	0.0845998	TTTAGTGGCCCAAATGCCCGTTTCTTCTGTTGGAACCACCCCA	overlap	0.107356	0.23302	0.378685
GTATCAACAACACACGTTCCCGG	0	TGTTATTCCTGTATCAACAACACACGTTCCCGGAGCCAAAAAG	overlap	0.17452	0.45696	0.700945
GCGGCGAACGCCAGCGCGTTGGG	0.558109	GGTCTCGCCCGCGGCGAACGCCAGCGCGTTGGGCTCCGCCGAG	overlap	0.24969	0.26486	0.550017
GGTCGGATGAACTGTCCCCGAGG	0.258732	GGGTTAGCAGGGTCGGATGAACTGTCCCCGAGGCCACTCATGT	overlap	0.505392	0.71866	0.773061
CTTGGTCTGGCGAACCTCCGAGG	1.66398	AATGGGGGATCTTGGTCTGGCGAACCTCCGAGGCGGAACAGCC	overlap	0.150499	0.50009	0.726305
GCTCAATCTCCAGGTCGCGCCGG	1.29412	GGCATTGGTCGCTCAATCTCCAGGTCGCGCCGGCTGCAGGAAA	overlap	0.283576	0.67293	0.72582
CGAAGCGGCTGACCACGGCCTGG	0.769716	ACCTGCTCGTCGAAGCGGCTGACCACGGCCTGGACCCATTCCA	overlap	overlap	overlap	0.273947
AACCCAAGACGTTCACCGTGAGG	0.699683	AAGAGGAAGCAACCCAAGACGTTCACCGTGAGGATCGTCACCA	overlap	overlap	overlap	0.603454
TATTTGACTTCAGTCAGCGACGG	0.213675	AGTCGAGAAGTATTTGACTTCAGTCAGCGACGGAAAGAGTATG	overlap	0.314091	0.62255	0.621314
TCCGTGCAATTGCCTATACTTGG	0.0664746	CTTCCACATGTCCGTGCAATTGCCTATACTTGGTTCAACCTGC	overlap	0.162192	0.41282	0.336522
TGGCCCCTACCTGGTGATCGTGG	0.772201	CCCCAGCTGATGGCCCCTACCTGGTGATCGTGGAACAGCCTAA	overlap	0.457277	0.56046	0.64046
CAAGCCGTGCACCGAGTGCGTGG	1.18736	CCGAGCCGTGCAAGCCGTGCACCGAGTGCGTGGGGCTCCAGAG	overlap	0.2339	0.5727	0.651153
TACCGTCAGGATCAAGATTATGG	0.125	ACACTCATTGTACCGTCAGGATCAAGATTATGGAATACTTCCT	overlap	0.168235	0.31633	0.26544
ACCACCGGCGCGAATGAGAGCGG	2.23467	CCTCTCGGTGACCACCGGCGCGAATGAGAGCGGTTCCGTTCCC	overlap	0.147003	0.87031	0.692065
GTAGTTGGTAGGCGTGCGCATGG	1.2457	TGAAGAGGTAGTAGTTGGTAGGCGTGCGCATGGCCTTGTGGCG	overlap	0.246991	0.64958	0.640459
CGCAACTACCCTTTCTTGTTCGG	0.423928	TGAGATGTGGCGCAACTACCCTTTCTTGTTCGGGCCCGTGGGC	overlap	0.171345	0.1618	0.224967
GGCACCTGCCACAACGAGGTCGG	0.348797	CCGCCACGGAGGCACCTGCCACAACGAGGTCGGCTCCTACCGC	overlap	0.181441	0.69619	0.630315
GCCTCCATTGCGGTTGGCACAGG	0.236756	CACAGCCATAGCCTCCATTGCGGTTGGCACAGGTGCCCCCATT	overlap	0.184767	0.39722	0.427963
CGGCGCCAGAGTCGACGCGTTGG	0.62144	GCGCCGGCAGCGGCGCCAGAGTCGACGCGTTGGAGCAGCTCAG	overlap	0.373945	0.59495	0.675689
CCGTCATCCTTGTAATCCTAAGG	1.24631	GGCAACACGGCCGTCATCCTTGTAATCCTAAGGGCGCCCAAGA	overlap	0.341345	0.40006	0.464813
GTTTCATCGTGCTCAAGAACCGG	0.198749	ACCCTGGTCTGTTTCATCGTGCTCAAGAACCGGCACATGCATA	overlap	0.342815	0.47076	0.692114
TAGCTTCTTCGGAACCCCAGCGG	2.23697	GGGATATGAATAGCTTCTTCGGAACCCCAGCGGCCAGCTGGTG	overlap	0.147305	0.75329	0.745927
AGCTTCGATTCCAGTGGGACCGG	0.385971	CACAGAGGGCAGCTTCGATTCCAGTGGGACCGGGCAGACGCTG	overlap	0.159993	0.31588	0.2971
CAGCTGATAATCAACCCTCGAGG	1.49595	GGAACGACATCAGCTGATAATCAACCCTCGAGGGTGGAGACCA	overlap	0.165483	0.63113	0.554306
CTACAGCATTGAGACTGTCGTGG	1.26289	TCGTCACTTCCTACAGCATTGAGACTGTCGTGGGGGTCCTGGG	overlap	0.191173	0.55244	0.708173
GACCCCTGGTATGAACTTACTGG	0.143369	AGCAAGTGGGGACCCCTGGTATGAACTTACTGGATGAAGAGAG	overlap	0.200509	0.348	0.25969
GAAGGCGCCCGAGGCGACGCTGG	1.22605	ACGCGGCACCGAAGGCGCCCGAGGCGACGCTGGGTCCGTGCTG	overlap	0.249058	0.46937	0.376534
CCCGTAGCCGCTGCCTATGTAGG	0.967597	GTCCCCCGACCCCGTAGCCGCTGCCTATGTAGGCAGCACCGGC	overlap	0.206948	0.42931	0.674196
CCACCCAGCCTGAGTGATGACGG	0.431006	TGGGAGCATTCCACCCAGCCTGAGTGATGACGGCTCCCCTTCT	overlap	0.142333	0.51224	0.637468
GAGCACGTTGTAGTGGAAGCCGG	1.41461	CTTCGCAGCTGAGCACGTTGTAGTGGAAGCCGGAGGCCTTGTC	overlap	0.216284	0.52703	0.629828
AACGAGCTATGCAGCGTGTGTGG	1.72757	AATGCTGGGGAACGAGCTATGCAGCGTGTGTGGGGACAAGGCC	overlap	0.261534	0.3913	0.607609
TTCAATAAGAAACTTCCGTCTGG	1.17417	AGCTGAGATTTTCAATAAGAAACTTCCGTCTGGGCATTCTGAC	overlap	0.153752	0.28802	0.335289
GGGCCATGAAACGCAACGCCCGG	0.716275	TCTCACAGGAGGGCCATGAAACGCAACGCCCGGCTGAGGTGCC	overlap	0.156904	0.42558	0.704819
TGAGCTCCGGAGCATTAATGAGG	0.912477	GCCTGCTGGCTGAGCTCCGGAGCATTAATGAGGCCTACGGGTA	overlap	0.298876	0.61075	0.743438
TTCATTCTGACAAATCACGACGG	3.34948	AGGCAAGCAGTTCATTCTGACAAATCACGACGGCTCTACTCCA	overlap	0.428248	0.6986	0.758236
TGGGGAAGACGGACGTCCAGCGG	1.19581	GAGCGTTTACTGGGGAAGACGGACGTCCAGCGGCCCCAGGTGG	overlap	0.253762	0.66621	0.707809
TCGCTCCAGTGCCGCGTGTGCGG	2.96631	CGTGAGCCCCTCGCTCCAGTGCCGCGTGTGCGGAGACAGCAGC	overlap	0.155454	0.53249	0.571592
GATCCGCAGGACGACGTGGCCGG	1.61329	CAGCTGGCGAGATCCGCAGGACGACGTGGCCGGGGGCAACCCC	overlap	0.147329	0.45622	0.477556
TATTTCCCTGCTGTTGCGCGCGG	0	TGTCCGGATATATTTCCCTGCTGTTGCGCGCGGAGCCCTATCC	overlap	0.105063	0.50555	0.657119
AGTCGTCCTCGGCCGCGCGCGGG	0.676848	GGCGAGGCCGAGTCGTCCTCGGCCGCGCGCGGGTAGCCGCCCG	overlap	0.212769	0.51779	0.679426
AGTCTGTTTCCCCCGAGGAAAGG	1.05643	AAAAGCTTTAAGTCTGTTTCCCCCGAGGAAAGGCTGATTTGGC	overlap	0.171212	0.53706	0.496923
CATGATAGGGCTTTTAACAACGG	0.517598	TCTCATGACACATGATAGGGCTTTTAACAACGGCGCGCATGAC	overlap	0.123147	0.48172	0.736805
TCCTGTGTAGCCGTCCATGAAGG	0.353725	TGTCAAACTCTCCTGTGTAGCCGTCCATGAAGGTGCTGAAGCT	overlap	0.379979	0.70054	0.683861
GAGCTACAGTTACCACTCTTCGG	0.714586	CCGCTTCTCAGAGCTACAGTTACCACTCTTCGGGAGAATACAG	overlap	0.147819	0.56801	0.304173
TGCGGCGCAGACATACAGCTCGG	0.0618429	GTTCCAGTTATGCGGCGCAGACATACAGCTCGGAATACACCAC	overlap	0.255458	0.74693	0.689764
CTATTCGTACGACGAGGACCTGG	0.500748	CGGGCATGGACTATTCGTACGACGAGGACCTGGACGAGCTGTG	overlap	0.247616	0.57015	0.672086
CGGGACGAACCGCCGCCTAGCGG	1.10271	CCGCATGGAGCGGGACGAACCGCCGCCTAGCGGAGGGGGAGGC	overlap	0.176443	0.5487	0.570017
GTAACTCTTGGCCAGTTCGTGGG	0.589409	ATGGAATCCCGTAACTCTTGGCCAGTTCGTGGGCTTGTTTTGT	overlap	0.347792	0.62799	0.679541
CACCCGGAACCGCACATCAGTGG	3.97623	CTCCTCTTGCCACCCGGAACCGCACATCAGTGGATTTCAAAGA	overlap	0.170799	0.62989	0.609263
CTCTGTACCCCCGATCTTGACGG	0.374582	GCCTGGCACCCTCTGTACCCCCGATCTTGACGGTGAAGTCCTG	overlap	0.178341	0.36181	0.306087
ACACTGTTAGGCTCCAATCTCGG	0.192143	CTCAGGATCTACACTGTTAGGCTCCAATCTCGGAAATGCCACG	overlap	0.169694	0.50566	0.278355
GAACGCCAGTATCAACATCACGG	2.17054	ACAGCAATGGGAACGCCAGTATCAACATCACGGACATCTCAAG	overlap	0.170581	0.83659	0.543227
CAACGCGTCGGAGCGCGTCCTGG	0.56456	ACGCTTCGGGCAACGCGTCGGAGCGCGTCCTGGCGGCACCCAG	overlap	0.213271	0.36535	0.450878
CAATGCGCTGTCCGCGCACGTGG	1.14213	GCGCGGCGGGCAATGCGCTGTCCGCGCACGTGGTGCTGAAGGC	overlap	0.107658	0.53606	0.625505
TAAGGTTTAGCCCGTCCTCATGG	0.855432	AGGTCCTCATTAAGGTTTAGCCCGTCCTCATGGTCCAGCACAA	overlap	0.202722	0.53433	0.581907
CATCTCCCGCTCGGGAATCATGG	0.543173	CTCTGACCTTCATCTCCCGCTCGGGAATCATGGCATCCATCTC	overlap	0.150388	0.40734	0.585004
TAGGGTCTGACATCGGATTCCGG	0.449944	TCCTTCTTCTTAGGGTCTGACATCGGATTCCGGAAGAGAGGAG	overlap	0.340946	0.36027	0.326297
GATGGAGACGGGGCGGCACTAGG	0.874126	AAGTGCAGGGGATGGAGACGGGGCGGCACTAGGTTTCATGCTC	overlap	0.392246	0.37913	0.405497
AGACGACGAGGTGCTGGACGAGG	1.04854	CCGACGACGTAGACGACGAGGTGCTGGACGAGGATGACTTGAA	overlap	0.149103	0.49218	0.659104
GTCTTCGTCGCCAGCTGTAACGG	0.119509	TGTCTTCCCTGTCTTCGTCGCCAGCTGTAACGGATACTTCGTC	overlap	0.313532	0.35665	0.479111
TGCGTGTGGGACGGGTTTAGCGG	1.70079	CACCGTGGGCTGCGTGTGGGACGGGTTTAGCGGCAGCCTCTTC	overlap	0.295876	0.44515	0.557177
TGAGGAAGTCGCTGACCGCGAGG	0.263871	GTGAAGGACATGAGGAAGTCGCTGACCGCGAGGTTGATAATGA	overlap	0.34319	0.8465	0.680169
GACTACGTACCTGAGCCCTTCGG	0.417864	AGGTCTGGGGGACTACGTACCTGAGCCCTTCGGAACCTCGTGC	overlap	0.319844	0.59536	0.664653
ATGGAACCGGCCCCCTCCGCCGG	2.06577	GCCGGCAGCCATGGAACCGGCCCCCTCCGCCGGCGCCGAGCTG	overlap	0.174656	0.32046	0.648746
TCCCCGATCCAGATCTTCCGCGG	2.52798	CACCATGGACTCCCCGATCCAGATCTTCCGCGGGGAGCCGGGC	overlap	0.170057	0.54491	0.737137
CACCATCGTGGGGCTCTACCTGG	0.216417	GGCTCAAGGTCACCATCGTGGGGCTCTACCTGGCCGTGTGTGT	overlap	0.278731	0.37498	0.408118
CCGCCCGGCCGTCAGTACCATGG	0.0492224	ACAGCGGTGCCCGCCCGGCCGTCAGTACCATGGACAGCAGCGC	overlap	0.17253	0.73186	0.685339
GAGCAATGCTCGTGTGGAAGTGG	0	AGAGGGCAAAGAGCAATGCTCGTGTGGAAGTGGAGCTCTGCTG	overlap	0.118829	0.43891	0.618554
GATTGGCTATACGTCTGTCACGG	1.74513	CGGCCTTGGAGATTGGCTATACGTCTGTCACGGTCCCCCTGCT	overlap	0.226425	0.83771	0.64478
CGCCGGGCTTTTTCAACTTGTGG	0.207159	TGATGGGCGGCGCCGGGCTTTTTCAACTTGTGGAGCCCATGTA	overlap	0.141127	0.30316	0.344305
AACGGCCACAACCCCATGCAAGG	0.802693	TGGTGTAGAAAACGGCCACAACCCCATGCAAGGCGTCCCTGGA	overlap	0.0992556	0.53358	0.616976
GTGACCCAATTCATCCTCGTCGG	1.34762	TCACTCCACAGTGACCCAATTCATCCTCGTCGGCTTCTCTGTC	overlap	0.152789	0.67279	0.600859
AACATGCTAATGAGTCCCCGTGG	3.4009	ACTGCATTACAACATGCTAATGAGTCCCCGTGGCTGTGCCCAT	overlap	0.139863	0.82172	0.773663
CAAGAGGGTGGAATAGCGTAGGG	1.79996	CCCGTGGGCTCAAGAGGGTGGAATAGCGTAGGGGCTGGCAGAT	overlap	0.284659	0.56455	0.66964
AGAGGCTGCTTTACGGATAATGG	0.34413	AGTTGGCGTCAGAGGCTGCTTTACGGATAATGGCACTCCTCAG	overlap	0.224759	0.38715	0.346183
CAGGCGAGCTTTAGGACAGGGGG	0.93147	GGTGTCTGTACAGGCGAGCTTTAGGACAGGGGGTATGTCGCAG	overlap	0.204227	0.78256	0.634951
AACGGCCATGATGGTCACATTGG	0.20794	TGAAGCGAATAACGGCCATGATGGTCACATTGGCCACCAGGAT	overlap	0.376753	0.62445	0.617598
TGCTGACCGGATCCGTAAAATGG	0.0691563	GGCGCCCTTCTGCTGACCGGATCCGTAAAATGGCTACCACGAT	overlap	0.377953	0.37664	0.427813
TGATCATCATGGGTCTAACTTGG	0.249688	GCAGGTAATCTGATCATCATGGGTCTAACTTGGGTGGACAGGT	overlap	0.121032	0.32623	0.25165
GAGAGCCGAAGATAAAGAACTGG	2.1701	GCTGTGGCTAGAGAGCCGAAGATAAAGAACTGGAGCAAGCAAC	overlap	0.32301	0.50677	0.636429
CAACATTCCCTATAATGGTCAGG	0	GTGATGATGACAACATTCCCTATAATGGTCAGGCAGTAGATGA	overlap	0.154255	0.50372	0.561883
CCTGGATATCTGTTACTCTACGG	0.879604	ACCTGTCCTACCTGGATATCTGTTACTCTACGGTGACACTGCC	overlap	0.310072	0.49138	0.632196
[truncated: 396 more rows]

## Sheet: doench2014HsA375_1276
seq	modFreq	seq_43nt	Xue_DeepCas9_score	DeepCRISPR	TSAM_U6	CNN_5layers
[truncated: 1,276 more rows]

[truncated: 9 more sheets: doench2016_2333, hart2016-GbmAvg_4272, hart2016-Hct1162lib1Avg_4239, hart2016-Hct1162lib2Avg_3617, hart2016-HelaLib1Avg_4256, hart2016-HelaLib2Avg_3845, hart2016-Rpe1Avg_4214, wang2015hg19_2921, xu2015TrainMEsc_981]
