# Supplementary material for: Prediction of sgRNA on-target activity in bacteria by deep learning
Source: BMC Bioinformatics. 2019 Oct 24;20:517. doi: 10.1186/s12859-019-3151-4 (PMC6814057; doi:10.1186/s12859-019-3151-4)
Supplement: Supplementary file 5 — Additional file 5 Melting temperatures. The melting temperatures of 43 nt-long target DNA sequences. [file 12859_2019_3151_MOESM5_ESM.xlsx]

## Sheet: Cas9
43 nt-long target DNA sequence	T(1_7)	T(8_15)	T(16_20)	T(1_20)	T(-5_-1)	T(21_+2)
AAAGAGATGCCTTTTCACCTGAGCAACCAGTGGCTTCACACCG	0.36395	0.579832	0.503553	0.507208	0.593848	0.629956
GTGAAGATGTCTTTATCGCCGCGACCGGAAAGGTTAACCACCA	0.288836	0.8376	0.582337	0.717823	0.418127	0.439505
GCGCACGTCAAAGACGTAATCTGCATCGATAGGGATACCGTGT	0.506968	0.445557	0.443891	0.432209	0.631556	0.507288
GAGGAACCACGCAGTGCACTGCCATCAATGCGGTACATAGCGG	0.701494	0.530632	0.440173	0.625653	0.552292	0.620341
ACACTGGTGCCGAGTTTTACCACCAGCGTCTGGCTGTCACTCA	0.495445	0.474556	0.758995	0.586322	0.719594	0.629956
TGCGTCGGGTTATCGCGCCATACCACGCCGTGGGAAGTGGCTA	0.618092	0.43919	0.902763	0.790239	0.701822	0.548236
ACCCAGTCCCAGACGAAGCCGCCCTGTAAACGGGGATACTGAC	0.492344	0.816971	0.285174	0.665534	0.618986	0.847314
CAAATCCACTCATCGCCTTTCAGGTCAAAATGGTAGCCGCCCT	0.676007	0.410402	0.348209	0.496653	0.519539	0.414054
GTTGATCATATGATCCTGATAGCGGTTTAACGGTTCGAGATAC	0.405828	0.554328	0.146583	0.401271	0.21585	0.679641
CGGTACGACCGCCAACCGATACGCCGGAAGAGGACTCAATATA	0.655993	0.572004	0.491891	0.738214	0.709771	0.554949
ACCACCTGACCATCACGAACGTCGAGACATGGGATTATGCGTT	0.571701	0.58613	0.405261	0.549824	0.540161	0.521086
AGTCATTGCGGCCTTGCCAGAACCAGAATGCGGCGATGGCGGC	0.687219	0.480301	0.419327	0.590188	0.701952	0.998052
TTTGTTCGTAGTAGCTGGCAATCTCCTGTTCGGTCACAGGCTG	0.516646	0.480563	0.424401	0.525753	0.450164	0.772097
CGCGCCGACGCGCAGCCATTTTCAGTTCAGCGGTGATGTTAAA	0.805537	0.308795	0.405962	0.546657	0.791426	0.792336
GTAACCCGGTGCTGTTGGATACTGCGCGCGAGGGGTGTGGTAA	0.581616	0.453489	0.964023	0.77949	0.701822	0.629691
CCAGACTCTTCCATTAGATTGCGCAGGATAGGGTGAACAATCG	0.373735	0.63307	0.307557	0.45461	0.38101	0.701268
GTGCCAAACTGCGAAAGCTCAAGCGAGAAAAGGGTAAAGATAA	0.604746	0.604161	0.270411	0.59508	0.299424	0.52864
CAGCAGTTCACCGAGTGACGGTGAACCGAGCGGTAGACCGAAG	0.637907	0.553202	0.660359	0.704381	0.452163	0.620341
ACTAACGTGCGCTCCAATGTATTTCATGCGAGGACTCCTGTTA	0.564882	0.28694	0.652341	0.463284	0.802061	0.554949
ATTTACCAGAACCGTTGTGACCAATCAGACCGGTCACTTTCCC	0.602637	0.413076	0.52354	0.545661	0.500296	0.772097
AATAAACACTGCTATGAGCAGTCCCACAACAGGCATCGTTAAG	0.426728	0.645256	0.456439	0.563253	0.42292	0.629956
TCCAGCAGGCTCGGGTCGATCTCTACGCGACGGCAGTTGTGTG	0.645065	0.299834	0.818531	0.695721	0.69076	0.846901
AAATGACCTCTCGCTTGCTTAATGGAATACCGGGGCCATCATC	0.621328	0.335889	0.249623	0.403952	0.496759	0.847314
GCCAGGGAAACCACCATTGCCCCAGTACGGTGGTCAGCAGCGG	0.525167	0.671415	0.543647	0.710419	0.41593	0.592212
TAACGTAATCGGAAGTGAGTAGATAGTATTCGGTATTGTCTTT	0.512121	0.207281	0.249623	0.218571	0.237932	0.620341
TGCCGTGCTGCTGGGTGGCCTCTTGCGCCAGGGCGCTACGCAG	0.598763	0.55916	0.759054	0.857323	0.60972	0.922203
TAGTAAACCCACAGACTTGCTCCCGTTAGCAGGACAAAAACGG	0.439345	0.700585	0.419355	0.608546	0.517872	0.554949
TCAACGTAACACTTTGCGGTTTAATACCGCAGGCATGCACGAC	0.507472	0.28278	0.75646	0.514274	0.422118	0.629956
AATGTTCAGTTTGCCCAGGTCCTGTAAGTTTGGAAGACCTTCC	0.602381	0.548995	0.290211	0.562727	0.402815	0.459843
TTGGCTGAATACGCGTTTCGTTATACGTCGTGGTAATAACAAC	0.709512	0.295506	0.767075	0.586974	0.281998	0.414054
GAGCACCGCATGGAACAATATCAGATCAACGGGCGTTTCCAAA	0.469649	0.240605	0.43825	0.293222	0.783151	0.922203
AAGTTGACCATCTCCTGCTCAAGCAGCTTGCGGTGCTCGGCAT	0.487481	0.510508	0.592719	0.617206	0.533313	0.792336
CAAATCGCCCGCATGTCGTTTTCTAACTGTTGGGTGAAATCGC	0.568959	0.284437	0.409907	0.421037	0.857018	0.569209
AGGGTGGACTTACCCGCGCCATTCAGACCCAGGACACCAATTT	0.668164	0.517869	0.599941	0.761838	0.496759	0.554949
CTAATCCGATCCCAAGCCCAAGAGCAACATAGGTTTTAATGAC	0.635925	0.55916	0.293132	0.633279	0.56939	0.439505
TGATACCCCTCTTCGTGGGCATTAAGCCAGCGGCGTTTCGCGG	0.56915	0.405966	0.669506	0.584889	0.570078	0.998052
ATCACTGTGGATGTGGTAAGCGAAGTCCAGCGGCGTTGATCCC	0.462444	0.543781	0.484902	0.528227	0.555644	0.998052
AATCTCAACCATGGCACGACCGCCGCGCGCTGGCACCAGTTCG	0.581978	0.799213	0.964023	1.07155	0.560096	0.667518
GTTGATTGATTATTTTGACCATATGATTACGGGAGACGCCGTA	0.243481	0.350429	0.249623	0.130733	0.281998	0.647906
TCCAGTTCGTCGATTTTCGCCTCTTTTAATTGGTCCATCACAT	0.409827	0.612104	0.106795	0.355182	0.51124	0.592212
GATCGCTCGCCCAGCGCAGGGAGAGCAAATAGGAACTGATCGC	0.805537	0.495183	0.313889	0.710539	0.756277	0.418418
GCAGTGAAAAATGAGGATGGAAAAATAATCCGGTAGTAAGTGC	0.405828	0.345396	0.230611	0.217812	0.336444	0.620341
CGAACAGAGAAAAGCGACGGTTAACAGAAGCGGATAATTATCA	0.547766	0.489216	0.369286	0.491563	0.342086	0.62899
AAAAATTAGCCCTTTATAACTCTCCACACAAGGAACTTCGTTT	0.286984	0.444331	0.447456	0.338194	0.432667	0.418418
CACCATAGCCGTAATCCCACAGGTTATAGGTGGTATTAACCAC	0.379836	0.493657	0.291773	0.345613	0.513848	0.414054
CGCGTCGTTGGAAATGCGGTTGTGTAACACTGGCATGGTGTAC	0.483221	0.512659	0.456439	0.477009	0.65213	0.667518
TAATAACCCCATCAGGAATCCGACCAGATTCGGGTGGGTATTA	0.405828	0.571903	0.232409	0.469448	0.603677	0.763994
CTTCGCTAAACAAGCCGTAAGCTTTATTTTTGGCGCTATAGAC	0.688182	0.327097	0.171948	0.35989	0.258789	0.846901
GCATTCCCGCCTGCACGTAATCAAAATTCCCGGCGACCATGTT	0.70223	0.211519	0.368835	0.38957	0.857018	0.998052
TGCCAAAATTAAGATCTTTTGTCGCGTCCCAGGACAGTTTTAC	0.304702	0.580822	0.599941	0.561603	0.177407	0.554949
GGAACACGTTGCGTTAAAACAGACACAATCTGGTCATTTAAAT	0.526163	0.426546	0.419327	0.400196	0.530269	0.592212
CAGCTGATATTTACCGTTAACAAACATCGCCGGAACGCCACGC	0.48091	0.320014	0.632259	0.435409	0.199839	0.661034
GATGCAGATATCACAATTCCGGCCTCTGCGCGGAAGGTACGCG	0.373249	0.713876	0.751669	0.711608	0.172356	0.661034
CGATGGCTTGCGACATTCCTGACAACGTCAGGGCAGCCAAACC	0.49806	0.480301	0.612124	0.551764	0.611535	0.755454
CAGAGGACAACCTCGTGGCCATTTCTTGCCAGGGTGATGGCAA	0.637907	0.499207	0.590493	0.672358	0.452163	0.52864
CCCAGCATCTGGCTAACATAAAATTGCGCATGGCGCGAGACGC	0.520044	0.11517	0.830062	0.455615	0.383957	0.846901
TCACGTAAATAGAGCAAATAGTCCCGCGCCTGGCTGGCGGTTT	0.482252	0.402023	0.89734	0.704512	0.110186	0.629956
TAAAAAGTTAATGGCACCTTACCGCTATGTAGGCTGTAGTCTT	0.581978	0.583255	0.229277	0.575462	0.233574	0.591318
GTACATTGCTCTTGACCAGACCTGTGTACAAGGCAAGCACTGG	0.512121	0.476102	0.398169	0.499978	0.484458	0.629956
TGGTGTCCTGAGACATATCAGCGATGGTATCGGTCAGCACACT	0.298434	0.551992	0.326798	0.386447	0.500296	0.772097
CTATCTGGCAAACCCGAAGGAGGTGTGAGATGGGAAGTGGATG	0.586593	0.529841	0.37087	0.617029	0.607185	0.548236
GCGCGTCCATCGTCAATAGCAGTAACCACACGGCCAACAGGCT	0.49806	0.413822	0.538547	0.460595	0.365962	0.922203
CCGTCGAAAGCCCATCATCCGCGCAATATGCGGTGCCATTAAA	0.510349	0.815546	0.217142	0.595629	0.429833	0.792336
GACCAGAATCACTATCCGGCGACGACCGGCAGGATTCAGCTCA	0.363467	0.744276	0.830649	0.835513	0.410969	0.378983
TCGGCGCTTCCATCGCTCCCGGACCACAGCCGGTGCAGATATT	0.602175	0.71935	0.587909	0.794606	0.59097	0.792336
TAAAACGCTTTGTTATGCTCTTTCTCCTTCAGGTGCGCCAGCT	0.335138	0.3554	0.491891	0.362693	0.670072	0.578171
TGGCTTCACCACGGGTGATAATTTTCATAATGGGATACCTCTG	0.67488	0.11517	0.253582	0.275881	0.533313	0.548236
GCAACATCGCATCGACAATATGACGGCGATAGGCGCGCAGCAT	0.495063	0.39066	0.632259	0.518309	0.652331	0.814903
TCAATACCGTATTCCACGCCCGGAATATCCGGGTGGCTCGGAC	0.435504	0.706847	0.307557	0.603855	0.614301	0.701268
GCCTTGCGGATCTTCGCCCATATCGCCCGACGGATGCGCGCCA	0.605973	0.443104	0.662345	0.724252	0.762767	0.62899
TTTGCAGAAATAATCTCGCCTGAACTGAAGCGGATACCGACGG	0.277369	0.577062	0.405962	0.43968	0.278995	0.62899
TATCATTCTGCGTACATACGCAAGCAGCGCAGGCAATCAAAAT	0.467985	0.68751	0.80153	0.704679	0.41885	0.629956
TGGCGTTGTTTACGTAGGTCTGATGGTGTTTGGTGTGGTGGAT	0.420804	0.446619	0.456439	0.459078	0.34011	0.614977
CCGCCAGCGTGGCTGGAATGCGCACTGCAGCGGTGCTTTCCAG	0.638471	0.690077	0.59096	0.774324	0.668096	0.792336
TTTTTAACGGCAGAATTTCATAACTTGGTCCGGTGACGAACGA	0.341305	0.27595	0.516903	0.270476	0.619076	0.792336
AGTTGGGTTTTTAACAGTAGTGCAAGCGCCTGGCCAATACCGC	0.332535	0.43549	0.89734	0.571653	0.4352	0.755454
CATCACGCCGCTTTTTGATGCGGTATAAGAAGGCACACGGATC	0.371911	0.543754	0.20633	0.320377	0.931422	0.629956
TCCAGCGTCACCGCCAGCGCCAGCTCTCCTGGGTGAAGATAGA	0.758543	0.739436	0.44863	0.921215	0.631556	0.701268
CGTCACTATATATGCTTCACGAGGATAAGGCGGTTTCGTTGGC	0.35858	0.583615	0.327774	0.420268	0.156898	0.679641
CCGCAACAGTACAGATGAACAAACTGACAAAGGGATAAACCAG	0.432726	0.354	0.43825	0.373197	0.42292	0.507288
CAATAAAAACTCATACCGAGTCAGCGCTAATGGCGTGTCAAAC	0.38902	0.558074	0.419355	0.561421	0.355493	0.846901
TCGCGAGCTGTTGTTCACTCAGTGCGGCAGCGGAAATGACGTC	0.396224	0.571991	0.669506	0.647669	0.575204	0.661034
CTGTGCAGCGCCAGCTCGTTTTTCATCATCAGGCCAGAGAGTG	0.616057	0.348363	0.386705	0.448693	0.775531	0.72033
TCGCCATCGACAGTTGCTGGGCGGAAACCAGGGTAAATTTCCC	0.581616	0.732941	0.410748	0.724612	0.457983	0.512889
CGGTTGCGGAACCCAGCGCGATACGCAGTACGGCAGCAATCGA	0.652941	0.615645	0.36526	0.743931	0.762767	0.846901
CGTTACCAAAGGCGACCGGGGTGCGTAGCGTGGTGATACTGAC	0.762515	0.775114	0.594721	0.95977	0.438849	0.614977
TTGATGTTGGAACCCACCTGACGCAGTGCCTGGGTGGCGCGGT	0.544436	0.642877	0.697453	0.785091	0.560096	0.569209
ATTCTGGATAGGTGATGAGCCGACACAACCAGGAATTAATGCC	0.514744	0.652944	0.542862	0.652385	0.317321	0.418418
TGGTTATTGGCGTTTTCCCAGCTTTCGCAGCGGTGTAGTGCAC	0.505214	0.509602	0.751669	0.625302	0.403937	0.792336
CACGAAGTTGATTTGGCCACCAGTCGCGAGTGGTTGTGCCCGC	0.491742	0.543781	0.733007	0.720853	0.437874	0.48056
TACGGTAAACTCCATCTGCCGCATCGTGCCCGGTAGACGCTGA	0.405828	0.721214	0.697453	0.794542	0.294227	0.620341
TTTCCATCTTATGCCTCACCTAAATAGGCACGGATCACGTCCG	0.544326	0.271443	0.552789	0.478141	0.239787	0.62899
GTTTCCAGACGGGCGATTCGCCGCTCCAGCTGGTCTTTGGTGT	0.678873	0.79829	0.669506	0.904691	0.540161	0.592212
ACCGATGAGTGTGTAGCTATCGCCAAACCGCGGCAGAGGTTGA	0.537331	0.530319	0.600028	0.581472	0.402815	0.846901
GGAAGGAAGATGTCAGCACAATGACACTTGCGGCGATAAAATG	0.581966	0.412839	0.424401	0.495756	0.39605	0.998052
GAATATCGATATTATCGTGCGTCATCCTTGTGGGTCCTTACGC	0.342699	0.585051	0.512809	0.478599	0.457983	0.569209
TGAGCAATTCCATTACGGTACTACTGGAATCGGCTGCCATGGT	0.458246	0.317985	0.368835	0.336655	0.30057	0.814903
CACACCATTGCTGGTTTTCACTTCCTGTTTTGGTGCGTCTTTC	0.449503	0.465422	0.329645	0.405392	0.454146	0.614977
TTACCAATGACCCGTACCACGCCCTGACGCAGGCTGATATCAC	0.613399	0.71344	0.758995	0.871484	0.281998	0.591318
TCCAGTTCGCGCTGGTTGAGAAGTAACTTGCGGGTACGGGTAG	0.579246	0.333303	0.424401	0.420076	0.681615	0.763994
ACGCGCATGGCGCTGACGTCATTCCCCTGCCGGTCGCCGTCAA	0.687709	0.450765	0.669506	0.735668	0.532008	0.772097
GTTTGGACGTCGAACTCTTCACGGCTTACAAGGTCGAGGCGCG	0.55406	0.648523	0.267012	0.54233	0.628545	0.554949
GCACCACGAACATGAATGTTCTCAGCTAACTGGAATTTGCGTT	0.34393	0.444125	0.377918	0.346317	0.51124	0.459843
GTGCTTGCGGACCAGAGAGAACTTTAGATGCGGCAACACGCTG	0.502222	0.317409	0.372143	0.328797	0.783151	0.846901
CTTACCGCCGCCACGATGAGCGACGATGCGGGGATAAGGCCAG	0.568815	0.713926	0.652341	0.753067	0.931422	0.521086
CTTCAACGTTAGCCTGGAAATCCCACAGATCGGTGTGGCTGTA	0.631895	0.396444	0.372143	0.556231	0.530269	0.792336
GCCGCCACGATGAGCGACGATGCGGGGATAAGGCCAGTTACTC	0.623256	0.719282	0.307557	0.724765	0.631556	0.72033
TAAAGCCCAGAGCCGCCGCCGTTTCGGTGACGGCTTCTTTATG	0.815407	0.626456	0.516903	0.935838	0.609601	0.814903
GAGTATCCGGGCTGGTATCCTGTGCCCAAGCGGAAAATGCCGT	0.534261	0.598167	0.512809	0.63086	0.683372	0.661034
CGGCGTCAGTGGCAGATTTATCCAGACCGGCGGAAATAACGTT	0.544326	0.334102	0.680228	0.545006	0.402815	0.661034
GTACCATCGCCGCAGCTTTTGACGGTAAATCGGAATGCGGGCG	0.736964	0.534543	0.106795	0.5248	0.652331	0.661034
GTTCAGCCATTCATGTTTATTGGCGACGACCGGGTCCTTTCCA	0.373249	0.525345	0.609205	0.496793	0.577354	0.763994
TTCAGCCATTCATGTTTATTGGCGACGACCGGGTCCTTTCCAA	0.381152	0.571881	0.687932	0.531463	0.403937	0.679549
CACCCGCGTCTTCCATCGTGTTAAAGAAGATGGGTGCAATTTT	0.420737	0.320014	0.383864	0.347084	0.78309	0.569209
CATAACCCACATGATCTTCGCGGCGTCCATCGGGGAACCACCA	0.307442	0.890897	0.354702	0.685659	0.640292	0.847314
TTCACAATCAAAATAATGATTGGGATATACAGGTACGCGTAGA	0.122856	0.452853	0.188271	0.116516	0.281998	0.371716
ACAGTACACCCAGAATCGGAAACAGCACGAAGGTGCTGCACAT	0.407987	0.462699	0.612124	0.563266	0.552292	0.578171
ATGCACCTGCTTTATCTAACGGTTCATCGCTGGCGACATAGCC	0.20181	0.533193	0.632259	0.397816	0.69076	0.846901
GATCCGCCATTTCCATCGGCATCTCCTGCCCGGTGCGCAGGTA	0.420737	0.547559	0.669506	0.681581	0.577354	0.792336
CACCGGCGTGGTCACGCCAGCCTGATCGGTTGGCAACGGCGCA	0.706357	0.579832	0.576746	0.771498	0.802061	0.667518
CGATGGTTTGCATATAACGGGCAGGTAACGCGGCACTGACACT	0.171573	0.758708	0.466669	0.482249	0.482619	0.846901
TCTGCTGCTGGAGAAAGTACGGCATCTTTACGGCGAATTATTC	0.405429	0.543754	0.250826	0.369682	0.60972	0.998052
TGCGAGCGCAACTTTCGAGGGTGCGGGCGAGGGCGCATAACAC	0.495445	0.71344	0.739297	0.826862	0.856414	0.922203
ATAAAACCACCATCCCGGACTATTTCGCGAAGGTGTTATGCTA	0.625059	0.264374	0.818531	0.608127	0.552292	0.578171
GCCAGTGTAGCGATTTCACGCTCAGCAACATGGCGCGGCACAC	0.471893	0.624305	0.459813	0.595209	0.376855	0.846901
TTTACTCATGAGTCGCTACCTGAAGGAGTTGGGCGGGCAGGTA	0.615018	0.459395	0.40241	0.539812	0.421788	0.922203
TGGGCGTGCGACTGTTGTCACGGGATTTACTGGCGAGGATTGC	0.468762	0.611051	0.285174	0.465632	0.802061	0.846901
GTTTACGCCCAAGACGCAGCGCCGGTTCATTGGTGAAAACGTT	0.619751	0.853646	0.273321	0.789964	0.857018	0.614977
CGCCTTCCTTCGCTGTGTACATTGCTGTGTCGGCGTGACGAAT	0.70223	0.421575	0.447456	0.581909	0.36283	0.998052
GCACGGCAATCATGGAAAGGTCATCACGAACGGTAATTTCGAT	0.437491	0.446951	0.49551	0.467252	0.495544	0.620341
GCGAGTGCGATAATCGGCCCAGCCGTCGCGCGGGATCCAGCAG	0.434596	0.758708	0.818531	0.864746	0.683264	0.745185
CGCTGAGACGGCGAATCGCTTTTCTGGCCCCGGATGTCAGCAC	0.592421	0.426135	0.750452	0.697274	0.598288	0.62899
ATAAGACCAAATGCAGCGAAAAGCATCGTCAGGCCCAGCATCA	0.615541	0.446926	0.59186	0.608688	0.423788	0.72033
CCGCCGCAAAGAAAGAAACGCAGCGCTGAAAGGTCCGCGGGTT	0.347216	0.793934	0.405962	0.613969	0.527994	0.554949
GTACCACGTCCCATAAAGCTTCAGCGGCGGTGGAAAGTGAACG	0.313331	0.60457	0.830649	0.678736	0.628545	0.459843
TATTGTACAGCGCCCAGACAATTAACACGACGGCATTCGCCAC	0.758543	0.225639	0.612124	0.562362	0.376855	0.846901
TTCGCCATTCAGGCTGCGCAACTGTTGGGAAGGGCGATCGGTG	0.685668	0.542124	0.475092	0.773198	0.432638	0.72033
TCGCCATTCAGGCTGCGCAACTGTTGGGAAGGGCGATCGGTGC	0.805537	0.425123	0.483042	0.746106	0.281998	0.922203
GCCATTCGCCATTCAGGCTGCGCAACTGTTGGGAAGGGCGATC	0.412603	0.688599	0.424401	0.645277	0.762767	0.556597
CGCCATTCGCCATTCAGGCTGCGCAACTGTTGGGAAGGGCGAT	0.42403	0.797802	0.409907	0.670672	0.681615	0.548236
TAAATATGCAGGAAATGAATAAATAGTCGTTGGTAATGTCATT	0.426626	0.0695807	0.609205	0.227891	0.487562	0.414054
AAAGTCACTAAACGCAGCTCGTGCATGTTGAGGATCGCGATCG	0.635051	0.642877	0.459813	0.693341	0.376855	0.378983
TCATTTTTCACCGTCATGATGTCTTCAAATTGGTTTTCTGGAT	0.568815	0.378091	0.313889	0.399929	0.320034	0.48056
TGGTGAGCGCCAGGCGCTTCATGATACGAGCGGAAAAAATGGT	0.805537	0.308596	0.579879	0.574809	0.826976	0.661034
CACCAATTTCCCAGCACTCCGTGTAATCGAAGGTCATGCCGAT	0.651402	0.511553	0.443891	0.603231	0.30057	0.554949
CCATTTTGCCGGTGCTTTTTGGTGGCGTGTCGGGCAGGAAAAA	0.579246	0.499795	0.629374	0.683752	0.609239	0.922203
AAGACTCTTTTTTGCCAGAACCGGAGCGCCAGGAGTAATCACC	0.527015	0.588925	0.89734	0.808301	0.278995	0.520404
TTTCATAGCTTTCCAGCCAGGCCGTTCCGGCGGAGGTTCCGCG	0.564882	0.71344	0.662345	0.847931	0.381758	0.743096
TGTTACCTGACTCACCGCATTGGTGTAGTAAGGCGCACCCCAG	0.637907	0.479595	0.161593	0.519492	0.500296	0.814903
TTTTACTTCGATCATGAAAGTCCTTCACTTCGGCATGAATAAT	0.334376	0.38803	0.424401	0.340542	0.603567	0.846901
TTATCGATAAGTTCGGTATGTTCGCATTCAGGGTAGTTAATGC	0.586979	0.564337	0.273321	0.496793	0.237932	0.512889
TCAATTTGGTTTACAAGTCGATTATGACAACGGACGATCTTGC	0.332535	0.304754	0.43825	0.27073	0.423788	0.772097
CGCGATATCCTTCATGATGTTCTGGAACTCAGGATCTTTCGCG	0.358045	0.480301	0.40241	0.372585	0.317321	0.378983
AAATTTCCAGCTCCGGTAAAGTGGGTTTCAGGGTGTGAATATG	0.638674	0.478942	0.310187	0.520983	0.500296	0.701268
CTGCTGGTGACGTGGGTTTTCCCAACCAAAAGGTTGCACCAGC	0.67488	0.416211	0.425346	0.57824	0.533313	0.439505
GGTGGCCCCAGATCTCTTCACAACGGTGTTTGGTGTTGGCGAA	0.376229	0.54783	0.456439	0.466913	0.607049	0.614977
CACCCTGGGTAAAGGTGTCGCCGATCTGAATGGTGCCGTGGTT	0.449503	0.673645	0.405962	0.595699	0.510748	0.614977
TCTTTAATCGGGAACTTTCATGAAAGCACCAGGCTTGCCCGCC	0.432813	0.328851	0.697453	0.449376	0.489154	0.591318
GTCTTCCTCTTCATTCGGGCTCCACAGCAACGGTGATCCAACG	0.483968	0.645256	0.469552	0.673952	0.462872	0.792336
CGCCGGTGATAGTGCCGGTCGTCCCCATGCTGGAGACAAAATG	0.706459	0.647761	0.595513	0.850021	0.418127	0.558554
GCCGAGCAACTCCCCTTTCAACGTATAATTCGGGTCGAGCGGT	0.500501	0.442075	0.106795	0.333344	0.640692	0.763994
AGTGTTGCGCCCAACGCAGACCTGCCTCTTCGGCAGCCTCGTT	0.707075	0.578517	0.369286	0.696569	0.856414	0.846901
AAATGCTGCCGAGTAGTTGGTTTCAGACGGTGGCGGGACATAG	0.381934	0.432374	0.687932	0.47189	0.69076	0.846901
CGATCAAGGTTTTAGTTTCGCGATCTTCGGTGGCGATTTTCAC	0.242586	0.649297	0.582337	0.489264	0.383514	0.846901
TCTTTGAGTTGTTCCCAGCGTTCTGGTGTTCGGGCTGGTGCCT	0.529771	0.621148	0.456439	0.633919	0.415185	0.922203
AGGATGATCGCGCTCTTTAATGACCAGGCACGGCAATGCAGAA	0.599513	0.354611	0.552789	0.550203	0.58614	0.846901
AATTTTTCTGCCAATAGACATTATCAAGTGAGGAACGCATCAC	0.373735	0.26689	0.424401	0.242265	0.41885	0.418418
TATCGGCATCGACCATCTGGCCCATCAGATAGGCATTTTCCCG	0.498874	0.610972	0.372143	0.576611	0.593848	0.629956
CGCGACCATCCTTATCCAGCACCACTACAGCGGAACTTTCTTC	0.35721	0.611255	0.36526	0.451421	0.51042	0.661034
AATCGGGTTGGGCGGCTGAACACCACCTGCAGGGGTTAATCCG	0.815407	0.499417	0.669506	0.828815	0.560096	0.629691
GCAGCAGCGCGCGTACGGAAATCCCCATATCGGCAATGAGTTT	0.713563	0.435817	0.217142	0.524889	0.826976	0.846901
GTCTTTCAGTGACTGTTGCAATGGCTGTGAGGGAGAATCTTTA	0.452415	0.626165	0.428302	0.576408	0.402815	0.647906
CGAGGAAACCAAGAGCAGCCATATCGAGAATGGCGTTAGAGAA	0.482252	0.44128	0.383864	0.486515	0.4352	0.846901
AACTCTGGACGAACTCTCCGGCGTCGAAGTGGGCGCGGCGATA	0.413422	0.799213	0.40241	0.682853	0.533313	0.922203
GACCGTAGAACAGGAGAATTGCGGATAAAGCGGCAGCACCACA	0.487481	0.571881	0.250826	0.417118	0.212881	0.846901
CCGTCGTCGGTTACGATGATCTGCACATCAGGGTGTTGCGCCA	0.371449	0.49852	0.40881	0.428044	0.709771	0.701268
AACTTACTGATGCACACACGCGCTGAGGTCCGGCCATACCCGC	0.618208	0.793934	0.481474	0.808261	0.402815	0.922203
CATATGGCGAGTCAGTTCAATACGGTCGGACGGCACCAGGCAT	0.452415	0.473437	0.558032	0.521817	0.762767	0.846901
GGACATAAGAGATGATTAAATAGAGCACCGCGGCAATGCCGAA	0.326952	0.243274	0.707175	0.332457	0.212881	0.846901
CGACAACGGCGCAATATTACCAAGCGTTACAGGTATTCGCTGC	0.352938	0.487292	0.40913	0.373643	0.780474	0.371716
GGCGCGGGTTCAGCCAAGCGGGAGGCGCTACGGCGATTGATCA	0.580954	0.745154	0.594721	0.85206	0.517872	0.998052
CGGATAATTTCCCGAGGATGGACTTCAACATGGTTTAGCGTGC	0.693888	0.390717	0.459813	0.5843	0.177407	0.48056
CAACAACCGATTTCACCAGCTTCACGTTCTCGGCAAACGGGAA	0.457287	0.509103	0.40241	0.529457	0.595055	0.846901
AGTATTGAAAACATCAAAAGGTGCCATGTAGGGATGGCGATTT	0.373249	0.598515	0.229277	0.445733	0.320034	0.521086
ACTTTCTTCTTCAGGTTCACCGGAATCAGCTGGTAGTTAACCA	0.444353	0.603239	0.570036	0.607424	0.38101	0.414054
GATCGAGGAACTCAAGATGGCGACCATCAAAGGTGACATTACC	0.415434	0.71777	0.273321	0.540122	0.36283	0.578171
GGCCAACGGCTTAATAGCGCCTGCAATACACGGGCGGTTGTAC	0.169014	0.75708	0.229277	0.448946	0.780474	0.922203
CGTTTTCACGCGCTAAATCGGTAATAGTCACGGTGCTCATGCT	0.50523	0.407535	0.390421	0.368234	0.631556	0.792336
AGCGTTGATGCTTCATATTCGCCGCCCTGACGGGTACGTATCA	0.294571	0.788401	0.484902	0.615873	0.421788	0.763994
CGTACGGTCCAGGTATGACGACTCAGCTGACGGAAGTCGATAT	0.380628	0.533417	0.570036	0.534252	0.618986	0.661034
GAAATTATTTCGTTGTACCCACAGGTTCAGTGGTTTCATTATT	0.488643	0.613898	0.405962	0.559502	0.110186	0.48056
CCATGCGCAGTACGCGCCCGATATGGTTGGCGGCATCTTCGCA	0.767503	0.443104	0.542862	0.698063	0.775531	0.846901
CGTGATTGCCCCACCGCCTACGTAGACAACCGGTTTTTTTGCC	0.777139	0.425785	0.456439	0.625986	0.609239	0.679641
AACAGCCAACTGGAGAACGCGAGATGTAAGCGGGTGTCTGCCG	0.429033	0.644718	0.377918	0.52512	0.560096	0.763994
TACGGCAGACATATCATCCTTACACTTCATTGGTTAATGAAAT	0.17864	0.435226	0.273321	0.220062	0.540161	0.48056
CCAGTCATGACGCCATCAAGAATGCCTTCCGGGATTTCATTGC	0.676007	0.428689	0.491891	0.596449	0.421788	0.521086
CGATCTGGCGTGTAATTGCAGTGCTCATAGCGGTCATTTATGT	0.245251	0.639084	0.348752	0.390419	0.783151	0.772097
GCTCTTAACCTGTGCTAAAAAACGAAAGGACGGCATACCATGA	0.475101	0.399863	0.351666	0.397871	0.373381	0.846901
TTCCTCTTCGGATTCAGCACCGACGACCTGTGGGGACGGTAAT	0.407987	0.702248	0.503553	0.647277	0.603567	0.66738
TCCTCTTCGGATTCAGCACCGACGACCTGTGGGGACGGTAATT	0.47219	0.655388	0.503553	0.666065	0.600824	0.643836
CCTCTTCGGATTCAGCACCGACGACCTGTGGGGACGGTAATTT	0.506706	0.689134	0.543877	0.698464	0.575748	0.679549
GGGAAAGCCGACGCGCCAGATCGTAGTTGCTGGTGCCCACAAA	0.878281	0.388233	0.620979	0.727189	0.751762	0.614977
ACCTGACCGTGAATCAAGCGTTCATCAATCCGGCTTAAAACAA	0.349824	0.564337	0.419327	0.38375	0.614301	0.814903
ATAGCGAGGCGAATGAGGTCAAAAACGGATTGGCGCTCATTTC	0.407987	0.348363	0.551871	0.405669	0.670137	0.846901
TCAAGGGTAATTTCCAGAATTGATCCATTGCGGGTCAGATGTA	0.434804	0.295983	0.440173	0.319716	0.373381	0.763994
CAACATAGTCTTCTCCTTTGCAATGGCAGCAGGATACGAAGAC	0.403019	0.464074	0.743062	0.586675	0.353762	0.378983
TCCCCAACGTGCGCCGGCTATTTCACCTTTTGGTTTAATATAG	0.924265	0.266186	0.388611	0.663348	0.530269	0.48056
CAAGGGTAATTTCCAGAATTGATCCATTGCGGGTCAGATGTAA	0.429033	0.364148	0.480297	0.404626	0.257547	0.679549
GCTGTGAGCAAGAAGGTTCTTGGCTCGCCCGGGTGATAACGGT	0.418531	0.514124	0.830649	0.686377	0.588132	0.701268
GGCCGGCACAGCCAGCGGCAAAAATGAAGGAGGCCAGATAATA	0.805537	0.379935	0.491891	0.64385	0.640317	0.72033
CTGCAAAGCAAAGCTGGCCCAAAAGCTGATTGGTTTTGCCTGA	0.557882	0.462608	0.372143	0.619742	0.484458	0.48056
GCAGGAACACCATGTAAAAGTAGAGGTACTGGGTTATGTCTGA	0.335138	0.326447	0.361591	0.247838	0.470929	0.576471
GAACCGCTGCGACCAACCAACACCGCACGTTGGCCTGCTGGCA	0.533116	0.608064	0.629374	0.735146	0.766651	0.755454
CGGACTCGCTCAACACTTTGATGGTTTTGCTGGCGTCGTTCAG	0.468762	0.413076	0.511748	0.420731	0.649404	0.846901
ACCGCTGACCAGTAACCAGCGCTAACAGCATGGCATTTCCCAT	0.401202	0.570589	0.59096	0.595699	0.533313	0.667518
TGCCGCCGATGCCGTTCATCAGATCGACCCCGGCTACGTGTGT	0.692444	0.345223	0.599941	0.639248	0.56939	0.814903
CATCGATCTGCCCATATTGCAGAAAGATCATGGAGACGCGATC	0.361848	0.464242	0.386705	0.374367	0.383957	0.558554
CCGTACCGATAATACCGTTGATTACCGAAAGGGTTTTGCTCGA	0.449043	0.28694	0.505094	0.363257	0.56939	0.576471
GCCAGAATGCGTCCGTTACCGATGCGATTCAGGCGAACCAGCG	0.586979	0.632454	0.398324	0.585451	0.495544	0.814903
ATGAATGGTCATAAAGTCGATTTGCAACTTCGGCCAGCGTGTT	0.217492	0.546157	0.290211	0.321483	0.533313	0.922203
ATTCTGCGAACATTTGCCCGGCAAACGGTCCGGCGATTTCGAT	0.498761	0.650742	0.687932	0.712998	0.681615	0.998052
CATCCCGCTGATTAAACCATGCATCTCAGCTGGGGTCAGACCC	0.241165	0.497219	0.570036	0.40918	0.775531	0.66738
AGCGATCGCTATTACGTAATTCGATGGCGACGGTTTGTGCCAT	0.386343	0.347846	0.739297	0.446686	0.649404	0.679641
CAAATCCGCCAATACCGTAGGTTTCGGTGATGGCGCTGTCGCC	0.449043	0.352043	0.516903	0.482334	0.857018	0.846901
TCATCTTCGCCTAAATGCACGAGCATTTTTCGGTAGAACTGCA	0.305339	0.642877	0.210472	0.383979	0.681615	0.620341
CCGATTGATTGCCCTGTTGATTACTCAGCCAGGTTGAGAGAAT	0.652941	0.27595	0.669506	0.561728	0.281998	0.439505
TAATCCGGCGCTCATTACCAATGATTCTATCGGTCTGCCCTCT	0.294571	0.37949	0.167053	0.190313	0.931422	0.772097
GCGGATTACGAATGCCATAAGACCAGATCTCGGCGCGCGCACC	0.50541	0.366645	0.349591	0.395464	0.481483	0.998052
TTGATCCATATCGATTTCTACACCCAGCCCCGGTTTTTCTGGC	0.403256	0.502775	0.638714	0.58703	0.34114	0.679641
TTTATCTTCAATCGTGCTCACCGTTAAGCGCGGCTGTTTGTCC	0.622403	0.553202	0.649455	0.647665	0.41885	0.814903
TGGCCTCTTTCAACAGCGTTTCGCGGTCGATGGGTTGTGTCTC	0.581616	0.667726	0.59186	0.752685	0.278995	0.569209
AGGTGCTGGTATTATAATCACGGCTGGAGCCGGTATATTTTAA	0.0723491	0.652944	0.649518	0.454388	0.519539	0.620341
TGGCGACTCGCTCACAATCTGGAAACGTCCCGGCAAAATTGCG	0.454338	0.396418	0.687932	0.493018	0.598288	0.846901
CAGCGCCTTCAGATGTTCTTCAGCCGCGTTTGGGGAACGGAAC	0.34704	0.55916	0.677629	0.618035	0.507506	0.66738
TAGTAAGCCGCATAGCCAAAGAATATCCCCAGGAAAATTTGCC	0.501499	0.187412	0.565986	0.379475	0.751762	0.418418
ATGCCAACAATCAGCGCAAAACCGAAGGCGAGGATGCACAGTT	0.742429	0.468768	0.728631	0.760967	0.34011	0.378983
GGGTACCCGCAGAGGTGAGGGCAATCACCATGGCGTCGTTTTC	0.502222	0.515984	0.538547	0.627528	0.857018	0.846901
CACTCTCCTGCTGACGATACTGATACCACGCGGCGCACGCTCC	0.569016	0.231452	0.707175	0.454434	0.500296	0.998052
GTCGATATGACCGGTAGCATCGATACCGTAAGGAACGATGTTG	0.593179	0.377422	0.543647	0.57063	0.21585	0.418418
CACCATTTCGGAGAGTTTTTTACGCGCCAGCGGGCGGCTACGC	0.413422	0.474166	0.669506	0.540063	0.521129	0.922203
ACGTCAGCAGCCGTTTTGCCGTTGATACGCAGGCGGATGTCGT	0.514667	0.648523	0.623653	0.64097	0.575204	0.814903
AAGACGTCCAGCCAGTGCAATTCCGATGGCAGGAAATCAATAA	0.651402	0.500221	0.559589	0.696402	0.533313	0.418418
CAGTTGCAGACGTACGCGGGTGATTTCTACCGGAATGGTGTCG	0.713563	0.466488	0.342877	0.574152	0.588132	0.661034
GCGGGTCCTGACGACCGGATGCCAGTTTAATGGCAATATCCGG	0.711406	0.561714	0.146583	0.5949	0.500296	0.667518
GTGCCGGAGATAGACCCACCAGCGGCATGATGGCCGCAAAAAT	0.458978	0.71344	0.40881	0.715821	0.477402	0.755454
TAATCGAAAATATATAACTGGAATTATACTGGGTATTCATTCA	0.0212796	0.376901	0.187484	0.020026	0.336444	0.512889
GCCTCGCTTTCCTCGCGGCTTAGCACCTTGCGGCAAAAATTAG	0.79064	0.517269	0.512809	0.735668	0.492588	0.846901
AGTTTCGCGCCTGAGCCAGTGCTTGCTTCGGGGCAAAGCCCAA	0.616057	0.523625	0.584996	0.674487	0.994627	0.755454
TAGTTTCGCGCCTGAGCCAGTGCTTGCTTCGGGGCAAAGCCCA	0.616057	0.523625	0.572786	0.660987	0.844516	0.837854
GTAGTTTCGCGCCTGAGCCAGTGCTTGCTTCGGGGCAAAGCCC	0.616057	0.593032	0.469552	0.72697	0.681615	0.847314
CGGACTTTTACGAAACATCTTGCGAGCTTCCGGCCAGGTACCA	0.518337	0.569281	0.572786	0.543223	0.151236	0.922203
CTTCACTTAGCGCAGAGAAATTTGCCATCCCGGTACCAAAATC	0.668782	0.379935	0.494715	0.537855	0.357029	0.620341
GGAAAATGAGACGACATTGCGGAATTGCTGCGGATTATTGTTG	0.509692	0.571881	0.59096	0.605355	0.383957	0.62899
CTGATCGCCAGATGCAGAGCAGGCAGCTGCAGGAAGATATTCG	0.548585	0.650406	0.743062	0.755904	0.783151	0.418418
TCATCAGTTGCCCTTCGTCTGTTACGCCAATGGAGCTGACCAC	0.622403	0.368625	0.590493	0.618973	0.437874	0.558554
CGCCAATGATCTCACGCGTCACATAATCATTGGCATTCGCCAG	0.687709	0.371162	0.235331	0.480625	0.242802	0.667518
TCGCGAATATTCGCCATCTGCGAACCGAGGTGGAAGTGCAGTA	0.623967	0.621148	0.660359	0.77407	0.0678686	0.459843
GATAAATCCAAGAATCAGATTTAAAACAGTCGGTAATATCATC	0.331648	0.202113	0.409907	0.197768	0.365962	0.620341
ACCGGACGAAATCCCCCTGGTGACAGCGAGCGGCGAATATGTT	0.565316	0.518713	0.733007	0.727954	0.51124	0.998052
ATTTACTACGGTCACGCCACGCGGCGGCGTAGGAGAACTGCAG	0.706357	0.85012	0.75646	1.05838	0.565976	0.520404
GATTTCACGCGCCTGCTCCAGTTGCCCACCCGGTAAACGCGCT	0.685668	0.591007	0.620591	0.808325	0.802061	0.620341
GGTGCTCATAAAAAGCTCCTTAGAATATGTGGGCGTTACCGTT	0.403548	0.331526	0.229277	0.249364	0.21585	0.922203
CTCGATTGCAAAACAGCACAGGGAGGCAGTCGGCAGTCATCAC	0.507472	0.529841	0.587909	0.667708	0.521797	0.846901
GACCGGAGCCGTGCCACTAACGTCATACATTGGCCCCTGAATG	0.671022	0.442075	0.229277	0.462627	0.670137	0.755454
CACCGTGTACGTTACCGAAGGACGCTGCGATGGTGAAACGCGG	0.544088	0.629852	0.66224	0.704007	0.410809	0.614977
TTTTCATCATGTTCCCTGTATAAAAACCAGGGGGAGTGATTTC	0.505694	0.172743	0.503553	0.32465	0.242802	0.643836
CTTAACGTGATTGAGAGAGAAACCTATGTTTGGTAAAGGCGGT	0.415434	0.38803	0.293132	0.308492	0.631556	0.414054
CAAGTTACCCGCAATTAACGCCCCGAAAATAGGCACTTGCAGC	0.375372	0.829825	0.171948	0.533596	0.455501	0.629956
GGACGGATCGTTCGGGAATGATTTAAACAACGGCGGCAGGTTT	0.571752	0.189982	0.329645	0.304841	0.58614	0.998052
CGGCACCATTGCAACATTAAAGCATCCGCCTGGGTGGAGGGAT	0.510129	0.329703	0.830649	0.559853	0.403937	0.569209
CTTCTTCCTGCACCGTACCGGTAACCAGCAGGGTATATTCATC	0.558836	0.555491	0.59096	0.678716	0.500296	0.512889
AGCGTTTTCAGTTCATCAGGTGTGAATGACAGGTTCTCTTTCA	0.429756	0.497599	0.405261	0.422307	0.320034	0.439505
TCGCCAGCGTCTCGCTGCGCATGGTGACAAAGGCTTCCGCCCG	0.668782	0.646434	0.43825	0.742592	0.668096	0.591318
ATACGCTCATGGTTAAAACATGAAGAGGGATGGTGCTATGAAA	0.334373	0.393154	0.43616	0.365843	0.383957	0.614977
TATGCGCAAAAATCATCAGTCGCAGCGCATCGGGTTTATCACT	0.326952	0.624305	0.652341	0.635313	0.527994	0.763994
CCGGCTACGCGGTTGTATTTCGGGCTAAGTTGGATGTAGAGCA	0.426086	0.636689	0.226387	0.455993	0.643452	0.421612
GCTGTAAAGATTTTCAGACTTACTCATGGAGGGTTCCTGATTC	0.36395	0.346864	0.354702	0.319893	0.278995	0.576471
CGCTGTAAAGATTTTCAGACTTACTCATGGAGGGTTCCTGATT	0.278449	0.346864	0.515638	0.289651	0.258789	0.52864
CCAGTTCAGCCTCGCCAACCCCTTCCGCTGCGGTACGGATGAT	0.692639	0.534937	0.751669	0.801422	0.588132	0.620341
CTGTGATTCATTGCAATTTTCCCCCCGCCGCGGCGACGGCTTC	0.431586	0.541548	0.902763	0.747818	0.281998	0.998052
GGATTTTTTTCAGTACCTTAACCAGAATGCAGGTGCCAATCAG	0.482135	0.367321	0.480297	0.400695	0.217154	0.578171
CGGGATTTCATCATTGAACGCACTATGCAGCGGTTTGCCACAA	0.358045	0.554772	0.59096	0.495448	0.320034	0.679641
TGCCCACTGGTTGCGGTCAAACTGTAGGTAAGGCGTCATTAAC	0.658109	0.425123	0.307262	0.499588	0.519539	0.814903
ATCATCCGCCTCTAACAGATCATCCATCGGTGGGCGCACCTGA	0.322578	0.419582	0.551871	0.409685	0.857018	0.755454
ACGCTCGTGAGTTGCCAAACCATACTCCTCTGGACTGAAACAT	0.601927	0.368234	0.462713	0.489078	0.631556	0.592212
TCTTCGCTGTCCAGGGCGTAGCCTTGCTCGCGGGTCTGCGCCA	0.70852	0.466533	0.733007	0.794606	0.606573	0.763994
ATTGGGCGTGGTTTACGAATATACAGGTTGAGGATAATAAACA	0.476491	0.159274	0.542862	0.259107	0.802061	0.378983
GCGAATCAACAAAAGCCATCGCTAAACCCACGGCTAACCCGGC	0.48905	0.439586	0.495032	0.540833	0.452163	0.814903
TCGAAGGTGATATCGGTTGCGGGCAAATCGCGGTTCAACACCA	0.443967	0.790909	0.474103	0.657645	0.533313	0.679641
TAGCCTTCATCAGATGAAGATTTAAACACCTGGGCAATGGTGA	0.418093	0.187412	0.535298	0.270476	0.281998	0.755454
GCAGGGAGATCATTTCACCCTGCATACAATCGGCCAGGCCGTG	0.366561	0.582604	0.293132	0.404626	0.36069	0.922203
ACTTTGTCACGCAGCTCGTCGCTACCTTTCGGGAACGCAATAC	0.667529	0.581909	0.416608	0.659809	0.570483	0.556597
CATTTATCACTAAAGGCTCGGTAAAAATCATGGCCAATAGATG	0.443412	0.426574	0.273321	0.357287	0.418127	0.755454
CTTATTAATTACAAGAAGAAAGGGCTTGGCTGGAAGAGTCTTT	0.37053	0.564204	0.590493	0.560923	0.110186	0.459843
CGTTGATGGTCAGCGCCTGATCATAGTTTTCGGCAATAAAGCC	0.805537	0.264396	0.344555	0.483103	0.386659	0.846901
GTGAATGGTACAATCGAGCGGCGCGACGGCGGGCTTGTCCATG	0.483968	0.975355	0.75646	0.932024	0.358548	0.72033
AGATATCCCGGACCTTTTTTCTGTCACGACTGGTGACGTTCCG	0.432813	0.396974	0.609205	0.442945	0.683372	0.614977
AACATACAACACGGGCACAACTCCTTGTTCGGGAAAGTTGTAA	0.733166	0.459395	0.43825	0.633919	0.470929	0.556597
TTGTGACGCACAAATTCGTCTTCAAAACGCAGGCCGTCTTCGT	0.358352	0.396974	0.677629	0.43347	0.701657	0.72033
GCAGAGTTTATGGGTAAATTCGTTATGCGGCGGTTCCTCTTCG	0.416408	0.338396	0.759054	0.483508	0.294227	0.679641
CAGTTTCAGGCATGGATAACGATCATAATCCGGTGCGGCAAAT	0.415306	0.451989	0.230611	0.243597	0.500296	0.792336
CGTCATATCAATCCTGTTTTTCAACCTATTCGGGCAATTGTAT	0.421346	0.348363	0.214376	0.275295	0.21585	0.922203
TTGGTTCACTTTGGTTGCAGAGAGATTAATGGGTATCTTTAAG	0.473742	0.426602	0.106795	0.344038	0.402815	0.512889
GGGCTTATTTCAGCTCTTCTGCTTCCGGTAAGGTCACGTTCAG	0.537844	0.495938	0.543647	0.589236	0.110186	0.554949
GTCATATCAATCCTGTTTTTCAACCTATTCGGGCAATTGTATG	0.444353	0.415823	0.230611	0.306444	0.281998	0.755454
CCGCCAGCGCATTGGTGTAGTTATGCTGCCCGGAAAGTTTCAT	0.452195	0.236941	0.669506	0.467165	0.826976	0.661034
GCGTATTGGCGGGCTTGCCATCTGGCATACCGGGAATAGGGCT	0.635925	0.514278	0.380623	0.654658	0.609239	0.745185
ATGGCCGCTAAACCAGATTTTCCCGGCGCTGGGCCGCTCAATC	0.444353	0.520855	0.80153	0.695456	0.613601	0.837854
ATGGCGATGTATACGTAGCCGCAACTGCCAAGGGTGTCGGCTT	0.339379	0.747919	0.588502	0.680691	0.418127	0.52864
GGCGACTATCACGCCGCTGAATCAAATAATAGGCCGCTTTCGG	0.878281	0.328851	0.0657803	0.481883	0.337529	0.72033
ACGATTATGAAATCTTTCAGTAAAACGAGAAGGACACTTATAA	0.25115	0.299707	0.562305	0.276793	0.21585	0.554949
CCCTGATTTTCGGCATAGGGGAAGTGACGACGGAAGCAATAGC	0.578277	0.534937	0.59186	0.661552	0.177407	0.661034
GGGAATATGTCCGCGACGTAAACCTGGGCGAGGTTCATCAACT	0.808341	0.365662	0.830649	0.823831	0.236556	0.439505
TCATAAAACGATGAAGCGCGCTTATAAAAATGGATATTCTCCG	0.47219	0.55282	0.210472	0.424062	0.539186	0.421612
TAAAATCAACGCCATGACACTTCAGCAGAACGGATACCATGCT	0.56761	0.458472	0.405962	0.556866	0.452163	0.62899
TCAGTCCGACCAGTTCAGAGACACGCAGCCCGGTAGCATACAA	0.454338	0.575742	0.669506	0.653893	0.709771	0.620341
GGTTATCGTAAAGGGTATCATCCAGGTCAAAGGTGAGCGCCGA	0.389971	0.448489	0.43825	0.45064	0.450164	0.578171
CCATCGCGTTTTGACCCGCTTTCACCTTCAGGGCTTGTCCGAC	0.529771	0.510386	0.405962	0.598186	0.699141	0.72033
AAAAATCAGCATGCTCCCCGCCCGTCGGAACGGTCGAAGAGGC	0.544326	0.829825	0.582337	0.890389	0.588132	0.772097
ATTTGACTGGAAGATCCCCGCCGCGCTAACGGGCAAGAAATCT	0.395608	0.941013	0.377918	0.78539	0.519539	0.755454
CCAGTACTTTATCCGCTTCCCGTTTACGATAGGCAATATTCAT	0.600919	0.539327	0.462713	0.591116	0.299424	0.629956
GCTGTGCTAACAATTCAGCAGCCAGTGCGATGGTTTTTTGCGG	0.366561	0.685701	0.66224	0.661437	0.432667	0.48056
TTTCAGTTCAGAGACGACCTTCTCTTTACCAGGCAACACTTCA	0.553343	0.424455	0.361892	0.442429	0.452163	0.629956
AGGGTGTGGTGTGACGATGAATCGCTTCGATGGCGCAAAACAG	0.589524	0.551588	0.477009	0.561808	0.552292	0.846901
TCCGCTCCGGTAGTGGTTGCACGCACGCGTGGGCTGAACAGAC	0.41156	0.729977	0.834689	0.796952	0.683372	0.72033
AATATCGTCTAAATCTGCCATAACTTACTCCGGTTAAGTAATG	0.341305	0.347846	0.342877	0.292894	0.598288	0.679641
GTTTGCAGACGTTGCTCTTTGAGAATATCGCGGCGAACACCAC	0.56637	0.326251	0.416983	0.352213	0.540161	0.998052
GCAGCATCGGGCGGAGCTGCTCCTGCATCGTGGTGGACGGGTC	0.79123	0.579832	0.587738	0.817261	0.56939	0.614977
TTGCAGATACCAGCCTGTGGATGCTTAACATGGAATACCAACT	0.631478	0.516842	0.267012	0.545807	0.370771	0.459843
CGTAAAAATGTACTGAACATGACCGTCTCACGGCCTGTTCTGT	0.322578	0.57953	0.37087	0.471091	0.323854	0.922203
CATTAAACATCTCATCAATTTGCTTCTGGCTGGCGCTATCAAT	0.418093	0.373061	0.669506	0.455178	0.302438	0.846901
CAGGCAGTAGATTGTGTGCTGCCAGATCGGCGGCAATATCTTC	0.388417	0.685701	0.551871	0.641413	0.338231	0.846901
CAGTTGGGTTAATTTTTCCAGCTTCACACCTGGCGGCAGGCTT	0.198372	0.55916	0.535298	0.430074	0.517872	0.846901
CATAAAATCAGTCACACATTGTGCGCGTTGTGGATGCCGCCTG	0.550133	0.578327	0.632065	0.657447	0.281998	0.421612
CGACAGTTTTCCCCACTTCGGTATCCGTTCCGGTGACAAAATA	0.597291	0.461821	0.61287	0.613955	0.355493	0.792336
CTTCTGCATAGCTGAAGACTTCGCTCCACCAGGCCGCTTCCTG	0.545988	0.562623	0.620591	0.64365	0.435598	0.72033
ATCTGTAATTTCTAACTCACCACGTGCAGACGGCTTCAAGTTT	0.295718	0.628457	0.570036	0.562165	0.110186	0.814903
GGTAAAGGCTTCGGTCGCCGTCGCGCAGCCGGGGCAGACGGTC	0.697871	0.834244	0.669506	1.03299	0.532436	0.837854
AGCCGCCTTTATTTTTAACCACGTCTTCCCAGGTAACGATACC	0.149104	0.614432	0.483042	0.40188	0.400948	0.371716
CATGTTTCAGCCTCTATTGATAGATAAAACCGGAGACAAACCA	0.339608	0.240605	0.344555	0.129249	0.41885	0.743096
ATGGGCGTTAAACGAGTATCCCGGCAGCAGGGGATCATTTTGC	0.506968	0.690879	0.557505	0.68337	0.481483	0.521086
AGATGGGCGTTAAACGAGTATCCCGGCAGCAGGGGATCATTTT	0.394029	0.525848	0.743062	0.604616	0.780474	0.629691
ACCAGGGTAACAGGCTCTGGTGCACGCATCAGGGCATCCCGAA	0.616057	0.63044	0.575576	0.744656	0.373381	0.72033
AACCAGTCGACGCTAAAACCCATTTTACTAAGGCCCGTTTTGA	0.50523	0.410647	0.161593	0.316293	0.610649	0.72033
CGGCCTTCGGTCAGAGTCACGTTGTACCACTGGTTGATCCCTT	0.424138	0.560552	0.535298	0.516775	0.600824	0.48056
TACCCAGGTCGTAGCTGATGCCAATACTCAAGGTAAGCGGGAA	0.516646	0.446339	0.390421	0.439627	0.496759	0.371716
GTCATTGAGTTGTTTCCACCACTGCGCCTGCGGCCAGCCGGAG	0.457287	0.611255	0.669506	0.72512	0.402815	0.922203
AACAGCTCGTGCAGCCAGTACAGCAATCATCGGACGAATACGT	0.707222	0.501615	0.235331	0.561267	0.598288	0.772097
CGGTAACTTCTTTACCGCCATGCGTGTCCCAGGTGTCGCGGTT	0.470244	0.646434	0.599941	0.720747	0.415185	0.578171
GTCAGGGAGAGAAGTATGAAATTATTGCAGCGGGGCGTGGCGT	0.29233	0.181202	0.59096	0.20729	0.477402	0.847314
TATGCTGATAGCGCACTACCAGTAAGTTAAAGGCTTTCTGATC	0.755856	0.380713	0.285174	0.461243	0.21585	0.591318
GCGTGTCGAATGGTGCATATTTATTCGCACTGGCGGCGTAGTA	0.619557	0.0695807	0.777382	0.426298	0.492152	0.846901
GCTTCCGTACCGACGTATTCATTGAGTACACGGCTAAATAACC	0.599369	0.328851	0.398169	0.378392	0.595257	0.814903
GTATACCCTGCTCCATTTCCAGTTGCACTAAGGAATTGAACGG	0.412603	0.480301	0.36526	0.452373	0.609601	0.418418
GTAGCGGTCGGCGGCGAAATGCAAGCGGTAGGGATGATGATCA	0.86523	0.443472	0.543647	0.765529	0.709771	0.521086
GGTGAACGGTAGATTGCTGCGAAAGTTTGCTGGTTAAGGCCGT	0.47219	0.563086	0.511748	0.542819	0.614301	0.48056
ACTGCTGCATTTTGTGACCTTTCAGCTCAATGGCTTTATTGGT	0.396224	0.443803	0.405962	0.453308	0.487562	0.629956
GCGAACGAGAATTTCTCGTGCCACCAGTGCAGGCACCAGCCCC	0.32433	0.676441	0.587909	0.648859	0.580156	0.629956
TGGCAGATAAACTTTCTTTATAAGAGTCTGGGGCGATTACGAT	0.344309	0.142319	0.52354	0.187538	0.237932	0.922203
ACTTAATGGTCACGCCCATTTTTTCAATACGGGCGATCTCTGC	0.777139	0.244864	0.249623	0.406971	0.386659	0.922203
AACCGCCTGTTCAAGCAATGCCAACGCACGCGGATAGAGCAGC	0.506706	0.531092	0.777382	0.70208	0.519539	0.62899
TGATCAACCGCATTTTTCAGCCAGGTGAGGCGGGTAGATTTGA	0.290156	0.6417	0.484902	0.507595	0.619076	0.763994
GAATATTGCGGTGGACGGTTCATCAGCTGTGGGGCAAGACGTT	0.657385	0.399517	0.587909	0.618035	0.701952	0.837854
CGCTCTTCATCGCTAAAATATTGATCCCGATGGTCAGCTTCAC	0.50523	0.168028	0.662345	0.386983	0.281998	0.592212
TCGCCAGATAACGGTACATCTCCTGTGCCTGGGCTTCGGTCAG	0.55712	0.427083	0.552789	0.622799	0.172356	0.72033
GAGTAACGCGCCTGATCGAGTAATTTTTCGAGGAAGGTTGGCA	0.47737	0.264374	0.505094	0.353334	0.861187	0.418418
TAAAGCGTTTAAATCCGGTATGACGATAAACGGCTTCAGTGAC	0.479708	0.473395	0.106795	0.344816	0.539186	0.814903
TCATCCCAGGTCTGCGTTACGCCAGCGAAAGGGATAAACACCG	0.63752	0.604179	0.505094	0.710397	0.609601	0.521086
TTTGCCGTCACTGAAGTTAAATCCGCGACCCGGCGCAATACGA	0.430062	0.393485	0.687932	0.509954	0.631556	0.998052
TTGCCGCACAGGTATTAAATAACTCCTGGCAGGTCGCAGTGTT	0.263577	0.264374	0.669506	0.309302	0.640317	0.554949
CGGGTTGATAGAGTGCTCCAAGGCTTCCACCGGTCATCAAATA	0.559234	0.579917	0.516903	0.639025	0.21585	0.772097
TGACGTTGCAGGTTAGGCTGTGAACCGCACAGGTTGCACGGAA	0.463457	0.476991	0.777382	0.661973	0.521797	0.439505
CCAAACATCAGGAGGATGAATGAAACTGCAAGGGGTAATTTTC	0.468848	0.315695	0.59096	0.464233	0.421788	0.629691
ATTTTGCCAGAGTCTGGCCGATATCCGCGAAGGTTTCACGATG	0.502222	0.428713	0.818531	0.715158	0.69076	0.439505
TCCAGTGCGCCGCAGTGGCTGATACCCGACTGGCGAAAACCGT	0.70223	0.453489	0.687932	0.71739	0.856414	0.846901
CCAATCATCAACAGAGGCGTAATCGCCCACGGGATAAACGCAC	0.502222	0.507229	0.620591	0.692955	0.421788	0.521086
GGGCGTCGCACTCTTTGCAACTGGCATCAATGGCGGCCTGATC	0.421471	0.591007	0.273321	0.505516	0.683264	0.846901
AACGCCAGCGCGTCACGTCGTGATAAATCTCGGGTTCCGCTTC	0.707008	0.409935	0.232409	0.471788	0.775531	0.763994
TTCATACACGGTAATGGTCCCGGCATGTGACGGCGGGAATCCT	0.396167	0.732941	0.428302	0.608973	0.649354	0.998052
ATGCCACATAGATGGAAGATGCAGTACCGATGGAAACACCGAT	0.420737	0.511689	0.576746	0.511392	0.236556	0.459843
CGTTGTAATCAGGTTGATGATCACTATCCCAGGTGTAACGCTC	0.444353	0.393426	0.449279	0.401223	0.237932	0.578171
TTTAGTGGCAATCTCTTTAAACGAGACTTTCGGGCCATCCTGC	0.304702	0.406601	0.290211	0.265388	0.607185	0.922203
AGAGGGGTAAGAAGGGCATTACCAGACTGAAGGCGGCACCGGT	0.620378	0.347846	0.390421	0.502434	0.373381	0.814903
TCGGAAGATACGTGAACGCACCGTACCTACCGGACAATCCATG	0.588902	0.621894	0.452924	0.649293	0.172356	0.772097
CGCCGATTTTCTCGCTCAGGTCGCGCCCGCCGGTGCCAATCAG	0.654024	0.740242	0.830649	0.969308	0.177407	0.792336
TTCATGACTAATTCGGGCGCTCACAAAGTGGGGCTAAATATTC	0.551444	0.642877	0.424401	0.661705	0.353762	0.72033
AGACGAGAACTTCTTACACGGTCAAAATAACGGGCAATCAGGG	0.315642	0.553202	0.106795	0.286133	0.415185	0.922203
GTCATAATCGTTGAGATTGCGCGACCACACAGGAAAACGTAAG	0.331648	0.797571	0.572949	0.662945	0.489154	0.418418
CTTCCCAGCAAAAATTTGCGATGTGCCAGCAGGTGCGTCAGAA	0.198372	0.623627	0.669506	0.562815	0.60972	0.578171
TGGTGTCGTGTTTGTAGGTCGGGTATTCAGTGGTCTGGAATTT	0.332535	0.561413	0.405962	0.424083	0.631556	0.592212
ACACCGCTGGTCGCCTTTTTGGCTACGCTACGGAATAAAACCA	0.621168	0.419581	0.594721	0.608422	0.69076	0.661034
TCGCCGCCGGCACGCCACCGATATTTGCCAGGGTTAACCCCAT	0.727317	0.374618	0.588502	0.654176	0.857018	0.576471
ACCCGCTAACGCACCACGAAAGCAGCCGATAGGTGTCCGTAAC	0.671022	0.49223	0.551871	0.742161	0.389916	0.578171
GTCCTGTAACGCAGGATGTAACCCAGCAGACGGTAATGACTGT	0.544326	0.456353	0.570036	0.596137	0.422118	0.620341
GCTGGCGAGAACCGCGAAACGTGGACGTAGCGGAATATCGGCG	0.768471	0.553202	0.548562	0.713901	0.580156	0.661034
CCATATGCACTTTGGTCACCAGCGGACAGGTGGCATCAAACAC	0.457287	0.71344	0.503553	0.693911	0.640317	0.667518
CGCTTTCGTTAAGGCGTACGCCGTTTCGCCAGGATCGGCCACC	0.635667	0.715119	0.739297	0.821694	0.51124	0.378983
CGTCGATGCCGTACTGTTTTGCCAGCCAGATGGCGCGTTGATT	0.421428	0.529865	0.484902	0.553639	0.577354	0.846901
ACGGTGCTGTCTTTTTCAGTTTGAGAGTGGCGGTGTTATCTGC	0.355839	0.390599	0.503553	0.356277	0.606573	0.792336
CTTCCGCGCTGGCATTATTAATGCTGACCCGGGTGCCTTCTTC	0.446091	0.329703	0.599941	0.42496	0.826976	0.701268
CATTCATCGCCAGATAACCAATGCCTGAATTGGCAGAAATGGT	0.294571	0.580966	0.273321	0.384034	0.652331	0.667518
CAACTAATTGGGTTAACCGCTCAAGACTCGGGGCTGGATAAAT	0.415678	0.604161	0.579879	0.567279	0.323854	0.72033
AATGCCGAATTGCAGAAAAACACGTTTTTTAGGTTTATCAGCA	0.506706	0.49682	0.210472	0.388296	0.489154	0.439505
TGCTAACTTTCGTGCCAACGCCGATCCTGCCGGGCCGAGGCCA	0.727317	0.686572	0.669506	0.843929	0.299424	0.922203
TGCCGTCCATTAAAATCTGATGACCAGAGGCGGATTCGCCCAG	0.22625	0.468029	0.44863	0.339271	0.365962	0.62899
CATAAATAGCATCGGCATCTTTCTGATCACCGGCGAACAGGAA	0.623967	0.377165	0.405261	0.463156	0.398192	0.998052
ACCTGCTTGCTAAGCGCAAATTCAATAAACTGGCGCTGATATG	0.628666	0.255666	0.285174	0.305362	0.611535	0.846901
ACCATCCCGGTAAACACCTCTCCGCCCTTTTGGAACAGCCCGA	0.355631	0.657175	0.388611	0.567105	0.783556	0.459843
CTGGTGTAATTGCCTTTGGCTTGTAGATCGAGGCACTCAAAAC	0.502607	0.487292	0.568105	0.550203	0.257547	0.629956
ATGCAGAAAGCAGAACCGCTACTGCAATCGCGGGAATCCCGCG	0.512121	0.578282	0.474103	0.591551	0.429833	0.745185
TGCAGAAAGCAGAACCGCTACTGCAATCGCGGGAATCCCGCGC	0.566125	0.482746	0.632259	0.646298	0.492588	0.556597
TTTTTCCCAGAGCCTAACGACTTGCCATGACGGAATGCCGGTG	0.429748	0.621148	0.40881	0.5843	0.609601	0.661034
CGACTTCTGCATCCGGGAAGGCATAAGCACAGGCAATGGCGAT	0.62511	0.400099	0.587909	0.610659	0.588132	0.629956
CCGCATCAAGTGCTGCCATGCAGCCTGTACCGGCCGAAGTAAT	0.707222	0.629614	0.398169	0.720159	0.41885	0.922203
CGGCAAGGGTTGAGATTTATTTACCGCTACTGGCAATCCTGCT	0.331648	0.239541	0.535534	0.291062	0.470952	0.667518
AACATGGTGACTGTACGACGCACCCACAGCGGGATATGAAAGC	0.54056	0.730519	0.587909	0.734032	0.533313	0.521086
CTGAAGGATGCTTGCTGTCGCTATTATTATCGGTAACATCGAT	0.561407	0.439586	0.0657803	0.306998	0.51042	0.620341
TTCGCTCCATGCCCAGCTCTTATAATCCACCGGCCACTGACCA	0.758659	0.142319	0.516903	0.463909	0.365962	0.922203
AGCAAATATTTCCTGATAGCTATCGGTATCAGGAACCAGGTCA	0.405828	0.486254	0.359363	0.372643	0.0678686	0.418418
CTGCCACATTAACGTGGAGAAGCGTTTATTGGGACGTCCGGCA	0.602637	0.562623	0.106795	0.465632	0.302438	0.679549
AATCACGATGCGGGGGAAGCTCCGGCTTGTTGGCGAGAAATTT	0.7201	0.682012	0.424401	0.83873	0.606397	0.846901
CGATTTCATCAGCGACTACCCGCAATTTGTTGGCAACCCAGCC	0.615018	0.673435	0.329645	0.617325	0.398982	0.667518
CGCGCCATTGTTCAAATAAACCTCGAAGCAGGGCTTTGGTAAC	0.278449	0.514696	0.469552	0.379652	0.454146	0.72033
CGCAGCAGGGTACTTTTGCCACCACCGCTGCGGCCCACCACCG	0.242586	0.676441	0.751669	0.646082	0.609601	0.922203
ATCGTTGAAATCACGATGCGGGGGAAGCTCCGGCTTGTTGGCG	0.495063	0.778652	0.536172	0.762004	0.320034	0.814903
CGCCAATGACTGAAATTTTTTCACAGCAATTGGTACGCCCGCT	0.278449	0.36247	0.480297	0.283881	0.418127	0.414054
CAGACTGCCACTAATGTTGATCATCTGGTCCGGCTGAACTTCT	0.309468	0.367154	0.516903	0.313373	0.607185	0.814903
CGTCATAAAGATGATTGAGCAATTGCTCGCGGGAGAACACTTT	0.34393	0.443472	0.733007	0.527884	0.258789	0.647906
CTTGTTTCGTCGCCCCTGGGGCTGCACTCCGGGAGTCATTGCG	0.766045	0.761274	0.481474	0.940794	0.51124	0.647906
ACCAGCGAGGATCCACGCTTCGGAAGCAGTTGGCAGATCCGGT	0.568815	0.501615	0.587909	0.677754	0.681323	0.667518
GACCAGAATACGAGCACCACTGGCACCGATAGGATGCCCGAGC	0.687709	0.612508	0.551871	0.780725	0.237932	0.378983
GGCAGACCAAACAGAATCGGTTCGTTAATCTGGAAGATGCCGG	0.34704	0.646357	0.230611	0.39457	0.423788	0.459843
GTTGAGAAACACCGACCCGGCACCTACAAAAGGCTCAACCAGA	0.659222	0.71344	0.329645	0.732887	0.461455	0.591318
CTGAAGCAATAGCACAAGCCAGAAGAGCAAGGGTAAACGCAGG	0.521484	0.55916	0.469552	0.610285	0.495544	0.512889
GGTGGTGCTGCTGGTCGGTGCCAGCCCTAACGGACAGGCTTCT	0.637907	0.702514	0.327774	0.747263	0.60972	0.772097
GGCGGAATGCGTCGGCATCTATGTCAGCACCGGAGAAATCACC	0.712221	0.335846	0.587909	0.571153	0.495544	0.743096
TCTGCTTCAATCATCCTTTACCTCATAACGCGGCGCGTAGGGC	0.405828	0.366645	0.466669	0.346577	0.320034	0.998052
ATTTGTCATGCGCCAGTCCGTGATGGCGTACGGTACAAACAAT	0.706459	0.57953	0.623653	0.774149	0.421788	0.620341
TTCGTGCCTACCCCGTTCACCCAGATGTTGTGGATGTTTTCCA	0.659318	0.550376	0.459813	0.6385	0.513848	0.421612
ATGCGCCACACCAATGCTGACGGTAAAGCGTGGTAAGCCCGAA	0.567801	0.511553	0.649455	0.60917	0.555644	0.414054
TACACCTTTGAAACGTTTGAATACCTCTTCAGGATCGAGCGTA	0.454612	0.354611	0.383864	0.325451	0.451335	0.378983
CTGGTTACCCGAGCCGGAGTTACTCATAGCCGGAAGCGTAGCG	0.743756	0.346864	0.38594	0.529266	0.455501	0.661034
GGGCCTTCAATCAACACGTATCGTGGCCGCTGGCTTTCGATTA	0.476282	0.473395	0.89734	0.724706	0.320034	0.629956
GCGACCCGAGTACCATGCACAATGCGGTAATGGCGGTATACCC	0.405936	0.526823	0.361892	0.535975	0.681323	0.846901
AACGACTTTAATTTTTCCGGAATCAACGTAAGGTTTTAACACT	0.273151	0.504185	0.454982	0.382725	0.258789	0.439505
CAGAGAACTGATCGAAAATGGCGGGTAGATCGGTGACAAGTGA	0.403256	0.705087	0.167053	0.507623	0.437874	0.792336
ACCCGAGTACCATGCACAATGCGGTAATGGCGGTATACCCGGA	0.584205	0.585212	0.391508	0.550159	0.37307	0.620341
ATTAGCATGGTTCACCTACCGATGTCTGTTTGGTTTCAGGCGC	0.444353	0.535502	0.424401	0.478578	0.532008	0.48056
TCATTCCTTTTCTCCATTTTTGCTTTTTCAGGGACGACAACAT	0.405828	0.392473	0.310187	0.33107	0.400948	0.679549
GCGGGCCGATGAGCGCAACGCGCAGCAACATGGCATGAAAACG	0.742429	0.793934	0.459813	0.867785	0.56939	0.667518
ATGGCGCTGTCGCCACGATTGCCGCAAGTGTGGTTGCCCAGAA	0.822291	0.679041	0.424401	0.794917	0.606573	0.48056
GCCAGTGTCACCAGCTGGCTGCCGGAAGCGCGGATCGCCTCCA	0.631478	0.799474	0.649455	0.901087	0.441899	0.62899
GCCCCGCCGATAACCCAGGTACTGTAAACACGGGTGATCGCCA	0.416408	0.450467	0.329645	0.37717	0.762767	0.763994
TTGATATGGGGGAAGAGGCCATTCATTGAGTGGCAGCTATAAG	0.47474	0.517869	0.405962	0.480242	0.487035	0.667518
CAACGGTGTCCCCTTTTTCACGGTAGATACCGGTGGTTGGCGT	0.42956	0.511553	0.359363	0.391986	0.570483	0.792336
CTGTTCAAGAAACGCCGTGCCGGTAAAGTCCGGTGGGCGCGGA	0.761157	0.632281	0.40241	0.731069	0.41885	0.792336
CAGAAAATTGCAGCGCCCTGATTTCATCTTCGGTTATTGCCGG	0.805537	0.365321	0.232409	0.561267	0.323854	0.679641
TGAACTTTCAGCGTATTCTGACTCATAAGGTGGCTCCTACCCG	0.506054	0.461024	0.327774	0.390898	0.320034	0.629956
AGTGCGAGATTATCGTGCAGACGTAAATCCTGGCGAAACCAGA	0.453804	0.488279	0.368835	0.458281	0.36069	0.846901
AGCAGACCATGTTCGGCAAAGGAGAAAACCTGGTTGCCACCGA	0.692444	0.373895	0.421809	0.530125	0.386659	0.48056
ATACTGATTAATGACATTACTATTCCTTTCAGGCTGCGGTAAT	0.349774	0.221295	0.416608	0.199427	0.237932	0.591318
GATAATGCGATCATTGAGTAAATCTTGTTTTGGCTGGTAATGC	0.358045	0.264374	0.329645	0.209532	0.683264	0.629956
TGCCATCGCCACCACTTCGACCGTACGTAGCGGCGCGCCGTAT	0.459637	0.607431	0.548562	0.584013	0.762767	0.998052
GTCACGTTATGCCAGCTCTTACGATTATCGCGGGCGGTATAAA	0.685668	0.388145	0.416983	0.487442	0.257547	0.922203
AGAAAGAGGCCAGCAACACCACCGTGATCAGGGTTAAGGTGAA	0.581616	0.637949	0.386705	0.637375	0.670137	0.576471
GCCAGACCGCGCCATTTTGAGTTACGCGACCGGGGACGCCGAA	0.491742	0.368625	0.758995	0.552002	0.780474	0.847314
ACCGCGAAGATAAAGTCAGTATGGCGTTCGGGGAGAAATTCAA	0.315642	0.469146	0.61287	0.465613	0.39605	0.647906
CAGGCCAGCAATTTTGGTGGCTTGCTTAGCCGGACCTTTCGGA	0.360267	0.646006	0.419355	0.515946	0.60972	0.772097
TTGTTCACTCTTCTTGCCGTGCTCAGCGTATGGGCTGATATAT	0.493215	0.642877	0.623653	0.688537	0.540161	0.755454
TGTTCACTCTTCTTGCCGTGCTCAGCGTATGGGCTGATATATT	0.564882	0.571991	0.434981	0.68116	0.362615	0.72033
CGACCTGCGGCTCATCAGGTTTTTCCGGCTCGGAAAAGAATTC	0.418093	0.400318	0.728631	0.545643	0.783151	0.661034
TGTTCAGTCAGTTGATACTCCACCTGCGGGGGGAGACTTTCCG	0.318243	0.529841	0.830649	0.622944	0.402815	0.647906
TGCACGCAGCTGCAAGCAGCTTAGCAGATCCGGCGAGGCACTA	0.634806	0.497093	0.349591	0.562798	0.766651	0.998052
ATTTTTGCCGCTTCCTGGGTTACATAGAAGTGGCTGGTGCCGT	0.490794	0.368234	0.369286	0.355044	0.783151	0.629956
GAAGTTGCCAGTAAAGCATCTAAACCTTCCCGGCCTGCGGCTG	0.451189	0.264374	0.491891	0.329616	0.607185	0.922203
AAATCAGGCTGACATCAGCTTTGGGCTCGCTGGCAAAATAACG	0.44058	0.578388	0.733007	0.676171	0.532436	0.667518
TCATCGCCACACCAAAACCTACCGAGAAACCGGCGCAAATCAG	0.390244	0.542816	0.447256	0.461202	0.719594	0.998052
CTGCTCACTGAGTTCACGAATCGCTTTCGCCGGGCTGCCGACA	0.452415	0.532129	0.660642	0.598955	0.561143	0.922203
CGTATTTGCTGACCAGCTAAATGACGCTTCAGGATCCGGTTTA	0.636156	0.28694	0.572786	0.509224	0.484458	0.378983
GTGATACGGTCCGATTCATCGTAGTACCAGAGGATGACAAGTC	0.539914	0.401914	0.503553	0.452253	0.614301	0.378983
CGGGTTGCCATCGTAAGCGACATCATGTTCAGGAAGCAGTTTG	0.4512	0.518053	0.43825	0.47921	0.607185	0.418418
TTTCACATACTCATTAAACGACGTCGCCCACGGATACGGTGAA	0.229764	0.644243	0.672108	0.610144	0.392706	0.62899
ACAACTGATCCCGTATCTCCGGCAATCTGACGGCAATGTTAAT	0.510645	0.660161	0.37087	0.584807	0.398982	0.846901
ATACAGCAAGCGCGCACCGACTCTGACAATCGGCATATCCGGT	0.865747	0.558287	0.293132	0.724805	0.611535	0.846901
TTGCTTTCTGGATTATGCCGTCAAAGGTAGAGGCATCAATACC	0.291349	0.534543	0.452924	0.408439	0.41885	0.629956
GTTCGTGGCATCGTCAGCTACCAGCTCACGCGGTTGCAGCGGG	0.569016	0.532129	0.612124	0.673431	0.607185	0.679641
GCACTAAGCAGCGCAACGCGATTGTAGTCGCGGATGACCTTCC	0.75437	0.564337	0.579879	0.714291	0.484458	0.62899
GGCAGAAAAAAGCAGACTACGTTTCAACGGTGGTGTCCATAGA	0.559234	0.425717	0.600028	0.551606	0.217154	0.614977
TCCGATAATATCAGCGATTCACCGCCTTCCAGGATTTCCTGGC	0.623256	0.648523	0.491891	0.702292	0.0419352	0.378983
TTTCAGGTAGCTGAAATACTGTGTCATGATCGGATCATTAAGA	0.341305	0.493358	0.235331	0.295178	0.467303	0.62899
GCGGTTTTAAAACTTTCCAACGCCTCTGAAAGGGTTAACGTAT	0.361863	0.643831	0.405962	0.527695	0.151236	0.52864
CTGCTTTTGCTTTCTGGATTATGCCGTCAAAGGTAGAGGCATC	0.434804	0.38699	0.43825	0.441395	0.527994	0.371716
TGCGGTTTACCGTGGGCATTGATGTAATTGGGGCTAATCCCCG	0.777139	0.322643	0.313889	0.459144	0.294227	0.72033
CTGCGGTTTACCGTGGGCATTGATGTAATTGGGGCTAATCCCC	0.728629	0.382385	0.106795	0.489549	0.294227	0.837854
CACAAATCGCTTTCGCAATCAAACTCTTGCCGGAACCGGATTC	0.570791	0.320025	0.592719	0.46201	0.652331	0.661034
AGGGTAATGCGGTTAATAAAAAGAGTTGATCGGTAGTAAAATT	0.311108	0.306274	0.273321	0.15604	0.495544	0.620341
CCGACGCAGGTCGCTCGACCACCTCACCTGCGGCAATCTGGTT	0.727945	0.548995	0.503553	0.73907	0.69076	0.846901
GACCGTCGCCAAAGAAGTAAGTCTTAATTGAGGATGAAAATGT	0.338684	0.273345	0.313889	0.146573	0.762767	0.378983
TTCAGCCAGTTTTTCCAGATGAAAAGCGGTTGGGTACCCTTTG	0.374969	0.315695	0.75646	0.468158	0.519539	0.569209
GATGACGTAAGTTGCCGACAGAATAATATACGGCGAGCGAATG	0.707075	0.27595	-0.00171751	0.293294	0.481483	0.998052
GCACCGCGATAGACTCACCCAGATAAGTCGGGGTCAGTTTTTC	0.424138	0.403662	0.579879	0.476507	0.652331	0.679549
TTCCCAGGTCATAAACCAGTCGGTTGAGAATGGCAGCATGCCT	0.311108	0.53283	0.383864	0.416307	0.496759	0.667518
TCATTTAGCGTCGGCAGTAAACGGCTTTGTCGGACATTTAGAT	0.692639	0.541122	0.329645	0.624997	0.613601	0.772097
AGCACTTTGCGTTTACCCGCAAACTGACCGAGGGTGACGTCAG	0.415678	0.575787	0.687932	0.603987	0.527994	0.52864
TTATCCCACAACAACCCGTTACGGTTTTGCTGGGTGATACCGT	0.544436	0.505829	0.511748	0.597099	0.555644	0.569209
TCTGGATCCAGCCCATCTCAACGGCCCCCATGGTTTTACTTAA	0.623074	0.648523	0.588371	0.839125	0.365962	0.48056
GCAGGCAAAACTCGATAATGCCGTGCTGTTTGGTGCCGAGGAA	0.415558	0.646434	0.424401	0.5676	0.359263	0.614977
TCACCGGAAGAACAACCGCGACCACCTTTTCGGCAAAATCCCC	0.471841	0.703954	0.311105	0.64048	0.507506	0.846901
TCCAGCGCCGCCACTTCTTCCAGCGTATTCGGGAAACGGACAA	0.512121	0.631053	0.230611	0.485715	0.931422	0.556597
GGCTGTGGAGTGTTCAATGTCTGGCTTATCTGGGCCGCTTCCA	0.396224	0.598167	0.230611	0.385522	0.500296	0.755454
GGCAACCTTTCCACCCAGCCTTTACAGACCAGGCGATCCAGCA	0.620704	0.469539	0.481474	0.615648	0.400948	0.814903
CGTGCGAAGATCGTGAGCGCCGCTAACACCCGGCCAGGAAGTC	0.569016	0.746856	0.535298	0.792481	0.39605	0.922203
AAATCAGCGTGATGTAGAGCGGCGTCAGCACGGTGAACAGCAG	0.377643	0.810915	0.59096	0.696604	0.668096	0.792336
TCTTTCATAGGGATTGCCAGTTAGCCGGCCAGGCGACATACAG	0.552255	0.465275	0.830649	0.734349	0.359824	0.814903
CGAGAATCGCTTCCAGATGAAAAGACATATTGGGCAAATCTTT	0.429033	0.326251	0.217142	0.249726	0.652331	0.755454
TTAATCATTGGCTGTGGAGTGTTCAATGTCTGGCTTATCTGGG	0.651402	0.426546	0.405261	0.511855	0.454146	0.629956
TGTCGATGATGTGAACAGATAGCGTCCTAACGGCGTTTTACCC	0.476282	0.504911	0.327774	0.430898	0.242802	0.998052
AAAGCCAATCACCGTGGCACTGCCGCTGTCGGGTTTCAGTAAT	0.67488	0.700797	0.52354	0.87663	0.432638	0.576471
CGGCATCGTAGGTTTTTGTAGCTCCGTTGCGGGTAATAAAGGA	0.380791	0.517859	0.620979	0.543953	0.450164	0.512889
AACCCGCATCCAGTGAAGCCTGCCCGCGTTCGGCATAACTGCC	0.454338	0.761274	0.677629	0.808292	0.593848	0.846901
AGCGTAAAGGGAGTAGGGGTGCAGATCGCAAGGCTTAAATTTT	0.444282	0.598167	0.66224	0.661188	0.400948	0.591318
AGGTGAAGGTCGTCATCAACGACGGACGTCCGGTGATATCGGC	0.55661	0.646357	0.609205	0.662255	0.383514	0.792336
AGCCATCCGAAAGCGTCAGCAGCAGCTGCGAGGAGCCAAAATA	0.619751	0.621339	0.751669	0.830707	0.575748	0.520404
CGGGTCAGCCACAGACGCGCTAAAGCGACGCGGCGTTGTTGCC	0.582951	0.499859	0.767075	0.737229	0.69076	0.998052
CCCAGTCAGCACCGAACAGTTCATCTGCAATGGCGAGATATTT	0.586979	0.378091	0.505742	0.531743	0.588132	0.846901
TCAGCTTCGCCGCCTGACCTAAATATTTTCCGGCTTTTGCCAG	0.692639	0.218037	0.326092	0.347674	0.681615	0.814903
CGCAATAGATAATGTTTTACCGGAACTGCTCGGTTCATCAATG	0.293793	0.496958	0.557505	0.458339	0.172356	0.679641
TTGTTTAATGGTATTGACCAGCATGGTACCTGGACGAGCATGC	0.318243	0.5758	0.483884	0.472205	0.261632	0.592212
GGGATCTCCAGCAGAGCGTTCTCGACCATACGGGCAATAAACG	0.667529	0.501224	0.330643	0.606611	0.500296	0.922203
CCGCGGCGACGGCTTCGCTAATCACTTTTTTGGTCATCGTCTG	0.673388	0.337551	0.210472	0.430302	0.78309	0.592212
CGAAAGATCCAGGGTCTTCCCTGAGCTGCGCGGCCTATCATCA	0.494875	0.51623	0.751669	0.737879	0.488667	0.922203
CATTAATACCGGGGTAAGAATTAATACCGTCGGCGTTAAATCC	0.479168	0.181202	0.5954	0.341553	0.337173	0.998052
ATAGACCATGCTGCCAATTTCAGTTTGCAGCGGATCAATATGC	0.580954	0.34014	0.59096	0.482249	0.532008	0.62899
ATCAAAGGTTTTTCAGTAGACTCAAGCAGTTGGTTAATCTTTT	0.37053	0.390779	0.587909	0.404855	0.383514	0.48056
TTTTCACCTAACCCGATATCATCGATGTAGAGGAACTCAGTAG	0.565593	0.419768	0.36526	0.407674	0.317017	0.418418
AGCTGTTACTACCCGCCGCTGCCGAAGCCATGGTGCGCATGCG	0.785611	0.743548	0.552789	1.00664	0.233574	0.614977
TTTGTTCAAAACTCACCTGCAAAACTGAACGGGGGAAATATGC	0.524286	0.48037	0.43825	0.491342	0.320034	0.7556
ATTTGGTAATTCAAATTGTTTTCTCTTTAGTGGGCGTCAAAAA	0.278449	0.382144	0.250826	0.178142	0.257547	0.755454
CACTATCGCTTTTGAGCGTGTTCAGGAAGCTGGAAGCATCATT	0.493215	0.476991	0.572786	0.578263	0.649404	0.459843
CCGAGAAACTTCACCAGATGACTGTTGGCCTGGCCGTCAACCG	0.52611	0.407325	0.672108	0.603469	0.299424	0.755454
TGGTTTTACGGGAGATCACCGCGCCTGCGTTGGATTCTGAACC	0.461223	0.869248	0.680067	0.862752	0.481483	0.421612
TGTTGCAGCAACCGTGCGTTGGTATGCCAGTGGGTCAGCGTAT	0.725912	0.368234	0.669506	0.721064	0.60972	0.569209
GCCCTCTTCCACATTTTCCATCACGATCAGCGGACGCTGCTCA	0.293793	0.57953	0.372143	0.399929	0.507506	0.772097
CTCCGTTACGCCAGCCAAGGGTTGAGGGAATGGCATATTGCTT	0.654544	0.482402	0.483042	0.669536	0.481483	0.667518
TTGAGATAAACGTCATTGCGAACGTAGTCACGGATATGCGTGC	0.49806	0.689214	0.390421	0.569458	0.110186	0.62899
ACCAGGTAGCTGTACCACGGAAAAATCGTCAGGATTTCGGTCG	0.437298	0.452863	0.59186	0.48104	0.552535	0.378983
GAAGACATAGAACCAGGTATTCGTACCAAATGGATCGGACATC	0.522395	0.295506	0.425346	0.414801	0.359824	0.421612
TAGATCCCTGTAGCTTTACCTTTAGCGTAAGGGAAACGTTCAG	0.35586	0.345266	0.466669	0.330626	0.609601	0.556597
CATAGAACCAGGTATTCGTACCAAATGGATCGGACATCAGCGG	0.379836	0.387382	0.354702	0.366382	0.423788	0.772097
TACGTATCTTAACGGCTTTGTTCAAAATATCGGTATAAGCATT	0.635667	0.36247	0.0657803	0.339212	0.239787	0.620341
TACTACGCGTTTCTCGTCGCAGCTTTCACTGGGAATAGCAACC	0.492344	0.670586	0.390421	0.607634	0.861187	0.556597
TGGTCTGCCCCATCCTGAATAGCCAAACAATGGCAATGTTCCA	0.493426	0.400099	0.329645	0.392733	0.693445	0.667518
CAGCACGCGTTTGTCGCCATCTTTAATGGCTGGCAGGTAATTT	0.64121	0.266186	0.559589	0.501751	0.861187	0.667518
GTTCGCTTTCAGGTATTTGGCGATTTCAGCCGGATCGTCAGAC	0.290599	0.571881	0.570036	0.491342	0.429833	0.62899
GCGGCAAAGACGCCGCTATTTTTCAGCAAAGGGTTGCGATACC	0.860659	0.255666	0.511748	0.546338	0.278995	0.576471
CCGAGAATACGCGCCAGCACGAGCGTTGAAAGGTTGGTATTGA	0.805537	0.726795	0.310187	0.839434	0.257547	0.439505
GCATCAGCATACCGGTAACAATCATCGGTTTGGCACCAAAGCG	0.555058	0.322643	0.600028	0.513544	0.449185	0.667518
GTCCCCGCTTTCTTCACGATAAAAGAAACCAGGCAGAACAGCA	0.43793	0.255307	0.421809	0.315914	0.670072	0.629956
TTTTCTTTGGTATACGGGTCCGTCACCTCCTGGTATTCCAGTT	0.403592	0.601587	0.569855	0.620269	0.438849	0.414054
CTGACAGAGACTTCACGGTGGATTCAAACATGGCCCAACTAAA	0.56915	0.450765	0.329645	0.484956	0.342086	0.755454
CGTCCCCTGGCTGAGTTCACGCTCAATGTACGGATACATGGCG	0.430062	0.642877	0.229277	0.461888	0.609601	0.62899
CAGTACTGCAAGGAAGATGATGATTAAGATAGGTACCGTCCAG	0.403019	0.308596	0.232409	0.218525	0.60972	0.371716
GTCAGCTTATGCACCTTTTGCCCATAACGACGGGTGAGATCAC	0.579246	0.537245	0.49551	0.578252	0.221182	0.763994
TCAGCTTATGCACCTTTTGCCCATAACGACGGGTGAGATCACC	0.449503	0.494005	0.609205	0.523053	0.261632	0.701268
ATACTGCCGGGTTTCCGCGAGTGCTACGCTGGGTGCAAAACCC	0.572913	0.624305	0.647539	0.724953	0.857018	0.701268
ACGATGATCATCTCCCAGTTGCTGTAGTCCTGGCGCAAAACCG	0.50482	0.542124	0.481474	0.562141	0.398982	0.846901
AGGATTTTATTCATTGTTTAAATACCTCCGAGGCAGAAATTAC	0.373249	0.172743	0.660359	0.305442	0.110186	0.629956
ACGTTGAGAATGTTCGGCGCACCGTGTTCCAGGTCACCGTTCA	0.588639	0.769831	0.522277	0.817288	0.39605	0.554949
GAATTTTGGGCTGATCGCCATAAACGGTGGCGGAGGAGCTAAA	0.536397	0.35568	0.620591	0.579669	0.521389	0.743096
AAGTTGAGGAATCAGAATTAATGAGCGATATGGCAGAGCGCCT	0.331648	0.266186	0.416983	0.254609	0.477402	0.667518
GCCACAGAATAGCCTGTCGAAGCTGCCCTTTGGTGGTGCCGTA	0.572342	0.604161	0.469032	0.744614	0.239787	0.614977
AACCTAACTCAAACAACGTTTGCTGTGTGACGGGCTGCTTTTT	0.401147	0.524337	0.428302	0.509833	0.415185	0.922203
GCGATACCTTCAATATGGAAATCCATCGCCTGGCCTTTAGTGT	0.307855	0.383462	0.739297	0.429595	0.383514	0.755454
GATTAAGATCGATATTGGTGATGGATTTAACGGTGTTAATCGC	0.291349	0.468029	0.146583	0.209532	0.36069	0.792336
AAGATCAACTTCAGAGACAATATCGAAAGATGGCATCTTTTCC	0.408895	0.377699	0.270411	0.310651	0.437874	0.667518
ATCACCGGCAGAATGCCGCTGCTACCCACGCGGGTGATGTCGA	0.552255	0.578282	0.707175	0.747169	0.783151	0.763994
GCCCCAGCAGTTGATCAAACAGCCAGACATCGGTAAACACTGC	0.358045	0.548721	0.405261	0.447121	0.575204	0.620341
ATAATAATGTGCACCATTTTTAAATATCCTGGGTAAATCGGAA	0.581978	0.137478	0.314171	0.25045	0.302438	0.512889
TTCTCAAGCATGGCGTGCTTCTGCAGGCTCTGGATACTCAGCG	0.727317	0.510508	0.649518	0.79912	0.484458	0.421612
GGAACCGCCGACCAGATATTGCAGGCTCATCGGATCAACCACC	0.421346	0.512221	0.372143	0.491492	0.931422	0.62899
CTGATGGTTCATCTTACCCATTCCTTACGCAGGCAGTAGATTG	0.29233	0.446649	0.623653	0.437993	0.538857	0.629956
GTCCCGCTTTCCATGCGTAAATCAGCACAGAGGCGAGAAAAAG	0.690801	0.266186	0.543877	0.53028	0.492588	0.814903
AAGAACCAAATAAAGGTCCTACCAACACGCTGGAGCTGGAGTT	0.315242	0.436554	0.777382	0.525598	0.438849	0.558554
TTATGCCCATTGCTGCGCAACTGATCTGCCAGGTTGTACGTAA	0.757188	0.393154	0.669506	0.742043	0.487035	0.439505
GGTGCGCCCAGCAGGCAGAAGAGGATGAACAGGATCCACCGCA	0.707222	0.430758	0.43825	0.562646	0.693445	0.378983
GCGGCTCCGGACCGATACTGAGCGGAAAAAGGGTAATTACAAT	0.443967	0.670719	0.210472	0.515396	0.683372	0.512889
CCAGCGAAGCCGCCCACAAGTAACTTGCGGCGGTGATTTGTGT	0.777139	0.287468	0.759054	0.683757	0.59097	0.792336
AATTGTCCGGCGCGTGCCAGACTTTCTCCAGGGTTGGTTTTAG	0.865747	0.390599	0.484902	0.709924	0.683372	0.576471
TTCATTAACGTTGCCCCAGCGACCACTTCATGGAGAATGCGTT	0.659417	0.652944	0.405962	0.751732	0.481483	0.558554
TATACAACTGACGTACCAGTGCGTCACGGATGGCATCACCATT	0.55712	0.64171	0.576746	0.73712	0.437874	0.667518
CTGACGGATCCAGACGGTACCGGAGACATTCGGTTGCTGGATA	0.637907	0.542816	0.293132	0.580245	0.488667	0.679641
GATATCGGGGAGGCCGCGCAATGATGTCCCTGGCGTGGCCATT	0.815407	0.431244	0.599941	0.803698	0.783556	0.846901
CAGTGATTTCAACCGGTACCGGACCCTGGTCGGTTTCAGCCAG	0.6014	0.672371	0.503553	0.772475	0.30057	0.679641
TGCAGAGAGATAACGTCTGATTCAGAGAACAGGGTTGGCAGAT	0.472789	0.379716	0.40241	0.35961	0.342086	0.52864
AGATCCGCGGTTTCAATGTTGCGGAAATCGCGGATCAACAAGC	0.278449	0.648523	0.474103	0.465078	0.931422	0.62899
CCGGCGGCAGTTCAAGTTCTTCAGCAATATCGGTGTTTTTGAT	0.37053	0.495938	0.0657803	0.28439	0.69076	0.792336
ATGAATGCAGACCGAAAGTAACGTCGGCCAGGGGAAGCGGCGA	0.512324	0.488987	0.672108	0.676429	0.60972	0.643836
CATGAATGCAGACCGAAAGTAACGTCGGCCAGGGGAAGCGGCG	0.572924	0.434385	0.830649	0.657409	0.487562	0.629691
TAACGGAAGAGTACGCCGTCTGGCCTTTCGCGGAGATAATACT	0.66441	0.645256	0.505094	0.736394	0.39605	0.743096
CGGCGAGAGTCAGAGAGATGTGATGTCCGCCGGTGGCTTCATC	0.471697	0.395711	0.739297	0.549208	0.362615	0.792336
TGCCTAACTGATAACGCCCGGCCCCTGCGTGGGTGTCGAGATA	0.506054	0.836115	0.680067	0.911154	0.437874	0.701268
GCCTTCGGTGTCGGTGCAGGTAAGCGCAGCGGGAAATGGTGCG	0.712221	0.466533	0.743062	0.801463	0.729625	0.556597
GCATCATCGACATACATCAGACCGTGAATGTGGTGTTCATTCA	0.312085	0.596567	0.419327	0.410168	0.457983	0.614977
CGGCGTCAGCGCCTTACGGGTTTTCGCCTGCGGGCGAGGGATA	0.520044	0.466994	0.669506	0.673758	0.588132	0.922203
CACGCAAAGCCACACGGAAGACAGGGAAGATGGATGCACCGAG	0.672229	0.459395	0.383864	0.583407	0.492588	0.421612
TCTGTTAAAAAATTGTCTGTGCGTTTGTTGAGGTCATCGATGA	0.364477	0.614858	0.459813	0.469307	0.151236	0.554949
TCATTTTATCCAACCATGAGCGAAGCCGCTCGGCAGGAATGTT	0.452195	0.590607	0.728631	0.73283	0.237932	0.846901
TTAACGGGCTACGAAGTTCGTGAGCTGCGTCGGAGGTAAAGCG	0.506968	0.629086	0.680067	0.699059	0.65899	0.743096
AGACCGGCCATCACCACCGGGATCCCTGACTGGAAGACAATTT	0.547766	0.621008	0.52354	0.715763	0.693445	0.459843
TCTTGATGCGGATAACCGGGGTTTCACCCACGGTTACGCTACC	0.379836	0.535218	0.495032	0.59219	0.673051	0.679641
AATTCGCTGGCGAGTCCAGGCATTAACCCACGGCCAGCAGGCA	0.622815	0.400099	0.495032	0.59667	0.69076	0.922203
ATCGTCCGAGTATACCTTGTACAGCGGTCAAGGTTAACCGGCG	0.24056	0.501615	0.516903	0.462264	0.681323	0.439505
GGTGGATATTAACGGCTAAAGAAAGCGCGCTGGATCGCCAGTT	0.635667	0.306274	0.964023	0.695974	0.0678686	0.421612
GCGCAAAGACATCGCTGGAGGCATCGGATACGGTCAGGATAAT	0.602175	0.547559	0.307557	0.633609	0.415185	0.772097
AACACCGCAATCGCCAGAGTCAACAAAAGCAGGCCAGACAGCA	0.692639	0.426546	0.477432	0.578263	0.701952	0.72033
AGTCCACGGTTGCTCCGCTTTCTTTAGCAAAGGTGTTGTCGGC	0.692639	0.306274	0.469552	0.544182	0.614301	0.578171
CGAGAAAGGTACGCGACATATGAATATTAGCGGGATCGCCCGA	0.759708	0.168028	0.214376	0.303798	0.383514	0.745185
TTGTTTATATTGGTTGTGAACTTGGATTTCTGGATGACAGTAT	0.484746	0.462699	0.291321	0.408676	-0.00177203	0.421612
TATCGTTCAAGAGATTGCTGGCTTACGCTGAGGATTTTCATCT	0.407987	0.468029	0.751669	0.589705	0.320034	0.378983
TGATTATCGAGCACTTCAACCACACCTTGCAGGTCACGCTCCA	0.56637	0.512659	0.592719	0.618226	0.457983	0.554949
CGGTTTTTAACATCTCATGTTGCTGTGTTCTGGCATCAAGTTG	0.418093	0.543466	0.43825	0.445808	0.151236	0.667518
GGCGAACAACGTATTTGCCCTTTTCACCATGGGCGATCCACTG	0.328017	0.447976	0.374762	0.410448	0.470929	0.922203
CCATCATGGTGAACTCTGGGTTATGACGTACGGAAATACCTTC	0.413422	0.422578	0.454982	0.416718	0.386659	0.661034
AATCGCGGATCCCCATAAACTCCAGCTCCTCGGGATCGGCAAG	0.458853	0.459395	0.44863	0.560691	0.56939	0.745185
ATATTACGGTTAACATACAGGTTACCAACATGGGCCGAGCCAG	0.196178	0.435226	0.459813	0.319264	0.614301	0.755454
AGGGCAGTGATGCAGTAGCCCATGATGTCGCGGACACCGAGTC	0.475101	0.587885	0.612124	0.613232	0.402815	0.772097
CATCGCTTCACCTTCACCGCGTTGCAGGCTGGGAAGCTGGATC	0.512121	0.784651	0.516053	0.808292	0.41885	0.556597
GGACCTGATGGCTATAGATGTCAGTAGGACCGGAAAACAGCGT	0.363913	0.407325	0.481474	0.335732	0.421788	0.661034
TTTCCATTAACACTTCATGGGCGGCTTTTATGGTACCGGAAGC	0.454338	0.834301	0.146583	0.568259	0.110186	0.414054
CGCCAAGGCGGTAGCTGACGTATTGCAGCTCGGAATTACCGCT	0.516646	0.422177	0.557505	0.546003	0.751762	0.661034
TCGAACCATTTTCCTCTCCCCAGATAGTTTAGGTTGAAGAGAT	0.403019	0.518098	0.290211	0.427241	0.403937	0.439505
CATTTTTTGGTTGCCCTGGCTTTTTCCGTGCGGCGTAACGTCC	0.57841	0.445119	0.707175	0.663942	0.438849	0.998052
GTCAGAATATTCGAATCCGCGCTTAATTTCCGGTTTTAACACT	0.467985	0.679496	0.291321	0.512893	0.0678686	0.679641
GAGAATACCCGCCGCGATGACCGCAGGGATGGGGGCCCAGAAT	0.86523	0.672022	0.449279	0.865397	0.455501	0.7556
TTCGGATCATCGTAAGGTGGGATAAAAATACGGCCTTCCATTT	0.523591	0.351882	0.106795	0.282545	0.242802	0.922203
TGTACCGATACCAGCACGCCGGAACGCACGAGGAAAGTCCCCA	0.651402	0.693325	0.777382	0.926995	0.43022	0.418418
CATTGCCTGCAGTTCCGTCTCTGCCCAGCGCGGCACCTGATCG	0.566125	0.565268	0.751669	0.759871	0.69076	0.846901
GAACAGACTGAGTCGGGATAGCGTCACGGTAGGTGTGCAGTTT	0.638674	0.504911	0.5954	0.710539	0.540161	0.578171
TGTTCGAGCGTTTCACCACTCAAACGCGAATGGACCAGTTCAC	0.457287	0.410293	0.660642	0.563707	0.756277	0.592212
ACGCCATCCCCGCCAGTAACATACGGTGTGGGGAAAATCCACC	0.706459	0.422177	0.572949	0.579389	0.463541	0.556597
GCAATTTATCTTTGGTTTCGTTCCACAATGCGGCTTTGGTCAA	0.390244	0.539825	0.440173	0.44399	0.237932	0.814903
CAAACAGCATAGTTGAAGTGACGTATTTACTGGCATCCAGCGA	0.37053	0.506767	0.285174	0.309188	0.449185	0.667518
ACAAGCGCAATCAGCATCACCAGTAGCAGCAGGGAACCACAGC	0.485024	0.451989	0.743062	0.61046	0.701952	0.507288
TCAACAAAGAGAAGGGCGTGATTTGTCCGTCGGCCAGAATCAC	0.620378	0.399049	0.576746	0.639858	0.278995	0.922203
TGGCCTTCGCTTTAGGTTTTACCTCGGAAGAGGAATTTTCAAT	0.315242	0.352043	0.491891	0.359861	0.681615	0.418418
ATCTCGATCTCCATATCCGGCACCTGATTGCGGATCTCTTCAA	0.359795	0.71344	0.419327	0.556866	0.36069	0.62899
GACCGAGGGACATGATGGCGACTATAATAGCGGAAGATAATAA	0.426593	0.504911	0.214376	0.304755	0.450006	0.661034
CAGTACGGTACCCTCACCAATTTCGACATGGGGTCCAACGATA	0.582979	0.435032	0.427258	0.502892	0.560906	0.679549
TTTCCCCATTTCAGGAACACATAACGTTCGTGGTTGCGCTCCA	0.429033	0.371654	0.61287	0.472926	0.403937	0.48056
TTTAGCCGCGCGTGTATCCCGTCGATTGCGCGGGTCAGCGCTT	0.467985	0.70211	0.680354	0.665784	0.931422	0.763994
GGCTCACCTGACGTTTCGCTTCGGTGACAAAGGCGTTACCCGG	0.516582	0.629852	0.43825	0.636894	0.519539	0.814903
CTTCTTCCTGCGCTTCGTCGAGCGTGGCCGGGGCAAAATTTTG	0.722379	0.682389	0.830649	0.910584	0.500296	0.755454
ACGTCCGGCGCATTCTGTGCCGTCGCCTCGTGGAAGCGACGCA	0.42403	0.757566	0.660359	0.747881	0.931422	0.459843
CCAGTTTTTCCGCCACCTGGCGTTCACGTTTGGTTAGCGGGTC	0.777139	0.648523	0.513953	0.817316	0.336444	0.48056
TACGATCTTTCAGGCGACCGCTACCAACATAGGTTTTCTCGCC	0.692639	0.650324	0.293132	0.702292	0.278995	0.439505
ATCAGCAACCAGAAACGCAGAAAAGCGGTCCGGCGTTGCTGTC	0.495445	0.377455	0.687932	0.591542	0.560096	0.998052
ATCAGCTCTTCTTCGCTGTAGTACGGCACCAGGCTGGTCACGG	0.599513	0.444311	0.697453	0.638446	0.38101	0.591318
GGCACACTCACGAGCGCGGCGACGAGCAGCAGGTTTCACGGAT	0.835251	0.744276	0.743062	0.995758	0.402815	0.439505
CGGGACGGCACATTATACAGAATTTGCGGCAGGTCAGTATGCT	0.171573	0.308795	0.89734	0.384386	0.783151	0.554949
CCACCACTGACGTCCCGGTCATCAACGCATTGGTTAAACCAAT	0.762344	0.399517	0.652341	0.714631	0.402815	0.48056
GGGTTATCAACGTCACATGCTACTTCAATATGGCAATTCGCCA	0.604933	0.413822	0.253582	0.384359	0.281998	0.667518
GCTTGTTTGTGATTTCAACAGTTTGCTTGACGGTCATGGTTTA	0.349824	0.425123	0.405962	0.364352	0.34011	0.772097
TCATTTTGAGGAACAAAAAGACCAGTACAAAGGTATAAAGACT	0.386703	0.459395	0.267012	0.328109	0.41885	0.371716
CCGCGGCGAGAAATAAATATAGCGTCAGTCCGGTCAGCGCCTT	0.149104	0.410937	0.52354	0.223797	0.756277	0.772097
TTTTGCCTTTTTCATTATGGGTGAGCAATCGGGCGAAATTTGC	0.229764	0.550376	0.419327	0.385112	0.400948	0.922203
TGGCTTGGGATGATATTTGAATTGGGGTAACGGCCTGATATTT	0.204483	0.398612	0.361892	0.255661	0.490174	0.922203
AACGAAAGCGGAATTTTTCTTGTTCAGCAGCGGCTTTCGCCAG	0.273151	0.396974	0.557505	0.322917	0.670072	0.814903
TGCGCGCGTGGTTGCACCAATCAGGGTAAACGGCGGCAAATCA	0.601519	0.446328	0.285174	0.48087	0.802061	0.998052
CCGTATTTAAATTTGGCCGCAGCTTTATACAGGCTTATACCGC	0.491742	0.670586	0.188271	0.503821	0.151236	0.591318
GCCGCCAATAAAGGGAATTAATATTAGCCAGGGTAGTAACATG	0.423465	0.0695807	0.552789	0.235828	0.261632	0.512889
CTCCAGCAGTGTGGCCTGCTCGTAAGGAATGGGGAAAGCAAAC	0.652941	0.522133	0.368835	0.609595	0.606573	0.643836
GATCATTGCGAACGCGCTGCGGGTAGCGGGGGGTGTTATTCAT	0.807766	0.632281	0.830649	0.958704	0.701952	0.701268
CGCATCATAGTCTTCCCTCAAGAAAAAATCAGGCCAGCATTTG	0.490818	0.326251	0.291321	0.305163	0.359824	0.72033
AAGCGTTCAGTGTGTTGATGAAATCATTGATGGGTGCCAACAC	0.492404	0.295983	0.273321	0.305804	0.41885	0.569209
CAAGACGTACTGCAAAGACCGCCAGCTTCCCGGCGCAACCAGA	0.50928	0.71344	0.491891	0.727366	0.595257	0.998052
GACAGCGCCGGATTCACCGGAGATGATGCGCGGGTCGTTGCCG	0.429756	0.547919	0.652341	0.573385	0.931422	0.763994
ACCAATGGTGGCGATAGGGACATTGCGTTTCGGGTTTTTCACC	0.543988	0.465216	0.522596	0.57601	0.555644	0.763994
TTTACCGTCGAACAGTCGGAGTTCTCCCGCAGGTGTCTCTATA	0.452415	0.444331	0.830649	0.678796	0.791426	0.578171
CGCCAAGTGATTTACCGTGGAACGCGCCGCTGGTGGCAATAAA	0.470244	0.648523	0.89734	0.830574	0.402815	0.614977
ATTTTGGGAGTTGTCTACGGCAACTTTTGCGGGAAGAATGGAA	0.322578	0.643831	0.511748	0.518749	0.587946	0.556597
CTCCCAGCGACGAGTATCCGCTCAATAGCACGGTCAGTAACCA	0.429936	0.631053	0.408364	0.520101	0.649404	0.772097
GCACTTTTAATCTGGCGGTTAATGCGACTCCGGCATCCGGTGA	0.692639	0.406064	0.503052	0.624534	0.151236	0.846901
GCGGCACTATTTTTGGTACCGGTTCAGCAGGGGGCGTAGCGGC	0.390244	0.601977	0.557505	0.554274	0.193436	0.837854
TCGCCAGATGGTAGCCATTCAGCCCGTTGTCGGCCAAATCGAC	0.534261	0.585212	0.456439	0.629009	0.383957	0.922203
TAATTTCCCCGACGCCGCTGCCCATTAGCTGGGCGAGCATCGG	0.808341	0.582604	0.370012	0.794535	0.583953	0.922203
CAGGGCTTTCGCAATAATCATCTCTCCTTTCGGCCATGGGCGC	0.375372	0.356941	0.388611	0.293842	0.429833	0.922203
TTTTACAAACCAGCAGGATTTTCTGTCGATCGGCGGCGCGATG	0.631478	0.308795	0.443891	0.470576	0.482619	0.998052
TTCGCAATAATCATCTCTCCTTTCGGCCATGGGCGCGATAATG	0.401389	0.501615	0.559589	0.552608	0.110186	0.922203
TTTCGCAATAATCATCTCTCCTTTCGGCCATGGGCGCGATAAT	0.307442	0.429205	0.672108	0.552608	0.261632	0.755454
ATCATAGGCTCCAGATGAGTCAATTCTTACAGGAAATAGTACC	0.493426	0.320025	0.377918	0.311142	0.532436	0.418418
CGCTCGCGCCAGCGGCGGCGCTTCAAGCGTCGGGACGTTATTT	0.860659	0.675052	0.647539	0.965634	0.925827	0.745185
TATCCACGACCACTCCGAGATAACCTAACAGGGAATGGCGGAC	0.637907	0.332374	0.267012	0.406156	0.628545	0.556597
AAAAAGAGCTGAACATCACCGCCTCACGTCCGGTTTTGTCGGC	0.429756	0.699474	0.609205	0.656774	0.553194	0.679641
ACCGCTTTTTGCGCTTTAAAGGTATACGGATGGTTATAGTTCA	0.671022	0.271443	0.576746	0.466366	0.217154	0.48056
CCCCAGATGCGAATCTTCATCATCACCGATCGGCGTTTCCATG	0.32433	0.382269	0.551871	0.371978	0.593848	0.998052
CACGTCCGTTCTCGTAGATTTTACGGATCTCGGCGCGCGAAGT	0.504818	0.340023	0.349591	0.344501	0.619076	0.998052
GTTCATAGCTGCTTTCCTGATGCAAAAACGAGGCTAGTTTACC	0.549633	0.466877	0.522596	0.497051	0.381758	0.591318
ATCACGCCCGGCCAGCGTAGAATATCAACCGGGTTGATTTCCC	0.805537	0.119804	0.542862	0.490782	0.857018	0.576471
AGAAATTCATGCCGCCTTTATCCGCTTCTTTGGCCTGCGCCAC	0.815407	0.510951	0.270411	0.644305	0.281998	0.755454
CCAGCGCCCCTGCGACATCATTCAGTAGTTCGGTACGCGTTTT	0.659587	0.379716	0.226387	0.435322	0.774276	0.620341
ATTCATAACGTAAGCTTCTCGATTCTGCTGTGGCTTTTGCGGC	0.35586	0.46779	0.59096	0.453641	0.481483	0.629956
CAAAATCGAAATCGTCTTCGCTGAAGGTTTCGGCCTGCAAGCC	0.470766	0.569281	0.421809	0.525952	0.492152	0.922203
GTACGCGTTCAACAATATTAATCCCTGCTTCGGTCAGAATTTC	0.245251	0.337539	0.469552	0.269655	0.632326	0.772097
CCCAGACGCACTGCCTCATCGAGCAAAGCCTGGCTGGCGGTGA	0.616057	0.551992	0.55661	0.66666	0.701657	0.629956
AGTTGGTGCGCAACGTAACGCCAAACATAAAGGTGTTGCCACG	0.488643	0.602277	0.253582	0.444931	0.802061	0.578171
GGCATTCAGAATCGATTGCCAGTTGCAGGCTGGCATTATCTTT	0.380628	0.591007	0.669506	0.662725	0.382643	0.667518
ATTAAAAACGCCAGCTCACCCCGGTGACAAAGGTAAAACTCTC	0.616057	0.6994	0.43825	0.754377	0.539186	0.371716
GTTTCAGCGCTTATTAACAGTCAGTCTCAGGGGAGGAGCAATC	0.0992947	0.474325	0.493533	0.261414	0.826976	0.647906
AAATTATCACTGATATGCTCTTGTTGCTCGTGGGTAACGGCAA	0.297182	0.390599	0.733007	0.475745	0.418127	0.569209
AAAACCAAAAGTAGAGCAGTGCCCAACCCAGGGCTTTCCAGCT	0.501001	0.621376	0.495032	0.673868	0.359263	0.72033
CAACAAACACCGCGCAACGCAGTTGTAATAAGGCATAAAGCTG	0.808975	0.634509	0.0406449	0.611312	0.470929	0.629956
CGTCAACGCGTACTACGTCAAGGCTCTGAACGGTTACACGTTC	0.420804	0.514124	0.405962	0.461291	0.861187	0.679641
CGAACTTCATAAAACCAGTTAAGGATTGCAGGGGGTAATGGCG	0.390244	0.352043	0.505742	0.380767	0.281998	0.7556
CGGTCATCTGCGGTGTAAAGCGGTAAGTCCCGGCTTTAAAGTG	0.558836	0.541093	0.481474	0.566396	0.383957	0.814903
TCTGCCGCCGCCATACCGATTAACATCTGTGGGCCAAAGACAA	0.466108	0.28694	0.390421	0.358452	0.931422	0.837854
GAGTGCGGATGTTCCGCCACCTTATTCTTCAGGCTTTGCTCAT	0.692444	0.347846	0.383864	0.493896	0.56939	0.591318
CTGGAAAATGGCTTCCGGGCTGCAAACAAGGGGTAAAAATGAG	0.673388	0.646006	0.424401	0.701119	0.323854	0.512889
TCACCGCTAATCAAGACGCTGGCCTGAGAAAGGGCAATTTTGG	0.43793	0.697868	0.383864	0.653119	0.432667	0.72033
TTCATGCCTGTGCCCTCGCTTCAGCCAGTACGGAGGCAAGCGT	0.638471	0.60457	0.36526	0.725862	0.69076	0.743096
TATTGCATGATCAGACTGCGCAGCATGTTGAGGACACCATACA	0.424138	0.797802	0.459813	0.662328	0.421788	0.554949
CGCCGATAATCATATTCGACACCCAGTTCGTGGTGGTCGAACA	0.291349	0.569215	0.61287	0.490701	0.0678686	0.614977
ACGGGCATAGCATCATCCTGACTTGAAATTCGGTGGGTTAGTA	0.410548	0.458472	0.171948	0.3116	0.359824	0.792336
ATTTCCACGCCAAGCTCATAACGGCAACGGCGGATCACTGCGT	0.545988	0.523977	0.600028	0.60917	0.802061	0.62899
GCTCGCCTTACTGATATCACTCATCTTTCAGGGCTTTTATCGC	0.270829	0.446619	0.310187	0.26452	0.33818	0.72033
TAACGGGAAGAGGATTTTTTTGAACATGTTCGGGCTCTCAGAG	0.324419	0.348363	0.293132	0.257014	0.507506	0.922203
CCGGGGTGCGCGAATACTGCGCCAACACCAGGGAAATCTTGGC	0.442731	0.719287	0.538547	0.65286	0.802061	0.556597
TCCACTGGCTGCTTTCTTTGAGATAGCCTTCGGTATCCGTTTC	0.469526	0.261793	0.55661	0.384184	0.570338	0.620341
CTGAGTTGTCATGCTTGCGCTCCTTGCGTTGGGTTGCGACGTT	0.488481	0.612104	0.677629	0.739361	0.452163	0.576471
AACAGTTCGACTTTATTGCCCTGTTTTTTCAGGCGCTTAACGG	0.216793	0.598515	0.326092	0.318067	0.492152	0.814903
CGAAATCCATCATGTTGCTATGCAGATCAGTGGTTTCCATGAT	0.461386	0.449116	0.372143	0.430414	0.365962	0.48056
TGTCCGCCGACCATCAGGATGATGGCGTGAAGGAAAATGAGCG	0.493426	0.434255	0.612124	0.602066	0.762767	0.418418
CTTGTGGCGCGACCAGACGCAAATCCAGACCGGTAAGCGCCGC	0.509692	0.546157	0.52354	0.57462	0.925827	0.620341
TCAGCAAACACGCAGTAGCCCCAACCTTGCAGGCTTTCGCCAG	0.592164	0.665042	0.592719	0.741765	0.34011	0.591318
GTCACGCAGCGTTTCGACATCATAAATAATCGGCTTCTTACTA	0.502628	0.268699	0.0657803	0.17209	0.766651	0.814903
GGCGTGATGCATTCCGTCTCCTTTTCCTGGTGGTTATTGTCCA	0.490818	0.374315	0.590844	0.512046	0.593848	0.48056
GCGCATGAAACGTGCGTGCGGTAATGTCTTCGGTATGTAGCCG	0.774114	0.523977	0.40241	0.666302	0.320034	0.620341
TTTTAATTCAGTATGTCTTGTTAATATTGAGGGCACCATGACT	0.399733	0.225639	0.273321	0.132822	0.281998	0.755454
CTTTTAATTCAGTATGTCTTGTTAATATTGAGGGCACCATGAC	0.313932	0.299707	0.253582	0.1311	0.30057	0.72033
CTGCTGCCTTTAAATACTGGCTGCCAGGCTCGGAGTCGTTGGC	0.193905	0.716521	0.516053	0.571176	0.57428	0.743096
CCGGAGAAAGCCCGGTCTGCTGAATGTAAGTGGTGCTGATAAT	0.713504	0.445557	0.377918	0.553901	0.429833	0.614977
CGTAGTCGATATCAATACCGACGACGGCATCGGCCCCCAGCGC	0.204483	0.689134	0.559589	0.594741	0.457983	0.922203
GATAATCCGGGAAGCGACCATCCACCAGTTTGGAGGTGAAGAT	0.605973	0.532907	0.424401	0.616849	0.683372	0.558554
TTTGTCAGGGAGCCGTTGGCGTACTGAAAGTGGTAGTTCGCCT	0.635667	0.602933	0.416608	0.640887	0.609601	0.414054
AAGCCGACATCAAAGAAGACGGGAATACCGAGGAAGAACGCTG	0.36395	0.588925	0.543647	0.486511	0.418127	0.418418
GGTGATACAACGACCGGCCATTCCAGCACCCGGCTTAGCGTTA	0.762344	0.468004	0.697453	0.812859	0.275488	0.814903
GCACCAAGACGCGACATTTCAGCCAGCCCACGGGTGATCAGCG	0.622403	0.535079	0.672108	0.729663	0.415185	0.763994
AGCGTCATACAAGGGAATGTCGGCAATGGATGGTAACGCATTG	0.423465	0.672022	0.354702	0.591225	0.392706	0.414054
TCGTGCACGCGCACGATTTTCTAAATCAAGCGGATAAATACGT	0.622403	0.208962	0.405962	0.312182	0.802061	0.62899
TGCATCAGGCCCAGCAGGTTGCGGTACAGCAGGATTTTATCTT	0.631478	0.661196	0.587909	0.742161	0.69076	0.378983
AATGCTTTAGCCGTTTCGGCAGATACAACAGGGTTTTTGAAGA	0.572913	0.455682	0.459813	0.562362	0.258789	0.576471
GTTAAAAAGGAAGACAGATGAAAATCAGTCGGGAAACACTCCA	0.430062	0.234656	0.52354	0.30256	0.400948	0.556597
CAGCTGCGTCAGCATTAATTACCCCGCCCCCGGCAACAATCAC	0.35858	0.421681	0.750452	0.608651	0.78309	0.846901
TGTCTTTGTCAGCGGTACGTGCCATCGCGATGGTGCCACGCGT	0.590348	0.646434	0.818531	0.842257	0.452163	0.614977
CGCCGCGTCCGATGGTTAATAACAACGACGAGGCAAGAAGGGC	0.435504	0.225639	0.767075	0.364839	0.709771	0.629956
CCTTCCGGGCGATGATGATCATCCGGCGCATGGCTCATCGGTT	0.410548	0.486459	0.830062	0.630882	0.857018	0.629956
TCGTGACCAGCTCGTCAAGGTCAAAAGTTCGGGCAAAAAAGCC	0.569016	0.410402	0.40241	0.432737	0.519539	0.755454
CTATCAATTCTGACTTGGTCATGATTCCTCCGGTTCCTTAAAG	0.454338	0.380647	0.462713	0.432004	0.30057	0.679641
GTGCACGCAGCGGGCAGGATTCGACACATATGGGTTGTTTCCC	0.758543	0.485963	0.229277	0.604238	0.775531	0.569209
AAGTTTGTCGGGTTGCAAATAAAGAACGCTCGGCATCCAGCAC	0.601927	0.187412	0.647539	0.450266	0.631556	0.846901
CAAGCCCCGAGTAGCCCTAATAACCCGCTTCGGGTCGGAAATC	0.590685	0.239541	0.649455	0.508195	0.683372	0.763994
AAAAGTCACCAGTGACTCTTCGGTAAGCGATGGATCTTTTTTC	0.439345	0.47392	0.629423	0.556238	0.533313	0.421612
CCATCTCAATCACCGCCGTTTTCCCGTCGCCGGTAAGGCCATA	0.777139	0.466994	0.758995	0.850381	0.281998	0.620341
TTGAGTTAATTCTGAATCGGAAATATCGATAGGGACAAGAATC	0.331648	0.393485	0.443891	0.328057	0.110186	0.507288
CGCCCAATTTTACGTCAGCGTTACACATATCGGCGCGAAAGAC	0.485289	0.554261	0.217142	0.422384	0.177407	0.998052
TTGCGCCTCTTCCAGCACTCTGGCGGCAATCGGCTGATGAAAC	0.581297	0.670719	0.480297	0.756588	0.462872	0.814903
AATGTTATAGCCATAGTCACAGCGAAACGTTGGCTCAATATAA	0.380628	0.642877	0.513953	0.553846	0.156898	0.629956
TTGAGCGCGGCCTGAAAACAGTGACGAAACTGGCGTAACTCAG	0.434804	0.493358	0.447256	0.452442	0.931422	0.846901
TCATAGGCAAACTGGGAAAGCATCGGTGCCAGGATTACAAATA	0.520264	0.546329	0.697453	0.707861	0.609239	0.378983
CCAGCACGTTCTTCACATAACCGCGCGTCTCGGAGAATGGAAT	0.454338	0.653495	0.579879	0.647665	0.530269	0.743096
CCAGTTCCTGGCTAAGCAGGTAATGCAGTTTGGTTAGCGTGGC	0.553628	0.347846	0.424401	0.478795	0.500296	0.48056
CGATAGAAATCAGACTTTGAATAAAGCCGATGGTGCTAAGCCC	0.430062	0.211519	0.739297	0.398708	0.30057	0.614977
TAATCGCCCGTCCCAACGCCACGCGCACGACGGCGGTTAATTC	0.529771	0.85012	0.612124	0.943624	0.857018	0.998052
GGCTCAATAACACGAATGCGGAACGGTTCAGGGAGATGTTTAA	0.49806	0.732766	0.43825	0.663295	0.110186	0.647906
CACCTGGTTCTTGTTGATACTTGGCGCTAAAGGTATTTTTGCC	0.396224	0.487292	0.419355	0.454165	0.538857	0.371716
GTGACTCCTTACGGACAATAGACATTTTTCAGGGTGGCGATAA	0.603846	0.254922	0.326092	0.327683	0.36283	0.52864
TGACTCCTTACGGACAATAGACATTTTTCAGGGTGGCGATAAT	0.588639	0.27595	0.310187	0.327984	0.33818	0.701268
GTTGTAAGAAAGCCAGTCCACTTAGACCAATGGCAAAACCAAT	0.572342	0.416071	0.410748	0.544083	0.278995	0.667518
CGGCAGCGCATCACGCGTAGCCTGGGTATCCGGGTAGTCGCGC	0.761007	0.538177	0.359363	0.665007	0.856414	0.763994
TACCAAACAATTTGCCAAACATATATGCGCCGGAGTCAGCGCC	0.527015	0.159274	0.830062	0.457848	0.34011	0.743096
TTCAAACAGCGGTTGATAGCCATAGTTAATCGGCTGAGCAGAC	0.435504	0.449573	0.106795	0.272023	0.606573	0.814903
CCAGGGTTGTTTTACGGGCAGAATACAGAGAGGGGCTTCCCAT	0.470244	0.387105	0.493533	0.438289	0.470929	0.629691
AGCTTTTGCCAGAAATAGTTATCGAAGGCGAGGTCGAGCAACG	0.20181	0.394439	0.728631	0.376603	0.609239	0.554949
GAAACCAGCTGACGACGCAGCGCTACGGCACGGCGCGGCACAT	0.69278	0.631652	0.759054	0.881202	0.575204	0.998052
CGCCATCGTGCATGGTTTTTGCGAAATCAACGGTCATTTTTTT	0.452195	0.519655	0.273321	0.399531	0.631556	0.772097
CATAATTGACGAACGCTCACTGGTGCCCCCCGGGCTTGCCAGG	0.619751	0.557911	0.672247	0.799089	0.452163	0.922203
CGAGTGGAGTCCGCCGTGTCACTTTCGCTTTGGCAGCAGTGTC	0.832824	0.410293	0.649455	0.740461	0.496759	0.667518
TAATTACATCCACATAATTTGCTGCCCTGACGGCAACGGGTGC	0.335138	0.577095	0.484902	0.486666	0.418127	0.846901
ATCGCAAACACCTGATCGCTGTGATACGGGCGGAAAATCGCGA	0.47737	0.511689	0.680228	0.620362	0.34011	0.661034
GCTGATCGCAAACACCTGATCGCTGTGATACGGGCGGAAAATC	0.459637	0.593094	0.209209	0.494808	0.683264	0.922203
GTTCCGTTATCTGCCAGTAATCCGCACATTCGGTGAGATAACC	0.631478	0.510951	0.293132	0.561881	0.257547	0.792336
CGTGCCAGCCGTAAGCTTCGAAACGCATTGCGGTGTCGTCGGT	0.438627	0.567021	0.440173	0.485151	0.69076	0.792336
ATGGCAATGGTCGAACCGTTGCGACGCGCCAGGTCAATTGCGC	0.572924	0.637911	0.89734	0.907078	0.403937	0.554949
GCGACATCAAGGGCGATGCCAAGATCCTTATGGGCAAGATCGA	0.678873	0.49744	0.327774	0.601158	0.281998	0.755454
CACGAGCCTCATTCTCTTGCTGGCGTTCGATGGCTTCTGCCAC	0.304702	0.75708	0.477009	0.60867	0.670137	0.629956
CGGTCATCAGAAACAGGCCGCAAAAGTCCGCGGCCAGTTCCAG	0.449503	0.582184	0.687932	0.677473	0.383957	0.922203
CATGCCATTCGTAGGCGTAGCGTGCCGTGCCGGTAGTTTTCAG	0.64507	0.648914	0.777382	0.825956	0.432638	0.620341
GTCGACGTCGATGTTTTTCGGCAGATGACGCGGCGCTTTCGGT	0.293793	0.639724	0.612124	0.514816	0.791426	0.998052
TGAGGAATGGCGTGATAGAGCGTCGAAGCGAGGAACAGCAGGA	0.453804	0.713926	0.649455	0.658156	0.403937	0.418418
ACGCGCAGCCGGACTTTGTTCATGATGTTTCGGCCAGACCAAC	0.432813	0.399517	0.329645	0.340988	0.69076	0.922203
TCGCGACCGTCCGTGGTGGGGTAGTAATTGCGGCGAATCGTCG	0.67488	0.50599	0.313889	0.539618	0.614301	0.998052
TGATCGTTAATATTCACTTCGCAGCGCATGTGGCCTTCGATGC	0.318243	0.675052	0.595513	0.590368	0.294227	0.755454
GTGGTGCAGCGCCATTTTCATTAGCGCGGAAGGCGTCGAGCAT	0.491742	0.387105	0.739297	0.597487	0.766651	0.814903
TCTTACGTGGACGGCTTTGCGCAAGTTCGAAGGCATAACGCAA	0.635667	0.688599	0.477009	0.737839	0.729625	0.629956
AACGACAGAACTCACACTCGCCGCACTCCGCGGTGTAAAGCGG	0.529615	0.815546	0.660359	0.803775	0.41885	0.792336
CAGCGCGACGCCTGCCGCAATAATGATTAATGGCATAGTCTTT	0.758543	0.272707	0.106795	0.413437	0.791426	0.667518
GTTTAATACCTGCGAGATCCGCATCCTGGCCGGAGATTGCTAC	0.623256	0.619626	0.669506	0.776086	0.337173	0.743096
ATCCAGCAAATTGTGATAGCGCACACCAGAAGGACAGGTGGTT	0.373249	0.711866	0.484902	0.595832	0.527994	0.554949
GGTTTGAACGCATTGATACGATTGACGATATGGCGAGCAGCCC	0.34393	0.451989	0.416983	0.301904	0.632326	0.846901
GTCAGAATACCCGCTTCCCAGGCGCTAAGCTGGCGATCTCCGG	0.673388	0.799474	0.419355	0.815096	0.257547	0.846901
CCTGTGCTGCCATGGGAGCGACCAGAACCAGGGAAAGTGCGAG	0.510349	0.687448	0.410748	0.677022	0.766651	0.556597
GATTCGAACAGATGTTACAGACTTCCTGTTCGGTGAAAGTGCG	0.318243	0.444125	0.424401	0.360429	0.452163	0.792336
AGTCCTGAATTGTTTTTAGCGTTGCGCCCCAGGCCAGTGCGCC	0.317685	0.68751	0.750452	0.689551	0.281998	0.72033
TGCTATCGGCGTAAGACTCACAATAGAAAAAGGCATTCTGCGC	0.397189	0.299174	0.326092	0.210433	0.762767	0.629956
GCGCACCGCGCTCAATTTTCCCTGGACGCGAGGTATCTGATGC	0.341305	0.536362	0.834689	0.596018	0.931422	0.371716
CAATCATTGCGGCACACAGCACGGCAGCAACGGCAGTTTGCGG	0.671022	0.756079	0.469552	0.835604	0.495544	0.846901
TTTGCACAGGATGAAATTCCTTAAGTAAAGAGGCACCACCAGA	0.253838	0.331526	0.250826	0.144574	0.519539	0.629956
ACAGCACATCAAAGAGATCGCTGATGGTATCGGTGTGAGCGTC	0.328923	0.551992	0.326798	0.403824	0.418127	0.792336
CGATTTGATGTATCTCATGCAAACAAACCCTGGACAAACAGGT	0.282899	0.498615	0.501937	0.403378	0.421788	0.592212
TTCAATACCTTTTTCAACGTCACCTTAAGAGGGATTGCCGCTA	0.302533	0.596567	0.20633	0.365518	0.317017	0.521086
AGCAACACGATAGGCAAGAACCATGCAGCACGGGCGTAAACTC	0.455284	0.465216	0.59096	0.602303	0.631556	0.922203
AAGCTTCCGCTCCTGATGAGAGCAGTCCGTTGGAGTCCATATT	0.405828	0.540138	0.576746	0.613941	0.762767	0.558554
CCAGTTCAAATGGTTTACCGTCGCGGTCAAGGGCGCGAATTTT	0.34208	0.834244	0.43825	0.686109	0.320034	0.922203
TCCAGTTCAAATGGTTTACCGTCGCGGTCAAGGGCGCGAATTT	0.366812	0.756583	0.516903	0.678716	0.320034	0.72033
TCGATCACAGGTCAGCCCTCTTCACACCCACGGAGTAGCGGCG	0.636156	0.444125	0.495032	0.661671	0.561143	0.743096
GATTTATCGTGTATTGGCATAGGGTTATTCAGGTTGTTCGAGT	0.396167	0.417499	0.230611	0.311551	0.477402	0.439505
GCGGTATCTCGCGCCAGTACCGCCGCAGTCAGGGTCTGGTGCT	0.805537	0.721581	0.52354	0.901619	0.36069	0.52864
TCTGCTTCCAGTTCAAATGGTTTACCGTCGCGGTCAAGGGCGC	0.386703	0.387382	0.767075	0.45836	0.403465	0.772097
ACGCGGTCACGGGATGCTTCAGAAGCACGCAGGTAACCTTCAA	0.623074	0.377165	0.777382	0.676171	0.570483	0.371716
CAACTGTTTGTAGTAGCTGCCGTGTGGCGTCGGCATTGTCCAG	0.392832	0.685082	0.75646	0.738818	0.482619	0.846901
GGGCCGTGGCTGACCTGCCATTTGCCATCCTGGTGACTGACCA	0.52611	0.513397	0.494715	0.636043	0.719594	0.614977
ACCAGCAATGTACGGCCTTCGAATAGTTCAGGGCGTAGTTGAT	0.668164	0.32472	0.43825	0.486666	0.454146	0.922203
TAAATCGAACATTCCGGGTACAGCGTTTGCAGGGCACTAATTA	0.551444	0.595439	0.511748	0.651812	0.632326	0.72033
ATCCCAGGGTTAACTGTTCGCCGCGCAAACGGGCTACTGATTC	0.337879	0.890897	0.467769	0.694091	0.470952	0.72033
GCAGGCCAAATTTATCCTGCCAAAGCTGTTTGGTACTTTCTTG	0.296073	0.529865	0.424401	0.455427	0.438849	0.414054
AGCGCCACAATGGAAAACTCTTTGATTAACGGGTATCCATTGT	0.374969	0.377165	0.285174	0.247624	0.474411	0.512889
TAAGCGTCGGGATCGCATCCTGCGCGTTACTGGCATACATCAG	0.608621	0.743548	0.40913	0.685888	0.709771	0.667518
GAAGGCCAGCGCGTAAAACGACCCGGCAGCCGGGCCAAAGAAT	0.526163	0.714731	0.743062	0.774784	0.69076	0.922203
CTGATCACGCCGAGGTTGTTACGACCATCGTGGATCTGCTCGC	0.566125	0.488987	0.587738	0.57152	0.802061	0.421612
TGCGCCAGCCAGGCGTAATCCTCTTCACTCAGGGCAAAGTCGG	0.590348	0.35365	0.52354	0.498666	0.69076	0.72033
CCAGCAGCGCCACACGAGTCATTCCGGCCCCGGTAATTGCACG	0.604933	0.450765	0.750452	0.723802	0.826976	0.620341
CCACACGCAACTCAGCTTCTGTGTGAATATAGGTTTCAAACAA	0.537844	0.494787	0.0657803	0.366636	0.701952	0.439505
GTGGATATGCACTTCCAGGGTGTTGGTCGAGGGTTCATTGTCC	0.444353	0.562936	0.59186	0.636857	0.435598	0.576471
AGATTCAATTTGAAGGCGTTATGGATATTTCGGCGGCGTAATT	0.564882	0.354611	0.106795	0.35069	0.323854	0.998052
TAGCTCAAGCTGAAGCCAACGAAGGTCAGCAGGAACAAGGTGA	0.564882	0.514696	0.570036	0.637269	0.611535	0.418418
GAGCCTGAAGCAACTCAAACGGACCGTAATTGGCGAATTCCAT	0.454338	0.601977	0.249623	0.480228	0.41885	0.846901
ATTCATTAACCAGTACCGCCCATTTTTCGTTGGGATCTTTATG	0.482135	0.517061	0.49551	0.570189	0.294227	0.548236
GTTTGGTGTTGTCTGAAGTCGAATACCAGACGGTATCGCCAGG	0.43793	0.394439	0.484902	0.418192	0.470929	0.620341
GTGCGCGTTCGTCATCGGTTAAAGCCCGACTGGCAAGGATTTG	0.55661	0.403614	0.687932	0.577853	0.632326	0.667518
TGCTGCGCCATATACCGCGGTTCCCAGCGTCGGAATCCCTTCC	0.403592	0.649948	0.647539	0.731494	0.783151	0.661034
ACTGGCGATGGCGAATCCCCATAATCTCTCGGGTTTCGCTCCA	0.592421	0.333173	0.472715	0.458638	0.606397	0.576471
GCCATAAATATGGATCGGGTAACTTGGATTCGGCACCAGCACC	0.554619	0.365662	0.368835	0.47666	0.110186	0.846901
ATCAAATCCTCTTCTGCCGAGTAATACTTATGGATTTACTGAT	0.545988	0.388145	0.226387	0.339626	0.324145	0.421612
GGAATTGCCAGCAGGGTGGGGCCGTTACGGCGGGGCATGATGA	0.652941	0.791684	0.543647	0.870509	0.607185	0.847314
AAAGGAATTGCCAGCAGGGTGGGGCCGTTACGGCGGGGCATGA	0.631478	0.735423	0.466669	0.8273	0.323854	0.998052
ATTCGAGCAAAGGCGTCATTGTGCAGCTCCTGGTTTGGCCTCA	0.691162	0.480434	0.649518	0.720641	0.484458	0.48056
ATCAAACTTACTTAGCGAGAGTTACTGTGGAGGGAGAGGCTTG	0.55661	0.346864	0.538547	0.456485	0.233574	0.507288
CGGTTGTTTAACGCAGGCGCTTTTACCGTGCGGCACGGCGACA	0.706459	0.455572	0.707175	0.751905	0.294227	0.846901
CAATAACGATAACGTCGTGGGCTTTCAGCTCGGCAATCAACTC	0.641364	0.534501	0.557505	0.694544	0.477402	0.846901
GTTTTGCCGAGCATGTAACCCAGAGTTGTCAGGATCAATACCC	0.465354	0.529841	0.43825	0.49106	0.762767	0.378983
GCAATCCGGGCACGGCAATGGCGCGTGTCACGGCAACAGAACC	0.727317	0.787249	0.428302	0.839615	0.783556	0.846901
GTTTGTCGCTACCGCGCTCCACCACATAATCGGTAAAGTGAAT	0.878281	0.569215	0.0657803	0.679581	0.649404	0.620341
AAACACCGCCAGACCAACGGCGTCCAGCACCGGCAACATCCAT	0.444353	0.799213	0.587909	0.787677	0.857018	0.846901
AACCGACAAACAGACTTGCGCCGATAACACCGGCAATAGACAA	0.430062	0.774043	0.456439	0.601164	0.34011	0.846901
ACCACAGTGTGTAATACCACAAGGCGATAGCGGTAATAAAAGA	0.280984	0.591007	0.327144	0.38934	0.42292	0.620341
GGAACAGAGAGGTTTCGATTCCTTCGCAATCGGCACACGGCAG	0.572913	0.361561	0.480297	0.503459	0.342086	0.846901
TGCCCAATGCGCGGAGCCAACGGTGACATGCGGGTCAAAAATT	0.79123	0.608064	0.427258	0.754022	0.495544	0.763994
AGTCGCGGATCTCATCCAGTGGTTGATGGGCGGATTCTTGCGA	0.47737	0.493657	0.47205	0.537756	0.56939	0.62899
CACGCACTCGCCATAACCGGCCTTGTTTCATGGCCGGTGGACA	0.396167	0.690077	0.310187	0.554972	0.598288	0.755454
ATAAACGGCCCGGCGACGGAGAGGACATCGCGGTTATGGATGT	0.808341	0.501118	0.587738	0.779152	0.857018	0.679641
ATGCGATAAGGGCGATCGTTGAGTACATGCAGGCCATTACCGC	0.661132	0.368625	0.595513	0.594153	0.221182	0.72033
TTTGCAGACGCATAACCTGACGGTTAACTTCGGACATCACTGA	0.396167	0.553202	0.290211	0.374506	0.598288	0.772097
GGGCCACACGCTGCATTAAACATATCCACCGGGCTACGTGGCG	0.488481	0.204262	0.620591	0.343919	0.649354	0.72033
CGGTCGCATGTACGCGGAACTTTGAGGAGCAGGCTATGCAAAC	0.719681	0.34014	0.649518	0.622275	0.614418	0.591318
GAAATGTGTTCCAGGGGAAACTCCTTTTCTGGGTTTAGCTGAT	0.655753	0.38803	0.270411	0.502972	0.470929	0.576471
TGCGAACGCATCGACATATCCAGTGAAGCGAGGGCTTCATCGG	0.495063	0.462015	0.649455	0.527365	0.701657	0.72033
AAGCGTATTTAACAGAACCCGTAATCCAACCGGATCAATTTGC	0.37053	0.475092	0.542862	0.463475	0.110186	0.62899
GGAGCAGGAGTCATGTCATGAGTAAACTTTTGGATCGCTTTCG	0.44058	0.27595	0.290211	0.272367	0.462872	0.421612
CCTGACGCCCTTCATACTGAATATTGGTTTCGGCGCGCAATGC	0.318243	0.189982	0.421809	0.187786	0.857018	0.998052
TCTTATCATAATAAATTCATCTGTTGATCGTGGGTGTTGGCCT	0.122856	0.393154	0.568105	0.242265	0.21585	0.569209
ACCGGCAACGGCAACGCCGACAAAGCCTGGCGGATTTGTTGCT	0.75437	0.511236	0.590844	0.78125	0.65213	0.62899
CACCGGTACACAGACGCTCGGCCACACCGTTGGTACGCATAGC	0.687709	0.71777	0.5954	0.858159	0.410809	0.414054
CGTTTACCAAGGCTATCCAACAGAGTGAAATGGGCTTCAGGAC	0.485539	0.458472	0.310187	0.442557	0.423788	0.755454
TCAACTTCCCAAAGATCAACCGCCGCCTGGAGGTTTAGCCAAA	0.32433	0.760065	0.590844	0.72032	0.498377	0.439505
TAAAATAGTGCTTTCTCTTACTCTTCTGGCTGGACCATGAGAC	0.405429	0.273345	0.669506	0.379731	0.376855	0.592212
ATCTGGTAGATAACGCCGTTTTGCCACCAGTGGGGAAGATGAG	0.59625	0.529008	0.503553	0.668577	0.353762	0.66738
TCATCGCCCTGATGCCCTTCCATAATCACCCGGCTCAACTGCT	0.623074	0.280835	0.516903	0.471517	0.65899	0.814903
TGCCTTTATCGCCCGCGTCATATTGCAGATTGGATTCGATATC	0.924265	0.268699	0.372143	0.649834	0.237932	0.421612
ATGAGCGAGAGATCTGAAAGATGATGTCGCCGGTTTGTGGCTG	0.401389	0.285321	0.758995	0.423892	0.580156	0.679641
GATGGGGCAGAACACGATCCCATTTCCAGTCGGAACGCCATTC	0.530631	0.396444	0.503553	0.508022	0.69076	0.661034
CGTCCAGCTCCAGCCATAACCCAGCGTTGTTGGCATCGGCACC	0.560625	0.598515	0.456439	0.6385	0.553194	0.667518
TCTTTTAATTGGTATTGCAGCAGTTCCGCACGGGCGGCGCGTT	0.396167	0.523625	0.759054	0.651524	0.110186	0.922203
GTAGCGATCACCGGATGATCGGCTGCCTGACGGAACTGCTCTA	0.625059	0.614715	0.484902	0.754896	0.398982	0.661034
CAACTGGAACTGGGCTTCCGGTTTGTTCTTCGGCCAGTAGTAA	0.57841	0.595951	0.270411	0.606444	0.538857	0.922203
ACGCCTTCCTGCGGCACCAGTAATACATTCTGGCGGCTACCTT	0.823344	0.236941	0.419327	0.510352	0.36283	0.846901
GAGTCGTCGACCAGCAGGACGTTTTTATCGCGGAACTCGGCGC	0.631478	0.465964	0.416983	0.519357	0.610649	0.661034
TATTTTCAGGTCTGTCAGGGTAATGAAATAAGGTGTTGGGTTA	0.449473	0.422578	0.106795	0.298978	0.500296	0.578171
CAGGTTTATGGCTCATCAGGAGTGACCTCATGGGTGGATGGCG	0.533081	0.462114	0.484902	0.565381	0.261632	0.569209
TAGGATTATTACCGATGAACTCCATAAATGTGGAGACCGAGGT	0.568815	0.390717	0.313889	0.377931	0.110186	0.558554
TGTGGCCCCACCCAGCGTAATTGCACTTCGCGGGAGAAAAATC	0.758543	0.352207	0.584996	0.60917	0.607049	0.745185
TTGCCATAAAGCCCGACATTGCTGTAACACCGGCGATAGCCAG	0.762515	0.459256	0.456439	0.605725	0.110186	0.998052
TGCCAAACTAAGGACGATTGATGCCAATTCAGGTCTTACCGCC	0.565861	0.517869	0.291321	0.481064	0.233574	0.554949
CTACGCCCCAAAAGCCGCCGCCCATCAGTAAGGCCACGGCCAC	0.619291	0.705087	0.36526	0.75914	0.607049	0.72033
TCGCGCATCACGCTAATTCGATCGGCAATCTGGCGAATTTCCG	0.484752	0.605096	0.419327	0.531938	0.421788	0.846901
CGTACGCGGTCGGTGGTGGGGCGCAGACCTGGGCTATCAGGAA	0.67488	0.834301	0.481474	0.917601	0.780474	0.72033
TTCTTCCCCTCTGGCGGTCAACATCACCACTGGAATATCCCGG	0.758543	0.399517	0.535298	0.661705	0.570078	0.459843
CTACCCTACTGATAACAGGATAAAATCCGATGGCCAAAAATTA	0.318243	0.269019	0.558032	0.276793	0.338231	0.755454
AGAGTGTCGCCAGACTTAACGGTATAAAACTGGCTGGCAGTGG	0.430062	0.421274	0.344555	0.256913	0.78309	0.629956
ACTGCGCGGATCCCGACACAGGGATCGTGACGGCCTTTGGTGA	0.645065	0.463174	0.612124	0.695033	0.762767	0.922203
TAAAGCAATCCCTGCCACAACGATAATTAGTGGCATAACGTCC	0.654544	0.409102	0.214376	0.418088	0.432638	0.667518
TGGCTTTCCAGTCAATAGCCTGCGCTTTGCGGGCGAATAATAC	0.318243	0.838521	0.511748	0.62964	0.403465	0.922203
CTGGCTTTCCAGTCAATAGCCTGCGCTTTGCGGGCGAATAATA	0.34704	0.739436	0.437448	0.572744	0.41593	0.922203
GGCATTCTCCAGCTATGGGTTTGAAGTTAATGGCAAATTGACA	0.418749	0.415823	0.285174	0.339938	0.477402	0.667518
TCGCCCTGACGATAGCGCGCCAGTCCGGCAGGGGAGAGGGGCA	0.543988	0.687448	0.759054	0.86489	0.540161	0.643836
CGTGCCACGGTTACGCGCTTCTCTGTCCAGCGGCGTTGACGGA	0.64995	0.425203	0.484902	0.613725	0.729625	0.998052
GAAGCAGGGAAAGGGTCCCCAAAACTAATTCGGAAAACTCCCT	0.505694	0.481476	0.106795	0.412839	0.450006	0.661034
GATAAACCGTTTCGTAATCACGCGTCCAACTGGCTAAGTAAGT	0.394029	0.713183	0.542862	0.577728	0.614301	0.629956
CTTCCATCACGCGGGGCGTAATTTCAGCAGCGGGGGTTTTTTG	0.882961	0.275479	0.557505	0.688165	0.418127	0.847314
AGTTAACTTTGGCTGAAGGCTCGTGGTTGCGGGTTGTCGCTTT	0.564882	0.687448	0.620979	0.751304	0.299424	0.576471
ACAGCCGCGCGGATGTCGCCCGTTTCGGCGAGGAAATTTTTAG	0.498874	0.649563	0.902763	0.834965	0.994627	0.418418
TCAGGTTGTATTGGTCGCGCATATAGAAGTAGGTGCGCGCAAT	0.588639	0.399448	0.40241	0.512134	0.275488	0.578171
AGAGGATCACCGCGATCCCGAGGATCAGCATGGTATGGCTGAA	0.710742	0.553276	0.59096	0.757905	0.418127	0.414054
TGATAAAGAGGAAAGCACAATGGAAGCATTAGGAATGATCGAA	0.493215	0.398612	0.480297	0.446453	0.38101	0.418418
TTGATGATGCTGTTGGTAATAAATTCGGTTGGGCCGACAATCA	0.484746	0.11517	0.600028	0.294794	0.593848	0.837854
CGGGATAAACGCACTGATGATCAGCGCCAGCGGCACCAGAATC	0.581966	0.49852	0.669506	0.669757	0.294227	0.846901
TCTGATGGTGCTTGCCGTAGTGATACTCGATGGTTTCCGCAGA	0.688182	0.231452	0.562305	0.506267	0.555644	0.48056
CAACAGTAAAAAGAAGCGGGTAATGCTCCCCGGTAGGAGTGAA	0.469526	0.422578	0.569855	0.608347	0.294227	0.620341
AAATAATAGCGTGTTTGTGCTATTTCCGGCGGGAAGTAAACCT	0.479915	0.329703	0.830649	0.546178	0.398192	0.556597
ACTCGCTCTATCACCATTTCACGAGTTTCAAGGTTGAGCACCT	0.447155	0.515514	0.310187	0.448946	0.318651	0.439505
CAGCATGAAGGCATAGGCCACTTTGTTAACCGGACCGCCCATA	0.501499	0.477078	0.285174	0.442883	0.41885	0.772097
ACAGGTGTAGCAATCACACTCAGGATCGAGTGGGCCAGTATCG	0.445615	0.462114	0.562305	0.467422	0.376855	0.755454
GTGATTGTCAGGAGTCGACATGGCATCCTCCGGTTAAGTTTTT	0.622815	0.551429	0.462713	0.616467	0.441899	0.679641
TTCTACCAGTACCTGCAAGTCTTTGGCTAAAGGCCAGCTATTC	0.596189	0.390599	0.419355	0.515547	0.519539	0.72033
TGCCAGCAAAATGGAAGCGCCCTGATACTGCGGGAAGTTCAGC	0.412603	0.700585	0.36526	0.601936	0.527994	0.745185
TAATCCCGCGTTTGTACGGTTCCCACGGATTGGTCAGCCAGTC	0.355631	0.555598	0.551871	0.581703	0.931422	0.592212
TTCCACCAGATTAAATTCAGCCTGTACTACCGGAACAAAAATC	0.149104	0.593032	0.361591	0.282298	0.500296	0.661034
CTAACATGCCGGGTAAAAAGTCTTTTGTCTCGGTACGACGCTG	0.405787	0.317409	0.390421	0.313861	0.577354	0.620341
TTTGAAGGCAAACGGGAAGCCGACGGTACATGGATAATCAGCG	0.586593	0.740242	0.398169	0.736254	0.570338	0.421612
CTGCGGAATGTTCAGTACAGTACCGCCTTTCGGCAGGAAGGTA	0.322578	0.550599	0.388611	0.489017	0.432638	0.846901
GTGGTCATGGTTGTTATCCTCGTAAGGTCGCGGTTAACCCTTT	0.245251	0.47392	0.687932	0.43184	0.532008	0.679641
TCAATGCCAGCATACCGCCGAGGAACATAATGGCCGTCGCCAC	0.526169	0.570589	0.253582	0.524564	0.69076	0.755454
TCTGGGATCACGCCGACGAGTTTGATGCGCAGGATCTCCAGCA	0.808341	0.396974	0.830062	0.788484	0.398982	0.378983
CGAGATAACTGCGACGGAAAATTTTCGAATTGGGATTACTGAA	0.808341	0.182094	0.474103	0.46979	0.233574	0.548236
TGATAATCAGCAAGTTTTTCCAGCCATAGCAGGGCATTGTAGA	0.378536	0.585212	0.38594	0.451618	0.383957	0.72033
AGCAGGTTGGCGTAAAGATTGAGGTTTAGTGGGGTAATCGGTT	0.455737	0.390717	0.226387	0.295205	0.560096	0.663943
GAGACTGGACGCCTCCGGACACCAGCACAACGGCTCCCTGCTG	0.743756	0.543781	0.459813	0.775784	0.533313	0.814903
CCGCGCGCGTTAACAGCGTGCCATCAGACGGGGCTATCAACGT	0.462709	0.579608	0.579879	0.634961	0.861187	0.72033
CGAAATTCGTTCAGTGGCAGGCTGGGATTCTGGCTGTTAAAGT	0.52611	0.6417	0.398324	0.675868	0.51124	0.629956
CGGTGCCAAACATATTGGCGCGGTGAGAAACGGAGACGCCGCG	0.307855	0.85012	0.270411	0.576153	0.438849	0.743096
TATTGGCCAGAGATGCCAGAAGCACACCACAGGTGATAAGCGT	0.544326	0.509103	0.535298	0.625925	0.69076	0.578171
TCTGTGGTGGTAACGCTCACATCCGCAATGCGGATATCTACAA	0.517058	0.57953	0.440173	0.577571	0.640292	0.62899
GCAGTGGACGTGACCGCCAACAGAGGACAAAGGCCGAGCAACT	0.712221	0.458472	0.43825	0.659804	0.709771	0.72033
CGATCCGGGTTATGCAAAAAGTTAGCCTGCCGGGTGATGACAT	0.384502	0.277323	0.669506	0.428172	0.701822	0.763994
AAGATATGCAGCAAAGGCTTGCTGTCCCCACGGCACTTGCGAT	0.565178	0.523625	0.588371	0.723889	0.487562	0.846901
CGCTACGCTAACTTCGCCATCAGCGCCTGATGGACATTCTCCG	0.619751	0.606648	0.484902	0.75961	0.613601	0.592212
CAAATGCCGAGGCAATGCCCCAGAACAACGCGGCAGGAGAGAT	0.567801	0.536362	0.632065	0.691245	0.762767	0.846901
CATTTAGCCAGTTTTTCGCCAACTGACCCCAGGTGATGCGCCC	0.377853	0.591007	0.585103	0.608127	0.570338	0.578171
CTGACTCTGACAGCCCTGAATGCTATTTTGTGGACTTCTGTCT	0.631895	0.387105	0.348209	0.443536	0.382643	0.592212
GCATCATTCACCACCTCCACGTCCGATACGCGGATCAATCCAC	0.582979	0.702248	0.434981	0.687657	0.281998	0.62899
TCGCTGCGACTTCCCGCAGTTGCGTTTTGTCGGCAGAGAGCGG	0.697669	0.59553	0.329645	0.662904	0.78309	0.846901
AATTGCAGCAAAGGCGAGGGGGAGGGTTTTAGGTCGTAAACTT	0.621168	0.658356	0.344555	0.718739	0.60972	0.554949
CGCAGGTTGCGCACATAGTCTTCTGCACCGAGGGCGATACCGA	0.465354	0.444125	0.707175	0.578274	0.640692	0.72033
CCCGCGATAGCTTTTCCGCAAGAATCCATCAGGTCAGGGATTG	0.424042	0.428689	0.494715	0.446469	0.337529	0.554949
CGGCGCAGAGACAATCACCGCCGCATCAACCGGGAGATCATTG	0.373249	0.870069	0.43825	0.673513	0.509201	0.745185
GAAGCTCAATTTCATGGTAGACCTCTTCTGCGGTCTCCATCCT	0.437491	0.401914	0.405962	0.3995	0.281998	0.772097
CCACATCGGCTTTTGCCGCAACATGCAAAATGGTGGTCGGTTT	0.512698	0.526823	0.348209	0.563405	0.762767	0.614977
GCCGCATAAAAAAGTACGCCCGCACACACCAGGTGACACAGCA	0.330385	0.815258	0.535298	0.728193	0.110186	0.578171
CTGATATCTTTGGCCTGAGGATCAACCGAGAGGCGAGAAGAAA	0.654544	0.376576	0.660359	0.657666	0.239787	0.814903
TTGCAGCAAGCCATCGTTAATTAACGCGTTCGGACACAATTGC	0.568815	0.172743	0.677629	0.441859	0.611535	0.772097
GCCATCCGGGCAGGCCATCATCGTTGAAACCGGGGAACTGACT	0.654544	0.451989	0.447256	0.526338	0.783556	0.847314
CCGCCAGTGGCGCGAATGCCCGGGTCAACAGGGCGGTGTGGCT	0.659996	0.791684	0.459813	0.810559	0.519539	0.922203
CGTCGGCGGCATCGAAAAAAGGATCGGGCACGGTTTCCCGTAC	0.403256	0.361561	0.672108	0.535116	0.925827	0.679641
GCTCCGGCCATAATGATTGGAGCATCACGATGGGCAATAAGTT	0.204483	0.516842	0.612124	0.425633	0.693445	0.755454
AGTACCGGCTTCAGGTAAGTCATCAGCACGCGGAACAGGTTGA	0.396134	0.393426	0.777382	0.52057	0.751762	0.661034
GGCTGGCGTTGGTGTAATGCTTAACGTATTCGGCGTTGATTTT	0.426086	0.419039	0.249623	0.321294	0.699141	0.998052
CTCTGGCGACAGGTAACTGTGCCAGCCGCAGGGCATTCTGCCC	0.401202	0.612508	0.759054	0.754377	0.78309	0.755454
CGGTTTTTGCTGTTGCATCACACGCACCTCTGGATTAGCCAGC	0.545279	0.660013	0.481474	0.659536	0.527994	0.421612
ACCATCACCGAGGCGTATTCGCGAAAGCCGAGGCCAAAGAAAT	0.590348	0.620522	0.728631	0.738626	0.729625	0.72033
ATTTTGACAGGCGGGAGGTCAATTTGATCCCGGACGTATCACA	0.743756	0.32915	0.473631	0.573992	0.540161	0.772097
GGACCGGCGAGGTAGGAGCTGTCTGCGGAACGGAGGAAACCAA	0.458978	0.571991	0.582337	0.658883	0.762767	0.743096
CATCGGGAGACAGGTCATGTACGCGGCAAAAGGCACCCAGGCC	0.52611	0.664717	0.511748	0.65286	0.477402	0.629956
TTGCAGGGTATTGGGTTTGTTTGATTTTGGCGGGATCTCGCGC	0.46484	0.342745	0.425346	0.374575	0.455501	0.745185
CCAGCACAGTGCCGGAAACTTTAATGCCGATGGGGCTTTTAAT	0.697669	0.201687	0.739297	0.582354	0.42292	0.66738
CCAGTACCACTGTCTCGATGCGCATTTCCGTGGTGCGGTCAAA	0.569016	0.616544	0.582337	0.659094	0.552292	0.614977
ATCCCTGATAAACGCGATTTTCCAGGAACATGGGATGTATATC	0.695795	0.396038	0.43825	0.554274	0.21585	0.548236
CACTATCCAGCGTTTCGCCATCCATTAAAGCGGAAAGTTGTTC	0.625933	0.449305	0.250826	0.461919	0.500296	0.661034
GTAGCGGCGTTGCCAGGCCCGGAGAGTGACAGGATTAATCCCG	0.654544	0.641191	0.55293	0.817727	0.780474	0.378983
AGTCCTTCTGCCGCCCAATCCAGAACGCGATGGATTTTGTCGA	0.786956	0.376576	0.818531	0.792287	0.41885	0.421612
TTATGTCGTGAGGTATGCGCCACCTCCTTACGGGCGGCCTGCC	0.380628	0.71344	0.327774	0.62444	0.631556	0.922203
ATTTGGCGAGATAATACGATGATCAAACAAAGGACACTTAAAC	0.169093	0.367154	0.329645	0.201369	0.756277	0.554949
TACCAAATGGCAGCGTCTCTGCCCCTTGATTGGTGACAGAGAG	0.687709	0.656832	0.273321	0.679741	0.403937	0.614977
TCATGCCCAGCACTTTGGTATAAAAATCGATGGAGCGTTGCAA	0.458833	0.172743	0.443891	0.247061	0.609601	0.558554
TGCCCAATCAAAAACACATTACGTCCGGCATGGGTTTTATGCA	0.401147	0.407561	0.759054	0.554907	0.281998	0.569209
CTTTGCAAAGGTCTTGAGGAAGTTTGTCGCGGGAGTCCAGTGA	0.43793	0.39443	0.758995	0.51421	0.451335	0.647906
CCTAACAGCCCCATCATTGAGCCGACGGAAAGGTCGATTTCAG	0.415306	0.639724	0.582337	0.623058	0.69076	0.554949
GCATCCAGGGCTTTAGTATACACATCGCCAGGGTTGTTAATTT	0.306854	0.29269	0.759054	0.362403	0.609601	0.576471
ACAAGAAAGCACGACCCAGCAGTACGGTGTCGGCACCGAGCGC	0.659222	0.481294	0.535298	0.7242	0.492588	0.846901
TGCTGCAGCCCGCTTTTTTCAGCAGGTCGATGGTCGCGATAAC	0.548716	0.510508	0.59186	0.591674	0.69076	0.592212
CCCATCAACATAAGCGACAGTCGTACGAGAAGGGTCAGCGCTG	0.50254	0.488279	0.562305	0.553377	0.474411	0.52864
TCGCTTACCACCACCGTACCGATTTCCGGGTGGCTAAAGCTGG	0.67488	0.450213	0.759446	0.705016	0.358548	0.629956
TATTATTGACCAGCAGAATACGTGACTCTTCGGTGGTGAAATA	0.560966	0.423473	0.369286	0.451396	0.452163	0.792336
TAAAGCGCAAGCGCACAGATTGGCTTTTGATGGTGATTTCCGG	0.775754	0.49744	0.310187	0.611235	0.701952	0.614977
GCAGCTGCCGCACCGGTTTCAGCGAGGTAGCGGTGTTGACGAT	0.67488	0.569281	0.452924	0.634855	0.783151	0.792336
ACTGCCATGCACGATCGAGGCAGTCATACAGGGTAAATTCAAT	0.609221	0.578517	0.229277	0.560803	0.614418	0.512889
GTTTGGTCATAAAAGACTCTGCTTCTTCGCGGGTGGCAAAAAA	0.361863	0.495938	0.660642	0.489996	0.418127	0.701268
GCATTTGCGAATTCCCGCCAATTGCACCAGCGGTGAAAGCGAA	0.551444	0.513397	0.503553	0.658697	0.683264	0.792336
TAATCAGATTGCTAACCAGCAATGCCACGACGGCGGAAATAAT	0.520044	0.560272	0.612124	0.651524	0.239787	0.998052
AAACGCCATTGCTGTTATTGGTGACGGTCACGGTATACGTTGC	0.462709	0.499417	0.516903	0.548578	0.403937	0.620341
AGGTGATGCGATTGGCGCGGCAGAAGAGTTCGGAGACGTGCAC	0.62198	0.631053	0.40241	0.708477	0.673051	0.743096
CTTGTTCCGTTTTCACCGACCACAGCACATCGGAATAGCTTTC	0.457287	0.543781	0.427258	0.611278	0.595055	0.661034
TTACCTTAGCGATATCACCCACGTTAAAGTAGGTATGCAGGGC	0.279978	0.616244	0.290211	0.366915	0.432667	0.371716
ATGTGTCTGCAATAACCAGTATCTTACGCCAGGAAACACATCT	0.311108	0.252303	0.75646	0.359304	0.588132	0.418418
TCCTCGGATTAGAGTTGTGACCGTAGATACTGGGGCGATAACC	0.430062	0.511553	0.359363	0.408429	0.380544	0.66738
GCTAAGCATGCACAGAATCAGCAATCGTTTAGGGTGGCTCATT	0.454338	0.445557	0.522596	0.431942	0.614418	0.52864
AGCGCCAGTCCGGTAAACCAGGATAACTTCAGGATAGTGCCAT	0.470244	0.403662	0.40241	0.391986	0.540161	0.378983
ACCTAAAACCAGCGCCAGGATCGCACCAAGTGGAGCAAAACCG	0.764597	0.619626	0.512809	0.792219	0.4352	0.558554
TGACTGCCACCAGCCACCATAATCCGCCAACGGCAAAAAATAT	0.651402	0.323397	0.590493	0.630306	0.719594	0.846901
AACTCATTGATGACCTTTTCTTCGCGATCGCGGAAGCCTTCTT	0.444353	0.549052	0.568105	0.567425	0.281998	0.661034
CGCCGCCTTCGAAGATCCAACATTCTGTAACGGTGTTATCGAC	0.391854	0.399049	0.267012	0.290968	0.507506	0.792336
GAACGAAATAGTAATAAGAATAAATAGCGTCGGAATCGCTTCC	0.193905	0.181202	0.647539	0.142343	0.110186	0.661034
GGGTGAATTTGCCGTTGACCGGGAAGGTGCGGGTAATATCGCC	0.707075	0.6116	0.697453	0.819671	0.177407	0.512889
ACCGTGTGGAGTGTTATAAAACGCGCCCAGTGGATGCGCCATA	0.332991	0.625121	0.590844	0.541296	0.533313	0.421612
ACACCTCATTCGAGCACGTGGTGGAGGTTCCGGTTGGTGTTGA	0.687709	0.569215	0.522277	0.722054	0.281998	0.679641
ATGCAGCCACGCCTGTGGACGTAAAATTAAAGGAATTTTGCTA	0.651402	0.425717	0.106795	0.407683	0.719594	0.418418
GTACGTGAAGACGCTTAAGCACTGGAATTAAGGCCGTGATTTC	0.517058	0.593032	0.106795	0.443481	0.41885	0.72033
TGCGGACCATATGCTGCACCTGGCTTTTTTCGGCACTGCCAAT	0.615541	0.600971	0.210472	0.578811	0.386659	0.846901
GTCGACGTAATGCTCCAGCGTCCACTGCTGCGGCAGCAGCGTA	0.581297	0.703954	0.59096	0.778382	0.481483	0.846901
CGCCTGAATAGCAGCATCGCCTTGTTTAAGTGGATTATCGTGC	0.615541	0.643831	0.250826	0.549353	0.237932	0.421612
TCATCAATAAAGCTGCTCGACTCCAGCTTGAGGGTTTTCATAT	0.60767	0.583615	0.592719	0.6906	0.110186	0.52864
TGCGGGCACCAACCAGCATTGGGCGATAGAGGGCCGGGAATAC	0.579246	0.634492	0.167053	0.585205	0.719594	0.837854
TGAGCTGGCTTTTTTCGACGAGTTGTTGCCAGGCGAAATATAA	0.431067	0.528388	0.590493	0.53045	0.570338	0.814903
GACCAAGAAAAGCCCACAGCGTCATAGCGATGGAAGAACCTAC	0.652941	0.565268	0.629423	0.740958	0.278995	0.459843
CGTCAGCTGGGTGCTGAGGTCAGCAGTATTCGGCAGAACGGTA	0.581966	0.598167	0.249623	0.527525	0.69076	0.846901
AACGGACTTGGCTGCCAGTTGACGTAACGACGGATAAAGCCTG	0.707222	0.546519	0.49551	0.642307	0.437874	0.62899
TGGCAAAGCAGGCCAGATAGCCAATCACGCAGGCAATCCATAA	0.638471	0.400099	0.777382	0.659082	0.484458	0.629956
TATGTTTGTTCTCTTCGACCTGATGACCGAAGGCGGCGGAAAG	0.533839	0.462015	0.576746	0.571721	0.34011	0.814903
CAAAGTCTGCCAGTGCAGAGAGTTCCTGTTCGGAAGTAATATC	0.597718	0.429708	0.424401	0.522426	0.588132	0.661034
GCTTTCATCCCGGCCATAAAGCCGATGTAGGGGTTAATGACGC	0.694475	0.569215	0.36526	0.572522	0.51042	0.576471
CAGCATCGCGGCATGCATCCCGACTGCGGCAGGCTCCACCAGC	0.637496	0.590928	0.89734	0.846508	0.844516	0.591318
TTGTCGTGGAGATGGCGATGCTGAATTTGTTGGCTCTGACGTG	0.676007	0.445557	0.329645	0.514522	0.533313	0.629956
AGCCGCATCAACGACATCACGCGTTAAATGCGGTGCAAAACGC	0.509692	0.702477	0.313889	0.521802	0.421788	0.792336
GCGTGTTCCATATAGGCCGCCGCACCTTTCAGGCCATACAGGC	0.374683	0.85012	0.416608	0.694824	0.403465	0.72033
TTACGGATTCCGTTTGAATTTGCTGAAGTCAGGCTGACGTTTC	0.518337	0.443472	0.40241	0.408697	0.410969	0.591318
CATCGGTAAGATTCGTTGAGTATGTTCACGAGGGCAAAGCTCA	0.418052	0.349412	0.612124	0.406724	0.389916	0.72033
TAGTGTAAGTATGCAGAGCCAGCGCATGAACGGTAGTAGAGAG	0.485024	0.838521	0.273321	0.710599	0.233574	0.620341
AATCATCCCGGCGATAGGGATCACCTGCATCGGGATAAATTCA	0.543988	0.518459	0.47256	0.594632	0.683372	0.745185
ACTCCGCCAGCAGTTCAGCGTTGCCGACGCCGGAGCGTTGCAG	0.454338	0.747919	0.758995	0.783941	0.69076	0.743096
TAATTTCAACCACCAGCGCCCGTTGTCCAAAGGCTTCATGGGT	0.651402	0.706763	0.391051	0.806004	0.452163	0.591318
GCGTCGATCACCACAATTTTGCGATGCATCCGGCGAAACACAT	0.452195	0.502017	0.575576	0.501469	0.398982	0.998052
AGTGCAGGGTAGGTACTTTTACCAAGTTGCTGGTCGGCACCCT	0.385283	0.315623	0.620979	0.388985	0.470952	0.592212
GATTTCGTCTAATTGACGTTTCCCCACTTCCGGAACTGTAAAT	0.364477	0.535218	0.40241	0.482722	0.598288	0.661034
GATACTTCACCGGCAAACAGGGCATTGCAAAGGCTACTCTTTC	0.641052	0.582604	0.505742	0.69766	0.452163	0.591318
AAGCGTTTCCACATAGGGTTGTCCTCGTCGGGGTAGTTATTAT	0.380628	0.478827	0.767075	0.580245	0.41593	0.512889
TTTTTCATCATACTCTCCACTGCGCCACTCAGGCTGCTGATTG	0.367148	0.74177	0.52354	0.659805	0.421788	0.591318
TGTTGAACAATATTAGCTTTACCATCCTCCTGGCGGATTAGCA	0.303851	0.295056	0.569855	0.319579	0.34011	0.846901
GTGCATTCTTCATCACGTCCGTTGACAAATTGGCAATATGATA	0.571701	0.539825	0.313889	0.503289	0.278995	0.667518
TAACAAACGCTGAGCCAAAGAACGCCAGGCAGGAGAACGCCAC	0.581297	0.561798	0.669506	0.727366	0.699141	0.520404
AGGCAAGCTGCTGAGTCGGTGGTAAAGAACGGGTTACCTGTAC	0.493042	0.456353	0.40241	0.47189	0.575204	0.576471
TCCTCAAACGCTTGTTCGGAGGATAAGTTATGGCATTACTCGA	0.443063	0.388133	0.226387	0.344319	0.539186	0.667518
TGGTATCCGGCGCAACAATCTGGCTGGCGTGGGCGTGATCAGC	0.65631	0.49552	0.75646	0.751338	0.683372	0.922203
AATTGTTCCAGCGTTTCACCATCGCGATCAAGGAGATCAACCC	0.624078	0.632454	0.386705	0.668527	0.403465	0.520404
CCCTGCCTGGCTGCCCGCCACAATCTGCGTCGGCTGAGTCAGG	0.758543	0.465216	0.680067	0.810581	0.609601	0.814903
CGGAATCACCACCCAGCGGGGTGTCTACCGAGGTAATGCGCTC	0.652941	0.617635	0.543647	0.808343	0.533313	0.371716
CCAGCGGGCGCGAGGTGTAATCCATTTTGCCGGGCGTCATATC	0.637907	0.259706	0.511748	0.447362	0.857018	0.922203
TCATACTGGCGGCACTCGGCGTCGATATCCGGGGCGTTGCCGT	0.636156	0.744276	0.307557	0.713452	0.69076	0.837854
ATTGCTCATCGAAAGCAATGGCTGCTCGCATGGCGGTAGTAGA	0.493215	0.629614	0.66224	0.682473	0.398982	0.846901
TCTGCGTCATCAGGCCGAGCGTAATCGTACCGGCAACAATTGA	0.758543	0.453073	0.576941	0.644195	0.418127	0.846901
CTTCCCGGGGATGGACTTCCGTGCGGTTGATGGTGCCGGTGAA	0.421346	0.757566	0.43825	0.675037	0.783556	0.614977
ATTCCCTTCGTTGGTTGAGACAGGTTCCGGCGGCACAATTACC	0.473742	0.476102	0.662345	0.601677	0.603567	0.846901
TGTCAGCAAACTCATTCGTAATTTTTCATCCGGTTGAAAATTA	0.407987	0.215781	0.386705	0.22194	0.527994	0.679641
TTTCCCCGTCTTTACGCTGCCCAACCGCTATGGCTGATGGGCT	0.526163	0.618102	0.594721	0.687355	0.709771	0.629956
CCGCTAACACAGGCCATGCACAAGAAATAGCGGACAAACACAG	0.556842	0.529117	0.214376	0.476088	0.470929	0.772097
TTGGCAGCTGAGCCACTGGTCGGCAAATCGCGGATGTGACCGA	0.572342	0.71777	0.474103	0.720853	0.575204	0.62899
CATCGCGCTGAGCAATTTTATCGGCAACGCTGGCGGGAATAAT	0.406282	0.510951	0.677629	0.548404	0.775531	0.846901
GCGCCTTTTTCGGTTTCCAGGCAGAACGCGTGGTTGGTGTTGA	0.572913	0.579832	0.834689	0.763444	0.217154	0.48056
GAATTCTGCTTCTCTGGCAATTAATGCCTGTGGCCAGGTATCA	0.487481	0.196944	0.669506	0.466518	0.575204	0.755454
AATGGCGTTCTGGGCGTTAATATCTGCCACTGGCAACTGCATA	0.733166	0.119804	0.697453	0.5419	0.632326	0.667518
TCCCGAGGTTAATTTTGCCGGGACGTTCATCGGCACGAAACAG	0.290156	0.759167	0.273321	0.564458	0.383514	0.846901
GGATGATGATTTCAATGACTTTAAGGAATAAGGATGCGGGTAT	0.366561	0.277323	0.230611	0.175622	0.242802	0.378983
TTTTATGCAGATATTGCTGGTGGTCATCTTCGGCATAATAAAA	0.352938	0.569215	0.232409	0.416392	0.60972	0.846901
ATGCGCCTTCGATATCGTCGATAGCAACGTGGGAACCGGAGAT	0.40823	0.491938	0.513953	0.45729	0.507506	0.556597
ACCACATCTTCCAGTTGATATTGTTCGATGAGGGTGCGCAGGC	0.5279	0.204262	0.587738	0.349671	0.239787	0.52864
ATAAATCAGCGAGACGCTTAAGAACCGCGATGGGCTGATCGTC	0.673111	0.284437	0.818531	0.627088	0.588132	0.755454
GCTTCTTGCAGGCTTTCACCGCAAACCACTGGGCCATGATTTG	0.549633	0.602277	0.503553	0.664742	0.521797	0.837854
GTCATGGGGACCGGAATGCCGTTGGCGTCACGGGGGCCTAATA	0.551444	0.706763	0.612124	0.810559	0.583953	0.847314
TCATGGGGACCGGAATGCCGTTGGCGTCACGGGGGCCTAATAA	0.555298	0.706763	0.55293	0.774727	0.618986	0.7556
TCGCTAAAACTCTGCACACCAATAGAGATGCGGTTCACACCAG	0.581966	0.347846	0.372143	0.436654	0.355493	0.679641
CAGAGGGTGAACGTTGAGCCTTTTCCCTCCTGGCTTGCGACCT	0.530631	0.496692	0.569855	0.613339	0.533313	0.629956
CATCCACCGTCATGGGGACCGGAATGCCGTTGGCGTCACGGGG	0.584714	0.521216	0.75646	0.770863	0.614301	0.846901
TAAGCCCGTCACCGTCATAAAGCTGGTAATCGGCATCTTTAGG	0.603846	0.399517	0.249623	0.420648	0.709771	0.846901
AAAGAAGAAGTGTTCAGAATCACGCATTACCGGCGTAGCGCCA	0.454338	0.564337	0.249623	0.413878	0.38101	0.998052
GCCGTAGTGCGTCCGGTGTCATCTTCGCCAGGGCCGAGCATAT	0.659222	0.378091	0.759054	0.690744	0.606573	0.837854
GCAGCCACGCTCAACTGCAATGCGTTACGGCGGAAGTTAATGG	0.454338	0.578327	0.543647	0.594432	0.802061	0.661034
AGGGATAGTTGTCGCGCAGATCCTGTTTGGTGGTACAGGGAAA	0.852228	0.427083	0.425346	0.677281	0.233574	0.414054
GCCACAGGACGCATAATAAACAGGCGCGACGGGCCGCCTGTGC	0.352938	0.528482	0.758995	0.547139	0.496759	0.837854
TGACCGACTTCATGGGCGATAACGTACCCCTGGGCAAAATCGC	0.638623	0.407561	0.585103	0.628283	0.415185	0.755454
GCGGAGTTTCGTGATACAGCGCCAGACAAATGGCGTCCAGCAG	0.399733	0.739436	0.329645	0.561755	0.461455	0.846901
TGAAGCTCAACACCGGTGCGTTCAGTACGATGGCGCTCCAGGC	0.67488	0.621148	0.436313	0.701826	0.41885	0.846901
TATCGAGCGCAAAACGATGGTGAAAGTCGTAGGCCAGCACCTT	0.440029	0.432374	0.609205	0.473045	0.826976	0.72033
TACTCAAGTGTTGCCACTTCGTCCGCCGTCAGGTTTTTTGTTA	0.601927	0.633811	0.687932	0.79921	0.437874	0.439505
CACGCCCATTGAGCTGGTCTGAATCAATACCGGTTTACCGGCC	0.616057	0.364603	0.249623	0.394742	0.403937	0.679641
TCACCCCAGACGCCGAATTGTTCGCACACCTGGTGGTCCTCAT	0.747823	0.580822	0.535298	0.717048	0.500296	0.614977
TAGTAAATATTCAGCAACTGCACGGGGTCATGGTGCTCGCCGC	0.506706	0.700797	0.516903	0.752076	0.0678686	0.614977
TAATCCGGGCGATCTTTAAACACCAGTGCGTGGTTATGACGCC	0.32433	0.446181	0.777382	0.447364	0.857018	0.48056
CTGGCTGCCATCTTCGCGCAGGACGTAAGCAGGTTGCTGGTTA	0.605973	0.687448	0.419355	0.715911	0.607185	0.439505
AGCGAAACCGTGTCGAAGTCGAGCAGCGTCAGGTTACCGACAC	0.516178	0.629086	0.758995	0.704997	0.619076	0.439505
AGCTGTTTTTGCAGTAAATCGCGATGACGTTGGTGAAATCCTA	0.462709	0.587541	0.609205	0.582839	0.217154	0.614977
GGTAATGTATAAAAACAGATTAAGTTTTGCCGGAGAGGGCCAC	0.317685	0.264374	0.511748	0.231899	0.236556	0.743096
CTGCTTGAGGAACGGTTCCAGTTTAGCCAGCGGCAGCGCGGAT	0.527018	0.367321	0.669506	0.544016	0.500296	0.846901
GCTTCGAGAACCACACCGTCTTGTTCCATCTGGTCGAGACGGG	0.619291	0.410293	0.494715	0.571069	0.39605	0.592212
AACGCCGCAAGGGAATCGAAGGCTCCGCGTCGGGCTTCACGTC	0.480494	0.545005	0.834689	0.773851	0.701952	0.922203
ACGCCGCAAGGGAATCGAAGGCTCCGCGTCGGGCTTCACGTCG	0.539914	0.565143	0.758995	0.729378	0.611535	0.72033
CTGACGCAACGCCACCGCCTGTTTGATTTTTGGCTCAAGCAGT	0.777139	0.477078	0.171948	0.606515	0.640692	0.629956
TTTCTTCATTTATGCCGAGACGAAACATAGCGGACGCTTTGTC	0.578277	0.449389	0.348752	0.448031	0.281998	0.772097
CGGTTTGCATGCGCTCAACCAGCTGATTAAAGGCGCTACAGCC	0.742429	0.593032	0.106795	0.573324	0.487562	0.814903
ACTCGGACCGATAATTGCCACCACTTCGCCAGGCTTTACCTCA	0.219366	0.563819	0.739297	0.570392	0.709771	0.591318
CAAAACTTTTAAACTTACTGGAATCTTCGAGGGTAATATTTCC	0.242586	0.431729	0.477009	0.33592	0.320982	0.512889
AGGCGAGGGCGAGCAGAAGCGCGGCACAGCAGGTTGAGAGTTT	0.544938	0.891982	0.587909	0.852664	0.65899	0.439505
GGCCTTCTTCAGTCATCTCTACTATCAGATTGGCCTGACGGCT	0.416084	0.207281	0.372143	0.241853	0.39605	0.755454
GCCGTCTTTTCGGTTCAGTATGTTTCAGTACGGACATGAAAAT	0.588639	0.300472	0.36526	0.367717	0.320982	0.772097
AATAGCGGCGACGATTTGCCAGACGCGTTGGGGAAATGAATCT	0.418052	0.687448	0.632065	0.684501	0.931422	0.556597
GGAATAGCGGCGACGATTTGCCAGACGCGTTGGGGAAATGAAT	0.609221	0.535079	0.834689	0.745803	0.751762	0.66738
AAAATGTTAGCATAATAGTATTTCCGATAAGGGTCCCCTCACC	0.171573	0.340854	0.230611	0.107121	0.389916	0.679549
CATCGCGAACTTTGAGATCTGCAAACTCTGTGGGTACAGGTTT	0.355332	0.464242	0.493533	0.394657	0.632326	0.569209
TCCTAAAGCCAGCGCCCGTTTGCGAGACGGCGGAAAGGGCCGC	0.815407	0.580822	0.687932	0.888924	0.57428	0.661034
CATCTCCCATCGCCCAAATATTGTCTGCGGTGGTATGTAATCG	0.71306	0.26689	0.759054	0.610196	0.487035	0.414054
CGGCGTAGCACAAACCACAGTTGATGCAACCGGAGAACTGGTG	0.473742	0.393154	0.620979	0.480826	0.421328	0.743096
CGATCATCGCACTTAGCGCGCCTTTGGCGTTGGCGCGTTCCCA	0.438627	0.676441	0.75646	0.79915	0.652331	0.846901
GTCATCCCCAGGTTGTTCAATGAAAGCTGGAGGCTGTTTTTAT	0.471841	0.33084	0.669506	0.459001	0.607049	0.591318
AACGCTGAATTAGCGTCGCGCGCTGTAGAGGGGGAGAAAATTC	0.576668	0.872124	0.308847	0.779378	0.281998	0.643836
TAACGCTGAATTAGCGTCGCGCGCTGTAGAGGGGGAGAAAATT	0.517058	0.924168	0.342877	0.765603	0.41885	0.7556
GTAACGCTGAATTAGCGTCGCGCGCTGTAGAGGGGGAGAAAAT	0.484752	0.926986	0.36526	0.732689	0.588132	0.629691
ACGCGTGCCGAGAAAGCAGAGAACAGGATAAGGAAGCTGTACC	0.469526	0.390779	0.307557	0.383728	0.783151	0.418418
CCATAATTTATTCTCGACCTCTTTTTTCCCAGGCCAGCCGCTT	0.477687	0.374315	0.483042	0.450769	0.110186	0.72033
GCGCGGCGCGCATCGCCTGGGTATTACCGATGGTTACGCTGTC	0.676007	0.366203	0.576746	0.583969	0.994627	0.48056
GTGAAATTTCTTTCGCGCCCATCATATTTTTGGTGGACGGATT	0.678008	0.449305	0.171948	0.490349	0.30057	0.614977
CATCAATGCGTAAGCCTACTTTGGTCATGATGGTTTATCCGTA	0.429748	0.424357	0.40881	0.393236	0.673051	0.48056
CTTCCCATTTCAGCCCACTCTCCCCTGTGTGGGCTTTTTTCAT	0.654544	0.566578	0.447456	0.722566	0.323854	0.72033
TATCGCGCACTGACCCTCCGCCAATTGCGGTGGCGGTCGCAAT	0.520264	0.634492	0.759054	0.789772	0.802061	0.846901
TATCGGTCACGCCGTAGGGATAAACCGCGCCGGACGATCCCTG	0.64507	0.340854	0.964023	0.740581	0.570483	0.772097
GATACTGATGCTGGAATATACACATGCGAATGGCATTACGATA	0.412603	0.29269	0.660642	0.383947	0.421788	0.667518
AATGATGCAGGAGAAAAAAACGCTTTCGAGAGGAGAGAATCCC	0.347216	0.512659	0.562305	0.411839	0.60972	0.520404
GCTTATATAGAAGTTCAGCAAACGTGACAAAGGTAAATAGATC	0.37053	0.59342	0.43825	0.490072	0.156898	0.371716
GCCTGGTGACCAATGATCGCCTGATAATCCTGGAAGTCCGTAA	0.34393	0.614715	0.368835	0.411914	0.570483	0.459843
AGCGAGAAAAAACGACCACGCTGCTGTGGACGGATTAATTTCA	0.586979	0.693446	0.516903	0.764415	0.336444	0.62899
GATGTTTTCCGGCTGTTTCAGCCACACGTCTGGGTTAGCAATG	0.579246	0.598167	0.609205	0.681213	0.41593	0.569209
AATGCCGCGCATGTCGCGGCATTGTTTTCATGGAAGACGAAAC	0.622403	0.531092	0.310187	0.589136	0.994627	0.459843
CGCGCGCCGTTAAATTCCATATCGCCCCACTGGGCAATCGGGC	0.22625	0.490871	0.620591	0.448726	0.780474	0.755454
CTTCCACCATCCCCTGCGCGTCGCGGCTCATGGTCTGAGCAAA	0.70852	0.87068	0.570036	1.02554	0.386659	0.592212
AGATAATCCACCAGTTGCTGCACGCTTTGCGGGTCGTGGCTGT	0.5279	0.74177	0.511748	0.731978	0.365962	0.679549
TCTGTTGACACGCGACCGGGTACGATTTTGAGGATTTCAGCAC	0.808341	0.561413	0.348209	0.681114	0.441899	0.378983
GCAATGATTTCTTCGGCTTCCGGCGTTTTATGGAAGTCATGGT	0.673388	0.747611	0.146583	0.653143	0.30057	0.459843
GTAATCATATTGATGTTTGGTCGGTTCTTGCGGTTTCGGTTCG	0.373249	0.624514	0.405962	0.484956	0.224036	0.679641
CCTGCAAACGTTCGCGCACAACCCGTCGTTGGGTATTCGGATC	0.794799	0.616244	0.49551	0.806006	0.539186	0.512889
TATATCCATGCTCACGCTGTCACCTCGGTTCGGCTGATGGCAT	0.687709	0.497599	0.600028	0.688901	0.532008	0.814903
ATTACCGCATCCAACGAGAAGACGGCGTCAAGGATGACAATCT	0.588639	0.563196	0.612124	0.70157	0.673051	0.378983
GCAGACGCTCTTTGTAATACTCTGGCAGGCTGGACGCCCGAAT	0.269793	0.417157	0.669506	0.455326	0.756277	0.592212
AGTGGTGCCAAGTTGTGGAAGTTTGCTTTGTGGAATCAGAGGG	0.468762	0.396593	0.437448	0.439911	0.607185	0.459843
TAAAGGTTGACCACTCAATATTCAACCCGCTGGTCATCAAGAT	0.52611	0.189982	0.830649	0.505706	0.452163	0.592212
GACTTAGCAATGGCTGCTCCTGGCACAAAGCGGACAGTGATCA	0.707222	0.607646	0.437448	0.714813	0.484458	0.772097
TGGGAAGGACAGCCCAAACACCACGATAACGGGAAACAGACTC	0.57841	0.628457	0.249623	0.556395	0.496759	0.556597
AGAAATCCTGACTCGGTTCATAGGCGGTGTTGGTCATCAACAC	0.580596	0.455682	0.535298	0.646165	0.500296	0.592212
TGCTGAAAACGGGCAATTTCCGACCAGTTGGGGAAGAAGATGA	0.564605	0.588925	0.424401	0.600586	0.355493	0.556597
CTGCGATACGAGCAATAACCTCATCTTTCAGGGCCTTACCATA	0.35858	0.446951	0.310187	0.344038	0.44879	0.837854
GTAAACAGCAGGAAGGCACCGAAGATATACAGGATCCAGTCGA	0.620378	0.519314	0.188271	0.457258	0.60972	0.378983
CATAAGCGGCTTTCTCACCCAAAAACTCACGGGCATAAGAAAC	0.355332	0.415125	0.52354	0.40641	0.925827	0.755454
CGATCTCATCCATTAACACCAGACTGTATTCGGTGGCGTTATG	0.328017	0.476102	0.249623	0.290968	0.398982	0.792336
ACGTCACGACGCCATCCTTCAACGTCAAATCGGTGGTAAAGCG	0.623074	0.483556	0.313889	0.498721	0.628545	0.792336
CCGCCAAGAGCCAGTTCCGCTACGTGAGGCAGGCTGTATTCGA	0.512121	0.646769	0.649518	0.715136	0.38101	0.591318
TCATCGTACGCAAGTGACCAACGCTGTCGATGGTGTCTTTGAT	0.454338	0.643831	0.59186	0.639761	0.595257	0.614977
CTGCGATTGCGTTCCTAAAGTTTGAATTCCTGGCACCTGTACA	0.386343	0.34014	0.368835	0.275795	0.495544	0.667518
TTGATCAGGAAGGCATCAGAAAGCCCCAGACGGTGATTCGCTC	0.544326	0.494821	0.484902	0.639623	0.500296	0.792336
TGGCTCAGATAAGCGCCTGGTTCGACATAAAGGTTGGTAAAGT	0.742295	0.539825	0.253582	0.607925	0.383957	0.439505
GCGTACTTTTTCCAGACTGCCCGTGAGCGTGGGTTTGATAACT	0.509692	0.731574	0.647539	0.806002	0.320982	0.576471
AGGCATAAATGTTACTGCCATTAACCTGACTGGCACGGGTTAC	0.413191	0.35568	0.52354	0.411172	0.110186	0.667518
AGCTGCCGCTAAGTGGTTCTTCCCGGTACCAGGTTTTCCGCTG	0.459637	0.570589	0.483884	0.580986	0.751762	0.439505
GCCGAGCGCAATCACGCCATAACGCAGATTCGGCTGGAAGCCC	0.622403	0.520099	0.232409	0.542896	0.856414	0.814903
TTACGCCTTTGCCGAAACAGAAGTTGAAATCGGCATACCGGGC	0.625658	0.390599	0.291321	0.437721	0.400948	0.846901
CAGCTTGATCAGTCATGATGCCACCTTTAGAGGAAGGCTATTT	0.432726	0.601192	0.250826	0.443917	0.398982	0.418418
GTTTTTTCGCCTGTTCACCCTTGATTGTCATGGCAGGATTATT	0.454338	0.446649	0.428302	0.459886	0.681615	0.667518
CGTTGCCAAGACGGTATTTACTTTGAGCACCGGTAGTCTGGAA	0.458978	0.299707	0.587909	0.399474	0.529089	0.620341
TTTATCCATCAACGCCTTGCAATTCAGGAGAGGTATGACAATG	0.635667	0.449468	0.44863	0.578537	0.51042	0.371716
AATCATTCATCAGCAGCTGAACATCTGGCGCGGCTTTCGCATC	0.682435	0.399517	0.759054	0.676728	0.281998	0.814903
CAACGGTAGGTGAGGTTACGCTGGGACGCAGGGCGACAAGAAA	0.444353	0.71344	0.680067	0.736122	0.467303	0.922203
GCGGTTTTCAACTCGCTGGTCACGTAGGCCGGGAGCAAAATGC	0.615018	0.614432	0.638714	0.750725	0.320034	0.647906
GCGTTAAACGATAGTTGACGCCCAATTGCCAGGACTGCATTCC	0.309468	0.673435	0.590493	0.570392	0.539186	0.554949
AACGCTCCTCAAGCATTTCATTGGCGGGGAGGGTGGCGAGCAG	0.406282	0.517869	0.565986	0.623035	0.477402	0.701268
CCGCCTGTACTGGTAGACTCAGCATAAACAGGGGCAGTAAACG	0.396134	0.492786	0.329645	0.395894	0.410809	0.837854
CATCAAGAAACGGTAAAACACGATTGTCGGAGGTTCCATCACC	0.470244	0.465422	0.687932	0.531605	0.278995	0.439505
CCAGCGGCCAGCCGAGTACGCGACCAAACCAGGCGTAGATATC	0.691162	0.756583	0.421809	0.745548	0.693445	0.814903
ATCAGCAAACAGATAATCCGGGCGCGGGAACGGCGCTGCGTTT	0.175953	0.909604	0.483042	0.733166	0.482619	0.998052
TGAGATTGGCTTTGTCGGGACTGCTGTCGATGGCACGAAATTC	0.518337	0.578517	0.59186	0.66421	0.609239	0.667518
CCTTTCTTATAACAAATTGCGTTCCACGGATGGAAGACTATGG	0.293793	0.648523	0.576746	0.573846	0.221182	0.459843
AGCCAGTGCGCCGTAAAATGCCTGTAATTCTGGCCTGCCTACA	0.470244	0.530632	0.291321	0.367927	0.802061	0.755454
GGATAAAGCTGTGAATCGAGCGACAGATTCAGGCGCAGCAAGT	0.429756	0.629086	0.398324	0.505708	0.44607	0.814903
CATCACCTAAATCAACTTCAATTGTCTCTCCGGCATTGACGGA	0.34704	0.342745	0.472715	0.30256	0.33818	0.846901
GTATAAAGACTACGTAGTGCAACTTCGCCAAGGAAATCAAAAG	0.420804	0.477794	0.759054	0.598062	0.415185	0.418418
AGCGTAATGACAATTAGCTTACCGCTACCGAGGCGTTTTTCCA	0.305339	0.583255	0.543647	0.493501	0.281998	0.814903
TGGTTAAGGACGAAGGTTTCTGACGACAGCGGGAATTTCAGTA	0.566125	0.515514	0.587909	0.587125	0.36283	0.556597
CCGTACTATCACGCTTATCAAGCTGTTGCATGGCATAATCGTC	0.517058	0.510508	0.505742	0.557492	0.337529	0.667518
GTGCCAGCCCGGAGAGACAGATGAGCACGACGGTAATAATGAG	0.470766	0.427705	0.612124	0.571132	0.65899	0.620341
GCCGCGCCGCCGCCTTTGATCATTTGCATGTGGCCGTTGATTT	0.619291	0.295983	0.595513	0.491478	0.925827	0.755454
CAGCGTAATCATACTCACCCCTTTTCCGACAGGCAGCCACAGG	0.298434	0.463762	0.687932	0.503016	0.237932	0.629956
CTGACAAGCCTCGCGTACCCGATTATCCATCGGTGGATGGAGC	0.652926	0.461717	0.354702	0.564916	0.57428	0.792336
GCGCGATCAGTTGCCTGCCACCACTGTTCCGGGTCTTGTTCCG	0.580954	0.563819	0.522277	0.712139	0.383957	0.679549
TCGATTGAGGGGCTGGGAATGGGTGATCAACGGGAAGAAAAAC	0.70852	0.481587	0.273321	0.603201	0.500296	0.745185
GGATCGCCAGCCCCGCCTGCGCCCATGCGGTGGCATGAGTGGA	0.836887	0.790909	0.759054	1.05961	0.69076	0.667518
CGCATCGTAAGATTCGATTTCGCGCAGAGCCGGAGTATAAATG	0.467985	0.721258	0.536172	0.628444	0.481483	0.743096
CCGGTACGCTTCTCAGCGAGAAAATAGGCGCGGCTGTTAGCAT	0.544938	0.293461	0.728631	0.536688	0.668096	0.814903
ATTGCAAACAACACAACAAGGAGCCACGCATGGAAATGCTCGA	0.490567	0.565143	0.680067	0.701049	0.34011	0.459843
GGAAGCCATAATTCGCACCATTCGGCAGTTTGGTATCGGCGTT	0.550486	0.566879	0.424401	0.6385	0.34114	0.414054
TGGAAGTCATAATGTCGAGGTTGCCCGCATAGGCAGGCAGATA	0.49806	0.598515	0.652341	0.698469	0.418127	0.629956
CACCATAGTTATCGGTGTGTCCATCCATACGGGCATGTGTTAG	0.568815	0.468029	0.380623	0.50952	0.233574	0.755454
CACCACAGTGCCGTCGATTAAATCTAATGCCGGAATAATCATC	0.697871	0.187412	0.480297	0.358551	0.561143	0.661034
AGCCACGAACGGGCCAAGTTTGCGGTACTCCGGCTGAGAATGC	0.659417	0.639906	0.342877	0.661078	0.632326	0.814903
CTTCAACGCAGCGTTGCCACTTCTTGCCAGAGGCGTAAATCTG	0.75437	0.390599	0.669506	0.701762	0.701657	0.814903
CCGCCACACCCGCCGGGCCATAGCGCAGTGCGGTAAGAAGTAC	0.880985	0.56822	0.543877	0.904632	0.552292	0.620341
TATTTTTTTTGCCTGAAATGAACCAATACCTGGCGAAACGTTA	0.564882	0.413076	0.326798	0.430189	0.217154	0.846901
AGCCGATAGTAATCTGCCAGCCACTGTTCGCGGAATATTCCCA	0.47219	0.593032	0.61287	0.639129	0.193436	0.661034
AATTTGTTGCCTGCTGGCTCAACAAAAACACGGCGTTCCCATG	0.631478	0.411853	0.329645	0.523009	0.640692	0.998052
ATAAAGAGGTTATGAATGAGCAACACCACATGGGGCCTGCAGC	0.204483	0.529117	0.538547	0.438401	0.496759	0.66738
TTTCCTTACGATAACGTGCGATAAACGGCACGGTATTCCCTTC	0.386343	0.443676	0.759054	0.555777	0.481483	0.620341
GAAAATCTGCGGATTAGCGATCACATCGACAGGAAGCGTCAGC	0.35721	0.518053	0.59186	0.487442	0.588132	0.418418
CTCGGCAAAGCCACCGCGATTCATAATCGTCGGCACCGCACCT	0.777139	0.253183	0.462713	0.561026	0.451335	0.846901
TAAAAACATGCTGGCCTATCTGGTCACGCACGGTTTGCATGAC	0.631895	0.446951	0.680067	0.670673	0.440822	0.679641
TTCATATACCCACGCTCGGCGATCAGCATGAGGAGTTGGTCGT	0.687709	0.619626	0.595513	0.761563	0.337173	0.520404
CACGGGCACAGTGGTGTTTCGTTCAATAATCGGCGAGAAAATG	0.562158	0.470264	0.0657803	0.348176	0.640317	0.998052
GAAAATCATCCCCAGCACAATGTTCACCAGCGGGTTAATAAAG	0.654544	0.399049	0.503553	0.588049	0.398982	0.763994
AAGTAGAGCGTGTTGCGAAAACCCCCATTCTGGCGTTACCGCC	0.65631	0.483579	0.419327	0.584109	0.756277	0.846901
TAATGCCCGCCAGCGCCAGATCGACGTTTTTGGTTTGCAGTGC	0.805537	0.483702	0.344555	0.665961	0.857018	0.48056
ACAACCTCAATGCGTTTTCGGTGGCAGGTAAGGTTCCAGCAGT	0.585017	0.71777	0.307262	0.694474	0.41885	0.439505
CTTCGTCAGCGATCAGGCTTTTAACTTTGTTGGCTGCTGCGTC	0.47737	0.287878	0.329645	0.331092	0.588132	0.629956
GCATGTTATGGGTAGTCATCATAAACATCTCGGCGATATCATC	0.46612	0.189982	0.372143	0.262089	0.261632	0.998052
GGGTACAGCCACGAGACGGCGTGGTAAACAAGGCTTTAAGATG	0.567334	0.730519	0.329645	0.677234	0.69076	0.591318
CGGATCTCTTTTCCTTCAGCCCAGGCGGCAAGGTATAAGCAAC	0.418052	0.651923	0.759054	0.824965	0.38101	0.371716
GTTTTCACTATCAACACCCAGCGCTCCTTGTGGACCCAGGGAA	0.476282	0.739436	0.512809	0.706238	0.376855	0.592212
TTGCTGCATATTCGCTATCAGCGTTGAGGCTGGCAACAACATC	0.50254	0.582419	0.649518	0.637103	0.435598	0.667518
TTCAGACTGTACGCCAATAACACGAATGGTCGGGTTAATAGAT	0.658109	0.442075	0.374762	0.546956	0.42292	0.763994
TTCAAAGTCACCCTGCACAATCCAGCTTTCCGGCACCTTGATC	0.654544	0.446328	0.416608	0.590188	0.402815	0.846901
CGTATCGCATCGAACAGCGCCTTATGTTCCTGGAGCGTTTGCG	0.56915	0.50535	0.522277	0.599911	0.673051	0.558554
CATATTGCGAATATCCTGACGTTTTAACGTCGGATCGGCACCA	0.249378	0.465964	0.513953	0.355079	0.683264	0.62899
AGTTTGCGCCATCGGCACCGACCAGATAGCGGGCGGTAATATG	0.623967	0.64428	0.38594	0.676267	0.925827	0.922203
CGAATATTTATTCTACCTTCATTAAGGTCAAGGTCCTGATAAT	0.386343	0.211519	0.516903	0.296674	0.110186	0.554949
CCGCGGCCAACTGTTCGCGTTGGGAAATATCGGCATAATCAAT	0.56915	0.603239	0.0657803	0.494091	0.609239	0.846901
ACGCCCCACGATTCAGGCACACCAGTAATGTGGGCGGCGTATC	0.412603	0.557911	0.253582	0.464233	0.729625	0.755454
GATAATGATGTGCTTACGTTCTGTTTGCGGCGGTACGCGAATG	0.462709	0.410293	0.759054	0.592201	0.421788	0.620341
TATCAAACAGGTTGAATTAACTCCGCGCCCTGGTTTTTAACAT	0.364477	0.47392	0.830649	0.608325	0.437874	0.48056
CCTTCACCAGATGGGTTGCCGTTTTTACCCTGGTACTGAACAG	0.441904	0.580918	0.441486	0.573051	0.519539	0.414054
CACGTTATCGCGATGCGGGAAGCTGACCAGCGGGCCGAAGTTA	0.724924	0.55916	0.503553	0.726364	0.43022	0.922203
TTTTCCTCGCTGAAGGGAGCGGTGTCTACCAGGCGATACAGTG	0.507583	0.666137	0.452924	0.646165	0.756277	0.814903
TAACACTTTTGTCCCACCATGATGAGAGAAAGGTTGTTCGAAG	0.603688	0.382269	0.383864	0.492009	0.320982	0.439505
CGTTGCTTAAATACCGTTGAAAAATGACTCTGGTCAGAAAATC	0.458978	0.255666	0.503052	0.327683	0.258789	0.592212
TCGGTTAGCTTCATGATTACCTCTGCATCCTGGCGCATCTAAA	0.334376	0.417157	0.494715	0.426705	0.381758	0.846901
TGCCAGCTTCGCTGTTTTTGATTGATTGAATGGTTAATTGATT	0.507472	0.328851	0.310187	0.305402	0.59097	0.48056
ACGACTTCCTGCGGAGCCGCGCCTTTGCTGAGGTAGCCCGCAG	0.79123	0.784659	0.59096	0.939074	0.36283	0.371716
AACACCGGTTTGCCACTATTCACAAAATCACGGGTAAAGGTGA	0.596189	0.342745	0.273321	0.376096	0.619076	0.763994
GCAGGGTGATTTCAGTACCACGATCTTCTTTGGTGATGTCGGC	0.322578	0.565706	0.270411	0.398257	0.418127	0.614977
CTGCAACCTCGCGCTTAAGTCTTTATCGAATGGCTGACCGTTG	0.628666	0.273345	0.477009	0.409674	0.496759	0.629956
GAATTGTGGCTTAAACCACCAGACATAAAACGGAGCAATCAGT	0.334373	0.497599	0.146583	0.276105	0.719594	0.743096
GACCGGTTAATGCTTCCCCAACCACCTTTTCGGCACCGCCATC	0.564882	0.562936	0.311105	0.601088	0.294227	0.846901
TGGACTGATCGGGAGTATGGGTGCCACAACCGGCGAAAATCAG	0.458978	0.689411	0.456439	0.627888	0.398982	0.998052
CCCACCTGCCAGGTGGAATGTGTCATCATCTGGATCTGCACCG	0.520264	0.429186	0.386705	0.443917	0.69076	0.421612
CGACGCTTAGCCCATTGAGACTTTCTTGCCCGGTCAGCGACAC	0.512788	0.375537	0.590493	0.497947	0.357029	0.772097
TAACGCACATGGCGACCAGATCAATACCAATGGTGTCGTGACG	0.762515	0.285321	0.410748	0.529457	0.440822	0.614977
TGGAAGCAATAAAATGGCACATGTAACTTGTGGAAAAACTCAA	0.360267	0.386167	0.424401	0.363808	0.495544	0.459843
GCGCCAGGTTCTCTTTGCTCACCCAGCCAAAGGTTTCGCAGTA	0.421471	0.550376	0.590493	0.622582	0.383514	0.439505
TCAAAAACGAAGATATCCATCATCAGCTTCAGGTTTTCGATAG	0.253373	0.382269	0.572786	0.337593	0.51124	0.439505
AAGCAGTGGACGAATAATTTTCGCCGCTCGCGGACTTCTCGCC	0.364946	0.568122	0.733007	0.562005	0.533313	0.772097
CGTTGGTCAGGGTGCCAAAGTTTCCCGTCCCGGCTGTCCCCAA	0.675201	0.39443	0.687932	0.667289	0.540161	0.814903
AGCGCACCAATAACCAACCCACAATGGCGCTGGAAAGCAGCGT	0.34208	0.481587	0.89734	0.657143	0.423788	0.459843
GTATCAAAGCCAAAATTAGTTTTACCGTCACGGCTGGCATTCG	0.290156	0.297965	0.612124	0.265706	0.492588	0.814903
TCTACATGTTGCTCGTCCAGCTCACCGCATGGGTTGCCGTCAA	0.673111	0.571991	0.652341	0.783147	0.302438	0.576471
CGGCACCCAGTGCTGCAAATACCGGACGTACGGTTCCCCAGAA	0.65334	0.475092	0.454982	0.599037	0.609601	0.679641
TCGAAATAGAACTGCCCGTGCTCGGCAAAGGGGACACCGGCAA	0.652941	0.687448	0.437448	0.808292	0.172356	0.679549
GCCCGAGCATCAGCGACACAATATGATGCGTGGAGGTGTTTTC	0.687709	0.282355	0.652341	0.538515	0.449185	0.558554
ATCCGGCGGCAGGCGTTGCGAAGGGTTCAAGGGATGCGTGACC	0.635667	0.676507	0.310187	0.703554	0.925827	0.521086
GCAGAAACAGGCTGCTGGTTTCGCGGGCAAAGGTACGCGCTTG	0.682435	0.667726	0.590493	0.837829	0.437874	0.371716
CAATACGACTTAAGGACATAATCACGCCCACGGCAGAGGCGCG	0.386343	0.26689	0.672108	0.481939	0.598288	0.846901
AGTGTGGACGCTGTCGGTGCCAGCCACCAGCGGCGACTCTGAC	0.637907	0.716521	0.503553	0.79912	0.709771	0.998052
AGCTGCGCTATCACTCCAGGCTTTGCCAGAGGGAAGAGCGCAA	0.509692	0.509602	0.484902	0.648498	0.613601	0.556597
CTTCGTCGGATGCCAGGAATGCAACCGCGTTGGCGATTTCCTG	0.654544	0.462608	0.834689	0.79674	0.575748	0.846901
AACCCGGCAATGGGAAATCACCTGCTGAACCGGCGGTTGTAGT	0.449441	0.598167	0.43825	0.541846	0.609239	0.998052
TCTCCGCATTCCAGAAATGCAGCAGTTGCAGGGCATTGCGGGT	0.434804	0.640276	0.505742	0.597541	0.495544	0.755454
AGCCCTGCGACTCAAGCCAGCTAGTGCGCCTGGAATCATAGGC	0.545988	0.462117	0.89734	0.735495	0.683264	0.459843
ACATCGGCAGCATGATCGTCAGCATTTGACTGGCATCCTGCCA	0.410548	0.511689	0.43825	0.453094	0.69076	0.667518
GTCACATTTGACGGCGATCGCGCGAATACCTGGCACCCAGTCA	0.768471	0.83859	0.326798	0.810447	0.323854	0.667518
CTTGGCGACTTACTGTAAGGCATGTGCGAACGGTTTGCCGCCG	0.289546	0.530632	0.660642	0.515579	0.598288	0.679641
CAATTTATAAATGATATTCGGGGATAATTATGGCGCAGTCGAA	0.17864	0.58012	0.106795	0.213541	0.0419352	0.846901
TATCAGACTGGAAAGCCAGATATTCCCGGCGGGATCGTAGTTT	0.549633	0.230084	0.830649	0.566732	0.540161	0.521086
TAATTTCCTGAATCGCCGCATGATAAGATTCGGCTACAGGTTC	0.606376	0.389651	0.232409	0.464125	0.500296	0.814903
TCAAATCCCGCCACAAGGTCATAAGAGAACAGGCCGCCGAAGA	0.5279	0.337551	0.40241	0.387909	0.683372	0.72033
CGCTGGTCATTCCGGCCATTCGCGCCAGTAAGGTACTCTTACC	0.771574	0.706482	0.36526	0.831445	0.418127	0.371716
GCCATGACCATGATGACGCGGCCAGAGTTCTGGCGGCGTCAGC	0.44058	0.799474	0.40241	0.702934	0.533313	0.846901
GCCAAATGCTTTGCTGTAAAGGTCGCTAAACGGTGTACCGATT	0.521484	0.514696	0.250826	0.451894	0.449185	0.792336
ATGCATCATTCTGTCCCCGCTTTTTGAATCGGGGAAAAGCAGC	0.582979	0.49557	0.398324	0.522348	0.281998	0.643836
GTAAACCGCGCACCAGCGGACCAAGCTCAATGGTCGCAGCACG	0.651402	0.530327	0.405962	0.706238	0.931422	0.592212
GAGCGACCCACTTACGATGCACCCACAGTGAGGCCAGGATCAC	0.4512	0.641418	0.543877	0.574764	0.510748	0.72033
CGGCACCTTCCACACCAATGAAAACCCACAGGGTGATCAGCAT	0.563896	0.32915	0.538547	0.498081	0.507506	0.701268
GTGTATTGCAGTACGCACTACCTTGTGGCTAGGTTCGCCTTCT	0.612348	0.416071	0.552789	0.60904	0.521797	0.439505
AATGTTGCCATCCATATAGCTGACAATACTCGGCACGCTACCG	0.277541	0.528581	0.187484	0.285171	0.607185	0.846901
GTAACGGCTTCGCAATGAGCCAGCATTTTGCGGAAGTCTTTGA	0.622092	0.650406	0.348209	0.579389	0.57428	0.661034
GCGGTAATCAATTTTCACGCCCTTCAGCTGCGGGAAGGTTTTC	0.278449	0.676507	0.557505	0.578537	0.281998	0.745185
CTGGTTTTGTGCTGGCATCAGCGTTGCGACAGGGCCAAAGGCT	0.707222	0.582419	0.758995	0.785975	0.34011	0.72033
CGGTACTGATTTGCGCCAGTGATGCCTGGCTGGCTGGAAAGTG	0.762646	0.511689	0.669506	0.819806	0.383957	0.629956
TTTCAGCACTGCTTCCAGTTCTGGCCAGATGGGATTATGCCGA	0.564882	0.577062	0.372143	0.605143	0.606573	0.521086
TAAACCGTCCCCGCCCACTCGGAACGGACCTGGTGGAGATCGG	0.786956	0.563196	0.599941	0.860672	0.709771	0.614977
AGTGGCAGCAAACAATAGCTTATCGATAACCGGCGAAAACAAA	0.245251	0.488416	0.249623	0.223797	0.60972	0.998052
AGATCGCGACGAATCCCGCCGATCAAGTTCAGGCCGTAGGTTT	0.480494	0.619626	0.40241	0.579529	0.78309	0.72033
TACCCGCGCCAATAACAGAATTATCCCCGATGGTGACGCCTGG	0.245251	0.242686	0.662345	0.314426	0.925827	0.614977
TTGCCAATTTTATTATCGTCCCATCCCAACTGGCTAAGTTCAC	0.153855	0.518459	0.542862	0.416307	0.177407	0.629956
GTGTCGACGTCATAGAGCCTGCTAACATACCGGCCGTCAGGCC	0.355204	0.468029	0.380623	0.377761	0.628545	0.922203
GAAGAAAGCGTATTGCAGAATCTGAACATCCGGGAACTGCGTT	0.384502	0.364603	0.405261	0.308319	0.670072	0.745185
TCGTTCTGGTTTAAAGCAGGCAGATTTTCCGGGCCAAAAAGAT	0.372769	0.49552	0.403132	0.412962	0.519539	0.837854
CGTGTAAACCTTCATAAAACAGTACATCAGTGGGTTCCGGTAA	0.229764	0.38202	0.372143	0.222697	0.4352	0.569209
TCCAGTGCGCCATCACCTTCGCCAGCACAACGGCGGGCAAGGG	0.514744	0.631053	0.459813	0.648957	0.856414	0.998052
CACATTCACCACCCTGAATTGACTCTCTTCCGGGCGCTATCAT	0.520264	0.378091	0.383864	0.418849	0.533313	0.922203
CGTGAACCAGCACGACGTCTGGTTTGAACTCGGCAAGAATAGG	0.707008	0.410402	0.40241	0.558788	0.519539	0.846901
CGATGTAATCTTTCTTAATGCTGTTGGTTTCGGAGTTGGTCAA	0.227105	0.459256	0.421809	0.321053	0.237932	0.743096
TGCCGCGGCAGTGAGATCAAGTATTTTTGATGGAGTGGTAGCC	0.416084	0.279838	0.310187	0.232348	0.783151	0.558554
CCAGCACGCCAATGGAAGCGAGCAGTGCTGCGGCAAGGGTAAT	0.351342	0.712697	0.59096	0.651716	0.780474	0.846901
TAGCGATAGCCACCGCGCTGAGAATCAATGCGGTATTGTTCTT	0.822291	0.357962	0.440173	0.612104	0.398192	0.620341
AATCCAGCTTTGAGCCAGATAAGGGAGTTTCGGATCGTTATTA	0.581297	0.388047	0.290211	0.462783	0.44607	0.62899
CCTTCGAAGAACTCAACTTTACCTTCATCCTGGTAATCCAGAA	0.452415	0.292425	0.494715	0.357574	0.39605	0.414054
CGCGCCGCAATATGTCGACATCAGTGCGGGAGGTGGGAAATGA	0.453804	0.407325	0.830649	0.605494	0.701952	0.578171
CGTTAAAACCGTGAGTTCCGGCGTCAAAATGGGTATAGCGCCC	0.452415	0.799213	0.171948	0.580936	0.4352	0.512889
CACGGAAAGGCGTGGGCGCGTTGTTCAATGTGGTAAGCCGCCG	0.777139	0.59342	0.440173	0.726024	0.400948	0.414054
CATAGAGCGTCTCGGCCAGTTCTGTGCGTCCGGCCCCCACCAG	0.743756	0.404673	0.758995	0.733857	0.668096	0.922203
TGCCCGGATGTAGGAATCCAGGTTGCCAACTGGGGCTAAAGCT	0.274785	0.544702	0.542862	0.520737	0.51042	0.66738
ATTTGTGTTGATTTACGCGAGATAACGCTATGGAATTAAAGGA	0.379284	0.374911	0.594721	0.439327	0.474411	0.459843
GCCCGGATGTAGGAATCCAGGTTGCCAACTGGGGCTAAAGCTA	0.395608	0.591007	0.424401	0.574218	0.418127	0.837854
AGCCCCTGTTTTTTTATCTCGTCAAGGAAACGGCTTGCCGTAC	0.149104	0.515514	0.403132	0.284802	0.437874	0.814903
GCTTCGGTATATTTCGAATGCTCATGATCGTGGCAATAGAGAC	0.403256	0.426517	0.568105	0.421755	0.337173	0.667518
CAGGTATCCCGTCGAACGCTGCGCGACCATCGGATCGGCCATC	0.573978	0.872124	0.374762	0.823767	0.463541	0.62899
CCTGTAGGGTAATATGGCTGGCGAGGTCAGAGGCGAGGAACAA	0.289634	0.670719	0.52354	0.601936	0.470952	0.814903
TCTAATCCAGCAAAGGAAAAAGTAGAACTCAGGGTCGCAGAGC	0.434804	0.277323	0.40241	0.266046	0.500296	0.52864
CAATTGCCGTCATCTTTATCTCCTTAAAACAGGCGTACCGTTA	0.341305	0.35365	0.344555	0.168274	0.780474	0.814903
GATAAATGCCCACACCTGATAGAGAATCACCGGCGCTGACAGA	0.540643	0.299834	0.405261	0.37247	0.577354	0.998052
CACAATTGCGCCTTCTTTGATCCAGTCACCGGGAATAAAGCCT	0.409904	0.448489	0.516903	0.46618	0.701952	0.556597
CTCTTCAAGAATTTGCCCGACTTTTTTACGCGGATTCAGCGAA	0.491742	0.447212	0.466669	0.451152	0.41885	0.62899
ATATCACGCAGACCGAAATTGGCCATGCAGAGGTTATCGCTGC	0.572924	0.537245	0.59096	0.615621	0.701657	0.439505
TCACGCCAGGCATCTCACTGCCATCCATTGCGGTAAAAAGCAT	0.418093	0.561714	0.440173	0.494196	0.609601	0.620341
AGTGCCATGCAGGCTTCAAACCCCTGACGCTGGTGAAAACTCT	0.541585	0.481003	0.758995	0.705545	0.614418	0.614977
CGTACGTGGCTTAAAAATTCCCAGCGCAAATGGCGTGGAGAAT	0.174785	0.585212	0.511748	0.429835	0.719594	0.846901
CTTTTTCAGTCATCCCCGGATAGTGTTCGAGGGTTAATGCGTT	0.568607	0.403871	0.477009	0.571642	0.402815	0.576471
GCTTTTTCAGTCATCCCCGGATAGTGTTCGAGGGTTAATGCGT	0.493582	0.455864	0.61287	0.571642	0.41885	0.52864
ATAGAGCCGAACACATATGCCTTTTACACTTGGTCAACGCTGG	0.34059	0.462629	0.409907	0.354973	0.762767	0.592212
GTGACTGATGGTCAGCTTGCCCTTCAGCTGTGGCGTTTTCTCT	0.559234	0.585212	0.557505	0.660987	0.421788	0.846901
ATTCCATTTATTTCCGGCCAGAGCAAACATTGGCAGCAACGAC	0.571786	0.579832	0.293132	0.62188	0.110186	0.667518
TGGTTGTTGTTTGACGACATTAATCATCCACGGTACGCCAAAT	0.516178	0.257734	0.354702	0.351621	0.470929	0.620341
TCCGACAACATATTGAGATTGTCAGTCGGCAGGCCAAGGCGAT	0.294571	0.393154	0.739297	0.452312	0.474411	0.72033
CGTTGCCAGAATGCCGCCGAGGTTGTCGGAAGGATGGCCCCAC	0.745019	0.577019	0.558032	0.829185	0.500296	0.378983
TTCCATCAGCTCATCAATGCTCTGCGAAACCGGGAAGCGATAG	0.358045	0.626225	0.447256	0.504774	0.588132	0.745185
AGAATGACTAATACGACCGTGATGGCCGTACGGGAGAATTTTC	0.451912	0.57953	0.543647	0.643085	0.353762	0.745185
GAATGACTAATACGACCGTGATGGCCGTACGGGAGAATTTTCT	0.542975	0.579608	0.576941	0.675771	0.233574	0.647906
TACTTTTTTAAGATCCAGTTGACCTGCGACCGGCGTAACGGCC	0.405828	0.478827	0.758995	0.598647	0.151236	0.998052
CCAATCACACCGATATTACGCAGCTTCTCGCGGCCCATTTTGA	0.342699	0.693446	0.562305	0.503346	0.591138	0.922203
GAAGATAAGGCCAATCACGATCATGATGATAGGGACGAAAACG	0.437491	0.484285	0.235331	0.384065	0.33818	0.507288
GGAGAACAGCAAATCGCCGGGTTTGAGATCAGGTGCCGTTATT	0.535731	0.595951	0.349591	0.56234	0.606573	0.578171
AACCAGCTACCCCACTCCGGGAAAGTGCTCAGGATCCAGGATT	0.582979	0.564337	0.570036	0.699077	0.552535	0.378983
AAATCACATCCGCGTTATGCATCGTCATATTGGCTTCGTAGGT	0.64995	0.585051	0.217142	0.499823	0.418127	0.629956
TACCCCACTCCGGGAAAGTGCTCAGGATCCAGGATTCACGGGT	0.571786	0.571991	0.473631	0.622484	0.540161	0.378983
CGCTCACCCAGTCGAGATAGCGGTTAATTGCGGTATCGCCGCC	0.553343	0.541093	0.313889	0.416265	0.510748	0.620341
CGCCACTGCGCCAGATGCCGCCAAACCCCTGGGCAACTGCTGC	0.493426	0.650742	0.552537	0.777675	0.775531	0.755454
AATAATTTCACGGGCGATCATCGTTGCCGCCGGTAATGTCACC	0.819401	0.451989	0.89734	0.848078	0.320034	0.620341
GCATGAAGAATGTTCAGCTCGTCGATTTCGTGGGGTTCCGCGC	0.454338	0.614669	0.505094	0.568881	0.278995	0.66738
CGCGCAGAAACTGGCTCACCCAGCCGACGGTGGTTTTGCGGAT	0.616057	0.670219	0.687932	0.860907	0.278995	0.48056
GTACATCCGTGAGTTGTGTTTCTTTAAAGTTGGCATTAACCCA	0.452415	0.326637	0.290211	0.258524	0.595055	0.667518
TTTGTCGCTCGGGTTATGCACTTGCCACTCGGGCATGCCTGAA	0.38297	0.63532	0.52354	0.581234	0.756277	0.755454
GGTCGAAACTCATATAGCGCACGCGATCAACGGTCGCTTTCAG	0.236719	0.88272	0.273321	0.578146	0.299424	0.772097
CAAGATCCTTATGGGCAAGATCGATCATGAAGGCGGGAGAAAG	0.581298	0.398029	0.40881	0.496634	0.36283	0.814903
TCCGTTGCTTTATGAGTCATGATTTACTAAAGGCTGCAACTGC	0.298434	0.311318	0.226387	0.139964	0.484458	0.591318
TTCCCTTAACAATCTCAAGCGTGTACATGCCGGAATAGAACAC	0.331648	0.554772	0.595513	0.495255	0.294227	0.661034
TGCCAGTTGCGGATGTCTGCTTCCACGAACTGGCAGTCTGGCA	0.498874	0.535079	0.61287	0.57462	0.640692	0.667518
CATAATACCGCCCACTTTCGCGCGGTTTTCTGGTTTAGCAGAG	0.522395	0.890897	0.326092	0.714291	0.560906	0.48056
GAATTTGTCTTTCAGTTTGTCCATCACCTCCGGGTTATTCACG	0.37053	0.468029	0.481474	0.450091	0.402815	0.763994
CAGATTATCTCCCTGACCTGGTGGTTGCCCAGGAGGAGGGCCG	0.582979	0.563819	0.672108	0.775321	0.172356	0.520404
ATTATCTCCCTGACCTGGTGGTTGCCCAGGAGGAGGGCCGGAA	0.52611	0.608528	0.590844	0.751243	0.587946	0.520404
TATCAAGTGAGGAACGCATCACTCCCTTGCTGGTAGAGGCGTG	0.692444	0.446951	0.592719	0.663879	0.402815	0.414054
CCACAATGCTCTGCGCCTGACCTGCCTGAATGGCCTGGGCGGC	0.805537	0.598167	0.405962	0.778208	0.449185	0.755454
GCTAATTGAGTTCGCCTCAATGACCACCTGTGGATGTAGCCCC	0.621168	0.465216	0.503553	0.616968	0.41885	0.421612
ACAGGGTGTATTCATGCCCTGCCCGTTGCCAGGACCGTTCGCT	0.495866	0.758708	0.590493	0.808332	0.410809	0.554949
CCGCAATACGTTACGAATGCTGGTTTGCTGCGGCGGTTGTAAA	0.394029	0.548721	0.59096	0.51094	0.44879	0.998052
CAATTAGTTCCTGAAGTACGTCACATCTGTCGGGTTTTTTCCC	0.430062	0.566656	0.390421	0.439732	0.415185	0.763994
GTAACCCCTGGCGTAATGCAGCAGAAAATGGGGCGGAGAGCGC	0.506054	0.626225	0.313889	0.493975	0.609601	0.922203
GATACGATTTCAGCGCCGACAGCAGAAAGCCGGTATAAGCCCC	0.805537	0.571991	0.477432	0.774765	0.30057	0.620341
TGGTTAATGGGTTGCCATCTGGGTTGTACGAGGATTTATGAGT	0.601927	0.482402	0.576941	0.583187	0.403937	0.378983
ACGAGGATAATTCAGCGTAATGGATGGCGAGGGCTCTATCGAT	0.621328	0.259706	0.739297	0.600804	0.237932	0.72033
CGCCACTGACAATCACCATCGTTAGCGGTAGGGCGACAATGCC	0.435504	0.388145	0.543647	0.498471	0.540161	0.922203
TAATCACGATAATACTCCTGACAAGGTGACTGGACTTCCAGTA	0.29233	0.458472	0.55293	0.41984	0.477402	0.592212
GAAAATCTTCGCAAAGTCATTTAATTACAGGGGATGCTATGAA	0.507472	0.196944	0.36526	0.225957	0.39605	0.521086
CCATTTGGCGCAGTGCGTCTAATGTGGCTTTGGCTTCATCTTC	0.70223	0.27595	0.55661	0.561145	0.783151	0.629956
ATAATTTGTGTTGTTTGCTGCGGGTCACACTGGCTGCCGCGCC	0.403145	0.71344	0.572949	0.675286	0.474411	0.629956
ATGGGTTAGTTCTGCGGATTCAACGCGCTAAGGATAAAGTCCA	0.692639	0.449723	0.594721	0.694003	0.233574	0.378983
CTTCCAGATCGCAAATCCACTGATGCATATCGGTGAATCGAAC	0.483221	0.460967	0.217142	0.411445	0.36069	0.792336
CAGCGCATAAAGTCATAGACTTTACGGCCGTGGTTTAGTTGTT	0.298434	0.354637	0.830649	0.513791	0.261632	0.48056
GCCGCGCGTGAAGTGCGGCGGCTCACCCGGCGGGTCGATAAAA	0.635051	0.743548	0.759446	0.947546	0.802061	0.763994
TCTGCGGTAACAGGTGGAACGAGTTAAAGATGGCAACTACGAT	0.598763	0.462817	0.270411	0.443509	0.373381	0.667518
TTCGTGAAATAACGGCGACCAGAGACAGTCTGGGTTGTCATTT	0.761157	0.462114	0.52354	0.679586	0.30057	0.569209
AGCCAGCTCGCCTATGTGAGAAGTTTTGAAAGGATAAATATGT	0.380628	0.375537	0.310187	0.298703	0.756277	0.378983
ACGCTACCGCCTTCAGCCGCAACCTCTTTGCGGATACCATCCA	0.545988	0.643831	0.437448	0.602615	0.780474	0.62899
AGCAGAATGGGGTAGTCGACGATAAAGCCGCGGGCGATGTTGA	0.46612	0.394439	0.728631	0.555178	0.403937	0.922203
ACCGACCACCAGGTTGCCATTATACAGCACCGGAGAAGTCAGC	0.579246	0.22938	0.587909	0.467165	0.640292	0.743096
TTCATAAGAATACTTTGGTTACTGGTCAACTGGTTGCGGGTAG	0.332535	0.435226	0.43825	0.367502	0.278995	0.48056
CCCCAGCGCGCGTCGGCAGGTTGGGTAGAGAGGGTAATCTTCA	0.808341	0.550031	0.308847	0.693656	0.994627	0.52864
AGGATATCGCCGGAGGTTTCTCCGGCGACCAGGGCAATCGTTA	0.638674	0.570589	0.687932	0.783246	0.652331	0.72033
GTGGATCAAGATGCCCGCCTGCGGATTCCGCGGCGCTGGCTTT	0.694475	0.700585	0.582337	0.874888	0.41885	0.998052
TTTGATCGTGGTCATCACACCAGTTATCGACGGTACGGGAATC	0.44058	0.493657	0.443891	0.440601	0.631556	0.620341
GTAAGAAAGGCAGAGTGCAACGTGACTCAATGGCATCCGCCAC	0.508779	0.54783	0.405962	0.558328	0.400948	0.667518
TCAGGGTGCGATTAATCAATCGCCCCATGTAGGAGTTGCGGCT	0.201882	0.620271	0.427258	0.442489	0.802061	0.520404
AACGGCTGGAATCAATAAAAAATCCATACTGGGTTGTCATCGG	0.204483	0.311966	0.187484	0.114282	0.500296	0.576471
CAGGTGCTGTCGCCGGGATCGTTCTCGCACTGGACGCTAATCA	0.880985	0.430758	0.777382	0.817121	0.606573	0.592212
GGCTGGTCTTTTGCGTAGTCGTGATACAGACGGCGGGCAAATT	0.540474	0.516684	0.390421	0.490666	0.415185	0.998052
TCGCCCACAGCCACTGTTCGTTATCACGCCAGGCCAGACATTG	0.540643	0.394439	0.75646	0.588542	0.561143	0.72033
GCCGAGAACATCCGTTTAATGCCCGGTAGCGGGTTGAGTTTGG	0.512324	0.634492	0.535534	0.622714	0.452163	0.576471
AGCAGAGTGCGCCAACCCATGAGCAAAGCACGGCTATCGCAAC	0.655993	0.51309	0.469552	0.665889	0.606573	0.814903
TGCAGTGGAGATTGTTACCTCTTGTGATGCTGGTGTTACACAG	0.245251	0.459395	0.575576	0.395092	0.500296	0.614977
TTAGGGCCGATTAACGAGACGATCTCCTGCGGGTACAGTTCAA	0.394029	0.483702	0.669506	0.51561	0.762767	0.512889
GCTTCCGGGTGAACGGTAGACGCGTCCAGCGGGTTATCACCGT	0.586979	0.69511	0.669506	0.727808	0.701822	0.576471
GCCCCATGGACATACGCACCTTTACCACTCCGGTAATATCGCG	0.579063	0.365662	0.52354	0.486511	0.365962	0.620341
AGAATGTACTGACTGAGCAGGGTGATCACCAGGTAAATCGCCG	0.493042	0.550376	0.516903	0.610337	0.37307	0.371716
GCCAACCGGACGGCAACGGATCACAGAACCCGGCTGCAGCGGG	0.707075	0.468029	0.522277	0.665101	0.683372	0.814903
GGTGAATTTCCCCAACGCTTTACGCTACTGTGGATCATAACCC	0.65745	0.517653	0.36526	0.588542	0.30057	0.421612
AGTGTTTCCGTTAACGAATGAGGTAGCTATGGGTCTGTTCAAT	0.394029	0.346439	0.38594	0.310696	0.600824	0.679549
GAGTGTTTCCGTTAACGAATGAGGTAGCTATGGGTCTGTTCAA	0.476491	0.390717	0.370012	0.350346	0.41593	0.569209
CGCATCCCCAGATCTTGCGACAGATAGATATGGTCAGCAGCAT	0.407987	0.498165	0.167053	0.336029	0.607049	0.592212
CTGCACCGGAAAGCGTCCAGAAGTGCGGATCGGCAAGTGGAAT	0.619751	0.458472	0.551871	0.677754	0.683372	0.846901
GCGAGCGGGTGATCCACGTTGACCAGCCGACGGGAACCAATGC	0.498874	0.499417	0.739297	0.690744	0.701822	0.745185
ATTCGGGTTGATTCTGGGTCTGCGTTTACGCGGCCAACGAAAC	0.412603	0.64171	0.466669	0.552275	0.560096	0.922203
ATGAAACCAGATTTGCCGAAACGTGCAGCCAGGTTGCGTTCAT	0.491742	0.528904	0.669506	0.701377	0.519539	0.439505
ATAGGCGCTGGTGTTATTTTCTACCATCATTGGCAGATCGAGT	0.332991	0.352043	0.235331	0.220837	0.775531	0.667518
TTTTATCTGCATCCGCTTTCTTCTGAAAGACGGGGTCAAGTTT	0.600919	0.377165	0.270411	0.429718	0.588132	0.847314
TTTATCTGCATCCGCTTTCTTCTGAAAGACGGGGTCAAGTTTG	0.621168	0.376855	0.40241	0.466913	0.60972	0.663943
AATATCCCAACCACGCGCTTTCCACAGTTCAGGTAACTGCGAA	0.822291	0.462699	0.40241	0.693547	0.521389	0.371716
CCAGTGAGCCGAAACCACCACAATCGCTTGCGGGCGTGGCAAT	0.457287	0.465216	0.592719	0.543468	0.670137	0.922203
TTCAACTTCCGTACGATGTGCCGCATGCCAGGGATCATATTGC	0.451912	0.773465	0.588502	0.735452	0.507506	0.521086
TTTGCGACATATAAGCCATCGCTTCATTGACGGCGAGCATCGC	0.421406	0.532129	0.273321	0.447125	0.418127	0.998052
GCGCGGTGACGCACAGTACGCGCCCGCCGTTGGTCACTACCTG	0.596067	0.869248	0.75646	0.966262	0.570483	0.592212
GAGCTTGATGCGATTGCTGTTAGTCATGATTGGCCTGCGTTCA	0.607296	0.368625	0.235331	0.395	0.421788	0.755454
AGGATTTAACGCCTTGTCCCACAAGGATTGCGGCCGCCAGAAT	0.579246	0.544702	0.419327	0.577102	0.294227	0.922203
GGAAGCTCAGTTCAGAAAACGGTTGAGTTGGGGTTACGTAATC	0.355332	0.547468	0.424401	0.424062	0.509201	0.576471
GTTCACCTGCGCTTATCTGCGCCGTGCCGTGGGGTAATACGTC	0.41636	0.828049	0.75646	0.815019	0.69076	0.663943
GCCGCCTGATGACGTAACATCAATGCCTGCTGGCGAGCGCGTG	0.472789	0.382385	0.669506	0.530789	0.383957	0.846901
GCGAGCATGGATCATGCTCACTTCAGACGAAGGTTTACCCGCA	0.474856	0.412798	0.59186	0.495993	0.532008	0.439505
AGACGGCAGGATAGGCACCGAAGCTCTGTTTGGTTCGCTGCTT	0.432551	0.612104	0.424401	0.574028	0.69076	0.48056
GGGCAATGCTGTTACGCAGACGGGATTCGTTGGCGCGCAGCTC	0.596133	0.590928	0.49551	0.625986	0.449185	0.846901
CTCTTTCTTAGGCATCTTGCGTACCCAAATCGGTGCCAGGGTA	0.544326	0.621894	0.313889	0.570392	0.212881	0.792336
ACCAACGCTGATAGCTTTACTCTTCGCTGCCGGACCACCTGCC	0.332124	0.333303	0.743062	0.465941	0.775531	0.772097
CCAATTTTCTCCGGATTAGGATGGTAAAGGCGGATCGAGTGCC	0.551444	0.463174	0.388611	0.440275	0.278995	0.62899
AAACGGTTCAATCAGAACAGCCTGATCTTTCGGCAGTTCGACA	0.331648	0.579832	0.270411	0.415593	0.452163	0.846901
CACCACGCTCACCGTAGGGAGGATAGCGCGTGGCAGACACCAC	0.535945	0.388133	0.964023	0.727464	0.756277	0.667518
GTACGTACCTGATAGGCCAGGCTGACCACCAGGTCTTTTGCTA	0.485539	0.579832	0.620591	0.681502	0.317017	0.554949
GATCGCCTTGCTCAATGCGCAGATTGTCATTGGCAATCATCAC	0.42403	0.546329	0.405261	0.506267	0.529089	0.667518
GTAGATAATACAGCAAGCCTGCCAGTTCGTTGGTATCCGGCAA	0.561407	0.6417	0.49551	0.72766	0.0419352	0.414054
TACGCAGGCACGCGCCGAGGTTGTGCGGATCGGTTACGCCGTC	0.962534	0.493657	0.551871	0.891183	0.570338	0.679641
TCAATACGCCCCGGGCAGATGACTACCACCCGGTCATGGTGCT	0.786956	0.335846	0.620591	0.682599	0.780474	0.772097
CTGCTGTTTTTCGTAATAACGAATCGTGTCGGGTGTTACTTCC	0.371449	0.435226	0.55293	0.394318	0.355493	0.701268
GGGTTCTCGTTTCTGCATACTGATTCCTCGCGGTGCTGTTTCG	0.506706	0.27595	0.660359	0.441937	0.598288	0.792336
TAGAATAAATTTTAACATTGCCCTACCTTCTGGCCTGTGCCTT	0.269793	0.491271	0.491891	0.378928	0.110186	0.755454
GACCAATACCGTGATCGGCAGCCAGTTCAATGGCGCGATCCAT	0.55661	0.685701	0.310187	0.639546	0.337173	0.846901
TGACGCCGTTCGGAGTGCTCCCACCAGTCGAGGTTTTCTTTCA	0.637907	0.599531	0.579879	0.771711	0.619076	0.439505
TTAAGACGGTTGAGCAATCGCATATAAACCCGGAACAATATTA	0.506706	0.442191	0.421809	0.406193	0.614301	0.661034
TCCTGGTAATCTTCGCTGTCATACACCGCGCGGCGCATCCCCT	0.599513	0.371162	0.902763	0.672301	0.257547	0.998052
TAAAGCGTTTTGCCGCTGCACATACCTGTCCGGTATTCTGATA	0.764597	0.486157	0.52354	0.711608	0.539186	0.620341
TAATAGTGAATAGTTAAATAATATTGTTCCGGGTTTATATGCG	0.193529	0.0462802	0.522277	0.0453971	0.452163	0.576471
CCACGCCAGAACCCGTCACATCACCCATGCGGGTAAAGTTTTT	0.659222	0.481439	0.595513	0.698469	0.500296	0.512889
TAACCGCGCTGGCGGTATCATGGCTGGCAACGGCGACCACTGG	0.668164	0.516842	0.590493	0.712731	0.826976	0.998052
GCTTCAGACAGGTTGGTAGTGGTGTTGTTCAGGTTGGTAACCG	0.544436	0.51141	0.43825	0.494978	0.402815	0.439505
GCAGCTGTTCAAACAGCGCGTGGAAATCCAGGGTGCCGCTGCC	0.507472	0.648523	0.354702	0.646082	0.452163	0.701268
AGGCCCGTGACCAACGCTACCAACAATAGCGGGGCAGCCAGTG	0.707075	0.403032	0.38594	0.517585	0.631556	0.837854
AAGGCCCGTGACCAACGCTACCAACAATAGCGGGGCAGCCAGT	0.602637	0.435226	0.214376	0.467892	0.729625	0.847314
CCCAGCATCACGCCCGCTTTTTGGTAACGATGGCCCGCTTGCC	0.924265	0.359346	0.49551	0.671918	0.421788	0.755454
GGCCCGTGACCAACGCTACCAACAATAGCGGGGCAGCCAGTGC	0.635051	0.446181	0.594721	0.533136	0.570483	0.755454
CCCAATCAGGTTTGCTGTCAGCGTCCCCAACGGAATCGCCTGA	0.50928	0.629086	0.505346	0.690947	0.500296	0.661034
GCGCGAAGGGATATTTCACCGTCGCGGTTCCGGCGCGCATAAT	0.201882	0.756583	0.522277	0.568629	0.483922	0.998052
CATGCTTTTCATCCTGCAAACTGACAATGCTGGCGCTTTCTAC	0.544326	0.410293	0.480297	0.507595	0.336444	0.846901
CGATATAAACGGCCAGATTGGTATGCAGAATGGTCAGCGGTTG	0.638471	0.36989	0.405962	0.536729	0.294227	0.592212
TAGAGCGCCTGGACGGCACACTCACGAGCGCGGCGACGAGCAG	0.762515	0.493358	0.733007	0.812685	0.751762	0.998052
CTCACCAGCATATCCTTATTAACACAGTGTAGGGAAAGTATAT	0.274785	0.300472	0.409907	0.228804	0.60972	0.507288
TGCGATTTTCATCCTGCACCGGTCGACGATGGGTCACTGTGAC	0.544326	0.714731	0.462713	0.731588	0.336444	0.679549
CAAAAGTTTTGATGACAATATCGCCGTGATTGGTGTGGAAAGT	0.44058	0.493358	0.405261	0.471265	0.355493	0.614977
GTGTAGAAATCGGTAATACCTAATGGCTCAAGGACCGATAAAT	0.449043	0.347846	0.570036	0.418792	0.30057	0.554949
GGAGGGGCTCGTTATATCCATTTAACTAAGAGGACAATGCGGC	0.169093	0.284574	0.346044	0.0687225	0.670137	0.554949
TCGTGAGTAACGTAGAGTGAAGTCGTTTTCAGGCGACGGTGCA	0.504818	0.515514	0.326092	0.421542	0.233574	0.814903
GTTGGCGGCAACGAATCACTGGTGTAACGATGGCGATTCAGCA	0.482135	0.51141	0.49551	0.505516	0.783151	0.846901
TTTTGGCACGGGTGCCGTGGCAACACGTAACGGCAAGCGTAAA	0.777139	0.569164	0.466669	0.737587	0.802061	0.846901
CTTTTTCGATAGCGTACTGGGCGACGTTGCCGGAGCCAGAAAC	0.590533	0.71777	0.620979	0.801499	0.457983	0.743096
AACCGTTGATTTGATGACCATAACCGCATAAGGATTTATCTCA	0.358045	0.422578	0.422195	0.424171	0.281998	0.378983
AACGGGTCGTGCCGCGCAGTTTTAATTTGCTGGGAACGAAGAC	0.965556	0.223077	0.511748	0.612016	0.628545	0.548236
GTACGCGGGAAGAACGCACGACTGCAGTACCGGTTTTCGCGGC	0.619751	0.64171	0.361591	0.633671	0.683372	0.679641
GTGCTGACTTCCAGCGAACTGTGGGGTATACGGTGATATTGCA	0.692639	0.563819	0.188271	0.577515	0.415185	0.792336
GAGGCTCAGCGTTGCGTAACTGATGATCAAAGGATTCATCAAG	0.654806	0.393154	0.273321	0.413878	0.588132	0.378983
TCCCCGCCCCCACCATTGCCCCAATGCCGATGGAAACGACGTT	0.452195	0.588089	0.739297	0.728745	0.774276	0.459843
TCATTAAGCCGATCGTTGAGGCTAATAAACAGGATATCTGAAA	0.482135	0.453073	0.285174	0.340838	0.57428	0.378983
TTGATGGAACTGAACCATATTGACGCGTTGCGGAGCCTTTTCT	0.469649	0.409102	0.632065	0.506263	0.538857	0.743096
ACGGGTTGCCAGACCTTTCCCCTGATACTCCGGGGAGATAATT	0.418531	0.542029	0.342877	0.457126	0.609239	0.847314
TAAATCACCACTGCTAAAAGAGACGTAGTAAGGGGTTGGATTG	0.44058	0.495615	0.161593	0.340328	0.555644	0.629691
AACGAACTGGCGGTACTGGGGACGATTTCATGGACGTGACAAA	0.535945	0.659238	0.310187	0.588963	0.519539	0.592212
GATCGCCATGTTCTGAGCGATGGAAAAGTTGGGGAAAAAACCG	0.415434	0.504185	0.290211	0.450091	0.532008	0.643836
TGTGAACGTTACGTGAAAGGAACAACCAAATGGATGACCAGTT	0.530631	0.410402	0.425346	0.474224	0.530269	0.421612
TGTTATTCAGTGCATGACCGGATTTATAAGCGGTAAATGCACC	0.509465	0.503192	0.214376	0.381273	0.41885	0.620341
GCCACCAGATTTGCGCCGCCCGACTATTATAGGTAAACAGCGC	0.762646	0.699474	0.0657803	0.685508	0.383957	0.371716
GAATCACTCATCATGCACTCCGCTGTAAAGAGGCGTTGATCGC	0.509465	0.670719	0.250826	0.5518	0.402815	0.814903
CGTTGAACAGTTTGCCGACGATGTTGATGTAGGTAGTGGCGTA	0.641052	0.465422	0.405261	0.558114	0.437874	0.371716
GATACGGATCTGGTTTTGCTCGCGGTGGTACGGTTCGACGTTG	0.390244	0.822459	0.347516	0.694474	0.488667	0.679641
GCGTCATCACGCCGTTCTCGCGACCAATGCCGGAGTGTTTGTA	0.692444	0.744276	0.480297	0.777113	0.418127	0.743096
GTCCCGATACGGATCTGGTTTTGCTCGCGGTGGTACGGTTCGA	0.47737	0.460062	0.902763	0.67649	0.370771	0.414054
ATAGAGTTCGCCACGCCAAGACTCAGGTTATGGTGAGCGTGCA	0.777139	0.390779	0.361892	0.595699	0.632326	0.614977
CCACTCGCCAACCTGCTTTTGCCAGCGTGACGGCTAATGTTTT	0.572342	0.529865	0.612124	0.712731	0.783151	0.814903
TCATCAGCATAGCGCGTCTCATACATCTGCTGGGCGAATTTCT	0.811658	0.351087	0.570036	0.630688	0.449185	0.755454
TGGATATCCACGCCTTCATCAGGTTGCAGACGGATAGTCAGTT	0.673388	0.390717	0.570036	0.629785	0.365962	0.62899
GCCAGATTTCATCTTCCAGCGCCAGCTTACGGGTGCTCGTTAA	0.395608	0.739436	0.377918	0.622484	0.30057	0.701268
GTTCGCTACTGTTTAACAAGACGTCGCGAATGGCTTGCGCATT	0.347845	0.514143	0.660642	0.51811	0.338231	0.629956
CGCGTCGTAGCGTTTGGCATTGCTCTCAATCGGTATAAAGATA	0.588042	0.494723	0.273321	0.521817	0.565976	0.620341
AAAAGGAATGGCGTCTGGCTAACTACCGCCAGGCGGCTACGCC	0.687709	0.356081	0.830649	0.717553	0.432638	0.814903
TATATCGCGCCGGCTGCTGCTACGCTTTTGCGGCCAGGCGATC	0.805537	0.648914	0.348209	0.70764	0.994627	0.922203
TATGCTGATCGCCCGCAGCGTGTTTGTTCAGGGTTAACATAAT	0.835328	0.59342	0.43825	0.767536	0.398982	0.576471
GAAATCGCATTGTGCTGCAAAAGCGAGAACAGGGTTTCCTGCA	0.597718	0.557295	0.40241	0.610196	0.673051	0.52864
CCGGCGTTATCGGTGAGTACCACAATATTGCGGGTGAAATATG	0.637907	0.403032	0.253582	0.40646	0.257547	0.763994
TCCGGACAAATAGTACGCAGAACTTTACGTTGGAGTGAATGCA	0.420804	0.390599	0.454982	0.417896	0.34011	0.558554
TCACGCACAAAGGTCATCTGCTCCTGCGCCGGGAATTTAAACG	0.421346	0.55988	0.89734	0.761782	0.474411	0.556597
TAACCGCGTTCAGCACCTCATTTTGCAGGGCGGCGTATAACGT	0.651402	0.33084	0.590844	0.599686	0.699141	0.998052
AGATTATCCGTTTCAACATCACTCCTTCACTGGTAAACCAGAT	0.386703	0.446951	0.43825	0.390834	0.56939	0.414054
CGGGGTGCAAACGTACAGGCAGAAGCGCATCGGGTTGATGATA	0.499835	0.55916	0.652341	0.690456	0.521797	0.763994
TGCGTCGCAGATGATGCACATGCACTTCAACGGCATTACTGGT	0.474856	0.544702	0.310187	0.483773	0.775531	0.846901
ATCTCGTGTGATTTGTAATGGCCTTTGGGCAGGTGAAAGCAAC	0.245251	0.515984	0.672108	0.502628	0.591138	0.578171
ATCGGGTACTGCATAGCATTCTCTGTGAAGTGGATAATTGTTA	0.556218	0.357962	0.405962	0.418571	0.37307	0.421612
GTAGCCCAGCACCGCTCGCCGTAACGGAAACGGTATACCCCTC	0.691162	0.600568	0.403132	0.769478	0.69076	0.620341
CGACAAATGCTCCATACCGTCGAGCACTTCCGGAACAAACCAG	0.38902	0.713926	0.40241	0.593794	0.495544	0.661034
CGGGCGGGAAATGCCCTTCCTGCATATAGCGGGTCATGGTGGC	0.556842	0.516842	0.38594	0.521103	0.498377	0.679549
CCCCTGCTCATCACGCCACGACGCCCCCGTCGGGCAAACGTCG	0.712221	0.756583	0.680228	0.984549	0.588132	0.922203
ACGATGTTATGGCGTTTCAGGTAAGAAGAGAGGTCTTCGGTAT	0.639499	0.416071	0.369286	0.483478	0.257547	0.554949
TCGATACCGGTTGGGTTATGGCAGCAGCCATGGAACAGCACTA	0.46484	0.629614	0.552789	0.681934	0.701822	0.459843
ACCTTTAACTTCGATCTCTACGCGACGATCCGGAGCCAGGCAG	0.455928	0.634368	0.568105	0.587525	0.233574	0.743096
CTCGTTCATCAACCGGTACATATCATAGTGCGGTCGATACCAC	0.6014	0.278558	0.36526	0.338914	0.398982	0.772097
ACGCGCGAATAACGACATTTCGGTATACGCCGGGCCACGTTGC	0.530631	0.426574	0.623653	0.492058	0.489154	0.922203
TTCCAGCGCCTTCAGGTTGTGCTGAATGTTTGGATACTCGCCG	0.444353	0.549085	0.293132	0.465216	0.925827	0.421612
TACCCGGTTGAGCGAGTTAAAAGCGCGCATTGGTGAACCAAGA	0.615018	0.455572	0.652341	0.665101	0.560096	0.614977
ATCCACCGTCGCGCCGTTAATACGCTCCACTGGCGGACGTGGG	0.878281	0.416192	0.516903	0.683246	0.709771	0.846901
TACGGTACGGGTATCAGTCTGACGCGGCATCGGCGCAGGTGCC	0.377643	0.629086	0.559589	0.618109	0.560906	0.998052
CCTGCAGCAATCACGTCAGCAATAGCTTCTGGGTTACGGTCAG	0.589524	0.380647	0.369286	0.506274	0.484458	0.576471
CGCATGACAATCCTTCCCAGCAGTAAAGCCCGGCCCAAGCGCG	0.490818	0.482746	0.55661	0.592464	0.452163	0.922203
GAATCAAAGCCCAGGTTTTTCCCAACGGCAAGGAACTGTGCAG	0.522395	0.416211	0.759054	0.651292	0.492588	0.418418
TCTCCTTTAGCTTGTTTCTCATACCGCCCCCGGCATGTTGCAG	0.378536	0.403871	0.750452	0.56234	0.258789	0.846901
AATGGCGTGCTGCGGCATCAAAAACTCGTAAGGCATTTAGCGG	0.785474	0.348363	0.436313	0.558733	0.802061	0.629956
GTGGTGACATACACCACGTCATAAGGTTGCAGGCGGAATTCTG	0.562158	0.337551	0.620979	0.557958	0.418127	0.814903
AGCTTGTTGATTTCTGAAGCTAATTTTTGTCGGAATTCAATAA	0.355332	0.306792	0.329645	0.240712	0.452163	0.661034
TGCCTGCAACAGGCATACGATCGCCATTCACGGAGCCGATGAT	0.432551	0.706208	0.273321	0.593004	0.640692	0.743096
GTGATGTGTTTACGAGCAGTTTCGTCAGTCAGGAACAGACCAG	0.576668	0.462817	0.52354	0.534559	0.470929	0.418418
CATAAACGCCTCTAATAATGGAATGTCAGCAGGGGCCAGCGGA	0.151926	0.37949	0.570036	0.285468	0.780474	0.629691
ATAAACGCCTCTAATAATGGAATGTCAGCAGGGGCCAGCGGAT	0.169014	0.413076	0.59096	0.295476	0.751762	0.837854
TAAACGCCTCTAATAATGGAATGTCAGCAGGGGCCAGCGGATA	0.0723491	0.450765	0.557505	0.295476	0.670137	0.837854
TTGACCGGCGGGATAAGCAACCACCGGGTCAGGATACTCATGA	0.35721	0.562936	0.599941	0.63163	0.931422	0.378983
TCCAGCGACCGTCATCAAATGGCACCGTATCGGTATGCCCCGC	0.44058	0.531092	0.434981	0.481883	0.709771	0.620341
AAAGACTTTAAAGTTGACCCAAATATTTTGCGGCAGCCAGAAT	0.37053	0.353102	0.348209	0.26608	0.258789	0.846901
TTAACGTCATCTCGCCAACAATCGACAAGCTGGTATGTTGCAG	0.692639	0.451989	0.592719	0.619437	0.418127	0.414054
GTAGTAATTACATTGCGCTTCGGTAGTTCCGGGCTTTTCCGGG	0.622092	0.47392	0.522277	0.599911	0.110186	0.72033
CGTAGATCAGGGTGAACTGACTTTCAGGCTCGGTTTGTAAAGT	0.533116	0.396974	0.516053	0.530872	0.383957	0.679641
ATCACATTGGTATTACCTGCGCGTTCATGCAGGTTGTCGATAT	0.263577	0.758444	0.595513	0.580227	0.403937	0.439505
AGCATCAATAGCATAGCGGCGATCGTGTCCCGGACGATCAGCA	0.556218	0.706208	0.516903	0.743435	0.261632	0.772097
ACGCTTTTACTGAAAGACGAAGAGTGATTATGGCGAACTGGCA	0.355332	0.495615	0.230611	0.329276	0.294227	0.846901
TCATCACCAATATGTTCAAAGCGAATATCCAGGAACCCCACCA	0.318243	0.499417	0.307557	0.312751	0.423788	0.418418
CGTAATTTGAAAGGAGTTTTTGTATGAAGCCGGAAAACAAACT	0.418531	0.225639	0.572786	0.331092	0.320034	0.661034
CCTGAGGCGCGGGGGTCAGACCGTTAGTCGCGGAACGACGAAT	0.660533	0.53283	0.579879	0.672024	0.925827	0.661034
GTTTATTAGCCCAACCAAAGCGTAAAGTGGCGGGGTCGTGCAG	0.546236	0.471376	0.503553	0.530297	0.432667	0.847314
TAATGCCCGTCAGCTCGAGGGTGACAAGGCAGGAAACCACCAT	0.668782	0.548995	0.55661	0.711901	0.701822	0.418418
TGCGCCATAACAAATCATGCGAATGTTGAACGGTTCCAGTACG	0.366561	0.565622	0.310187	0.384242	0.261632	0.679641
AGCGTGGGAGAACACGGATGAATAATTTACCGGTAGTTCGTTC	0.602637	0.189982	0.285174	0.24893	0.587946	0.620341
GTAACAACTCATCAATTCCTGAAAAATAGTAGGTCATCGATCC	0.253838	0.396038	0.187484	0.196087	0.415185	0.554949
GCAGAGAGCAGACCCGCGTGCTGGAACACCAGGGTGAACGGAC	0.762515	0.598167	0.535298	0.819589	0.588132	0.52864
TCTTCCGGCCAGCAGGCTTTCGGGGCCAACAGGCGCAGATCCA	0.685668	0.590441	0.542862	0.796651	0.857018	0.814903
CCATCGGAGATGCTTCGGTAACAGCGTGCTTGGTACGCATAAC	0.621328	0.483676	0.587909	0.697795	0.477402	0.414054
TACGGCGATGCGTTTGCCAATCAGATCTTCCGGTTTGCTGATA	0.638713	0.379716	0.383864	0.448693	0.606397	0.679641
CTTAACTTTTTCTGAAAAGACAGTTGGCAAAGGTTCGCCATAT	0.355332	0.404673	0.590493	0.453308	0.320982	0.439505
CCACGCCATGTTTTCTTCGACACTCATATGCGGATAAAGCGCG	0.275775	0.575742	0.217142	0.310474	0.532008	0.62899
CTGACGGTCAAGGTAGTCATATTCTATGTATGGCGTAATATCG	0.385283	0.245797	0.229277	0.167128	0.533313	0.846901
TTCCGACCTCACATGTGCTCAATGCCATCAGGGATGGTGTAAA	0.471419	0.494723	0.40881	0.543648	0.496759	0.521086
GACCTCACATGTGCTCAATGCCATCAGGGATGGTGTAAAACGT	0.581966	0.500061	0.43616	0.617599	0.440822	0.614977
ATCCGTTTCCAGTAATTCCAACTCCGCCTGCGGTGAAAGCATA	0.217492	0.530327	0.669506	0.526465	0.41593	0.792336
CGAGCGGGGAGGTATCTGCATGTAGCAGGCTGGTATAAGCGAT	0.363467	0.467763	0.669506	0.558269	0.583953	0.414054
GTCAGCAGGAGAATCAGAAGTAAGAACAGTCGGTGAGAAAAAC	0.407987	0.273345	0.409907	0.28072	0.500296	0.792336
ATCCAGGTTGTCGGTGGCTGGACGCCTTTGCGGCGGTCGCGTG	0.66078	0.687448	0.437448	0.787574	0.560096	0.998052
GCGGGATATCGTGGTTCATTATTTGCCCCTGGGGTTAATGCGC	0.533116	0.196944	0.552537	0.470385	0.199839	0.663943
AACATGAGGATTAACGCGCACGTTCATTTCTGGGTCTGTCACC	0.526163	0.637911	0.291321	0.550581	0.477402	0.569209
GGGGGAGCTTTTACCTGAAATACGCCACGGAGGCGGGTATGAA	0.403256	0.45662	0.707175	0.541952	0.44607	0.814903
TCACGACGGCTGAGTTTTCATAGTAGGGCGTGGTAAACGATAC	0.37053	0.231452	0.830649	0.438289	0.780474	0.414054
GGCGTTAAGTTCGCGAGCAATATTGCGTAACGGATGCAAAATC	0.727945	0.272707	0.466669	0.55955	0.233574	0.62899
CGCTGCAACTGCGAACGCGTTAATATTCGCGGGTCGCGCCCTT	0.740364	0.298623	0.660642	0.57549	0.437874	0.679549
TCTCTCTACCGGGAGGCCCTATGAATCGCTGGGAAAACATTCA	0.692976	0.334102	0.629423	0.651648	0.467303	0.556597
GCGTAATTTTTCAGCGCCGCGTAAGGTCATCGGAATAGCTTGC	0.742429	0.626393	0.405261	0.762386	0.177407	0.661034
GTGTCAGCGTACGTAAACCGTCCATGATAACGGTGTGAGCGGC	0.408741	0.586391	0.230611	0.425053	0.668096	0.792336
TGAGCATCTGCTCGAAGCTTAGACCTTGTCCGGCAATCCGCCA	0.533839	0.401352	0.43825	0.465824	0.383957	0.846901
GGAGCTTTTACCTGAAATACGCCACGGAGGCGGGTATGAAACT	0.434804	0.621894	0.569855	0.636055	0.151236	0.763994
AATAGTGAACAATCGTGCTGATTCAGAAACAGGGACAATATCG	0.49806	0.379716	0.447256	0.422307	0.452163	0.507288
TAAGTTAGGGACTGAAACATTATTCTTACGCGGTCTGGCTGCC	0.37053	0.257734	0.466669	0.239257	0.42058	0.772097
CCAACGGAACTCCGCTTCGCTCATGGGAGCTGGGCGTGGGAAC	0.621168	0.606648	0.649518	0.773791	0.538857	0.755454
TGGATAAATAACGATCATGAGTAACCTGACAGGCACCGATAAA	0.495063	0.368625	0.52354	0.429952	0.110186	0.629956
CACCATTACCGACCAGCAGCAAAATCCCTTTGGCGAAACCCAC	0.636156	0.373061	0.469032	0.563228	0.373381	0.846901
TGTTCAGCAAATGGCCCATTTTCTCGGCTTTGGTATCGAGATA	0.639455	0.293461	0.55661	0.612827	0.484458	0.414054
ACGGAAGTAGTCGACAAACGGGAAAATCATCGGGTTAAAAATG	0.516178	0.539327	0.235331	0.463692	0.338231	0.763994
AAAACCGAGAGTGATAATACCAGCGACCATCGGATCGATATCA	0.318243	0.604179	0.374762	0.442591	0.580156	0.62899
TTCCATCACTTTGTAAGGTGCCCATGACTTCGGATAAACGATG	0.332535	0.601192	0.40241	0.503953	0.402815	0.62899
TTCGATAATCGAATCACCGATGGTCTGACGTGGGTCCAGCGAA	0.429756	0.565706	0.612124	0.559702	0.237932	0.569209
ACGGATGCAGCACATCAAGATATTGCCACAAGGGAGCAGTGAC	0.45699	0.245797	0.538547	0.397612	0.60972	0.507288
GCAGATCCACCCATTCGTCGAGCTTCACGAAGGTGAGCTGGCT	0.555298	0.549351	0.612124	0.626759	0.533313	0.578171
ACGTAATGTGACCTGTTTGTGCAGATTGCATGGACGCAACGCC	0.459637	0.549085	0.505742	0.558933	0.440822	0.592212
TCCGGCGCGTCAGCCTGTTCAATATTGCCCTGGCTCATCACAA	0.631478	0.189982	0.672108	0.512689	0.861187	0.629956
CCACGTCCAGCGTGCTGCAACCAATCGAGCCGGTCGAGCCCAG	0.70223	0.412107	0.733007	0.70764	0.500296	0.772097
CAGGCGGCAGTTTTCTCGATACCTTCATCCAGGGTGATGACCG	0.347216	0.332374	0.494715	0.356192	0.69076	0.52864
TCTGCTTCTGTCACTGGCTCACGTTCGCCACGGCATACTGCTA	0.52611	0.528388	0.759054	0.755152	0.41885	0.846901
ACAGTTTGCCAGTTCGCTCTGTGTCAACGTTGGGAAGGCCGCC	0.619751	0.480171	0.513953	0.605369	0.609239	0.548236
GCCTGCATACGGTTCGCTGTTCACCAGTTCCGGGGAATCGCTC	0.692444	0.499417	0.40241	0.591542	0.392706	0.847314
ACAGCGCCACCACAAACGGCAGCTGGGTCGTGGCTTCACCGCC	0.479915	0.685701	0.687932	0.760857	0.719594	0.629956
ATGGTGACGCTGTCACTTATATATGCACCCTGGCTGATTTCAC	0.464495	0.0874887	0.620591	0.345908	0.78309	0.629956
GTCCCTGCGCTTCCAGAGCTTCCGTCAATCCGGCCGTCAATTC	0.429033	0.629852	0.419327	0.528227	0.856414	0.922203
GCAGTACGGGAAGCGCCATGAAGATTCATTCGGTCCATCAACT	0.742295	0.285321	0.273321	0.476088	0.701822	0.772097
CGCCTGTTTCGCTTCACCGGTCAGCTGCAGAGGCAGCTGACTG	0.56637	0.687448	0.59096	0.742397	0.461455	0.629956
TTGCCACGGCGGGGAGCGATAATAACAACATGGTTCTGGCTCG	0.692976	0.137555	0.459813	0.448719	0.780474	0.48056
TCGATCACTTAATGGCGTCAGCAACACCCAGGGCAAACCGATC	0.62198	0.529117	0.495032	0.702709	0.437874	0.755454
AACGCTTTACCATTTACACTCACCTGAATCAGGTTAATGTAAT	0.328017	0.476102	0.398324	0.33171	0.294227	0.439505
CAGGAACGTGCGTCGGGAGAGTTTTTTAAATGGCATGCGTTCT	0.762344	0.317409	0.146583	0.407942	0.649354	0.667518
GCAAAACACCCAGACCGGTTGCGGAAGAGACGGCCAGAGACAT	0.637907	0.648523	0.331561	0.678875	0.552292	0.922203
TCAGCGTTGGCTTCGAAGCACATACGCGAAAGGATTTTGCCTG	0.481358	0.486157	0.660642	0.580768	0.560096	0.378983
TTCTGGTATTCCGCCGTAGGGATCTTATGGCGGGCCAGGAAAT	0.832824	0.426395	0.330643	0.599167	0.257547	0.922203
TCGCAGTCCGGGGCAATACTCACTACGTTGAGGAAATTGCCCG	0.564605	0.361189	0.632065	0.486511	0.709771	0.418418
CCGCCCCTCTTCGAGCGCCAGGCGCACCGATGGATGAGTTTGC	0.727945	0.799474	0.576746	0.995937	0.462872	0.421612
CGTCTTTGTACCGGACGGCTCTAAAGCATGAGGCGATTGCGCT	0.762344	0.384561	0.595513	0.648547	0.275488	0.814903
TGCTTTCTGCTTTGCCAGGTCAACAGCGAAGGGATAATCAATG	0.527015	0.499417	0.660642	0.63075	0.588132	0.521086
TGATGGAGTTGCTTTAGAAGGAGTTAAACATGGCTTATAAACA	0.429756	0.38803	0.329645	0.299671	0.415185	0.629956
TAATGTGACGGCGATCTTCACGTAAATGCACGGTAATGCCGTC	0.586612	0.442075	0.47256	0.510136	0.631556	0.620341
GCGTCAGGGCGAGACAACCCCGTCAGCAAACGGAGAAGCGTTG	0.43793	0.673541	0.511748	0.624541	0.65899	0.743096
GTCGGCTTTGCTGGCGTCCGCCCAGTAGGCCGGAAGGTCGCCC	0.706459	0.758708	0.498037	0.863101	0.451335	0.661034
AATGGGCACGACGTGCAGCAGCCCCTGACCAGGCAGCATATCA	0.673656	0.761274	0.516903	0.857035	0.802061	0.629956
CACGGTCAACGGTGCATTCGCTACCAAGACTGGCAAAATTGCT	0.581978	0.590038	0.40241	0.586663	0.452163	0.667518
AAATGCCAGTCTGACTTGTTGCTGAAAATCGGGTTCTGGTGTT	0.430062	0.529117	0.291321	0.38334	0.519539	0.576471
ATGGCTGACATCCGGGCGAACATATTTCACCGGACCTTCGGTA	0.771574	0.26689	0.43825	0.553586	0.441899	0.772097
AAAAACTGCCCGTGATGCAACTGTGTAATGCGGCTGACAATAC	0.571701	0.491125	0.253582	0.461197	0.69076	0.814903
ATGGCGAACGCATAGTAGTGCCAGTCACGGCGGATTTTTACAG	0.262374	0.611255	0.707175	0.536688	0.632326	0.62899
ATACCGGACGCGAAGCCACATAGTCATGAGCGGTTACGCGACC	0.673388	0.349412	0.372143	0.479818	0.709771	0.679641
CGTGCAAATCGCATGAAGTAAATCATCGCTTGGCACAAAGTAG	0.495866	0.28694	0.629423	0.417118	0.30057	0.667518
AATTGATGCGCATCCAGCCAGCTATTGTAATGGTGAAAACCAT	0.493426	0.449573	0.267012	0.447125	0.673051	0.614977
TATTCCATCGTCTTTTCAACCTAACTTCTCAGGTTCAGCATGA	0.347216	0.365662	0.383864	0.286464	0.606397	0.439505
CTTCGCTCAGAACATCGTGGAGAAACGGAATGGTGAGGAGATC	0.49806	0.396418	0.582337	0.522785	0.509201	0.614977
CATTCAGGAGATGGAGAACCATGAAACAAACGGTTGCAGCTTA	0.405828	0.413076	0.329645	0.369898	0.462872	0.679641
GGCCCGCTACGTACTCGTAAAGATCGTTGAAGGTAATACCAAG	0.525336	0.250672	0.43825	0.366534	0.552535	0.371716
GCCATATGGTAAGCATCATAGGTAATAATCTGGTTAAGGCTGC	0.47219	0.226246	0.230611	0.193751	0.386659	0.48056
ACGACTTCCGCAACATATGCTGACTGAAACAGGATCACGCCAA	0.335138	0.528581	0.447256	0.366534	0.600824	0.378983
AGCAGTTCGTCACGGTTTTTCGGTTCACCGTGGAAAAGTTGGC	0.602637	0.468768	0.707175	0.623969	0.51124	0.459843
TGGCTACGATTGCATTCCAGGGGAATCTTGCGGGAATAATGAG	0.495866	0.536362	0.405962	0.532154	0.477402	0.745185
GGCTACGATTGCATTCCAGGGGAATCTTGCGGGAATAATGAGA	0.552255	0.447004	0.592719	0.581537	0.489154	0.556597
GTAAATACGTGTTGATTTTCTACGTTGAATTGGAGCCTGGTTA	0.364477	0.420878	0.273321	0.26961	0.469426	0.558554
AGATGTTTGCGCAGTAACTGATCCACTTGCAGGCTGTAATTGA	0.462709	0.448489	0.592719	0.504587	0.527994	0.591318
GTGACTCAACCATCAGGCTGGACTGTTTAGCGGCAACAGCCAG	0.493426	0.525514	0.250826	0.470576	0.452163	0.846901
GAAACAGAAGACATCATACTCTCCTTACTCAGGCAACAGCCTG	0.349774	0.440071	0.342877	0.301279	0.38101	0.629956
ATGCCCTTGCTGCAATAAATTGCTCGCCATTGGCGAACCCATT	0.384502	0.428689	0.559589	0.499249	0.611535	0.846901
TGAGATGGCCCACGACGTCTCCATCAATACAGGCGACGAGTTG	0.707008	0.433374	0.249623	0.483222	0.693445	0.814903
TTGGCTAACTTCGTTAACTCGCCTACCCGCTGGTTGTTCATCC	0.394029	0.571931	0.830649	0.68496	0.233574	0.48056
TACCGCATGCCACAAGGATCTTTTTCATAATGGATGTGCCTCT	0.5279	0.232074	0.253582	0.238751	0.614418	0.421612
GTCGCGCCAGTGTTTCAAGGATATTTAAACCGGAAGTTTCCCA	0.396224	0.235507	0.285174	0.167845	0.69076	0.661034
ACAGAATTAACAGGAATAACGCCCCCACTACGGTTGCGGTTAA	0.412603	0.7198	0.36526	0.576052	0.110186	0.679641
AATGCCTCAACGCTACAATGATAATCGCCACGGTATTCAGAGC	0.592164	0.168028	0.759054	0.481645	0.41885	0.620341
TTTCAGTAAACGCTCGATAATGTTCCAGTCCGGCGTACCGTCC	0.727945	0.28694	0.52354	0.494651	0.294227	0.998052
TCAACAGCGCAATCGCTCCCCAAATCACAAAGGTTTTTTCCAG	0.527019	0.466441	0.459813	0.530541	0.826976	0.439505
TTTTAGAAGCGGTAATGGAAGATTTTTTAACGGAAGAAGCGGT	0.396167	0.293461	0.146583	0.163746	0.59097	0.661034
GCGACGGTGGCTGAACCCAGACAAATACGCAGGAATGCGGCCA	0.512121	0.411853	0.623653	0.505334	0.640292	0.418418
GAAAGCCCGGTCACGACAATGAGCTTGTCGCGGGGGATAACGA	0.589524	0.423854	0.612124	0.564758	0.783556	0.847314
TAAGGGTCTGATAATTATGCTCAGAGGTGACGGATTCTATTCC	0.0723491	0.514997	0.516903	0.305221	0.540161	0.62899
TCACGAACAAATGACCATTTCGGGCGTTGCGGGTTGGCATTAC	0.447155	0.636689	0.620979	0.67269	0.34011	0.576471
TCACCAAATGCGGTCAATTGCCCGGTCAGGTGGTCCAGCGTAC	0.588639	0.720887	0.484902	0.732558	0.323854	0.592212
AGCCCGGTCACGACAATGAGCTTGTCGCGGGGGATAACGAGGT	0.49806	0.509103	0.902763	0.690291	0.533313	0.521086
CAACAACCACAGGAGAATTCGTAACAGCGCGGGAAGAAGATGA	0.403019	0.425717	0.80153	0.555932	0.552292	0.556597
GCAACAACCACAGGAGAATTCGTAACAGCGCGGGAAGAAGATG	0.487481	0.338396	0.751669	0.501843	0.423788	0.745185
CAACGCCGATGATGCCAATCACCAGACCCATGGTGAAGAACTG	0.56761	0.462015	0.495032	0.6045	0.56939	0.614977
CCAGAAAAACCTTTGATTTTCACAGCAGTAGGGATATGGCTCA	0.341305	0.411853	0.36526	0.334386	0.355493	0.521086
GCTTTCCAGACGGAGCACAACCTGATCCTGCGGTTTGAATGCT	0.692639	0.480301	0.484902	0.633043	0.500296	0.679641
TAATTGAGAAATGGTTAGGGAGAACCTACATGGCCATAAGCAT	0.317989	0.51588	0.36526	0.428238	0.39605	0.755454
GCACCACGGGATGTGAATGTAGAGACTCAGCGGAGGTAATTTA	0.373249	0.347183	0.493533	0.334096	0.701822	0.743096
CATTCAATGCCATCCGTGACTGATCCATCATGGCTTTTGCTGC	0.568815	0.432201	0.40881	0.510833	0.495544	0.629956
ACTGACCACCGTCATGCCGATGATCAGCGGCGGGATGCCAAAG	0.568959	0.470251	0.728631	0.66312	0.640292	0.745185
CACCTGCCGCTTCAACTGCACGTCCGCTGGTGGCAATCACATT	0.37053	0.703954	0.669506	0.728529	0.925827	0.667518
CAGTCCCCTTAAGACTGCAAGACGTCTGCAAGGCGCTCAAGAC	0.430062	0.528388	0.59096	0.603731	0.483922	0.814903
GCTTTGGTTCTTCGCTCCAGTCATCGCTTTCGGAAAGATCGCC	0.605973	0.446619	0.477432	0.60867	0.538857	0.661034
CTGACGCGGGGCGCGATGAGCAAACTCCCGAGGAAACGGGCAA	0.778121	0.510386	0.662345	0.768116	0.857018	0.418418
GAAGCTGTGCCAGCCAGCCTTTCACCGTTTTGGTATTCCCTAA	0.631478	0.462699	0.522596	0.655038	0.640317	0.414054
CTTGTCTTCATCGCCAAATAGAATCCATGTTGGTGAGCATTGC	0.643779	0.230084	0.427258	0.432861	0.41885	0.614977
ATGTGGAAAAGGTGTAACGGAGACGACATATGGCTTATCAATC	0.426086	0.672709	0.229277	0.502892	0.336444	0.629956
CCGCCCCTTTCGATGCGGCATAAGGGGTGATGGTGTCACGTCC	0.724924	0.453284	0.516903	0.694614	0.400948	0.614977
AGTGACCTTCCAGAGACAGTTGATGTTCTGCGGCGACGCTGAT	0.493042	0.393154	0.405962	0.401757	0.507506	0.998052
GATTTTCATGGTGACTGATTCGCTCCACATGGGCATTGAGGAT	0.529615	0.532129	0.427258	0.541621	0.421788	0.755454
CCTTGTTCGCCATAGATGATCTCCGGTAGCGGGGAAAGCGTGT	0.270829	0.533889	0.535534	0.43137	0.681615	0.643836
GGCGAACTGGTTTTCACTGAGATCCCCGGTAGGCTGAGTCCTT	0.386703	0.433374	0.680228	0.556799	0.519539	0.591318
GTACTGATTAACTTCGCAATGTAACCAGCCAGGAAGCCCGCAA	0.619751	0.300472	0.669506	0.569599	0.237932	0.418418
TTCCGAGTCCATCCGCTGCAGCATTCGCTCCGGCGACATATGC	0.600919	0.560272	0.733007	0.737756	0.496759	0.998052
GGTAAGTAATTCAGGTAAGACGGCAGCAACGGGCAACGACGAC	0.396134	0.652944	0.620979	0.618505	0.257547	0.755454
AGTATTTTGTTTCTGATGCGAGGGTTCGCCTGGCAGTGAAGGC	0.331648	0.699474	0.739297	0.702292	0.34011	0.667518
GCGGCTTTTTCAGCGTTACCAGAGAGAAACCGGTTTTCTTAAC	0.635051	0.462114	0.447256	0.485473	0.217154	0.679641
GCAGGTATTCATTTCAGGAGTAACCCATGCTGGCTTTCTTAAA	0.341305	0.420657	0.595513	0.452177	0.237932	0.629956
CAATCACGTCGTCGTTAATCACGCGCAGCGCGGAGAAGCCCAT	0.472789	0.675133	0.751669	0.714291	0.628545	0.743096
AGCGGTTTCTTTGGCGGATCAACGCGCTGCAGGTCGATAAATT	0.71306	0.564337	0.743062	0.841885	0.278995	0.554949
CGTTGAGCTGACCATATAATTTTACCTTGTTGGCCATACAATA	0.293362	0.215781	0.424401	0.173369	0.575204	0.755454
GTACGGAACACCCAGGCTTCTTTCAGATTATGGACGTTATCGG	0.70852	0.326251	0.230611	0.429598	0.452163	0.592212
TACCGCCCAGAGACTTTTGATAATTGGCTCTGGTCCCATTTTT	0.344309	0.189982	0.649518	0.312546	0.609601	0.592212
GCTGCTTCTCTTCAGCCAGCACGTCATGCCAGGTTAATTCGTT	0.564882	0.64171	0.559589	0.730137	0.39605	0.439505
ACTCCGCGCCACCTGCGGCCATAAAGATCCAGGTGGTAACGCC	0.706459	0.405966	0.473631	0.610659	0.925827	0.578171
GGAGCGATGGCCACAAATAAGTTCAATGGTTGGCGTCATTATC	0.473742	0.29658	0.374762	0.328363	0.51042	0.846901
TCCACTTTCACCGGCGCATAGCCGCCAACGCGGTAAAACTGAC	0.924265	0.621008	0.632065	0.923456	0.320034	0.620341
CATTGACCGGTAACCCAGCCCGCTTGAGCAGGGTTATAATACG	0.416408	0.745904	0.570036	0.744575	0.701822	0.576471
CCGGTTCCTGATTACTCATGGGTATCTCCTTGGACGTCTGTGA	0.29233	0.345672	0.44863	0.338963	0.500296	0.592212
CCGTCTTTGTCGCGCACCAGATTGATCGTCTGGCCATTGACCA	0.865747	0.379716	0.59186	0.683467	0.34011	0.755454
AGATAAAGGGGCGATAGTGGTTGTATTTTCAGGGTAATCACCC	0.543988	0.403032	0.326092	0.361013	0.483922	0.52864
TGCGCCAGTTCACTTATTTCACCTGCATCCCGGTCCATTCACT	0.309468	0.480301	0.494715	0.422143	0.437874	0.772097
CCACATCCAGCCCCGTCTCCATACGCTTAATGGTGTAGCTAAT	0.713504	0.476484	0.250826	0.581679	0.500296	0.614977
ACAGTCAGGTTATCGACTTTCAACGTTGGCTGGCCCACGCCAA	0.437672	0.467398	0.590493	0.494566	0.519539	0.755454
GCGAATGCCGGGAATGCTGCTGCCCTCTTCCGGTTGCAGGCCG	0.552255	0.716521	0.383864	0.65294	0.783151	0.679641
TGGCTTTGCGTTTGGGCATCGCGTCCGTCCGGGCAATACCAGT	0.585081	0.661677	0.687932	0.801445	0.701952	0.755454
CTGGCTTTGCGTTTGGGCATCGCGTCCGTCCGGGCAATACCAG	0.531435	0.675133	0.687932	0.765749	0.527994	0.922203
GCTGGAAGCGAGCGATGGAATCTTCCAGAGCGGCATCTTTGCC	0.602175	0.350652	0.493533	0.509896	0.670072	0.846901
AAAGTCTTTCTCATTGATAGTCCACCACCATGGTCAAACTGGC	0.358045	0.436984	0.538547	0.463899	0.429833	0.592212
CTAAATTCTTCAGCACGCCTTTATTCATTTCGGTCGCCATCGC	0.70223	0.261694	0.313889	0.442202	0.278995	0.772097
ATCGACAAAATCAGAAACAAATACATGATGTGGATCGTGTGGA	0.355332	0.302212	0.40881	0.244579	0.359263	0.421612
GGGGACCGGCGTGACGGTCAGTTCAAATTCGGGTTGGTTAGCG	0.657385	0.412798	0.291321	0.445154	0.857018	0.576471
AATTTCGCTCACGCTTTATTCTCCACAGGCAGGAAGTTGAGAA	0.562158	0.376576	0.669506	0.550042	0.756277	0.418418
GCCGATGTGATCGGCTGGCGTATCCGCTAATGGCATCCCTCGC	0.692639	0.572004	0.419355	0.734259	0.441899	0.667518
GCGCATAAAGTCACGTTGAAGCCCACCAAATGGAAAATATTTA	0.530631	0.585212	0.425346	0.617839	0.258789	0.459843
ACTGCGATAGTCAATACGTAAGTTACCTTCCGGTGTGAGCGAA	0.318243	0.255481	0.491891	0.277018	0.337529	0.792336
ATGGATTACCGGATTGCGAGAGAGCGCTAATGGCCGCCGTTAA	0.552255	0.526014	0.419355	0.618109	0.373381	0.755454
CACCGCCACTTTTACCCCAGTACGCAGACCCGGATCGAGGCCC	0.405787	0.595439	0.481474	0.585284	0.519539	0.62899
ATAATAGGTAGCGAACCAAAAGTCCACAGCTGGACTAACACGC	0.692444	0.39443	0.587909	0.621958	0.317017	0.592212
CATCGGGCTGTAAATCACCCGCATGCATACCGGTAATTGCGGG	0.229764	0.692646	0.380623	0.484956	0.69076	0.620341
GCACGAGGGTCAGCAATACCCCCAATACATGGGCAACCTGAAT	0.488481	0.577438	0.229277	0.442489	0.470952	0.755454
CCGCGCCGATCCCCACCGAGCGCATACCGCTGGCGTTAATGGC	0.676449	0.659459	0.75646	0.885031	0.56939	0.846901
ACGCGGCACGAACTCTTTACCATTCCACACCGGCTCCATCGCG	0.344309	0.354611	0.572949	0.378291	0.802061	0.814903
CATACGGCTGTTGGTTCAGCACGCCACTCTCGGTGGATACTGT	0.457287	0.756079	0.351457	0.681896	0.69076	0.792336
TCAGGGTTAAATTCACGGTCGGTGCACTTTAGGTGAAAAAGGT	0.49806	0.703954	0.290211	0.624541	0.294227	0.578171
AAGCGCCGTGAAAAACATCACCCGCACCTGTGGTATCTACCAC	0.317685	0.71777	0.503553	0.584946	0.729625	0.414054
ATCAGACCACGTTCTTTCAGAACCTGATTAGGGTGAAGGAAGC	0.361863	0.459395	0.230611	0.288716	0.552292	0.701268
TCACGGGCCAGCGCGCGGGTTTTATAAAAACGGGCAGCCCATA	1.00149	0.28278	0.210472	0.559446	0.693445	0.922203
TTTTCCCCAGCCAGCGGTAATAAACAGAATCGGCATTAAAATG	0.758543	0.172743	0.232409	0.388577	0.609601	0.846901
TGTCGAATAGAAAAAATTCACCGTCTGACGCGGATAAATTGCA	0.198372	0.601587	0.612124	0.440918	0.221182	0.62899
ATGACGCGAGAACTGACCTCCGTAAGCAGCTGGTTATCGATAT	0.452415	0.47392	0.743062	0.608546	0.756277	0.48056
ATGAGTCCCAGGCGGTAATTGGGTTCGTTGAGGAGCCAGCCTT	0.668164	0.410647	0.632065	0.604983	0.490174	0.520404
CGTCATTGGTGTGCATCACATAGTTCGAACCGGAACAGGCGCT	0.568959	0.290078	0.61287	0.442306	0.423788	0.661034
ATACGGGTTGGTGAACAGGCCGATCATACCCGGGCCAATCATC	0.476282	0.665441	0.326798	0.556629	0.560096	0.922203
GCGCCACGCCCGCAATGATTAACCCGACCACGGTTCCCACGGA	0.622092	0.351394	0.516903	0.563102	0.780474	0.679641
TCGAAGGTGTCGTAATTACTGAGGTCCCACTGGTTTTGCTGAG	0.379284	0.476102	0.620591	0.452978	0.552292	0.48056
TGCCAGTAAGCCCTGCCAGAGTTTAATTTTTGGAAATACTTCA	0.70852	0.273345	0.171948	0.397473	0.389916	0.459843
AAACCATTGCGAGGTGAGATAAATCATACCAGGGAAAAATCCG	0.509692	0.242686	0.326798	0.28072	0.495544	0.507288
CGGCGTGAATGGTACAATCGAGCGGCGCGACGGCGGGCTTGTC	0.426086	0.727836	0.818531	0.797057	0.281998	0.998052
TTAGAACCTAACAGATGGGTCGAAATCGATGGGTTGCGAGAAC	0.432726	0.520222	0.443891	0.496903	0.317017	0.576471
CGTAATTACGTTTGATCTCTGCCGCTGCGGCGGTGCTCTGACG	0.349824	0.743548	0.759054	0.72365	0.481483	0.792336
CCGTTTCAAATACTGGTGCTCCTCCCCTACGGGTAAGACGAGA	0.41156	0.613478	0.452924	0.60215	0.320034	0.512889
AAGCATGACAACCCAGACATTGCTGACTGTTGGCCATAATAAA	0.520264	0.508814	0.409907	0.577202	0.441899	0.755454
CGGCGATGACCGCCACGGTATCAAGCCCGCCGGGGCTGGTGGC	0.822291	0.337551	0.830649	0.826233	0.418127	0.847314
GCAATGTTGATGGATTCGGCAATACGCGCAAGGCAATCCTCTT	0.420737	0.472049	0.830062	0.714348	0.452163	0.629956
TTGAGGACTTTCTCCAGACGATAGTTCAGTCGGCGGCGCACGG	0.487481	0.401914	0.390421	0.439991	0.415185	0.998052
TGACATCGCCGTCATCCACATGCCAGATTATGGTGACATCGTC	0.498874	0.551429	0.230611	0.447125	0.762767	0.614977
TAGCGCGATATTACGTAGTTCAATCTGTTGCGGCATTAGTGTG	0.362388	0.384599	0.459813	0.309499	0.43022	0.846901
ACGCATTTTTAGACAGGCAGAGGTGACGCTTGGCTACAATGAA	0.502222	0.525514	0.647539	0.714116	0.217154	0.629956
ACAACTCTACGGCGGTACGGTAAGGCACAAAGGTTTGTAGCAT	0.668164	0.537484	0.459813	0.699877	0.353762	0.439505
AAAGCACGATGGGCAATAGCAAAAAGAGGATGGGTTGTGCCGC	0.564605	0.392473	0.462713	0.472529	0.477402	0.569209
AAGCACGATGGGCAATAGCAAAAAGAGGATGGGTTGTGCCGCC	0.446091	0.444879	0.314171	0.40437	0.606397	0.576471
TTATGAGCTTCAAATCATTGTTGAGGGCAATGGAAAGAGTACG	0.366561	0.411853	0.590493	0.432582	0.44607	0.459843
CATGCAGAACGCCAGTAAACAGTTCCAGAACGGAGAGTTGGCG	0.534261	0.410293	0.405962	0.460545	0.415185	0.743096
GCACGCACTGATGCAACAACGGTTTAATCCGGGGATGAAGATG	0.510129	0.482253	0.368835	0.438581	0.561143	0.643836
GTTTCATGCCGCGCTCAACAATCTCTTCTTCGGTCTTACATTT	0.742429	0.378091	0.270411	0.492238	0.577354	0.772097
TCCCACCAATAGCGGCGATAACTGGAAATGCGGCCTGGCGTAA	0.860659	0.347846	0.313889	0.566115	0.403937	0.922203
ACCAGCCGACTTTTACGGATGGCGCGCACGCGGTCGATGTCAC	0.400914	0.721214	0.777382	0.765871	0.709771	0.772097
GTCAATATAAACCGCACCCGCAGAAAATGTCGGGCGGTCAAAC	0.725912	0.631053	0.293132	0.715215	0.0419352	0.922203
TCAGTAAATGGCTCCGCTTGCAGACGTTCCTGGTAATCTTCCG	0.79123	0.529117	0.522277	0.754306	0.323854	0.414054
AAATTGTTTGAGCGAGACGCTCTTGCCCTGCGGCAATGGTAAT	0.600588	0.604161	0.590844	0.771626	0.482619	0.846901
GCGAGAAATATTGCGCCGAGTTAAAGATGGCGGAGGCAGTACC	0.762646	0.284437	0.494715	0.573902	0.110186	0.743096
GAGGGAGATTTGCACTTCACCTAAATCCTGCGGGTGCAGACGC	0.521484	0.367321	0.484902	0.452373	0.239787	0.763994
AGCGCCTTTTCCAGCTTCTCCTGCACACTGCGGACTTCGTTCT	0.557882	0.579832	0.543877	0.639754	0.320982	0.772097
GCTGACGGTGGTGAAAATACAGCGGCTACAAGGTTTAACCACA	0.386703	0.604179	0.36526	0.482472	0.729625	0.439505
TTTGTTCACACCAGATTAATGAACAGTTCTGGGAGAATGCGGT	0.412603	0.342745	0.40241	0.289651	0.441899	0.647906
CTGGCGCAAAAGATTCAGGCTCGCCTGTTGCGGATATTTACCA	0.331648	0.78631	0.459813	0.61985	0.527994	0.62899
CGGAAAGTGCCTGGGCGAATTCGACGATACCGGCTTTGTCAGA	0.758543	0.435226	0.359363	0.575796	0.606573	0.814903
TGTGTACATTGTCGCCGCTGTTGGCAATTCTGGCGTTTGCGCC	0.808341	0.591007	0.291321	0.716293	0.302438	0.846901
ACGCTTCTTTTGCTTCGATCACCTTCTGGTCGGCACGCCAGCC	0.621328	0.390717	0.503553	0.571861	0.278995	0.846901
TTGATTTCATCGAGCCGGATTTCCCACACCGGGGCCGACAGCA	0.79064	0.435817	0.535298	0.723292	0.281998	0.837854
ATATGTCCATCCGCTGAAGATTTCAGAGGACGGACGTAGTCAC	0.692639	0.305981	0.462713	0.518043	0.365962	0.772097
CATAAGCGACAGACAAGTCGATCCCTTTAACGGCTTGAGAAAG	0.430062	0.558687	0.146583	0.39563	0.78309	0.814903
AATGAATCCCCTGCGTGTCGATCTGCGCGCTGGCACCTTCGCC	0.70223	0.485133	0.964023	0.85602	0.463541	0.667518
ATCCAGTTCAGACCAACGCACCGTTAAGGCAGGATCATCCGCC	0.533116	0.661196	0.55661	0.683981	0.452163	0.378983
GGCAAAAAAGAATGCCAGGTTGAACGTGGGTGGAGTTGCAGAA	0.50541	0.481335	0.620591	0.644668	0.320982	0.558554
GTTGCCGATATCCGGGTAGAGCTGGAACCACGGATTGTTGAGA	0.66292	0.55988	0.410748	0.681291	0.43022	0.62899
ATATCCCCAGGCGTAATTCTTTTCTTCTGCGGGCGGTACATTA	0.506054	0.30337	0.570036	0.391874	0.609601	0.922203
CAAACTGTGATGGATCTTTAATCAGCTGCATGGTGGCGTTGTC	0.405828	0.266186	0.59096	0.42984	0.441899	0.614977
TTAGCGAACTGAAGATTTGCCGGGCGATATGGGTTTCGGAACG	0.32433	0.834301	0.19369	0.557336	0.415185	0.576471
GCTTTCTATATTGTTGATGCCTTGCCCATCCGGACCCCACTCC	0.396224	0.646006	0.494715	0.575795	0.156898	0.772097
ACGATTTAACGGCTCTTCTTCCAGGGCTAACGGATGATGAGGC	0.541585	0.511689	0.419355	0.572536	0.294227	0.62899
TAACTTCGCGTGCCGCTCTGGCATCCACATTGGCGCAGGCCCA	0.764597	0.561714	0.427258	0.758931	0.844516	0.846901
GATGGATTGTGCCATCACGTCCCACGTTAATGGTGAACTGCTT	0.56761	0.661439	0.285174	0.630991	0.302438	0.614977
TTCGTAGAGCAGATCGAAACGCCCTGAAACGGGCAACCAACCT	0.455928	0.654093	0.447256	0.561603	0.553194	0.755454
GCGAACCAGTCAATAAAACCAGAACGAGTCAGGCCGTTAGCCA	0.243481	0.478827	0.503052	0.355775	0.519539	0.72033
TCAACGCGCCGCCAACCCCAATGTAGCCGCAGGCTGGCGTCAC	0.655993	0.36989	0.89734	0.75305	0.925827	0.591318
CGGACATCAGCTAAAGAAACCGGATCGTTTGGGCCGTACCAGC	0.291963	0.521216	0.522596	0.399474	0.383957	0.837854
GGCATGACTGAGCGGTAATCGCGTCCGTACTGGCGGTTGTATG	0.590348	0.661677	0.576941	0.700165	0.540161	0.846901
TTGCGCTCTTCAGCGATGAGACTTGCTCCCCGGTCAACAAAGC	0.602175	0.444125	0.569855	0.636265	0.38101	0.772097
CACATGACATCCAGCGTAATAGGCGCAACGCGGCGCGTTTCAC	0.706459	0.50535	0.632065	0.683023	0.418127	0.998052
CGACAGCCCTGGCAACTGCTGTGGATTAAGCGGCAGATAGTGC	0.579246	0.598167	0.250826	0.512269	0.65899	0.846901
TTCACACCTTCTTTTTTGGCGTTTTCTTCCAGGTATTTCACAC	0.287582	0.580918	0.491891	0.421445	0.383514	0.371716
ACAATCGCACGGTTAGCCAGTAAATCTTCGCGGTAACCGGTGA	0.520044	0.279838	0.584996	0.406211	0.802061	0.620341
CCCCGGTCAGATCCACCAGGTGCAGCACTTCGGCACCCTGCGC	0.508464	0.593032	0.424401	0.670064	0.540161	0.846901
TTCCGCCATAAACGCGGTCATTAAAGACTGAGGAAACGGCCAC	0.761157	0.211519	0.52354	0.493794	0.34114	0.418418
ATACGCAGCTTTTTCAGGTGGCTGAATATTTGGAAAAAGACGT	0.36395	0.598167	0.0657803	0.362135	0.575204	0.459843
CATAAACGCGGTCATTAAAGACTGAGGAAACGGCCACGGCTGA	0.318243	0.390779	0.403132	0.288716	0.861187	0.922203
ATATAGCGTTTCTTGTCGAACTTATCCGCCAGGATACCAAAAC	0.43793	0.264374	0.830649	0.533426	0.699141	0.378983
TGGCGATACGGGCGACAAACAGGTTGAAGTGGGCGAGTGCGCC	0.712221	0.424357	0.40241	0.574572	0.44879	0.922203
CGTGTAAGCCGGTATAACTCACCTCGCCAATGGCATACAAGCC	0.263577	0.51117	0.590493	0.507987	0.57428	0.667518
GAAAACGTTGGTTTTGCGATTTACCGGTTTTGGCGAGGATTTC	0.516835	0.340854	0.421809	0.46137	0.65213	0.846901
CCGCGGTGGCTGGTGCGGCCCAGGCGGCACTGGTAACCAGCAA	0.727317	0.761274	0.697453	1.03567	0.719594	0.414054
GACCGAGGGTGATCAATGCAACGAGGAATTTGGCGAAGATCTG	0.326952	0.621148	0.291321	0.422143	0.470952	0.846901
TACAGGCGACGGCTCTCTTCCTGCATGACATGGACAATCACAT	0.60055	0.535079	0.428302	0.596936	0.78309	0.592212
TCGCATCCATAAAGACGCGCAGTAAGTGAATGGAAGAAATTGC	0.495445	0.536281	0.43825	0.54793	0.365962	0.459843
CCGCCGCTACCCGCTGGGCACCCGCCTTGGTGGTGAAGTTCTC	0.758543	0.815258	0.512809	0.968895	0.552535	0.614977
ACGCCCATCAAGACGTAAATGTGGTGATCATGGTTAGTCGTGC	0.46105	0.427035	0.386705	0.421071	0.421788	0.48056
TTGCCGCACCTGGCAGCATGACAGTCCACGGGGCGACATAAAT	0.707222	0.407325	0.707175	0.709145	0.719594	0.922203
ATTCCGGCGTGTCCGTAAAAAAGCTTAACGCGGAAAAAACGAT	0.542975	0.370445	0.466669	0.39172	0.780474	0.661034
GTGAGTTGCCAACTTTAGCCAGTTTCTTTTTGGTACGTATGTA	0.242586	0.528482	0.311105	0.30746	0.609239	0.414054
GAGGCGCTAACCCTTGCGCGATCATAAATTTGGAGCAGGAGTT	0.635925	0.534679	0.171948	0.507954	0.432667	0.558554
TAATCATTTTTCGCCTCGTGGTTCGGGTGTCGGATGCGACGCT	0.677286	0.594441	0.535298	0.815276	0.177407	0.62899
CCATCGGCATACATTTCGGCGGTATCAATGAGGGTTAAACCGA	0.364477	0.592897	0.440173	0.496337	0.577354	0.52864
GTTTAACTGCGGCAGTGTAGAGAGATAGTCAGGAGTTAATATT	0.651402	0.31007	0.342877	0.414179	0.606573	0.520404
AAAAACACGACATGACCCGGCGTATGCCCAGGGCAATGTAACA	0.514744	0.637751	0.672108	0.773487	0.631556	0.755454
CCTCATAGTTCTGTTCAATCCACGATTGATAGGCACCACTTTT	0.454338	0.521982	0.273321	0.399929	0.233574	0.629956
CGTCATGTTGCACTCCTTAGCGTGGTTTCAGGGTCGCGATAAG	0.502222	0.604179	0.310187	0.53625	0.474411	0.679549
GGTTCATATCGACAACATCAGCGCCTTCAGCGGAATCAGTAGA	0.476282	0.743548	0.405962	0.596792	0.199839	0.661034
GCCATAGCGATGCAGCGTCGGCCCGCGAACCGGCCAGAATGCC	0.757188	0.817299	0.61287	0.974996	0.649404	0.922203
CGGCTCATCTTCAACAATAACAATGTGATGTGGCATCAGAGGG	0.396224	0.302212	0.40881	0.265543	0.383957	0.667518
TGAAGAATAGATTGTCTAAACGTCCGACAATGGTCAGCTTGCC	0.34704	0.533193	0.43825	0.444422	0.221182	0.592212
AACCCGGTACCGAGGAATTCAGCAATGCACTGGCCTTTCAAGG	0.551934	0.464242	0.620615	0.539505	0.499245	0.755454
AGTCAGAACGTCAAAATTCGATCGAATAATAGGCTCTGCCTGT	0.278449	0.543252	0.0657803	0.228258	0.632326	0.591318
GCGATTGCAGCAACGCTTGCCATTGCTTACTGGGATGCTGTTC	0.635051	0.532472	0.377918	0.568446	0.60972	0.548236
GATAATGTCGCGATACTCCTGCAACACGCCCGGCCCGCGACGG	0.429936	0.591007	0.75646	0.659005	0.631556	0.922203
TGATAAAGTGGCGGGTCAGGGAATTAGCGCGGGTTTTATCCAG	0.762515	0.373565	0.80153	0.737629	0.437874	0.576471
TAAACAGTTTTCGCACCGCGTTTAGCGTCAAGGGGTCAATGCC	0.712221	0.517653	0.612124	0.790278	0.299424	0.629691
CCACCACAACATTCCCATCAGTAGCATCCCCGGCAACCACACC	0.426306	0.468054	0.449279	0.494431	0.470929	0.846901
AGGCACCCGACGGTGATCGATGTTGCTGTCCGGGCGCTTTAAC	0.568815	0.513688	0.52354	0.591551	0.683372	0.922203
AAACCATGCGGACGACCTGTTTGACGGCAGCGGTTACGCTGAC	0.64246	0.43123	0.669506	0.663731	0.673051	0.679641
ATCTCTGGCGTTTGTTTGTCTGCGGCGTCTGGGAATGCGCAAA	0.317685	0.687448	0.579879	0.644808	0.783151	0.556597
TTGTAGTAAATCTTCAGCGTATTAAGAAGCTGGCCTTCGTCCC	0.415434	0.298623	0.572786	0.384095	0.294227	0.755454
GATGATTCGGCGCTATTCACATGCCATGTATGGCTCGAATAGA	0.484752	0.593553	0.229277	0.476754	0.600824	0.629956
CGGCAATCTCTATACCATCTGCATTGGCTGGGGGAGAAAAGGC	0.268625	0.445557	0.669506	0.44941	0.36069	0.643836
GCGGCAATCTCTATACCATCTGCATTGGCTGGGGGAGAAAAGG	0.326019	0.426517	0.552789	0.438636	0.239787	0.7556
CAGCCCCTGTTCAAGTTCTTCGACCATCTCCGGCGTTGCCCCT	0.37053	0.563196	0.349591	0.437424	0.519539	0.998052
CCCTGCCGTATCGGGTGCCAATACTTTAGTCGGCGCACCGGTA	0.66078	0.347846	0.226387	0.489291	0.560906	0.998052
AAGCCAGTCGTCAAGACGGGATTCACTGACTGGCGTCCAGCCG	0.43793	0.452853	0.52354	0.516495	0.598288	0.846901
AGCGCTTCTACCAGGCCATTGTGCAAATGGCGGGTGAGGGTAA	0.70852	0.480434	0.391508	0.620083	0.212881	0.763994
GGATTAATAACATACAAAGCATTACCCGGTCGGCAAGTCAGCA	0.335138	0.400481	0.680228	0.468024	0.110186	0.846901
GCATGAGGATCTTTGCGAATCAGCGCCTTGAGGATTTGATCGT	0.619541	0.546329	0.512809	0.639869	0.324145	0.378983
TTCAGCGGGCAGGGCATCAAGAATGCTCGCTGGCAGGCCGCGT	0.556842	0.379918	0.733007	0.643595	0.857018	0.667518
GTACCGAGCACCGGGTAGAGATAAAAAGTCAGGAATCCATTGA	0.614465	0.250672	0.40241	0.37165	0.588132	0.418418
GCATCTGCTCAATCAACACTTTCAGCTCGATGGCGGAGTTTGT	0.364477	0.390599	0.562305	0.452342	0.588132	0.846901
TTCTATGTTCTTCATCCATGTTACCAGTAACGGCCAGAATATC	0.420737	0.368234	0.226387	0.320298	0.452163	0.922203
CCTGCGGTGCAAAAGGCACAGCCAGCATCAGGGCCAGGCTAAA	0.48905	0.593032	0.40881	0.631062	0.719594	0.837854
CAGCGGTAGATAATTAGTGATGATTTGCACTGGCTTGCCACAC	0.169014	0.308596	0.620615	0.247872	0.353762	0.629956
CGCCCGACCATTGCCCGGTGAAAGGATAAGCGGCTGAAACGGT	0.71306	0.462699	0.214376	0.535116	0.533313	0.814903
GCCGCAGAGGTACGCGATGAGGATCATTCCAGGCGCGATTGCA	0.652926	0.433374	0.368835	0.518309	0.462872	0.814903
CTCCAGACATATGTTACCCCTTAATTTTTGCGGAACATTTTCA	0.332991	0.330558	0.348209	0.242692	0.418127	0.661034
ACGGCAATTTCCGCGCCTTCAGGCAGACCACGGCAGATATCAA	0.924265	0.535079	0.516903	0.858902	0.177407	0.846901
GCAGCGTAACGACAAGTGAAGTCAGCAGGCAGGCGAGAGAAAG	0.452415	0.444125	0.669506	0.581215	0.422118	0.814903
CTTCGTCTACTTGCAAACCGCCGAGCACGCAGGCATCAATATG	0.453678	0.783495	0.777382	0.857374	0.353762	0.629956
AACCTGAAGAAGAGAACAATGAAAGGACGTTGGGTAAAGTACC	0.413422	0.308795	0.609205	0.427432	0.39605	0.569209
GCTTCTGTACTTCCTTGCCATTTTTTTTATCGGCTTTGAGCTG	0.434804	0.327339	0.106795	0.25716	0.410809	0.814903
ATAGCGTCATTCCCGCCGTTGCCAGAATGACGGACAAAAACCT	0.771574	0.591007	0.273321	0.756838	0.418127	0.772097
TAACATCACCTGACACCACGCCTGCGCCATTGGCGGAGAAGCA	0.547766	0.756079	0.559589	0.856876	0.533313	0.846901
TAAATGCCCAGATTCTGCCGCTCTTTATGTGGGCCGCGCGTCA	0.407987	0.612104	0.229277	0.473463	0.693445	0.837854
TGTCATTACCGTACAGCGCCACCGGAGCATCGGTTTTCAGGTT	0.537331	0.775114	0.435364	0.783062	0.373381	0.679641
TCCAGACCAAACGCCCAGTTGCTGTCCAGCGGGCGATACAACA	0.733166	0.542124	0.669506	0.796769	0.423788	0.922203
AACTGAGTAATCGTCTGGTGGCTGTCAAAACGGAAGTGACAAA	0.569016	0.611255	0.348209	0.599504	0.233574	0.661034
TTCGATCGCTTCGTTAATGGCCACTTTGTATGGCACATCGCTA	0.394029	0.621376	0.267012	0.440041	0.649404	0.667518
GTTTGCCACGGCGCTTCACGCGTACGCAGAAGGTTTTGCCTTC	0.721956	0.663609	0.570036	0.82362	0.729625	0.439505
GCTCCAGTGCGCTTTATTCAGATGGCGGCTTGGACGCACATCG	0.35032	0.448489	0.728631	0.564004	0.606573	0.592212
ACATCAAGCGCAGAATGCATGTGTTGGTGCTGGGGGAAAACCA	0.42403	0.427671	0.697453	0.554469	0.670072	0.66738
CCTAAACTCTCCTCTAACTGGCGAATCTGCTGGGAAAGCGCAG	0.362927	0.631053	0.570036	0.557559	0.362615	0.548236
GCCCAGGGTTTCAATCATACCCAGGATGCTCGGGTTCAGGGTG	0.358045	0.507467	0.435364	0.467469	0.517872	0.763994
ACCGCGCGGTGTCAGCCAACCCAGTTTTACCGGCCAGGTTGGC	0.636156	0.496452	0.285174	0.506646	0.780474	0.922203
CTGATGTCGACATATTGCGGCGCGACATCCTGGCTAAAGCGTC	0.307855	0.890897	0.494715	0.69644	0.610649	0.629956
GCAGAACTTCACCTTCTGCGATGACGTTTACGGCTTCTGACAT	0.418531	0.610202	0.285174	0.517224	0.415185	0.814903
GGATTAGCCATCTTTTATCTCCTGACGCCTGGGCAAAAAAAAG	0.227105	0.448095	0.728631	0.470169	0.570338	0.755454
TCCTGCAACCACCATCAGGTCAGCCTGACGCGGCGAAGCACGC	0.447155	0.645256	0.612124	0.668021	0.560096	0.998052
AAATGTAGTGCTGCCAACTGTCTGCTCCCACGGTAGGCAGCCA	0.580954	0.571991	0.475092	0.683903	0.376855	0.620341
GAACGGGTTCGACAGGGGATCTGCTTAACATGGAACAGCCGCT	0.582979	0.478038	0.267012	0.502434	0.538857	0.459843
TTCTCGGTGATGGTAGTCTTACCGGCGTCCGGGTGAGAAATAA	0.41156	0.537484	0.687932	0.650165	0.533313	0.701268
AAATTTTTCTGTATTAAGGCGAGAGTTATGTGGACGACGAGCT	0.193905	0.657175	0.253582	0.31105	0.278995	0.592212
CTTCTCGGTGATGGTAGTCTTACCGGCGTCCGGGTGAGAAATA	0.380628	0.47392	0.758995	0.582946	0.729625	0.763994
AACCGACAATAAACATCAGCAGCATGGCGATGGCGAAATACTG	0.364477	0.561049	0.739297	0.638184	0.302438	0.846901
AATGCGGTAGTAGCGCTCTTTTTCATCTGCGGGTCCCTTATAG	0.624379	0.32833	0.570036	0.495255	0.467303	0.679549
AATCATCATTTTTTCACCAAAGCTGATTTCTGGCGGATTTTTA	0.386703	0.50632	0.291321	0.361562	0.281998	0.846901
TTGCACCGCGCGGTTCAATGATGTCGCGGATGGTGCCCAATGC	0.588639	0.380647	0.739297	0.646789	0.931422	0.614977
AGGATCCCGCGATGAGCATTACTGAGCGTCTGGTTTGCCCAGT	0.533081	0.27595	0.758995	0.493885	0.857018	0.48056
GCCGCACCACGCATTCCTCCCGCATCACCGTGGCGCGCGCGTT	0.552255	0.643416	0.707175	0.737503	0.552292	0.846901
ACGAATAGAGCGTTCCATCCCGGGACAATATGGCAATTTTCAC	0.588639	0.671871	0.253582	0.589889	0.318651	0.667518
TTCACGATCGGCTGGCAATTTGTTGATATCCGGCATTCCCTGC	0.707222	0.344246	0.19369	0.388158	0.58614	0.846901
GAAAGCGCATTACAGAGCTGTTGTGCAGCGAGGATAATACGTG	0.384009	0.491125	0.751669	0.6416	0.673051	0.378983
CCAGTCATTATGCACGCTCTGTTCTGCGCCTGGTTTTGCCATG	0.775754	0.390779	0.89734	0.819531	0.261632	0.48056
CCTGCATGTCTTTACGCGCTTCAATCCCGATGGTTTTGATCTT	0.526163	0.428689	0.662345	0.621703	0.418127	0.48056
CACTGGCAATGTTTTCGCTAACATCCCACCAGGAACGCAGAGC	0.505214	0.337551	0.620591	0.513548	0.495544	0.418418
TGCCATCTTCGAGGCTGTGTTCACCAAGCACGGCACGACTCAG	0.616057	0.499417	0.469552	0.633594	0.39605	0.846901
GCAAAACACCATCCAGACGCGGATAATTAACGGCAATGCGCTG	0.405828	0.625154	0.106795	0.418792	0.552292	0.846901
CCTGCGCGTAGCCAAATTCACGTTCGTTAGAGGCTTCAACGTG	0.491742	0.533752	0.377918	0.47184	0.643452	0.591318
TTTTCACCAGCCCATATGGCATTTCGTAATGGGATAACGTTAC	0.361848	0.499207	0.249623	0.39046	0.519539	0.521086
TTTGTCTGAGACTGGCTTCATTATTAATGTCGGGTAAAACCAC	0.572342	0.189982	0.293132	0.273132	0.509201	0.763994
ATTGAGACTAATTGCTCTTCCATCCACTGATGGCCTTTATCGC	0.47219	0.452853	0.390421	0.487035	0.353762	0.755454
TGGTTCTGCAACGCAATGGGATATTCCAGAAGGCTAAGGAAAT	0.564882	0.317409	0.484902	0.493115	0.60972	0.591318
TGCAGCGTGTCGATACGCTGCGGCGCACGTTGGTTACGCGTTG	0.566826	0.835095	0.629374	0.902474	0.649354	0.48056
GACCTGCACCGGGCTTTGTTCATCCAGCACCGGGGCACGTAGC	0.561834	0.450765	0.587909	0.600072	0.719594	0.847314
GCGTGCCTTTCAGGTTGGTAAAGCTGATGTTGGTATCAACAAT	0.5279	0.397933	0.405261	0.461949	0.400948	0.414054
GCGTGGTATCACGCAGATGCCAGCCACACCCGGCGGTGATTAA	0.63752	0.716521	0.535298	0.799076	0.370771	0.998052
CTGATATCAATGCCAATGCACCATCACTTGCGGTTGCCAGTAG	0.50541	0.579608	0.424401	0.586814	0.281998	0.679641
CAAACACACCGAGCAGAGCAGAACTTCCGGCGGTAATCAGCAG	0.544938	0.509103	0.662345	0.634007	0.552292	0.620341
TTTCTTTGCCAATATTTGGCTCTACGCCAAAGGTAAACAGCAA	0.122856	0.517859	0.590493	0.443453	0.609239	0.371716
TGATGCCGGTTTCTTCCCACAGTTCACGGGCGGCGGCTTCCAC	0.418052	0.476991	0.680228	0.601677	0.701822	0.998052
GCATCGCCACGCGCGGCTCTTCTCCGGTGATGGCGCGCCAGGT	0.965556	0.430758	0.516903	0.851412	0.719594	0.846901
CCGGCTCCTGATGAATCGGGTGATCAGGCGCGGCAACGTAGAC	0.326952	0.518459	0.728631	0.615395	0.500296	0.846901
GCAGTTCGCGACTGCTCCATAGCAGCATCATGGTCAGCACTAC	0.559234	0.449116	0.40881	0.575905	0.844516	0.592212
ATCGGCACATTCGATTACCGCAGAAAGTTGCGGATAACCGACG	0.35652	0.631053	0.424401	0.484478	0.440822	0.62899
CGGCAACGGGATCGACAACGCTATGAATACCGGTGACAGAAAC	0.495063	0.519228	0.249623	0.391929	0.701822	0.792336
GGCCAGTTGCGCAACGTATCATCGCTGAACGGGCCATCCATCA	0.654806	0.534679	0.43825	0.536812	0.640692	0.837854
GAACTAAGGAACGGCAATGAAAATTAGCGATGGAAACTGGTTG	0.658109	0.255666	0.629423	0.490072	0.36283	0.459843
AGATACGGCGCTCGTTAATTCTTCCACTATTGGCTAAAGCTCT	0.4512	0.361561	0.187484	0.27657	0.931422	0.629956
AGGCAAACCAAATACCGGGCCTCTCACAACCGGAATGCCATAG	0.449043	0.613478	0.456439	0.596537	0.423788	0.661034
CTTTTGCATCTGCAGTCGACATTTCATTGCTGGTTGAAATATC	0.581966	0.384599	0.480297	0.524278	0.593848	0.48056
GCCCGTCCAGCATGCTGTCGAGGAGTTGTAGGGTCTCGAGTTG	0.564005	0.550958	0.267012	0.52057	0.500296	0.679549
GCTCGCTGGTACGGCGCAGCGCCATACGTGCGGCGTTCACCGC	0.878281	0.684721	0.629374	0.901562	0.519539	0.998052
GTGCTATGGAGAAAAACATGAAAAAAAGAGGGGCGTTTTTAGG	0.377853	0.255666	0.369286	0.189879	0.365962	0.922203
AGCCGGTAATCATCTCTCGCTTCCACAACAGGGTTAGTTCCTG	0.393172	0.631053	0.459813	0.539524	0.257547	0.576471
AGTTGATTACGCCATGCTTCCAGAATACGACGGAAGTGCGCCA	0.689878	0.396418	0.436313	0.542896	0.257547	0.661034
AGCGCCGCAAAGCGTGTGTTGTTCGTACAAAGGAGTCTGTTGT	0.651751	0.528904	0.267012	0.555777	0.701952	0.520404
TTTTGAGATACTCAAGCTGCTGTGCAGTCGCGGTCATAAGTGT	0.545988	0.657742	0.579879	0.675288	0.172356	0.772097
ACCACTTCAATACCATCCAGCACAAGACGTGGGATATCCAGGC	0.38902	0.543466	0.609205	0.572458	0.320034	0.521086
CACCGGTCTGTGGGCAAACCGGTATTTGCCCGGAGGTGAAGAC	0.602381	0.492188	0.590493	0.656201	0.540161	0.743096
AAAATCAGCAAAGACGACTGAACCCTGACGCGGTACAGCTACT	0.492344	0.530327	0.612124	0.598192	0.60972	0.620341
GGCGCACCTGGCGATTACGTCCTTCATATAAGGTGATCTTCAG	0.492034	0.563196	-0.00171751	0.360728	0.519539	0.578171
AAACCAGGCGAGATCGGCAGGCAGGTTCCACGGCATGGCGTTT	0.531516	0.6417	0.391051	0.725141	0.751762	0.846901
AAGCCGAGATTTACCCCCTGCCCCGCCAGCGGGTGAATGGTAT	0.479168	0.758708	0.669506	0.910307	0.36069	0.701268
TGGCGGTATATCCGAGCAGTGTTGGTATTTCGGATGGCTTCAG	0.677286	0.493657	0.106795	0.510684	0.194248	0.62899
GGCATTTTTATCCGTATGTGTGACCACAATGGGTTGGGTAAAA	0.443967	0.561798	0.293132	0.501104	0.151236	0.576471
GCGCGAGTAAACCGCAAAACTCGGTCAATATGGTGCAAAATAA	0.658109	0.53283	0.253582	0.53523	0.233574	0.614977
ACTGATTGAGATCGAGGGGCTCTGACATGACGGACCATACAAT	0.531516	0.565268	0.40881	0.615048	0.41885	0.772097
TTGCAACGCCGCCCGGAAGTTCCCAGTGAATGGAATCGCCAAC	0.771574	0.482402	0.43825	0.68367	0.780474	0.459843
CCAGTCGCCACGCAAACTGTCGAGTAACACAGGTAACATCAGA	0.638713	0.533417	0.456439	0.530416	0.783151	0.371716
TTACAGATGCGTCATAACCCGCTTGTTTGATGGTTTCGATCAG	0.318243	0.690077	0.310187	0.487816	0.593848	0.48056
CATCCACCAGCATGTCGACAATCTGCTGCGCGGAGTCATCGCA	0.571701	0.393154	0.751669	0.613278	0.519539	0.743096
ACAAACGATAACCGTAGCCCCATAGTATAACGGTTAGGGCGAG	0.535945	0.471762	0.0406449	0.429354	0.43022	0.679641
TTCTTCATCGGTCAGATGCTTCTGGTCGCGCGGATGTTTATAG	0.416084	0.55916	0.818531	0.659542	0.606397	0.62899
ATTCTCATCAAATACCAGGCGTTTCCTGCCAGGTTCAATTTCC	0.317989	0.626456	0.669506	0.627888	0.421788	0.439505
GCAGCATGGTCGCAGCGGCTTCCCCGACACAGGAACGGTTTTC	0.84891	0.633278	0.55293	0.900111	0.386659	0.418418
CGCCAGATTGAGTTCAACAATGTTGACAACCGGCTGGCCGATA	0.37053	0.413429	0.456439	0.36212	0.432638	0.814903
AAAGCGGTCCTGCTGGCCTGGCATCTGTTCCGGTGCATAAATT	0.707222	0.561714	0.43825	0.707674	0.618986	0.792336
TTTTCCACGGAACCCGTAATGGTGCGGGAAGGGACATGATAAG	0.6014	0.531092	0.483042	0.673699	0.729625	0.679549
TTCGATAAACAGAATACCGTTATCGTCCAGTGGCAGACGCGGT	0.29233	0.507229	0.484902	0.423427	0.294227	0.667518
CCGCAATCAGCAGCTTAGGTCGACATAACAAGGCCATCGCAAT	0.44058	0.601587	0.267012	0.440601	0.383957	0.72033
TTCAAGCATCGCTGCAGGCGTATTCGCCACCGGGTAGAGTTTC	0.682435	0.506338	0.697453	0.767886	0.593848	0.763994
GTATTAAACAGCCCGGCGTTGAAGAAATAGGGGCTTTTGCGCC	0.882961	0.396974	0.214376	0.598642	0.34011	0.72033
GTTCAGCACCAGCGCCAAAAAGGGCGAACTGGGTATCGTGACC	0.764597	0.514418	0.40241	0.724561	0.719594	0.512889
GGCATACCACGGAGCTTGTTTGCTTCAATCCGGGGTGACTCAA	0.541585	0.460062	0.419327	0.463171	0.552292	0.847314
CCAGCGTCACACGCTGCGCAGGTGCCTGCAGGGTTAACGCATC	0.755856	0.702514	0.59096	0.954486	0.570483	0.576471
CAGCAGTGGAATACGGTTTTGTGAGGTAATCGGAATCAGTTTT	0.458978	0.411853	0.249623	0.346119	0.533313	0.661034
AAACATGGCGAACAAATGTTGCAAACTAAGCGGGATTGTCTGT	0.293793	0.48037	0.346044	0.303179	0.783151	0.745185
CGGTATAAAGATTATCTTGCTGTTGTAAATCGGCAATTTGCTG	0.175953	0.543466	0.106795	0.213668	0.258789	0.846901
ATCGACATATCTTCTTTTTTCACTTCGCCACGGTCGATCAGCA	0.338684	0.34014	0.759054	0.435713	0.224036	0.772097
CCTTTTCGGCAAATGCAGAGCGTAGTCGGCGGGCGAACGCCAG	0.431586	0.564561	0.739297	0.646298	0.762767	0.922203
TGGTCACCATAGGCCAGGTTACTCGCCTGACGGTTGGCGTGTT	0.631895	0.470948	0.484902	0.703605	0.386659	0.679641
ATAATGGAGATCACTTTTCGCGCCTGCCAGAGGGAGAGTCGGG	0.37053	0.79829	0.669506	0.739936	0.477402	0.507288
GTTCGCTAAAGACTTTGCTGCCTTTCGCTCCGGCACGAATCGC	0.443063	0.509602	0.733007	0.615609	0.258789	0.846901
TATTAACCGATACGCGATAGGGGTTAAACCAGGCGTGTACTTT	0.652926	0.43637	0.421809	0.511578	0.595055	0.814903
AACTCGGCATTTTGTAATTCTTCCACGCGCAGGGCTTCTTCTT	0.269793	0.396418	0.964023	0.525493	0.577354	0.72033
GTCCAGATTGCCAAACGTCAGCGCCTTGGTCGGGCAAGCTTCA	0.588042	0.743548	0.410748	0.737248	0.432638	0.922203
CTTAATGGCCCGTTCGGATCGCCTGAGTCCAGGATCATGACCT	0.69331	0.614715	0.481474	0.708798	0.693445	0.378983
TTCTGCGCCGCAGAAACGAGACTGGGCGAACGGCAGATCGGCA	0.443063	0.51117	0.660642	0.61967	0.931422	0.846901
AGCCGCCACTTCTGGCACCAGCAAAGTCATCGGCGTCTCTGTT	0.581297	0.529865	0.405261	0.59945	0.519539	0.998052
CGCAACCAGTCGCGATCGGTGCCCGCATCAAGGCAAAGTTGTT	0.710742	0.775114	0.40881	0.884506	0.519539	0.629956
GGTCTTCTTACCTTTGGTCTGAACGCCCCACGGAGTTACCGGG	0.510129	0.515514	0.588371	0.693199	0.212881	0.743096
GACGCGCTACCGGACGCAGATGTTTTTTCGCGGCGTCGGCATC	0.808341	0.320025	0.505094	0.562717	0.552535	0.998052
TGCGACCGAAGCCATTTATCGCTACGCGTACGGTCATAGATCT	0.491742	0.504911	0.623653	0.565792	0.600824	0.772097
GTGACGAACCGCAAACCTGCGCAATACCTAAGGTCGAGCTGGC	0.585535	0.63307	0.307262	0.572452	0.538857	0.554949
TATGGTGTTTGACGTGATCGGCAGCGACGACGGCGTCAAAATA	0.589524	0.743548	0.59186	0.785939	0.34011	0.998052
ACTTACAACTAAGGCATAAGAACCCGTTTATGGAGTCGCTTAT	0.480513	0.463843	0.285174	0.426809	0.437874	0.558554
ATATTGGCGAGCTTGCTGACGCGACTGCGCAGGCATTAAACGA	0.612837	0.729746	0.830062	0.871522	0.762767	0.629956
CGGCAACTTCCGCACCGTCCGATTTGCCTGAGGCCAACTCCAG	0.822291	0.436554	0.669506	0.765676	0.415185	0.72033
CATTCCCTACACGATAAAAGACGCCAACATCGGCCTCATCATT	0.371449	0.629852	0.293132	0.467892	0.467303	0.922203
TCATCTTCATAGGCAATCACCGGATTATTGCGGATGTCCGCTA	0.480513	0.586391	0.253582	0.469447	0.281998	0.62899
ACGCCATTTTTTGCGGGCGAGAAGGTGCGGGGGATTTCATCAA	0.71306	0.545399	0.759054	0.878745	0.177407	0.521086
TAATCACGTTTTTATAATTGTCGGCGTTAGCGGCATGGGCGGA	0.0992947	0.648523	0.377918	0.327738	0.530269	0.846901
GCGTGCGGATCTCTTTTCCTTCAGCCCAGGCGGCAAGGTATAA	0.338684	0.55916	0.590844	0.544981	0.56939	0.846901
TCTGCGCGCGGCACTAAAGCACGTTGTTCAGGGATCGACAGGC	0.462709	0.59553	0.43825	0.520521	0.994627	0.521086
CTCTGCGCGCGGCACTAAAGCACGTTGTTCAGGGATCGACAGG	0.534261	0.59553	0.43825	0.545556	0.994627	0.507288
CCCGACCATCGCCAGCTCAAGGCGGTAAATCGGCGAAGAGAGC	0.685668	0.690077	0.106795	0.640688	0.51042	0.998052
GCAGATCCATATACATTGCTTTGGTGTATTTGGAGCGACGAAA	0.22017	0.528482	0.249623	0.294435	0.365962	0.558554
CTGATCGATCGCCGCATTGATAGTGTGTTCCGGCATAGCAAAC	0.745019	0.351087	0.43825	0.530789	0.58614	0.846901
CAATATCCAGCCCTTGCGCCCGCAGTCGCTGGGCTTCTGCCAG	0.635925	0.799474	0.629423	0.957993	0.500296	0.72033
GCCTGACCCGTTTCACGCCCGCCCTGCACCAGGTTCAGCACGC	0.518337	0.77458	0.697453	0.886452	0.701822	0.439505
ATTCAATACCGGGCCGCAAAGAATAAAGGTTGGAATGCCGACA	0.882961	0.187412	0.371714	0.566601	0.337173	0.459843
CCGTTTGCTGCTGCCCGTGCGGTTAAACCACGGCGCGGAGCAG	0.758543	0.561279	0.410748	0.727757	0.60972	0.998052
AGAAGCGCCGTTTTAGACGCATTTTCCATCCGGCTGAACATGG	0.227105	0.498079	0.494715	0.350405	0.931422	0.814903
CAGATATCCGCTCTCCAGCCGTTTATTTTGTGGGACCAGACTA	0.487481	0.541122	0.348209	0.434868	0.56939	0.548236
AGATATCCGCTCTCCAGCCGTTTATTTTGTGGGACCAGACTAC	0.487481	0.406774	0.329645	0.448726	0.762767	0.679549
AAAACATCGCGTCCGAGGTCGTCAGTCCCCAGGAAGAAAGAAA	0.622815	0.575742	0.565986	0.741445	0.652331	0.418418
TAAGCTGGCAGCGTTAATCGCCATATCGGGAGGCTGCATGAAC	0.526163	0.530319	0.662345	0.588542	0.607185	0.591318
[truncated: 42,164 more rows]

## Sheet: eSpCas9
43 nt-long target DNA sequence	T(1_7)	T(8_15)	T(16_20)	T(1_20)	T(-5_-1)	T(21_+2)
AAAGAGATGCCTTTTCACCTGAGCAACCAGTGGCTTCACACCG	0.36395	0.579832	0.503553	0.507208	0.593848	0.629956
GTGAAGATGTCTTTATCGCCGCGACCGGAAAGGTTAACCACCA	0.288836	0.8376	0.582337	0.717823	0.418127	0.439505
GCGCACGTCAAAGACGTAATCTGCATCGATAGGGATACCGTGT	0.506968	0.445557	0.443891	0.432209	0.631556	0.507288
GAGGAACCACGCAGTGCACTGCCATCAATGCGGTACATAGCGG	0.701494	0.530632	0.440173	0.625653	0.552292	0.620341
TCAACGTAACACTTTGCGGTTTAATACCGCAGGCATGCACGAC	0.507472	0.28278	0.75646	0.514274	0.422118	0.629956
TGCAACAGATTTGCGTGCTTTGGTGATCAGCGGTTTTTGACCG	0.65631	0.477078	0.372143	0.589944	0.383957	0.679641
TGCGTCGGGTTATCGCGCCATACCACGCCGTGGGAAGTGGCTA	0.618092	0.43919	0.902763	0.790239	0.701822	0.548236
ACCCAGTCCCAGACGAAGCCGCCCTGTAAACGGGGATACTGAC	0.492344	0.816971	0.285174	0.665534	0.618986	0.847314
GTTGATCATATGATCCTGATAGCGGTTTAACGGTTCGAGATAC	0.405828	0.554328	0.146583	0.401271	0.21585	0.679641
CGGTACGACCGCCAACCGATACGCCGGAAGAGGACTCAATATA	0.655993	0.572004	0.491891	0.738214	0.709771	0.554949
ACCACCTGACCATCACGAACGTCGAGACATGGGATTATGCGTT	0.571701	0.58613	0.405261	0.549824	0.540161	0.521086
AGTCATTGCGGCCTTGCCAGAACCAGAATGCGGCGATGGCGGC	0.687219	0.480301	0.419327	0.590188	0.701952	0.998052
TTTGTTCGTAGTAGCTGGCAATCTCCTGTTCGGTCACAGGCTG	0.516646	0.480563	0.424401	0.525753	0.450164	0.772097
CGCGCCGACGCGCAGCCATTTTCAGTTCAGCGGTGATGTTAAA	0.805537	0.308795	0.405962	0.546657	0.791426	0.792336
GTAACCCGGTGCTGTTGGATACTGCGCGCGAGGGGTGTGGTAA	0.581616	0.453489	0.964023	0.77949	0.701822	0.629691
CCAGACTCTTCCATTAGATTGCGCAGGATAGGGTGAACAATCG	0.373735	0.63307	0.307557	0.45461	0.38101	0.701268
GTGCCAAACTGCGAAAGCTCAAGCGAGAAAAGGGTAAAGATAA	0.604746	0.604161	0.270411	0.59508	0.299424	0.52864
CAGCAGTTCACCGAGTGACGGTGAACCGAGCGGTAGACCGAAG	0.637907	0.553202	0.660359	0.704381	0.452163	0.620341
ACTAACGTGCGCTCCAATGTATTTCATGCGAGGACTCCTGTTA	0.564882	0.28694	0.652341	0.463284	0.802061	0.554949
AATAAACACTGCTATGAGCAGTCCCACAACAGGCATCGTTAAG	0.426728	0.645256	0.456439	0.563253	0.42292	0.629956
TCCAGCAGGCTCGGGTCGATCTCTACGCGACGGCAGTTGTGTG	0.645065	0.299834	0.818531	0.695721	0.69076	0.846901
AAATGACCTCTCGCTTGCTTAATGGAATACCGGGGCCATCATC	0.621328	0.335889	0.249623	0.403952	0.496759	0.847314
GCCAGGGAAACCACCATTGCCCCAGTACGGTGGTCAGCAGCGG	0.525167	0.671415	0.543647	0.710419	0.41593	0.592212
TAACGTAATCGGAAGTGAGTAGATAGTATTCGGTATTGTCTTT	0.512121	0.207281	0.249623	0.218571	0.237932	0.620341
TGCCGTGCTGCTGGGTGGCCTCTTGCGCCAGGGCGCTACGCAG	0.598763	0.55916	0.759054	0.857323	0.60972	0.922203
TAGTAAACCCACAGACTTGCTCCCGTTAGCAGGACAAAAACGG	0.439345	0.700585	0.419355	0.608546	0.517872	0.554949
AATGTTCAGTTTGCCCAGGTCCTGTAAGTTTGGAAGACCTTCC	0.602381	0.548995	0.290211	0.562727	0.402815	0.459843
TTGGCTGAATACGCGTTTCGTTATACGTCGTGGTAATAACAAC	0.709512	0.295506	0.767075	0.586974	0.281998	0.414054
GAGCACCGCATGGAACAATATCAGATCAACGGGCGTTTCCAAA	0.469649	0.240605	0.43825	0.293222	0.783151	0.922203
AAGTTGACCATCTCCTGCTCAAGCAGCTTGCGGTGCTCGGCAT	0.487481	0.510508	0.592719	0.617206	0.533313	0.792336
CAAATCGCCCGCATGTCGTTTTCTAACTGTTGGGTGAAATCGC	0.568959	0.284437	0.409907	0.421037	0.857018	0.569209
AGGGTGGACTTACCCGCGCCATTCAGACCCAGGACACCAATTT	0.668164	0.517869	0.599941	0.761838	0.496759	0.554949
CTAATCCGATCCCAAGCCCAAGAGCAACATAGGTTTTAATGAC	0.635925	0.55916	0.293132	0.633279	0.56939	0.439505
TGATACCCCTCTTCGTGGGCATTAAGCCAGCGGCGTTTCGCGG	0.56915	0.405966	0.669506	0.584889	0.570078	0.998052
ATCACTGTGGATGTGGTAAGCGAAGTCCAGCGGCGTTGATCCC	0.462444	0.543781	0.484902	0.528227	0.555644	0.998052
AATCTCAACCATGGCACGACCGCCGCGCGCTGGCACCAGTTCG	0.581978	0.799213	0.964023	1.07155	0.560096	0.667518
GGTTTACACCGGTGTAGAACAGAATACGTTCGGTAGTAGTGGT	0.482135	0.320025	0.513953	0.367441	0.552292	0.620341
GTTGATTGATTATTTTGACCATATGATTACGGGAGACGCCGTA	0.243481	0.350429	0.249623	0.130733	0.281998	0.647906
GATCGCTCGCCCAGCGCAGGGAGAGCAAATAGGAACTGATCGC	0.805537	0.495183	0.313889	0.710539	0.756277	0.418418
GCAGTGAAAAATGAGGATGGAAAAATAATCCGGTAGTAAGTGC	0.405828	0.345396	0.230611	0.217812	0.336444	0.620341
AAAAATTAGCCCTTTATAACTCTCCACACAAGGAACTTCGTTT	0.286984	0.444331	0.447456	0.338194	0.432667	0.418418
CACCATAGCCGTAATCCCACAGGTTATAGGTGGTATTAACCAC	0.379836	0.493657	0.291773	0.345613	0.513848	0.414054
CGCGTCGTTGGAAATGCGGTTGTGTAACACTGGCATGGTGTAC	0.483221	0.512659	0.456439	0.477009	0.65213	0.667518
TAATAACCCCATCAGGAATCCGACCAGATTCGGGTGGGTATTA	0.405828	0.571903	0.232409	0.469448	0.603677	0.763994
CTTCGCTAAACAAGCCGTAAGCTTTATTTTTGGCGCTATAGAC	0.688182	0.327097	0.171948	0.35989	0.258789	0.846901
GCATTCCCGCCTGCACGTAATCAAAATTCCCGGCGACCATGTT	0.70223	0.211519	0.368835	0.38957	0.857018	0.998052
GGAACACGTTGCGTTAAAACAGACACAATCTGGTCATTTAAAT	0.526163	0.426546	0.419327	0.400196	0.530269	0.592212
CAGCTGATATTTACCGTTAACAAACATCGCCGGAACGCCACGC	0.48091	0.320014	0.632259	0.435409	0.199839	0.661034
GATGCAGATATCACAATTCCGGCCTCTGCGCGGAAGGTACGCG	0.373249	0.713876	0.751669	0.711608	0.172356	0.661034
CGATGGCTTGCGACATTCCTGACAACGTCAGGGCAGCCAAACC	0.49806	0.480301	0.612124	0.551764	0.611535	0.755454
CAGAGGACAACCTCGTGGCCATTTCTTGCCAGGGTGATGGCAA	0.637907	0.499207	0.590493	0.672358	0.452163	0.52864
CCCAGCATCTGGCTAACATAAAATTGCGCATGGCGCGAGACGC	0.520044	0.11517	0.830062	0.455615	0.383957	0.846901
TCACGTAAATAGAGCAAATAGTCCCGCGCCTGGCTGGCGGTTT	0.482252	0.402023	0.89734	0.704512	0.110186	0.629956
TAAAAAGTTAATGGCACCTTACCGCTATGTAGGCTGTAGTCTT	0.581978	0.583255	0.229277	0.575462	0.233574	0.591318
GTACATTGCTCTTGACCAGACCTGTGTACAAGGCAAGCACTGG	0.512121	0.476102	0.398169	0.499978	0.484458	0.629956
TGGTGTCCTGAGACATATCAGCGATGGTATCGGTCAGCACACT	0.298434	0.551992	0.326798	0.386447	0.500296	0.772097
CTATCTGGCAAACCCGAAGGAGGTGTGAGATGGGAAGTGGATG	0.586593	0.529841	0.37087	0.617029	0.607185	0.548236
GCGCGTCCATCGTCAATAGCAGTAACCACACGGCCAACAGGCT	0.49806	0.413822	0.538547	0.460595	0.365962	0.922203
TACAAGCCGCAAAAGCGACAGACACAGCGCTGGCACCGATATC	0.548716	0.493358	0.80153	0.681974	0.925827	0.667518
ACGCAAATGGGCGGAAAGCCTTTTGCCAGTCGGGACTCAGCGC	0.625658	0.510881	0.503553	0.676348	0.403937	0.745185
CCGTCGAAAGCCCATCATCCGCGCAATATGCGGTGCCATTAAA	0.510349	0.815546	0.217142	0.595629	0.429833	0.792336
GACCAGAATCACTATCCGGCGACGACCGGCAGGATTCAGCTCA	0.363467	0.744276	0.830649	0.835513	0.410969	0.378983
TCGGCGCTTCCATCGCTCCCGGACCACAGCCGGTGCAGATATT	0.602175	0.71935	0.587909	0.794606	0.59097	0.792336
TAAAACGCTTTGTTATGCTCTTTCTCCTTCAGGTGCGCCAGCT	0.335138	0.3554	0.491891	0.362693	0.670072	0.578171
TGGCTTCACCACGGGTGATAATTTTCATAATGGGATACCTCTG	0.67488	0.11517	0.253582	0.275881	0.533313	0.548236
GCAACATCGCATCGACAATATGACGGCGATAGGCGCGCAGCAT	0.495063	0.39066	0.632259	0.518309	0.652331	0.814903
TCAATACCGTATTCCACGCCCGGAATATCCGGGTGGCTCGGAC	0.435504	0.706847	0.307557	0.603855	0.614301	0.701268
GCCTTGCGGATCTTCGCCCATATCGCCCGACGGATGCGCGCCA	0.605973	0.443104	0.662345	0.724252	0.762767	0.62899
TTTTCTTTACCGTAAGAAACGATGGAGATCTGGTCTGCAGAAA	0.4512	0.517269	0.349591	0.403796	0.294227	0.592212
TGGCGTTGTTTACGTAGGTCTGATGGTGTTTGGTGTGGTGGAT	0.420804	0.446619	0.456439	0.459078	0.34011	0.614977
CCCGTTCCAGCAGGAGTAAACCGTTGCTGGTGGCAGCGGGTTG	0.502222	0.482253	0.669506	0.571069	0.500296	0.667518
CCGCCAGCGTGGCTGGAATGCGCACTGCAGCGGTGCTTTCCAG	0.638471	0.690077	0.59096	0.774324	0.668096	0.792336
AGTGAACACCAGCCTTGAGCATGTCGCGCATGGAAACAGTTGC	0.557882	0.511689	0.830062	0.789934	0.552292	0.459843
AGTTGGGTTTTTAACAGTAGTGCAAGCGCCTGGCCAATACCGC	0.332535	0.43549	0.89734	0.571653	0.4352	0.755454
CATCACGCCGCTTTTTGATGCGGTATAAGAAGGCACACGGATC	0.371911	0.543754	0.20633	0.320377	0.931422	0.629956
TCCAGCGTCACCGCCAGCGCCAGCTCTCCTGGGTGAAGATAGA	0.758543	0.739436	0.44863	0.921215	0.631556	0.701268
CGTCACTATATATGCTTCACGAGGATAAGGCGGTTTCGTTGGC	0.35858	0.583615	0.327774	0.420268	0.156898	0.679641
CCGCAACAGTACAGATGAACAAACTGACAAAGGGATAAACCAG	0.432726	0.354	0.43825	0.373197	0.42292	0.507288
CAATAAAAACTCATACCGAGTCAGCGCTAATGGCGTGTCAAAC	0.38902	0.558074	0.419355	0.561421	0.355493	0.846901
TCGCGAGCTGTTGTTCACTCAGTGCGGCAGCGGAAATGACGTC	0.396224	0.571991	0.669506	0.647669	0.575204	0.661034
GAGGACGAACGGAATCACTGGCGGCATCGAGGGCTGCGTCGCC	0.420737	0.799474	0.443891	0.704575	0.632326	0.72033
CGGTTGCGGAACCCAGCGCGATACGCAGTACGGCAGCAATCGA	0.652941	0.615645	0.36526	0.743931	0.762767	0.846901
CGTTACCAAAGGCGACCGGGGTGCGTAGCGTGGTGATACTGAC	0.762515	0.775114	0.594721	0.95977	0.438849	0.614977
TTGATGTTGGAACCCACCTGACGCAGTGCCTGGGTGGCGCGGT	0.544436	0.642877	0.697453	0.785091	0.560096	0.569209
ATTCTGGATAGGTGATGAGCCGACACAACCAGGAATTAATGCC	0.514744	0.652944	0.542862	0.652385	0.317321	0.418418
TGGTTATTGGCGTTTTCCCAGCTTTCGCAGCGGTGTAGTGCAC	0.505214	0.509602	0.751669	0.625302	0.403937	0.792336
CACGAAGTTGATTTGGCCACCAGTCGCGAGTGGTTGTGCCCGC	0.491742	0.543781	0.733007	0.720853	0.437874	0.48056
TACGGTAAACTCCATCTGCCGCATCGTGCCCGGTAGACGCTGA	0.405828	0.721214	0.697453	0.794542	0.294227	0.620341
TTTCCATCTTATGCCTCACCTAAATAGGCACGGATCACGTCCG	0.544326	0.271443	0.552789	0.478141	0.239787	0.62899
GTTTCCAGACGGGCGATTCGCCGCTCCAGCTGGTCTTTGGTGT	0.678873	0.79829	0.669506	0.904691	0.540161	0.592212
ACCGATGAGTGTGTAGCTATCGCCAAACCGCGGCAGAGGTTGA	0.537331	0.530319	0.600028	0.581472	0.402815	0.846901
GGAAGGAAGATGTCAGCACAATGACACTTGCGGCGATAAAATG	0.581966	0.412839	0.424401	0.495756	0.39605	0.998052
GAATATCGATATTATCGTGCGTCATCCTTGTGGGTCCTTACGC	0.342699	0.585051	0.512809	0.478599	0.457983	0.569209
TGAGCAATTCCATTACGGTACTACTGGAATCGGCTGCCATGGT	0.458246	0.317985	0.368835	0.336655	0.30057	0.814903
CACACCATTGCTGGTTTTCACTTCCTGTTTTGGTGCGTCTTTC	0.449503	0.465422	0.329645	0.405392	0.454146	0.614977
TTACCAATGACCCGTACCACGCCCTGACGCAGGCTGATATCAC	0.613399	0.71344	0.758995	0.871484	0.281998	0.591318
TCCAGTTCGCGCTGGTTGAGAAGTAACTTGCGGGTACGGGTAG	0.579246	0.333303	0.424401	0.420076	0.681615	0.763994
ACGCGCATGGCGCTGACGTCATTCCCCTGCCGGTCGCCGTCAA	0.687709	0.450765	0.669506	0.735668	0.532008	0.772097
GTTTGGACGTCGAACTCTTCACGGCTTACAAGGTCGAGGCGCG	0.55406	0.648523	0.267012	0.54233	0.628545	0.554949
GCACCACGAACATGAATGTTCTCAGCTAACTGGAATTTGCGTT	0.34393	0.444125	0.377918	0.346317	0.51124	0.459843
GTGCTTGCGGACCAGAGAGAACTTTAGATGCGGCAACACGCTG	0.502222	0.317409	0.372143	0.328797	0.783151	0.846901
CTTACCGCCGCCACGATGAGCGACGATGCGGGGATAAGGCCAG	0.568815	0.713926	0.652341	0.753067	0.931422	0.521086
CTTCAACGTTAGCCTGGAAATCCCACAGATCGGTGTGGCTGTA	0.631895	0.396444	0.372143	0.556231	0.530269	0.792336
GCCGCCACGATGAGCGACGATGCGGGGATAAGGCCAGTTACTC	0.623256	0.719282	0.307557	0.724765	0.631556	0.72033
TAAAGCCCAGAGCCGCCGCCGTTTCGGTGACGGCTTCTTTATG	0.815407	0.626456	0.516903	0.935838	0.609601	0.814903
GAGTATCCGGGCTGGTATCCTGTGCCCAAGCGGAAAATGCCGT	0.534261	0.598167	0.512809	0.63086	0.683372	0.661034
CGGCGTCAGTGGCAGATTTATCCAGACCGGCGGAAATAACGTT	0.544326	0.334102	0.680228	0.545006	0.402815	0.661034
GTTCAGCCATTCATGTTTATTGGCGACGACCGGGTCCTTTCCA	0.373249	0.525345	0.609205	0.496793	0.577354	0.763994
TTCAGCCATTCATGTTTATTGGCGACGACCGGGTCCTTTCCAA	0.381152	0.571881	0.687932	0.531463	0.403937	0.679549
CACCCGCGTCTTCCATCGTGTTAAAGAAGATGGGTGCAATTTT	0.420737	0.320014	0.383864	0.347084	0.78309	0.569209
CAGACCCCGCCTGAATATCGAGGTAGCAGTCGGCGCTGTCATA	0.294571	0.477093	0.587909	0.411945	0.857018	0.998052
CATAACCCACATGATCTTCGCGGCGTCCATCGGGGAACCACCA	0.307442	0.890897	0.354702	0.685659	0.640292	0.847314
AATTGACGTTTCTTTGCCTTTTCATTATCACGGATGCTTTTAT	0.493215	0.308795	0.209209	0.292486	0.530269	0.62899
ATGCACCTGCTTTATCTAACGGTTCATCGCTGGCGACATAGCC	0.20181	0.533193	0.632259	0.397816	0.69076	0.846901
GATCCGCCATTTCCATCGGCATCTCCTGCCCGGTGCGCAGGTA	0.420737	0.547559	0.669506	0.681581	0.577354	0.792336
CACCGGCGTGGTCACGCCAGCCTGATCGGTTGGCAACGGCGCA	0.706357	0.579832	0.576746	0.771498	0.802061	0.667518
CGATGGTTTGCATATAACGGGCAGGTAACGCGGCACTGACACT	0.171573	0.758708	0.466669	0.482249	0.482619	0.846901
TCTGCTGCTGGAGAAAGTACGGCATCTTTACGGCGAATTATTC	0.405429	0.543754	0.250826	0.369682	0.60972	0.998052
TGCGAGCGCAACTTTCGAGGGTGCGGGCGAGGGCGCATAACAC	0.495445	0.71344	0.739297	0.826862	0.856414	0.922203
ATAAAACCACCATCCCGGACTATTTCGCGAAGGTGTTATGCTA	0.625059	0.264374	0.818531	0.608127	0.552292	0.578171
GCCAGTGTAGCGATTTCACGCTCAGCAACATGGCGCGGCACAC	0.471893	0.624305	0.459813	0.595209	0.376855	0.846901
CATTACCTTTACTCAGAATGTTTTTCATCGCGGTGAAGAACAT	0.424138	0.269673	0.587738	0.339271	0.400948	0.792336
TTTACTCATGAGTCGCTACCTGAAGGAGTTGGGCGGGCAGGTA	0.615018	0.459395	0.40241	0.539812	0.421788	0.922203
TGGGCGTGCGACTGTTGTCACGGGATTTACTGGCGAGGATTGC	0.468762	0.611051	0.285174	0.465632	0.802061	0.846901
GTTTACGCCCAAGACGCAGCGCCGGTTCATTGGTGAAAACGTT	0.619751	0.853646	0.273321	0.789964	0.857018	0.614977
CGCCTTCCTTCGCTGTGTACATTGCTGTGTCGGCGTGACGAAT	0.70223	0.421575	0.447456	0.581909	0.36283	0.998052
GCACGGCAATCATGGAAAGGTCATCACGAACGGTAATTTCGAT	0.437491	0.446951	0.49551	0.467252	0.495544	0.620341
CGCTGAGACGGCGAATCGCTTTTCTGGCCCCGGATGTCAGCAC	0.592421	0.426135	0.750452	0.697274	0.598288	0.62899
CGATACAACGCGAATCGCAATCGAAACAATCGGTGCCAGCACA	0.594762	0.43672	0.293132	0.464024	0.65213	0.792336
CCGCCGCAAAGAAAGAAACGCAGCGCTGAAAGGTCCGCGGGTT	0.347216	0.793934	0.405962	0.613969	0.527994	0.554949
TATTGTACAGCGCCCAGACAATTAACACGACGGCATTCGCCAC	0.758543	0.225639	0.612124	0.562362	0.376855	0.846901
TTCGCCATTCAGGCTGCGCAACTGTTGGGAAGGGCGATCGGTG	0.685668	0.542124	0.475092	0.773198	0.432638	0.72033
TCGCCATTCAGGCTGCGCAACTGTTGGGAAGGGCGATCGGTGC	0.805537	0.425123	0.483042	0.746106	0.281998	0.922203
GCCATTCGCCATTCAGGCTGCGCAACTGTTGGGAAGGGCGATC	0.412603	0.688599	0.424401	0.645277	0.762767	0.556597
CGCCATTCGCCATTCAGGCTGCGCAACTGTTGGGAAGGGCGAT	0.42403	0.797802	0.409907	0.670672	0.681615	0.548236
TAAATATGCAGGAAATGAATAAATAGTCGTTGGTAATGTCATT	0.426626	0.0695807	0.609205	0.227891	0.487562	0.414054
AAAGTCACTAAACGCAGCTCGTGCATGTTGAGGATCGCGATCG	0.635051	0.642877	0.459813	0.693341	0.376855	0.378983
TGGTGAGCGCCAGGCGCTTCATGATACGAGCGGAAAAAATGGT	0.805537	0.308596	0.579879	0.574809	0.826976	0.661034
CACCAATTTCCCAGCACTCCGTGTAATCGAAGGTCATGCCGAT	0.651402	0.511553	0.443891	0.603231	0.30057	0.554949
CCATTTTGCCGGTGCTTTTTGGTGGCGTGTCGGGCAGGAAAAA	0.579246	0.499795	0.629374	0.683752	0.609239	0.922203
TGGTTTGAACGTACGGTAGTTGATGGTTTCCGGCTTTTTAACT	0.55712	0.393154	0.447256	0.404984	0.452163	0.814903
TTTCATAGCTTTCCAGCCAGGCCGTTCCGGCGGAGGTTCCGCG	0.564882	0.71344	0.662345	0.847931	0.381758	0.743096
TTTTACTTCGATCATGAAAGTCCTTCACTTCGGCATGAATAAT	0.334376	0.38803	0.424401	0.340542	0.603567	0.846901
TTATCGATAAGTTCGGTATGTTCGCATTCAGGGTAGTTAATGC	0.586979	0.564337	0.273321	0.496793	0.237932	0.512889
TCAATTTGGTTTACAAGTCGATTATGACAACGGACGATCTTGC	0.332535	0.304754	0.43825	0.27073	0.423788	0.772097
GCCCATACTCATACTGCTGGTCACATCCACAGGGGTTTCTTCC	0.441283	0.518713	0.516903	0.51621	0.353762	0.629691
CGCGATATCCTTCATGATGTTCTGGAACTCAGGATCTTTCGCG	0.358045	0.480301	0.40241	0.372585	0.317321	0.378983
CATCTTTTCTACCGTACTTTTCAGCCACTGCGGTACATCATCA	0.55712	0.446926	0.543877	0.545661	0.278995	0.620341
AAATTTCCAGCTCCGGTAAAGTGGGTTTCAGGGTGTGAATATG	0.638674	0.478942	0.310187	0.520983	0.500296	0.701268
ATGGCAGGGAGTTGAGCGCGCTCATTATTGCGGCTCAAGATTA	0.56637	0.659459	0.253582	0.557303	0.450006	0.814903
CTGCTGGTGACGTGGGTTTTCCCAACCAAAAGGTTGCACCAGC	0.67488	0.416211	0.425346	0.57824	0.533313	0.439505
TCTTTAATCGGGAACTTTCATGAAAGCACCAGGCTTGCCCGCC	0.432813	0.328851	0.697453	0.449376	0.489154	0.591318
GTCTTCCTCTTCATTCGGGCTCCACAGCAACGGTGATCCAACG	0.483968	0.645256	0.469552	0.673952	0.462872	0.792336
CGCCGGTGATAGTGCCGGTCGTCCCCATGCTGGAGACAAAATG	0.706459	0.647761	0.595513	0.850021	0.418127	0.558554
GCCGAGCAACTCCCCTTTCAACGTATAATTCGGGTCGAGCGGT	0.500501	0.442075	0.106795	0.333344	0.640692	0.763994
AGTGTTGCGCCCAACGCAGACCTGCCTCTTCGGCAGCCTCGTT	0.707075	0.578517	0.369286	0.696569	0.856414	0.846901
AAATGCTGCCGAGTAGTTGGTTTCAGACGGTGGCGGGACATAG	0.381934	0.432374	0.687932	0.47189	0.69076	0.846901
TCTTTGAGTTGTTCCCAGCGTTCTGGTGTTCGGGCTGGTGCCT	0.529771	0.621148	0.456439	0.633919	0.415185	0.922203
CCACGATCAAGGTTTTAGTTTCGCGATCTTCGGTGGCGATTTT	0.334373	0.667726	0.232409	0.423977	0.281998	0.792336
AATTTTTCTGCCAATAGACATTATCAAGTGAGGAACGCATCAC	0.373735	0.26689	0.424401	0.242265	0.41885	0.418418
TATCGGCATCGACCATCTGGCCCATCAGATAGGCATTTTCCCG	0.498874	0.610972	0.372143	0.576611	0.593848	0.629956
CGCGACCATCCTTATCCAGCACCACTACAGCGGAACTTTCTTC	0.35721	0.611255	0.36526	0.451421	0.51042	0.661034
AATCGGGTTGGGCGGCTGAACACCACCTGCAGGGGTTAATCCG	0.815407	0.499417	0.669506	0.828815	0.560096	0.629691
GCAGCAGCGCGCGTACGGAAATCCCCATATCGGCAATGAGTTT	0.713563	0.435817	0.217142	0.524889	0.826976	0.846901
GTCTTTCAGTGACTGTTGCAATGGCTGTGAGGGAGAATCTTTA	0.452415	0.626165	0.428302	0.576408	0.402815	0.647906
CGAGGAAACCAAGAGCAGCCATATCGAGAATGGCGTTAGAGAA	0.482252	0.44128	0.383864	0.486515	0.4352	0.846901
AACTCTGGACGAACTCTCCGGCGTCGAAGTGGGCGCGGCGATA	0.413422	0.799213	0.40241	0.682853	0.533313	0.922203
CCGTCGTCGGTTACGATGATCTGCACATCAGGGTGTTGCGCCA	0.371449	0.49852	0.40881	0.428044	0.709771	0.701268
AACTTACTGATGCACACACGCGCTGAGGTCCGGCCATACCCGC	0.618208	0.793934	0.481474	0.808261	0.402815	0.922203
CATATGGCGAGTCAGTTCAATACGGTCGGACGGCACCAGGCAT	0.452415	0.473437	0.558032	0.521817	0.762767	0.846901
GGACATAAGAGATGATTAAATAGAGCACCGCGGCAATGCCGAA	0.326952	0.243274	0.707175	0.332457	0.212881	0.846901
CGACAACGGCGCAATATTACCAAGCGTTACAGGTATTCGCTGC	0.352938	0.487292	0.40913	0.373643	0.780474	0.371716
GGCGCGGGTTCAGCCAAGCGGGAGGCGCTACGGCGATTGATCA	0.580954	0.745154	0.594721	0.85206	0.517872	0.998052
CGGATAATTTCCCGAGGATGGACTTCAACATGGTTTAGCGTGC	0.693888	0.390717	0.459813	0.5843	0.177407	0.48056
AGTATTGAAAACATCAAAAGGTGCCATGTAGGGATGGCGATTT	0.373249	0.598515	0.229277	0.445733	0.320034	0.521086
ACTTTCTTCTTCAGGTTCACCGGAATCAGCTGGTAGTTAACCA	0.444353	0.603239	0.570036	0.607424	0.38101	0.414054
GGCCAACGGCTTAATAGCGCCTGCAATACACGGGCGGTTGTAC	0.169014	0.75708	0.229277	0.448946	0.780474	0.922203
CGTTTTCACGCGCTAAATCGGTAATAGTCACGGTGCTCATGCT	0.50523	0.407535	0.390421	0.368234	0.631556	0.792336
AGCGTTGATGCTTCATATTCGCCGCCCTGACGGGTACGTATCA	0.294571	0.788401	0.484902	0.615873	0.421788	0.763994
CGTACGGTCCAGGTATGACGACTCAGCTGACGGAAGTCGATAT	0.380628	0.533417	0.570036	0.534252	0.618986	0.661034
AGCCGAGGCAAAGTCGGGAAACGCGAAGGTCGGTTTTTCCTAA	0.566125	0.667726	0.371714	0.685433	0.570338	0.679641
GAAATTATTTCGTTGTACCCACAGGTTCAGTGGTTTCATTATT	0.488643	0.613898	0.405962	0.559502	0.110186	0.48056
CCATGCGCAGTACGCGCCCGATATGGTTGGCGGCATCTTCGCA	0.767503	0.443104	0.542862	0.698063	0.775531	0.846901
TTGGCTTAAGTCCTCAGTGTTGGGGTTATGCGGGTAATCGTCT	0.487481	0.570505	0.253582	0.498355	0.258789	0.763994
CGTGATTGCCCCACCGCCTACGTAGACAACCGGTTTTTTTGCC	0.777139	0.425785	0.456439	0.625986	0.609239	0.679641
AACAGCCAACTGGAGAACGCGAGATGTAAGCGGGTGTCTGCCG	0.429033	0.644718	0.377918	0.52512	0.560096	0.763994
TACGGCAGACATATCATCCTTACACTTCATTGGTTAATGAAAT	0.17864	0.435226	0.273321	0.220062	0.540161	0.48056
CCAGTCATGACGCCATCAAGAATGCCTTCCGGGATTTCATTGC	0.676007	0.428689	0.491891	0.596449	0.421788	0.521086
CGATCTGGCGTGTAATTGCAGTGCTCATAGCGGTCATTTATGT	0.245251	0.639084	0.348752	0.390419	0.783151	0.772097
GCTCTTAACCTGTGCTAAAAAACGAAAGGACGGCATACCATGA	0.475101	0.399863	0.351666	0.397871	0.373381	0.846901
TTCCTCTTCGGATTCAGCACCGACGACCTGTGGGGACGGTAAT	0.407987	0.702248	0.503553	0.647277	0.603567	0.66738
TCCTCTTCGGATTCAGCACCGACGACCTGTGGGGACGGTAATT	0.47219	0.655388	0.503553	0.666065	0.600824	0.643836
CCTCTTCGGATTCAGCACCGACGACCTGTGGGGACGGTAATTT	0.506706	0.689134	0.543877	0.698464	0.575748	0.679549
GGGAAAGCCGACGCGCCAGATCGTAGTTGCTGGTGCCCACAAA	0.878281	0.388233	0.620979	0.727189	0.751762	0.614977
ACCTGACCGTGAATCAAGCGTTCATCAATCCGGCTTAAAACAA	0.349824	0.564337	0.419327	0.38375	0.614301	0.814903
ATAGCGAGGCGAATGAGGTCAAAAACGGATTGGCGCTCATTTC	0.407987	0.348363	0.551871	0.405669	0.670137	0.846901
TCAAGGGTAATTTCCAGAATTGATCCATTGCGGGTCAGATGTA	0.434804	0.295983	0.440173	0.319716	0.373381	0.763994
CAACATAGTCTTCTCCTTTGCAATGGCAGCAGGATACGAAGAC	0.403019	0.464074	0.743062	0.586675	0.353762	0.378983
TCCCCAACGTGCGCCGGCTATTTCACCTTTTGGTTTAATATAG	0.924265	0.266186	0.388611	0.663348	0.530269	0.48056
CAAGGGTAATTTCCAGAATTGATCCATTGCGGGTCAGATGTAA	0.429033	0.364148	0.480297	0.404626	0.257547	0.679549
GCTGTGAGCAAGAAGGTTCTTGGCTCGCCCGGGTGATAACGGT	0.418531	0.514124	0.830649	0.686377	0.588132	0.701268
GGCCGGCACAGCCAGCGGCAAAAATGAAGGAGGCCAGATAATA	0.805537	0.379935	0.491891	0.64385	0.640317	0.72033
CTGCAAAGCAAAGCTGGCCCAAAAGCTGATTGGTTTTGCCTGA	0.557882	0.462608	0.372143	0.619742	0.484458	0.48056
GCAGGAACACCATGTAAAAGTAGAGGTACTGGGTTATGTCTGA	0.335138	0.326447	0.361591	0.247838	0.470929	0.576471
GAACCGCTGCGACCAACCAACACCGCACGTTGGCCTGCTGGCA	0.533116	0.608064	0.629374	0.735146	0.766651	0.755454
CGGACTCGCTCAACACTTTGATGGTTTTGCTGGCGTCGTTCAG	0.468762	0.413076	0.511748	0.420731	0.649404	0.846901
ACCGCTGACCAGTAACCAGCGCTAACAGCATGGCATTTCCCAT	0.401202	0.570589	0.59096	0.595699	0.533313	0.667518
TGCCGCCGATGCCGTTCATCAGATCGACCCCGGCTACGTGTGT	0.692444	0.345223	0.599941	0.639248	0.56939	0.814903
CATCGATCTGCCCATATTGCAGAAAGATCATGGAGACGCGATC	0.361848	0.464242	0.386705	0.374367	0.383957	0.558554
GCCAGAATGCGTCCGTTACCGATGCGATTCAGGCGAACCAGCG	0.586979	0.632454	0.398324	0.585451	0.495544	0.814903
ATGAATGGTCATAAAGTCGATTTGCAACTTCGGCCAGCGTGTT	0.217492	0.546157	0.290211	0.321483	0.533313	0.922203
ATTCTGCGAACATTTGCCCGGCAAACGGTCCGGCGATTTCGAT	0.498761	0.650742	0.687932	0.712998	0.681615	0.998052
CATCCCGCTGATTAAACCATGCATCTCAGCTGGGGTCAGACCC	0.241165	0.497219	0.570036	0.40918	0.775531	0.66738
AGCGATCGCTATTACGTAATTCGATGGCGACGGTTTGTGCCAT	0.386343	0.347846	0.739297	0.446686	0.649404	0.679641
ACTTGCTGTTCTTCAGGCAATCACTCATGTAGGTCTTACGAGC	0.490794	0.393154	0.427258	0.465533	0.437874	0.554949
CAAATCCGCCAATACCGTAGGTTTCGGTGATGGCGCTGTCGCC	0.449043	0.352043	0.516903	0.482334	0.857018	0.846901
TCATCTTCGCCTAAATGCACGAGCATTTTTCGGTAGAACTGCA	0.305339	0.642877	0.210472	0.383979	0.681615	0.620341
CCGATTGATTGCCCTGTTGATTACTCAGCCAGGTTGAGAGAAT	0.652941	0.27595	0.669506	0.561728	0.281998	0.439505
TAATCCGGCGCTCATTACCAATGATTCTATCGGTCTGCCCTCT	0.294571	0.37949	0.167053	0.190313	0.931422	0.772097
GCGGATTACGAATGCCATAAGACCAGATCTCGGCGCGCGCACC	0.50541	0.366645	0.349591	0.395464	0.481483	0.998052
TTGATCCATATCGATTTCTACACCCAGCCCCGGTTTTTCTGGC	0.403256	0.502775	0.638714	0.58703	0.34114	0.679641
TTTATCTTCAATCGTGCTCACCGTTAAGCGCGGCTGTTTGTCC	0.622403	0.553202	0.649455	0.647665	0.41885	0.814903
TGGCCTCTTTCAACAGCGTTTCGCGGTCGATGGGTTGTGTCTC	0.581616	0.667726	0.59186	0.752685	0.278995	0.569209
AGGTGCTGGTATTATAATCACGGCTGGAGCCGGTATATTTTAA	0.0723491	0.652944	0.649518	0.454388	0.519539	0.620341
TGGCGACTCGCTCACAATCTGGAAACGTCCCGGCAAAATTGCG	0.454338	0.396418	0.687932	0.493018	0.598288	0.846901
ATGCAAAACGTGAAAGCCGTGGCGTTTTACCGGCGACAAACAG	0.493215	0.769831	0.285174	0.600626	0.539186	0.998052
CAGCGCCTTCAGATGTTCTTCAGCCGCGTTTGGGGAACGGAAC	0.34704	0.55916	0.677629	0.618035	0.507506	0.66738
TAGTAAGCCGCATAGCCAAAGAATATCCCCAGGAAAATTTGCC	0.501499	0.187412	0.565986	0.379475	0.751762	0.418418
ATGCCAACAATCAGCGCAAAACCGAAGGCGAGGATGCACAGTT	0.742429	0.468768	0.728631	0.760967	0.34011	0.378983
GGGTACCCGCAGAGGTGAGGGCAATCACCATGGCGTCGTTTTC	0.502222	0.515984	0.538547	0.627528	0.857018	0.846901
CACTCTCCTGCTGACGATACTGATACCACGCGGCGCACGCTCC	0.569016	0.231452	0.707175	0.454434	0.500296	0.998052
GTCGATATGACCGGTAGCATCGATACCGTAAGGAACGATGTTG	0.593179	0.377422	0.543647	0.57063	0.21585	0.418418
CACCATTTCGGAGAGTTTTTTACGCGCCAGCGGGCGGCTACGC	0.413422	0.474166	0.669506	0.540063	0.521129	0.922203
ACGTCAGCAGCCGTTTTGCCGTTGATACGCAGGCGGATGTCGT	0.514667	0.648523	0.623653	0.64097	0.575204	0.814903
AAGACGTCCAGCCAGTGCAATTCCGATGGCAGGAAATCAATAA	0.651402	0.500221	0.559589	0.696402	0.533313	0.418418
CAGTTGCAGACGTACGCGGGTGATTTCTACCGGAATGGTGTCG	0.713563	0.466488	0.342877	0.574152	0.588132	0.661034
AACGTTTCCCGGCTTTTGCGATACGGATCGGGGATTTCACATT	0.48905	0.615645	0.568105	0.60595	0.498377	0.521086
GCGGGTCCTGACGACCGGATGCCAGTTTAATGGCAATATCCGG	0.711406	0.561714	0.146583	0.5949	0.500296	0.667518
GTGCCGGAGATAGACCCACCAGCGGCATGATGGCCGCAAAAAT	0.458978	0.71344	0.40881	0.715821	0.477402	0.755454
TAATCGAAAATATATAACTGGAATTATACTGGGTATTCATTCA	0.0212796	0.376901	0.187484	0.020026	0.336444	0.512889
GCCTCGCTTTCCTCGCGGCTTAGCACCTTGCGGCAAAAATTAG	0.79064	0.517269	0.512809	0.735668	0.492588	0.846901
AGTTTCGCGCCTGAGCCAGTGCTTGCTTCGGGGCAAAGCCCAA	0.616057	0.523625	0.584996	0.674487	0.994627	0.755454
TAGTTTCGCGCCTGAGCCAGTGCTTGCTTCGGGGCAAAGCCCA	0.616057	0.523625	0.572786	0.660987	0.844516	0.837854
GTAGTTTCGCGCCTGAGCCAGTGCTTGCTTCGGGGCAAAGCCC	0.616057	0.593032	0.469552	0.72697	0.681615	0.847314
CAACCAGATAACCATCGCTACATAACGCAGCGGAGTTTTCGGG	0.568815	0.236941	0.751669	0.54889	0.172356	0.743096
CTTCACTTAGCGCAGAGAAATTTGCCATCCCGGTACCAAAATC	0.668782	0.379935	0.494715	0.537855	0.357029	0.620341
GGAAAATGAGACGACATTGCGGAATTGCTGCGGATTATTGTTG	0.509692	0.571881	0.59096	0.605355	0.383957	0.62899
AGCTTGTTGATTTCTGAAGCTAATTTTTGTCGGAATTCAATAA	0.355332	0.306792	0.329645	0.240712	0.452163	0.661034
CGCCAATGATCTCACGCGTCACATAATCATTGGCATTCGCCAG	0.687709	0.371162	0.235331	0.480625	0.242802	0.667518
TCGCGAATATTCGCCATCTGCGAACCGAGGTGGAAGTGCAGTA	0.623967	0.621148	0.660359	0.77407	0.0678686	0.459843
CCGACGATAGCTTTATCGTCTGCATACGCGCGGTCGCCAGCCA	0.288836	0.511689	0.834689	0.522369	0.337529	0.772097
GCGCTGCACGATCAGTCATAACACCTTTAGAGGTAGAAACAAC	0.416084	0.368234	0.250826	0.269902	0.802061	0.371716
ATTTACTACGGTCACGCCACGCGGCGGCGTAGGAGAACTGCAG	0.706357	0.85012	0.75646	1.05838	0.565976	0.520404
GACGTGGCAACAGGTTGTTGTAAAGATTGTTGGTAAAACGTAT	0.5279	0.299707	0.293132	0.329145	0.609239	0.414054
GATTTCACGCGCCTGCTCCAGTTGCCCACCCGGTAAACGCGCT	0.685668	0.591007	0.620591	0.808325	0.802061	0.620341
GGTGCTCATAAAAAGCTCCTTAGAATATGTGGGCGTTACCGTT	0.403548	0.331526	0.229277	0.249364	0.21585	0.922203
CTCGATTGCAAAACAGCACAGGGAGGCAGTCGGCAGTCATCAC	0.507472	0.529841	0.587909	0.667708	0.521797	0.846901
GACCGGAGCCGTGCCACTAACGTCATACATTGGCCCCTGAATG	0.671022	0.442075	0.229277	0.462627	0.670137	0.755454
CACCGTGTACGTTACCGAAGGACGCTGCGATGGTGAAACGCGG	0.544088	0.629852	0.66224	0.704007	0.410809	0.614977
TTTTCATCATGTTCCCTGTATAAAAACCAGGGGGAGTGATTTC	0.505694	0.172743	0.503553	0.32465	0.242802	0.643836
CTTAACGTGATTGAGAGAGAAACCTATGTTTGGTAAAGGCGGT	0.415434	0.38803	0.293132	0.308492	0.631556	0.414054
CAAGTTACCCGCAATTAACGCCCCGAAAATAGGCACTTGCAGC	0.375372	0.829825	0.171948	0.533596	0.455501	0.629956
GGACGGATCGTTCGGGAATGATTTAAACAACGGCGGCAGGTTT	0.571752	0.189982	0.329645	0.304841	0.58614	0.998052
CGGCACCATTGCAACATTAAAGCATCCGCCTGGGTGGAGGGAT	0.510129	0.329703	0.830649	0.559853	0.403937	0.569209
TCGTTGCTGAAAGCAGCTTTCGCTTCCGCACGGGTCATGGAGA	0.612837	0.499417	0.759054	0.727854	0.588132	0.763994
AGCGTTTTCAGTTCATCAGGTGTGAATGACAGGTTCTCTTTCA	0.429756	0.497599	0.405261	0.422307	0.320034	0.439505
TCGCCAGCGTCTCGCTGCGCATGGTGACAAAGGCTTCCGCCCG	0.668782	0.646434	0.43825	0.742592	0.668096	0.591318
ATACGCTCATGGTTAAAACATGAAGAGGGATGGTGCTATGAAA	0.334373	0.393154	0.43616	0.365843	0.383957	0.614977
TATGCGCAAAAATCATCAGTCGCAGCGCATCGGGTTTATCACT	0.326952	0.624305	0.652341	0.635313	0.527994	0.763994
CCGGCTACGCGGTTGTATTTCGGGCTAAGTTGGATGTAGAGCA	0.426086	0.636689	0.226387	0.455993	0.643452	0.421612
CGCTGTAAAGATTTTCAGACTTACTCATGGAGGGTTCCTGATT	0.278449	0.346864	0.515638	0.289651	0.258789	0.52864
CCAGTTCAGCCTCGCCAACCCCTTCCGCTGCGGTACGGATGAT	0.692639	0.534937	0.751669	0.801422	0.588132	0.620341
CTGTGATTCATTGCAATTTTCCCCCCGCCGCGGCGACGGCTTC	0.431586	0.541548	0.902763	0.747818	0.281998	0.998052
GGATTTTTTTCAGTACCTTAACCAGAATGCAGGTGCCAATCAG	0.482135	0.367321	0.480297	0.400695	0.217154	0.578171
CGGGATTTCATCATTGAACGCACTATGCAGCGGTTTGCCACAA	0.358045	0.554772	0.59096	0.495448	0.320034	0.679641
TGCCCACTGGTTGCGGTCAAACTGTAGGTAAGGCGTCATTAAC	0.658109	0.425123	0.307262	0.499588	0.519539	0.814903
GCCGAAGCGGTAGACTTTACCTTTATCTACCGGGATCTGTGAT	0.295718	0.247767	0.342877	0.145114	0.751762	0.745185
ATCATCCGCCTCTAACAGATCATCCATCGGTGGGCGCACCTGA	0.322578	0.419582	0.551871	0.409685	0.857018	0.755454
ACGCTCGTGAGTTGCCAAACCATACTCCTCTGGACTGAAACAT	0.601927	0.368234	0.462713	0.489078	0.631556	0.592212
TCTTCGCTGTCCAGGGCGTAGCCTTGCTCGCGGGTCTGCGCCA	0.70852	0.466533	0.733007	0.794606	0.606573	0.763994
TCGAAGGTGATATCGGTTGCGGGCAAATCGCGGTTCAACACCA	0.443967	0.790909	0.474103	0.657645	0.533313	0.679641
TAGCCTTCATCAGATGAAGATTTAAACACCTGGGCAATGGTGA	0.418093	0.187412	0.535298	0.270476	0.281998	0.755454
GCAGGGAGATCATTTCACCCTGCATACAATCGGCCAGGCCGTG	0.366561	0.582604	0.293132	0.404626	0.36069	0.922203
ACTTTGTCACGCAGCTCGTCGCTACCTTTCGGGAACGCAATAC	0.667529	0.581909	0.416608	0.659809	0.570483	0.556597
CATTAAAATTCGACAATGGCGTACGCGCACAGGCCGCCGCCAG	0.49806	0.707829	0.777382	0.788525	0.177407	0.72033
CTTATTAATTACAAGAAGAAAGGGCTTGGCTGGAAGAGTCTTT	0.37053	0.564204	0.590493	0.560923	0.110186	0.459843
GTGAATGGTACAATCGAGCGGCGCGACGGCGGGCTTGTCCATG	0.483968	0.975355	0.75646	0.932024	0.358548	0.72033
CGTGAATGGTACAATCGAGCGGCGCGACGGCGGGCTTGTCCAT	0.49806	0.891982	0.687932	0.892243	0.386659	0.922203
AGATATCCCGGACCTTTTTTCTGTCACGACTGGTGACGTTCCG	0.432813	0.396974	0.609205	0.442945	0.683372	0.614977
AACATACAACACGGGCACAACTCCTTGTTCGGGAAAGTTGTAA	0.733166	0.459395	0.43825	0.633919	0.470929	0.556597
TTGTGACGCACAAATTCGTCTTCAAAACGCAGGCCGTCTTCGT	0.358352	0.396974	0.677629	0.43347	0.701657	0.72033
GCAGAGTTTATGGGTAAATTCGTTATGCGGCGGTTCCTCTTCG	0.416408	0.338396	0.759054	0.483508	0.294227	0.679641
AAAACTCAGTAACGTTGTTTTGTCGTGGGCAGGAAAATCAGCA	0.532235	0.467398	0.672108	0.61691	0.402815	0.418418
CAGTTTCAGGCATGGATAACGATCATAATCCGGTGCGGCAAAT	0.415306	0.451989	0.230611	0.243597	0.500296	0.792336
CGTCATATCAATCCTGTTTTTCAACCTATTCGGGCAATTGTAT	0.421346	0.348363	0.214376	0.275295	0.21585	0.922203
GGGCTTATTTCAGCTCTTCTGCTTCCGGTAAGGTCACGTTCAG	0.537844	0.495938	0.543647	0.589236	0.110186	0.554949
GTCATATCAATCCTGTTTTTCAACCTATTCGGGCAATTGTATG	0.444353	0.415823	0.230611	0.306444	0.281998	0.755454
CCGCCAGCGCATTGGTGTAGTTATGCTGCCCGGAAAGTTTCAT	0.452195	0.236941	0.669506	0.467165	0.826976	0.661034
GCGTATTGGCGGGCTTGCCATCTGGCATACCGGGAATAGGGCT	0.635925	0.514278	0.380623	0.654658	0.609239	0.745185
ATGGCCGCTAAACCAGATTTTCCCGGCGCTGGGCCGCTCAATC	0.444353	0.520855	0.80153	0.695456	0.613601	0.837854
ATGGCGATGTATACGTAGCCGCAACTGCCAAGGGTGTCGGCTT	0.339379	0.747919	0.588502	0.680691	0.418127	0.52864
GGCGACTATCACGCCGCTGAATCAAATAATAGGCCGCTTTCGG	0.878281	0.328851	0.0657803	0.481883	0.337529	0.72033
CCCTGATTTTCGGCATAGGGGAAGTGACGACGGAAGCAATAGC	0.578277	0.534937	0.59186	0.661552	0.177407	0.661034
TCATAAAACGATGAAGCGCGCTTATAAAAATGGATATTCTCCG	0.47219	0.55282	0.210472	0.424062	0.539186	0.421612
ATAAGACCAAATGCAGCGAAAAGCATCGTCAGGCCCAGCATCA	0.615541	0.446926	0.59186	0.608688	0.423788	0.72033
TCAGTCCGACCAGTTCAGAGACACGCAGCCCGGTAGCATACAA	0.454338	0.575742	0.669506	0.653893	0.709771	0.620341
GGTTATCGTAAAGGGTATCATCCAGGTCAAAGGTGAGCGCCGA	0.389971	0.448489	0.43825	0.45064	0.450164	0.578171
CCATCGCGTTTTGACCCGCTTTCACCTTCAGGGCTTGTCCGAC	0.529771	0.510386	0.405962	0.598186	0.699141	0.72033
AAAAATCAGCATGCTCCCCGCCCGTCGGAACGGTCGAAGAGGC	0.544326	0.829825	0.582337	0.890389	0.588132	0.772097
ATTTGACTGGAAGATCCCCGCCGCGCTAACGGGCAAGAAATCT	0.395608	0.941013	0.377918	0.78539	0.519539	0.755454
CCAGTACTTTATCCGCTTCCCGTTTACGATAGGCAATATTCAT	0.600919	0.539327	0.462713	0.591116	0.299424	0.629956
GCTGTGCTAACAATTCAGCAGCCAGTGCGATGGTTTTTTGCGG	0.366561	0.685701	0.66224	0.661437	0.432667	0.48056
TTTCAGTTCAGAGACGACCTTCTCTTTACCAGGCAACACTTCA	0.553343	0.424455	0.361892	0.442429	0.452163	0.629956
AGGGTGTGGTGTGACGATGAATCGCTTCGATGGCGCAAAACAG	0.589524	0.551588	0.477009	0.561808	0.552292	0.846901
TCCGCTCCGGTAGTGGTTGCACGCACGCGTGGGCTGAACAGAC	0.41156	0.729977	0.834689	0.796952	0.683372	0.72033
GTTTGCAGACGTTGCTCTTTGAGAATATCGCGGCGAACACCAC	0.56637	0.326251	0.416983	0.352213	0.540161	0.998052
GCAGCATCGGGCGGAGCTGCTCCTGCATCGTGGTGGACGGGTC	0.79123	0.579832	0.587738	0.817261	0.56939	0.614977
TTGCAGATACCAGCCTGTGGATGCTTAACATGGAATACCAACT	0.631478	0.516842	0.267012	0.545807	0.370771	0.459843
CGTAAAAATGTACTGAACATGACCGTCTCACGGCCTGTTCTGT	0.322578	0.57953	0.37087	0.471091	0.323854	0.922203
CATTAAACATCTCATCAATTTGCTTCTGGCTGGCGCTATCAAT	0.418093	0.373061	0.669506	0.455178	0.302438	0.846901
CAGGCAGTAGATTGTGTGCTGCCAGATCGGCGGCAATATCTTC	0.388417	0.685701	0.551871	0.641413	0.338231	0.846901
CAGTTGGGTTAATTTTTCCAGCTTCACACCTGGCGGCAGGCTT	0.198372	0.55916	0.535298	0.430074	0.517872	0.846901
CATAAAATCAGTCACACATTGTGCGCGTTGTGGATGCCGCCTG	0.550133	0.578327	0.632065	0.657447	0.281998	0.421612
CGACAGTTTTCCCCACTTCGGTATCCGTTCCGGTGACAAAATA	0.597291	0.461821	0.61287	0.613955	0.355493	0.792336
CTTCTGCATAGCTGAAGACTTCGCTCCACCAGGCCGCTTCCTG	0.545988	0.562623	0.620591	0.64365	0.435598	0.72033
ATCTGTAATTTCTAACTCACCACGTGCAGACGGCTTCAAGTTT	0.295718	0.628457	0.570036	0.562165	0.110186	0.814903
GGTAAAGGCTTCGGTCGCCGTCGCGCAGCCGGGGCAGACGGTC	0.697871	0.834244	0.669506	1.03299	0.532436	0.837854
CCGGTTTTGTTAGCCCAAAAAATTCGCGGGCGGTTAATTCATC	0.530838	0.244864	0.830649	0.590458	0.34011	0.679641
ATGGGCGTTAAACGAGTATCCCGGCAGCAGGGGATCATTTTGC	0.506968	0.690879	0.557505	0.68337	0.481483	0.521086
ACCAGGGTAACAGGCTCTGGTGCACGCATCAGGGCATCCCGAA	0.616057	0.63044	0.575576	0.744656	0.373381	0.72033
AACCAGTCGACGCTAAAACCCATTTTACTAAGGCCCGTTTTGA	0.50523	0.410647	0.161593	0.316293	0.610649	0.72033
CGGCCTTCGGTCAGAGTCACGTTGTACCACTGGTTGATCCCTT	0.424138	0.560552	0.535298	0.516775	0.600824	0.48056
TACCCAGGTCGTAGCTGATGCCAATACTCAAGGTAAGCGGGAA	0.516646	0.446339	0.390421	0.439627	0.496759	0.371716
GTCATTGAGTTGTTTCCACCACTGCGCCTGCGGCCAGCCGGAG	0.457287	0.611255	0.669506	0.72512	0.402815	0.922203
AACAGCTCGTGCAGCCAGTACAGCAATCATCGGACGAATACGT	0.707222	0.501615	0.235331	0.561267	0.598288	0.772097
GGTACGGTGCCGGTCATGCGTGAAGTCGCGAGGACTCCAGCTC	0.568815	0.621148	0.818531	0.768657	0.719594	0.554949
GTCAGGGAGAGAAGTATGAAATTATTGCAGCGGGGCGTGGCGT	0.29233	0.181202	0.59096	0.20729	0.477402	0.847314
TATGCTGATAGCGCACTACCAGTAAGTTAAAGGCTTTCTGATC	0.755856	0.380713	0.285174	0.461243	0.21585	0.591318
GCGTGTCGAATGGTGCATATTTATTCGCACTGGCGGCGTAGTA	0.619557	0.0695807	0.777382	0.426298	0.492152	0.846901
GCTTCCGTACCGACGTATTCATTGAGTACACGGCTAAATAACC	0.599369	0.328851	0.398169	0.378392	0.595257	0.814903
CTTCGTTGAAATCACGACCGAAGGTAGTTTCGGAAACAGTCAG	0.495063	0.583752	0.290211	0.493115	0.320034	0.661034
GTATACCCTGCTCCATTTCCAGTTGCACTAAGGAATTGAACGG	0.412603	0.480301	0.36526	0.452373	0.609601	0.418418
AGCTGCGCTGGTATTGTTGATTGAAATAGATGGTAGCATGATT	0.332991	0.328851	0.167053	0.15269	0.775531	0.414054
GTAGCGGTCGGCGGCGAAATGCAAGCGGTAGGGATGATGATCA	0.86523	0.443472	0.543647	0.765529	0.709771	0.521086
GGTGAACGGTAGATTGCTGCGAAAGTTTGCTGGTTAAGGCCGT	0.47219	0.563086	0.511748	0.542819	0.614301	0.48056
ACTGCTGCATTTTGTGACCTTTCAGCTCAATGGCTTTATTGGT	0.396224	0.443803	0.405962	0.453308	0.487562	0.629956
GCGAACGAGAATTTCTCGTGCCACCAGTGCAGGCACCAGCCCC	0.32433	0.676441	0.587909	0.648859	0.580156	0.629956
TGGCAGATAAACTTTCTTTATAAGAGTCTGGGGCGATTACGAT	0.344309	0.142319	0.52354	0.187538	0.237932	0.922203
GGGTGTTAACCAGAGTTCCCCATTTCCCACGGGTTACGCCCAT	0.430062	0.466441	0.620591	0.543982	0.294227	0.576471
ACTTAATGGTCACGCCCATTTTTTCAATACGGGCGATCTCTGC	0.777139	0.244864	0.249623	0.406971	0.386659	0.922203
AACCGCCTGTTCAAGCAATGCCAACGCACGCGGATAGAGCAGC	0.506706	0.531092	0.777382	0.70208	0.519539	0.62899
TGAGTAGAATGTTCTTTATTTTCATGGTGTAGGGCCTTCTGTA	0.361863	0.234656	0.535298	0.25952	0.239787	0.72033
TGATCAACCGCATTTTTCAGCCAGGTGAGGCGGGTAGATTTGA	0.290156	0.6417	0.484902	0.507595	0.619076	0.763994
GAATATTGCGGTGGACGGTTCATCAGCTGTGGGGCAAGACGTT	0.657385	0.399517	0.587909	0.618035	0.701952	0.837854
CGCTCTTCATCGCTAAAATATTGATCCCGATGGTCAGCTTCAC	0.50523	0.168028	0.662345	0.386983	0.281998	0.592212
TCGCCAGATAACGGTACATCTCCTGTGCCTGGGCTTCGGTCAG	0.55712	0.427083	0.552789	0.622799	0.172356	0.72033
GAGTAACGCGCCTGATCGAGTAATTTTTCGAGGAAGGTTGGCA	0.47737	0.264374	0.505094	0.353334	0.861187	0.418418
TAAAGCGTTTAAATCCGGTATGACGATAAACGGCTTCAGTGAC	0.479708	0.473395	0.106795	0.344816	0.539186	0.814903
TCATCCCAGGTCTGCGTTACGCCAGCGAAAGGGATAAACACCG	0.63752	0.604179	0.505094	0.710397	0.609601	0.521086
TTTGCCGTCACTGAAGTTAAATCCGCGACCCGGCGCAATACGA	0.430062	0.393485	0.687932	0.509954	0.631556	0.998052
TTGCCGCACAGGTATTAAATAACTCCTGGCAGGTCGCAGTGTT	0.263577	0.264374	0.669506	0.309302	0.640317	0.554949
CGGGTTGATAGAGTGCTCCAAGGCTTCCACCGGTCATCAAATA	0.559234	0.579917	0.516903	0.639025	0.21585	0.772097
TGACGTTGCAGGTTAGGCTGTGAACCGCACAGGTTGCACGGAA	0.463457	0.476991	0.777382	0.661973	0.521797	0.439505
CCAAACATCAGGAGGATGAATGAAACTGCAAGGGGTAATTTTC	0.468848	0.315695	0.59096	0.464233	0.421788	0.629691
ATTTTGCCAGAGTCTGGCCGATATCCGCGAAGGTTTCACGATG	0.502222	0.428713	0.818531	0.715158	0.69076	0.439505
TCCAGTGCGCCGCAGTGGCTGATACCCGACTGGCGAAAACCGT	0.70223	0.453489	0.687932	0.71739	0.856414	0.846901
CCAATCATCAACAGAGGCGTAATCGCCCACGGGATAAACGCAC	0.502222	0.507229	0.620591	0.692955	0.421788	0.521086
TTCCAGTTCTCTCAAATCGTAAAAGTTTATCGGTAAGTTTGTA	0.341305	0.405906	0.106795	0.177694	0.415185	0.620341
TTCATACACGGTAATGGTCCCGGCATGTGACGGCGGGAATCCT	0.396167	0.732941	0.428302	0.608973	0.649354	0.998052
ATGCCACATAGATGGAAGATGCAGTACCGATGGAAACACCGAT	0.420737	0.511689	0.576746	0.511392	0.236556	0.459843
TTTAGTGGCAATCTCTTTAAACGAGACTTTCGGGCCATCCTGC	0.304702	0.406601	0.290211	0.265388	0.607185	0.922203
AGAGGGGTAAGAAGGGCATTACCAGACTGAAGGCGGCACCGGT	0.620378	0.347846	0.390421	0.502434	0.373381	0.814903
TCGGAAGATACGTGAACGCACCGTACCTACCGGACAATCCATG	0.588902	0.621894	0.452924	0.649293	0.172356	0.772097
CGCCGATTTTCTCGCTCAGGTCGCGCCCGCCGGTGCCAATCAG	0.654024	0.740242	0.830649	0.969308	0.177407	0.792336
TTCATGACTAATTCGGGCGCTCACAAAGTGGGGCTAAATATTC	0.551444	0.642877	0.424401	0.661705	0.353762	0.72033
AGACGAGAACTTCTTACACGGTCAAAATAACGGGCAATCAGGG	0.315642	0.553202	0.106795	0.286133	0.415185	0.922203
CTTCCCAGCAAAAATTTGCGATGTGCCAGCAGGTGCGTCAGAA	0.198372	0.623627	0.669506	0.562815	0.60972	0.578171
TGGTGTCGTGTTTGTAGGTCGGGTATTCAGTGGTCTGGAATTT	0.332535	0.561413	0.405962	0.424083	0.631556	0.592212
ACACCGCTGGTCGCCTTTTTGGCTACGCTACGGAATAAAACCA	0.621168	0.419581	0.594721	0.608422	0.69076	0.661034
TCGCCGCCGGCACGCCACCGATATTTGCCAGGGTTAACCCCAT	0.727317	0.374618	0.588502	0.654176	0.857018	0.576471
ACCCGCTAACGCACCACGAAAGCAGCCGATAGGTGTCCGTAAC	0.671022	0.49223	0.551871	0.742161	0.389916	0.578171
GTCCTGTAACGCAGGATGTAACCCAGCAGACGGTAATGACTGT	0.544326	0.456353	0.570036	0.596137	0.422118	0.620341
GCTGGCGAGAACCGCGAAACGTGGACGTAGCGGAATATCGGCG	0.768471	0.553202	0.548562	0.713901	0.580156	0.661034
CCATATGCACTTTGGTCACCAGCGGACAGGTGGCATCAAACAC	0.457287	0.71344	0.503553	0.693911	0.640317	0.667518
CGCTTTCGTTAAGGCGTACGCCGTTTCGCCAGGATCGGCCACC	0.635667	0.715119	0.739297	0.821694	0.51124	0.378983
CGTCGATGCCGTACTGTTTTGCCAGCCAGATGGCGCGTTGATT	0.421428	0.529865	0.484902	0.553639	0.577354	0.846901
ACGGTGCTGTCTTTTTCAGTTTGAGAGTGGCGGTGTTATCTGC	0.355839	0.390599	0.503553	0.356277	0.606573	0.792336
TTCCATATTACTGTTGGTCAGCATCCCGGTTGGGCGTTTGGAA	0.5279	0.49852	0.680228	0.686453	0.0419352	0.755454
CTTCCGCGCTGGCATTATTAATGCTGACCCGGGTGCCTTCTTC	0.446091	0.329703	0.599941	0.42496	0.826976	0.701268
CATTCATCGCCAGATAACCAATGCCTGAATTGGCAGAAATGGT	0.294571	0.580966	0.273321	0.384034	0.652331	0.667518
CAACTAATTGGGTTAACCGCTCAAGACTCGGGGCTGGATAAAT	0.415678	0.604161	0.579879	0.567279	0.323854	0.72033
AATGCCGAATTGCAGAAAAACACGTTTTTTAGGTTTATCAGCA	0.506706	0.49682	0.210472	0.388296	0.489154	0.439505
GCTAACTTTCGTGCCAACGCCGATCCTGCCGGGCCGAGGCCAA	0.601927	0.706208	0.669506	0.833172	0.429833	0.837854
TGCTAACTTTCGTGCCAACGCCGATCCTGCCGGGCCGAGGCCA	0.727317	0.686572	0.669506	0.843929	0.299424	0.922203
ACCATATCTTTTGCTGGATCAAAACCGTTCAGGTTTGCCAGCA	0.580954	0.32915	0.61287	0.506834	0.239787	0.439505
ATCCGGCCTTCAGTATCACGAACCACCAGACGGAAGTGACTGC	0.377643	0.553202	0.484902	0.50703	0.57428	0.661034
CATAAATAGCATCGGCATCTTTCTGATCACCGGCGAACAGGAA	0.623967	0.377165	0.405261	0.463156	0.398192	0.998052
GTGCCTTCATCTGCAAGATCTTTAGAATAACGGGTAAAGTCAT	0.561407	0.243274	0.106795	0.213383	0.281998	0.763994
AGGAACAATCCAGGTTGCCAGTTGTTGCCCTGGCTGCTGGTAA	0.5279	0.493657	0.672108	0.685734	0.432638	0.629956
ACCATCCCGGTAAACACCTCTCCGCCCTTTTGGAACAGCCCGA	0.355631	0.657175	0.388611	0.567105	0.783556	0.459843
CTGGTGTAATTGCCTTTGGCTTGTAGATCGAGGCACTCAAAAC	0.502607	0.487292	0.568105	0.550203	0.257547	0.629956
TGCAGAAAGCAGAACCGCTACTGCAATCGCGGGAATCCCGCGC	0.566125	0.482746	0.632259	0.646298	0.492588	0.556597
TTTTTCCCAGAGCCTAACGACTTGCCATGACGGAATGCCGGTG	0.429748	0.621148	0.40881	0.5843	0.609601	0.661034
CGACTTCTGCATCCGGGAAGGCATAAGCACAGGCAATGGCGAT	0.62511	0.400099	0.587909	0.610659	0.588132	0.629956
AACATGGTGACTGTACGACGCACCCACAGCGGGATATGAAAGC	0.54056	0.730519	0.587909	0.734032	0.533313	0.521086
CTGAAGGATGCTTGCTGTCGCTATTATTATCGGTAACATCGAT	0.561407	0.439586	0.0657803	0.306998	0.51042	0.620341
TTCGCTCCATGCCCAGCTCTTATAATCCACCGGCCACTGACCA	0.758659	0.142319	0.516903	0.463909	0.365962	0.922203
AGCAAATATTTCCTGATAGCTATCGGTATCAGGAACCAGGTCA	0.405828	0.486254	0.359363	0.372643	0.0678686	0.418418
CTGCCACATTAACGTGGAGAAGCGTTTATTGGGACGTCCGGCA	0.602637	0.562623	0.106795	0.465632	0.302438	0.679549
AATCACGATGCGGGGGAAGCTCCGGCTTGTTGGCGAGAAATTT	0.7201	0.682012	0.424401	0.83873	0.606397	0.846901
CGATTTCATCAGCGACTACCCGCAATTTGTTGGCAACCCAGCC	0.615018	0.673435	0.329645	0.617325	0.398982	0.667518
CGCGCCATTGTTCAAATAAACCTCGAAGCAGGGCTTTGGTAAC	0.278449	0.514696	0.469552	0.379652	0.454146	0.72033
CGCAGCAGGGTACTTTTGCCACCACCGCTGCGGCCCACCACCG	0.242586	0.676441	0.751669	0.646082	0.609601	0.922203
ATCGTTGAAATCACGATGCGGGGGAAGCTCCGGCTTGTTGGCG	0.495063	0.778652	0.536172	0.762004	0.320034	0.814903
CGCCAATGACTGAAATTTTTTCACAGCAATTGGTACGCCCGCT	0.278449	0.36247	0.480297	0.283881	0.418127	0.414054
CAGACTGCCACTAATGTTGATCATCTGGTCCGGCTGAACTTCT	0.309468	0.367154	0.516903	0.313373	0.607185	0.814903
CGTCATAAAGATGATTGAGCAATTGCTCGCGGGAGAACACTTT	0.34393	0.443472	0.733007	0.527884	0.258789	0.647906
GGATAATGGTGCGCAAGGCTTGCCGCCGCGCGGTTTTCTGAAG	0.736271	0.73186	0.902763	1.04158	0.386659	0.679641
TACGTTGCAGTACACCTTCTGAGTGACCGTGGGAGGAGTCGAT	0.41156	0.461024	0.5954	0.538351	0.60972	0.647906
ACCAGCGAGGATCCACGCTTCGGAAGCAGTTGGCAGATCCGGT	0.568815	0.501615	0.587909	0.677754	0.681323	0.667518
GACCAGAATACGAGCACCACTGGCACCGATAGGATGCCCGAGC	0.687709	0.612508	0.551871	0.780725	0.237932	0.378983
GGCAGACCAAACAGAATCGGTTCGTTAATCTGGAAGATGCCGG	0.34704	0.646357	0.230611	0.39457	0.423788	0.459843
GTTGAGAAACACCGACCCGGCACCTACAAAAGGCTCAACCAGA	0.659222	0.71344	0.329645	0.732887	0.461455	0.591318
CTGAAGCAATAGCACAAGCCAGAAGAGCAAGGGTAAACGCAGG	0.521484	0.55916	0.469552	0.610285	0.495544	0.512889
GGTGGTGCTGCTGGTCGGTGCCAGCCCTAACGGACAGGCTTCT	0.637907	0.702514	0.327774	0.747263	0.60972	0.772097
GGCGGAATGCGTCGGCATCTATGTCAGCACCGGAGAAATCACC	0.712221	0.335846	0.587909	0.571153	0.495544	0.743096
TCTGCTTCAATCATCCTTTACCTCATAACGCGGCGCGTAGGGC	0.405828	0.366645	0.466669	0.346577	0.320034	0.998052
ACGCTCAGGGTAATCGGCGAAAGTGAATGTTGGATAGACATTA	0.434596	0.511236	0.293132	0.458419	0.609601	0.421612
AATGGCGAAAATAAAGTCAGTGTGCGCTTCCGGCAGATACTCC	0.217492	0.603261	0.572786	0.493018	0.521129	0.846901
ATGCGCCACACCAATGCTGACGGTAAAGCGTGGTAAGCCCGAA	0.567801	0.511553	0.649455	0.60917	0.555644	0.414054
GCCTGGCGCAGGCGTTGCAGATCTTCATTCTGGAAGCTGCGCA	0.707075	0.357962	0.419327	0.530111	0.856414	0.459843
CTGGTTACCCGAGCCGGAGTTACTCATAGCCGGAAGCGTAGCG	0.743756	0.346864	0.38594	0.529266	0.455501	0.661034
GGGCCTTCAATCAACACGTATCGTGGCCGCTGGCTTTCGATTA	0.476282	0.473395	0.89734	0.724706	0.320034	0.629956
GCGACCCGAGTACCATGCACAATGCGGTAATGGCGGTATACCC	0.405936	0.526823	0.361892	0.535975	0.681323	0.846901
AACGACTTTAATTTTTCCGGAATCAACGTAAGGTTTTAACACT	0.273151	0.504185	0.454982	0.382725	0.258789	0.439505
CAGAGAACTGATCGAAAATGGCGGGTAGATCGGTGACAAGTGA	0.403256	0.705087	0.167053	0.507623	0.437874	0.792336
ACCCGAGTACCATGCACAATGCGGTAATGGCGGTATACCCGGA	0.584205	0.585212	0.391508	0.550159	0.37307	0.620341
TCATTCCTTTTCTCCATTTTTGCTTTTTCAGGGACGACAACAT	0.405828	0.392473	0.310187	0.33107	0.400948	0.679549
GCGGGCCGATGAGCGCAACGCGCAGCAACATGGCATGAAAACG	0.742429	0.793934	0.459813	0.867785	0.56939	0.667518
TTTGCAGAAATAATCTCGCCTGAACTGAAGCGGATACCGACGG	0.277369	0.577062	0.405962	0.43968	0.278995	0.62899
ATGGCGCTGTCGCCACGATTGCCGCAAGTGTGGTTGCCCAGAA	0.822291	0.679041	0.424401	0.794917	0.606573	0.48056
GCCCCGCCGATAACCCAGGTACTGTAAACACGGGTGATCGCCA	0.416408	0.450467	0.329645	0.37717	0.762767	0.763994
TTGATATGGGGGAAGAGGCCATTCATTGAGTGGCAGCTATAAG	0.47474	0.517869	0.405962	0.480242	0.487035	0.667518
CTGTTCAAGAAACGCCGTGCCGGTAAAGTCCGGTGGGCGCGGA	0.761157	0.632281	0.40241	0.731069	0.41885	0.792336
AAGTGAAGCCCTTAGCTTCTTTTACAAACTGGGCAGCAGGGCG	0.416084	0.284437	0.290211	0.239761	0.57428	0.755454
TGAACTTTCAGCGTATTCTGACTCATAAGGTGGCTCCTACCCG	0.506054	0.461024	0.327774	0.390898	0.320034	0.629956
AGTGCGAGATTATCGTGCAGACGTAAATCCTGGCGAAACCAGA	0.453804	0.488279	0.368835	0.458281	0.36069	0.846901
AGCAGACCATGTTCGGCAAAGGAGAAAACCTGGTTGCCACCGA	0.692444	0.373895	0.421809	0.530125	0.386659	0.48056
TAGCCCGCTTTAACGTTTACCTGATCACCCAGGCTACCCAGGT	0.408741	0.346439	0.620591	0.434616	0.670072	0.591318
ATACTGATTAATGACATTACTATTCCTTTCAGGCTGCGGTAAT	0.349774	0.221295	0.416608	0.199427	0.237932	0.591318
GATAATGCGATCATTGAGTAAATCTTGTTTTGGCTGGTAATGC	0.358045	0.264374	0.329645	0.209532	0.683264	0.629956
TGCCATCGCCACCACTTCGACCGTACGTAGCGGCGCGCCGTAT	0.459637	0.607431	0.548562	0.584013	0.762767	0.998052
GTCACGTTATGCCAGCTCTTACGATTATCGCGGGCGGTATAAA	0.685668	0.388145	0.416983	0.487442	0.257547	0.922203
AGAAAGAGGCCAGCAACACCACCGTGATCAGGGTTAAGGTGAA	0.581616	0.637949	0.386705	0.637375	0.670137	0.576471
GCCAGACCGCGCCATTTTGAGTTACGCGACCGGGGACGCCGAA	0.491742	0.368625	0.758995	0.552002	0.780474	0.847314
TGTTGCATTGGGTAATCATCGACTCGCGTCAGGACCACGGCTT	0.379836	0.483702	0.758995	0.567977	0.454146	0.554949
ACCGCGAAGATAAAGTCAGTATGGCGTTCGGGGAGAAATTCAA	0.315642	0.469146	0.61287	0.465613	0.39605	0.647906
CAGGCCAGCAATTTTGGTGGCTTGCTTAGCCGGACCTTTCGGA	0.360267	0.646006	0.419355	0.515946	0.60972	0.772097
TTGTTCACTCTTCTTGCCGTGCTCAGCGTATGGGCTGATATAT	0.493215	0.642877	0.623653	0.688537	0.540161	0.755454
TGTTCACTCTTCTTGCCGTGCTCAGCGTATGGGCTGATATATT	0.564882	0.571991	0.434981	0.68116	0.362615	0.72033
CGACCTGCGGCTCATCAGGTTTTTCCGGCTCGGAAAAGAATTC	0.418093	0.400318	0.728631	0.545643	0.783151	0.661034
TGTTCAGTCAGTTGATACTCCACCTGCGGGGGGAGACTTTCCG	0.318243	0.529841	0.830649	0.622944	0.402815	0.647906
TGCACGCAGCTGCAAGCAGCTTAGCAGATCCGGCGAGGCACTA	0.634806	0.497093	0.349591	0.562798	0.766651	0.998052
ATTTTTGCCGCTTCCTGGGTTACATAGAAGTGGCTGGTGCCGT	0.490794	0.368234	0.369286	0.355044	0.783151	0.629956
GAAGTTGCCAGTAAAGCATCTAAACCTTCCCGGCCTGCGGCTG	0.451189	0.264374	0.491891	0.329616	0.607185	0.922203
AAATCAGGCTGACATCAGCTTTGGGCTCGCTGGCAAAATAACG	0.44058	0.578388	0.733007	0.676171	0.532436	0.667518
TCATCGCCACACCAAAACCTACCGAGAAACCGGCGCAAATCAG	0.390244	0.542816	0.447256	0.461202	0.719594	0.998052
TGTAGTTACCACGACCGTCGAAAGACTTAGCGGACAGGCCACG	0.711406	0.435932	0.346044	0.525147	0.373381	0.772097
CTGCTCACTGAGTTCACGAATCGCTTTCGCCGGGCTGCCGACA	0.452415	0.532129	0.660642	0.598955	0.561143	0.922203
CGTATTTGCTGACCAGCTAAATGACGCTTCAGGATCCGGTTTA	0.636156	0.28694	0.572786	0.509224	0.484458	0.378983
GTGATACGGTCCGATTCATCGTAGTACCAGAGGATGACAAGTC	0.539914	0.401914	0.503553	0.452253	0.614301	0.378983
CGGGTTGCCATCGTAAGCGACATCATGTTCAGGAAGCAGTTTG	0.4512	0.518053	0.43825	0.47921	0.607185	0.418418
TTTCACATACTCATTAAACGACGTCGCCCACGGATACGGTGAA	0.229764	0.644243	0.672108	0.610144	0.392706	0.62899
ACAACTGATCCCGTATCTCCGGCAATCTGACGGCAATGTTAAT	0.510645	0.660161	0.37087	0.584807	0.398982	0.846901
ATACAGCAAGCGCGCACCGACTCTGACAATCGGCATATCCGGT	0.865747	0.558287	0.293132	0.724805	0.611535	0.846901
TTGCTTTCTGGATTATGCCGTCAAAGGTAGAGGCATCAATACC	0.291349	0.534543	0.452924	0.408439	0.41885	0.629956
GTTCGTGGCATCGTCAGCTACCAGCTCACGCGGTTGCAGCGGG	0.569016	0.532129	0.612124	0.673431	0.607185	0.679641
GCACTAAGCAGCGCAACGCGATTGTAGTCGCGGATGACCTTCC	0.75437	0.564337	0.579879	0.714291	0.484458	0.62899
GGCAGAAAAAAGCAGACTACGTTTCAACGGTGGTGTCCATAGA	0.559234	0.425717	0.600028	0.551606	0.217154	0.614977
CCGTCACGACGGTGTCGCAGCGTAATTTTTCGGCGGGTGTTTC	0.657385	0.536281	0.210472	0.534727	0.628545	0.998052
TTTCAGGTAGCTGAAATACTGTGTCATGATCGGATCATTAAGA	0.341305	0.493358	0.235331	0.295178	0.467303	0.62899
GCGGTTTTAAAACTTTCCAACGCCTCTGAAAGGGTTAACGTAT	0.361863	0.643831	0.405962	0.527695	0.151236	0.52864
CTGCTTTTGCTTTCTGGATTATGCCGTCAAAGGTAGAGGCATC	0.434804	0.38699	0.43825	0.441395	0.527994	0.371716
TGCGGTTTACCGTGGGCATTGATGTAATTGGGGCTAATCCCCG	0.777139	0.322643	0.313889	0.459144	0.294227	0.72033
CTGCGGTTTACCGTGGGCATTGATGTAATTGGGGCTAATCCCC	0.728629	0.382385	0.106795	0.489549	0.294227	0.837854
AGGGTAATGCGGTTAATAAAAAGAGTTGATCGGTAGTAAAATT	0.311108	0.306274	0.273321	0.15604	0.495544	0.620341
CCGACGCAGGTCGCTCGACCACCTCACCTGCGGCAATCTGGTT	0.727945	0.548995	0.503553	0.73907	0.69076	0.846901
GACCGTCGCCAAAGAAGTAAGTCTTAATTGAGGATGAAAATGT	0.338684	0.273345	0.313889	0.146573	0.762767	0.378983
TTCAGCCAGTTTTTCCAGATGAAAAGCGGTTGGGTACCCTTTG	0.374969	0.315695	0.75646	0.468158	0.519539	0.569209
GATGACGTAAGTTGCCGACAGAATAATATACGGCGAGCGAATG	0.707075	0.27595	-0.00171751	0.293294	0.481483	0.998052
GCACCGCGATAGACTCACCCAGATAAGTCGGGGTCAGTTTTTC	0.424138	0.403662	0.579879	0.476507	0.652331	0.679549
TCATTTAGCGTCGGCAGTAAACGGCTTTGTCGGACATTTAGAT	0.692639	0.541122	0.329645	0.624997	0.613601	0.772097
AGCACTTTGCGTTTACCCGCAAACTGACCGAGGGTGACGTCAG	0.415678	0.575787	0.687932	0.603987	0.527994	0.52864
TTATCCCACAACAACCCGTTACGGTTTTGCTGGGTGATACCGT	0.544436	0.505829	0.511748	0.597099	0.555644	0.569209
TCTGGATCCAGCCCATCTCAACGGCCCCCATGGTTTTACTTAA	0.623074	0.648523	0.588371	0.839125	0.365962	0.48056
GCAGGCAAAACTCGATAATGCCGTGCTGTTTGGTGCCGAGGAA	0.415558	0.646434	0.424401	0.5676	0.359263	0.614977
TCACCGGAAGAACAACCGCGACCACCTTTTCGGCAAAATCCCC	0.471841	0.703954	0.311105	0.64048	0.507506	0.846901
TCCAGCGCCGCCACTTCTTCCAGCGTATTCGGGAAACGGACAA	0.512121	0.631053	0.230611	0.485715	0.931422	0.556597
GGCTGTGGAGTGTTCAATGTCTGGCTTATCTGGGCCGCTTCCA	0.396224	0.598167	0.230611	0.385522	0.500296	0.755454
GGCAACCTTTCCACCCAGCCTTTACAGACCAGGCGATCCAGCA	0.620704	0.469539	0.481474	0.615648	0.400948	0.814903
CGTGCGAAGATCGTGAGCGCCGCTAACACCCGGCCAGGAAGTC	0.569016	0.746856	0.535298	0.792481	0.39605	0.922203
AAATCAGCGTGATGTAGAGCGGCGTCAGCACGGTGAACAGCAG	0.377643	0.810915	0.59096	0.696604	0.668096	0.792336
TCTTTCATAGGGATTGCCAGTTAGCCGGCCAGGCGACATACAG	0.552255	0.465275	0.830649	0.734349	0.359824	0.814903
CGAGAATCGCTTCCAGATGAAAAGACATATTGGGCAAATCTTT	0.429033	0.326251	0.217142	0.249726	0.652331	0.755454
TTAATCATTGGCTGTGGAGTGTTCAATGTCTGGCTTATCTGGG	0.651402	0.426546	0.405261	0.511855	0.454146	0.629956
TGTCGATGATGTGAACAGATAGCGTCCTAACGGCGTTTTACCC	0.476282	0.504911	0.327774	0.430898	0.242802	0.998052
CGATCATGTTAGGAAAGATCGTTGAACGACGGGACCAAGTGCG	0.409904	0.451989	0.609205	0.47189	0.302438	0.679549
CCGATCATGTTAGGAAAGATCGTTGAACGACGGGACCAAGTGC	0.299632	0.499859	0.49551	0.414703	0.440822	0.745185
AAAGCCAATCACCGTGGCACTGCCGCTGTCGGGTTTCAGTAAT	0.67488	0.700797	0.52354	0.87663	0.432638	0.576471
CGGCATCGTAGGTTTTTGTAGCTCCGTTGCGGGTAATAAAGGA	0.380791	0.517859	0.620979	0.543953	0.450164	0.512889
AACCCGCATCCAGTGAAGCCTGCCCGCGTTCGGCATAACTGCC	0.454338	0.761274	0.677629	0.808292	0.593848	0.846901
AGCGTAAAGGGAGTAGGGGTGCAGATCGCAAGGCTTAAATTTT	0.444282	0.598167	0.66224	0.661188	0.400948	0.591318
AGGTGAAGGTCGTCATCAACGACGGACGTCCGGTGATATCGGC	0.55661	0.646357	0.609205	0.662255	0.383514	0.792336
AGCCATCCGAAAGCGTCAGCAGCAGCTGCGAGGAGCCAAAATA	0.619751	0.621339	0.751669	0.830707	0.575748	0.520404
CGGGTCAGCCACAGACGCGCTAAAGCGACGCGGCGTTGTTGCC	0.582951	0.499859	0.767075	0.737229	0.69076	0.998052
CCCAGTCAGCACCGAACAGTTCATCTGCAATGGCGAGATATTT	0.586979	0.378091	0.505742	0.531743	0.588132	0.846901
TCAGCTTCGCCGCCTGACCTAAATATTTTCCGGCTTTTGCCAG	0.692639	0.218037	0.326092	0.347674	0.681615	0.814903
CGCAATAGATAATGTTTTACCGGAACTGCTCGGTTCATCAATG	0.293793	0.496958	0.557505	0.458339	0.172356	0.679641
TTGTTTAATGGTATTGACCAGCATGGTACCTGGACGAGCATGC	0.318243	0.5758	0.483884	0.472205	0.261632	0.592212
GGGATCTCCAGCAGAGCGTTCTCGACCATACGGGCAATAAACG	0.667529	0.501224	0.330643	0.606611	0.500296	0.922203
CCGCGGCGACGGCTTCGCTAATCACTTTTTTGGTCATCGTCTG	0.673388	0.337551	0.210472	0.430302	0.78309	0.592212
CGAAAGATCCAGGGTCTTCCCTGAGCTGCGCGGCCTATCATCA	0.494875	0.51623	0.751669	0.737879	0.488667	0.922203
CATTAATACCGGGGTAAGAATTAATACCGTCGGCGTTAAATCC	0.479168	0.181202	0.5954	0.341553	0.337173	0.998052
ATAGACCATGCTGCCAATTTCAGTTTGCAGCGGATCAATATGC	0.580954	0.34014	0.59096	0.482249	0.532008	0.62899
ATCAAAGGTTTTTCAGTAGACTCAAGCAGTTGGTTAATCTTTT	0.37053	0.390779	0.587909	0.404855	0.383514	0.48056
TTTTCACCTAACCCGATATCATCGATGTAGAGGAACTCAGTAG	0.565593	0.419768	0.36526	0.407674	0.317017	0.418418
AGCTGTTACTACCCGCCGCTGCCGAAGCCATGGTGCGCATGCG	0.785611	0.743548	0.552789	1.00664	0.233574	0.614977
TTTGTTCAAAACTCACCTGCAAAACTGAACGGGGGAAATATGC	0.524286	0.48037	0.43825	0.491342	0.320034	0.7556
ATTTGGTAATTCAAATTGTTTTCTCTTTAGTGGGCGTCAAAAA	0.278449	0.382144	0.250826	0.178142	0.257547	0.755454
CCGAGAAACTTCACCAGATGACTGTTGGCCTGGCCGTCAACCG	0.52611	0.407325	0.672108	0.603469	0.299424	0.755454
TGGTTTTACGGGAGATCACCGCGCCTGCGTTGGATTCTGAACC	0.461223	0.869248	0.680067	0.862752	0.481483	0.421612
TGTTGCAGCAACCGTGCGTTGGTATGCCAGTGGGTCAGCGTAT	0.725912	0.368234	0.669506	0.721064	0.60972	0.569209
GCCCTCTTCCACATTTTCCATCACGATCAGCGGACGCTGCTCA	0.293793	0.57953	0.372143	0.399929	0.507506	0.772097
TTGAGATAAACGTCATTGCGAACGTAGTCACGGATATGCGTGC	0.49806	0.689214	0.390421	0.569458	0.110186	0.62899
ACCAGGTAGCTGTACCACGGAAAAATCGTCAGGATTTCGGTCG	0.437298	0.452863	0.59186	0.48104	0.552535	0.378983
GAAGACATAGAACCAGGTATTCGTACCAAATGGATCGGACATC	0.522395	0.295506	0.425346	0.414801	0.359824	0.421612
TAGATCCCTGTAGCTTTACCTTTAGCGTAAGGGAAACGTTCAG	0.35586	0.345266	0.466669	0.330626	0.609601	0.556597
CATAGAACCAGGTATTCGTACCAAATGGATCGGACATCAGCGG	0.379836	0.387382	0.354702	0.366382	0.423788	0.772097
TACTGTTGTCGGTCGACATTGTCAGACGATCGGCATAACTTGT	0.64246	0.393154	0.462713	0.534442	0.452163	0.846901
GAGGTGGTTGGTACACCCAGTTCAGCTGGCAGGCAGTAAACCA	0.503446	0.458472	0.669506	0.639442	0.560096	0.629956
TACTACGCGTTTCTCGTCGCAGCTTTCACTGGGAATAGCAACC	0.492344	0.670586	0.390421	0.607634	0.861187	0.556597
TCTTCGACACATTTCTTCCCGGCTCCGAAGCGGTACATTGCAC	0.25115	0.745154	0.584996	0.609595	0.570483	0.620341
CAGCACGCGTTTGTCGCCATCTTTAATGGCTGGCAGGTAATTT	0.64121	0.266186	0.559589	0.501751	0.861187	0.667518
GTTCGCTTTCAGGTATTTGGCGATTTCAGCCGGATCGTCAGAC	0.290599	0.571881	0.570036	0.491342	0.429833	0.62899
GCGGCAAAGACGCCGCTATTTTTCAGCAAAGGGTTGCGATACC	0.860659	0.255666	0.511748	0.546338	0.278995	0.576471
CCGAGAATACGCGCCAGCACGAGCGTTGAAAGGTTGGTATTGA	0.805537	0.726795	0.310187	0.839434	0.257547	0.439505
ACCCATTCGCCGCCAATAAAGTTGTCATAGCGGGCTTTTAACT	0.62198	0.354	0.348752	0.360185	0.681615	0.922203
GTCCCCGCTTTCTTCACGATAAAAGAAACCAGGCAGAACAGCA	0.43793	0.255307	0.421809	0.315914	0.670072	0.629956
CCACCAGTTGCCCCCTGGATTTGGCGATTGCGGCAATTTCCAC	0.655753	0.499207	0.419327	0.651487	0.437874	0.846901
TAGCAACACGAGACATTTTTTCCTCCGATTAGGCTACGTAGCA	0.34704	0.380889	0.474103	0.364708	0.649354	0.591318
GATCATCATCAGTCCAACGCGCCAGCATTCCGGGTTCGCGCTT	0.444353	0.835095	0.419327	0.742161	0.398982	0.763994
ATCATCATCAGTCCAACGCGCCAGCATTCCGGGTTCGCGCTTG	0.533116	0.838521	0.368835	0.77446	0.421788	0.576471
CGTCCCCTGGCTGAGTTCACGCTCAATGTACGGATACATGGCG	0.430062	0.642877	0.229277	0.461888	0.609601	0.62899
CAGTACTGCAAGGAAGATGATGATTAAGATAGGTACCGTCCAG	0.403019	0.308596	0.232409	0.218525	0.60972	0.371716
GTCAGCTTATGCACCTTTTGCCCATAACGACGGGTGAGATCAC	0.579246	0.537245	0.49551	0.578252	0.221182	0.763994
TCAGCTTATGCACCTTTTGCCCATAACGACGGGTGAGATCACC	0.449503	0.494005	0.609205	0.523053	0.261632	0.701268
ATACTGCCGGGTTTCCGCGAGTGCTACGCTGGGTGCAAAACCC	0.572913	0.624305	0.647539	0.724953	0.857018	0.701268
GAATGTTCTGTGCAGTGCCATTTTTCAGATCGGCAACGGTAAC	0.597718	0.327339	0.372143	0.479415	0.41885	0.846901
AGGATTTTATTCATTGTTTAAATACCTCCGAGGCAGAAATTAC	0.373249	0.172743	0.660359	0.305442	0.110186	0.629956
TTTTCTTGCATCTGCTGGGCTTGCTTCATCAGGTTACCCAGAC	0.560966	0.626964	0.386705	0.628226	0.521797	0.439505
ACGTTGAGAATGTTCGGCGCACCGTGTTCCAGGTCACCGTTCA	0.588639	0.769831	0.522277	0.817288	0.39605	0.554949
GAATTTTGGGCTGATCGCCATAAACGGTGGCGGAGGAGCTAAA	0.536397	0.35568	0.620591	0.579669	0.521389	0.743096
GGTTGATCTCCTCACAACGTTTCTGGCCTTCGGAAAGTTGCCA	0.454338	0.511236	0.55661	0.564611	0.36069	0.661034
AAGTTGAGGAATCAGAATTAATGAGCGATATGGCAGAGCGCCT	0.331648	0.266186	0.416983	0.254609	0.477402	0.667518
GCGGACCCTTACGGGTACGTGCGTTGGTCTTGGTACGCTGACC	0.555058	0.702477	0.481474	0.745956	0.483922	0.414054
AACCTAACTCAAACAACGTTTGCTGTGTGACGGGCTGCTTTTT	0.401147	0.524337	0.428302	0.509833	0.415185	0.922203
GCGATACCTTCAATATGGAAATCCATCGCCTGGCCTTTAGTGT	0.307855	0.383462	0.739297	0.429595	0.383514	0.755454
GATTAAGATCGATATTGGTGATGGATTTAACGGTGTTAATCGC	0.291349	0.468029	0.146583	0.209532	0.36069	0.792336
AAGATCAACTTCAGAGACAATATCGAAAGATGGCATCTTTTCC	0.408895	0.377699	0.270411	0.310651	0.437874	0.667518
ATCACCGGCAGAATGCCGCTGCTACCCACGCGGGTGATGTCGA	0.552255	0.578282	0.707175	0.747169	0.783151	0.763994
GCCCCAGCAGTTGATCAAACAGCCAGACATCGGTAAACACTGC	0.358045	0.548721	0.405261	0.447121	0.575204	0.620341
ATAATAATGTGCACCATTTTTAAATATCCTGGGTAAATCGGAA	0.581978	0.137478	0.314171	0.25045	0.302438	0.512889
TTCTCAAGCATGGCGTGCTTCTGCAGGCTCTGGATACTCAGCG	0.727317	0.510508	0.649518	0.79912	0.484458	0.421612
GGAACCGCCGACCAGATATTGCAGGCTCATCGGATCAACCACC	0.421346	0.512221	0.372143	0.491492	0.931422	0.62899
CTGATGGTTCATCTTACCCATTCCTTACGCAGGCAGTAGATTG	0.29233	0.446649	0.623653	0.437993	0.538857	0.629956
GTCCCGCTTTCCATGCGTAAATCAGCACAGAGGCGAGAAAAAG	0.690801	0.266186	0.543877	0.53028	0.492588	0.814903
AAGAACCAAATAAAGGTCCTACCAACACGCTGGAGCTGGAGTT	0.315242	0.436554	0.777382	0.525598	0.438849	0.558554
TTATGCCCATTGCTGCGCAACTGATCTGCCAGGTTGTACGTAA	0.757188	0.393154	0.669506	0.742043	0.487035	0.439505
GGTGCGCCCAGCAGGCAGAAGAGGATGAACAGGATCCACCGCA	0.707222	0.430758	0.43825	0.562646	0.693445	0.378983
GCGGCTCCGGACCGATACTGAGCGGAAAAAGGGTAATTACAAT	0.443967	0.670719	0.210472	0.515396	0.683372	0.512889
CCAGCGAAGCCGCCCACAAGTAACTTGCGGCGGTGATTTGTGT	0.777139	0.287468	0.759054	0.683757	0.59097	0.792336
AATTGTCCGGCGCGTGCCAGACTTTCTCCAGGGTTGGTTTTAG	0.865747	0.390599	0.484902	0.709924	0.683372	0.576471
TTCATTAACGTTGCCCCAGCGACCACTTCATGGAGAATGCGTT	0.659417	0.652944	0.405962	0.751732	0.481483	0.558554
TATACAACTGACGTACCAGTGCGTCACGGATGGCATCACCATT	0.55712	0.64171	0.576746	0.73712	0.437874	0.667518
CTGACGGATCCAGACGGTACCGGAGACATTCGGTTGCTGGATA	0.637907	0.542816	0.293132	0.580245	0.488667	0.679641
GATATCGGGGAGGCCGCGCAATGATGTCCCTGGCGTGGCCATT	0.815407	0.431244	0.599941	0.803698	0.783556	0.846901
CAGTGATTTCAACCGGTACCGGACCCTGGTCGGTTTCAGCCAG	0.6014	0.672371	0.503553	0.772475	0.30057	0.679641
TGCAGAGAGATAACGTCTGATTCAGAGAACAGGGTTGGCAGAT	0.472789	0.379716	0.40241	0.35961	0.342086	0.52864
AGTACTTTCACTTTTTCGTGGGATGAGCTAAGGCTTTCAGCTT	0.355839	0.532907	0.370012	0.457541	0.320034	0.591318
CCGGCGGCAGTTCAAGTTCTTCAGCAATATCGGTGTTTTTGAT	0.37053	0.495938	0.0657803	0.28439	0.69076	0.792336
ATGAATGCAGACCGAAAGTAACGTCGGCCAGGGGAAGCGGCGA	0.512324	0.488987	0.672108	0.676429	0.60972	0.643836
TGAAATGTTCTTTCGAGGTCTGGTTAAAGTTGGTAAGTGAAAC	0.481358	0.478827	0.290211	0.414015	0.452163	0.414054
TAACGGAAGAGTACGCCGTCTGGCCTTTCGCGGAGATAATACT	0.66441	0.645256	0.505094	0.736394	0.39605	0.743096
CGGCGAGAGTCAGAGAGATGTGATGTCCGCCGGTGGCTTCATC	0.471697	0.395711	0.739297	0.549208	0.362615	0.792336
TGCCTAACTGATAACGCCCGGCCCCTGCGTGGGTGTCGAGATA	0.506054	0.836115	0.680067	0.911154	0.437874	0.701268
GCCTTCGGTGTCGGTGCAGGTAAGCGCAGCGGGAAATGGTGCG	0.712221	0.466533	0.743062	0.801463	0.729625	0.556597
GAACCAGGTCAGAGATGGTCAGCCCCATCCCGGCCAGTACGTC	0.393172	0.645256	0.494715	0.635541	0.496759	0.922203
GCATCATCGACATACATCAGACCGTGAATGTGGTGTTCATTCA	0.312085	0.596567	0.419327	0.410168	0.457983	0.614977
CGGCGTCAGCGCCTTACGGGTTTTCGCCTGCGGGCGAGGGATA	0.520044	0.466994	0.669506	0.673758	0.588132	0.922203
GTAGTCACAAACAACACCACCACCGTACCAAGGTCTGGCTGTG	0.490567	0.675052	0.347516	0.656907	0.474411	0.554949
CACGCAAAGCCACACGGAAGACAGGGAAGATGGATGCACCGAG	0.672229	0.459395	0.383864	0.583407	0.492588	0.421612
TCTGTTAAAAAATTGTCTGTGCGTTTGTTGAGGTCATCGATGA	0.364477	0.614858	0.459813	0.469307	0.151236	0.554949
TCATTTTATCCAACCATGAGCGAAGCCGCTCGGCAGGAATGTT	0.452195	0.590607	0.728631	0.73283	0.237932	0.846901
TTAACGGGCTACGAAGTTCGTGAGCTGCGTCGGAGGTAAAGCG	0.506968	0.629086	0.680067	0.699059	0.65899	0.743096
AGACCGGCCATCACCACCGGGATCCCTGACTGGAAGACAATTT	0.547766	0.621008	0.52354	0.715763	0.693445	0.459843
TCTTGATGCGGATAACCGGGGTTTCACCCACGGTTACGCTACC	0.379836	0.535218	0.495032	0.59219	0.673051	0.679641
AATTCGCTGGCGAGTCCAGGCATTAACCCACGGCCAGCAGGCA	0.622815	0.400099	0.495032	0.59667	0.69076	0.922203
ATCGTCCGAGTATACCTTGTACAGCGGTCAAGGTTAACCGGCG	0.24056	0.501615	0.516903	0.462264	0.681323	0.439505
GGTGGATATTAACGGCTAAAGAAAGCGCGCTGGATCGCCAGTT	0.635667	0.306274	0.964023	0.695974	0.0678686	0.421612
GCGCAAAGACATCGCTGGAGGCATCGGATACGGTCAGGATAAT	0.602175	0.547559	0.307557	0.633609	0.415185	0.772097
AACACCGCAATCGCCAGAGTCAACAAAAGCAGGCCAGACAGCA	0.692639	0.426546	0.477432	0.578263	0.701952	0.72033
TATCGATTTCATCACTGCCCGTTACCGGAGCGGCATGTTGTTT	0.432726	0.555491	0.660359	0.670928	0.30057	0.846901
AGTCCACGGTTGCTCCGCTTTCTTTAGCAAAGGTGTTGTCGGC	0.692639	0.306274	0.469552	0.544182	0.614301	0.578171
CGAGAAAGGTACGCGACATATGAATATTAGCGGGATCGCCCGA	0.759708	0.168028	0.214376	0.303798	0.383514	0.745185
TTGTTTATATTGGTTGTGAACTTGGATTTCTGGATGACAGTAT	0.484746	0.462699	0.291321	0.408676	-0.00177203	0.421612
TATCGTTCAAGAGATTGCTGGCTTACGCTGAGGATTTTCATCT	0.407987	0.468029	0.751669	0.589705	0.320034	0.378983
TGATTATCGAGCACTTCAACCACACCTTGCAGGTCACGCTCCA	0.56637	0.512659	0.592719	0.618226	0.457983	0.554949
CGGTTTTTAACATCTCATGTTGCTGTGTTCTGGCATCAAGTTG	0.418093	0.543466	0.43825	0.445808	0.151236	0.667518
GGCGAACAACGTATTTGCCCTTTTCACCATGGGCGATCCACTG	0.328017	0.447976	0.374762	0.410448	0.470929	0.922203
CCATCATGGTGAACTCTGGGTTATGACGTACGGAAATACCTTC	0.413422	0.422578	0.454982	0.416718	0.386659	0.661034
AATCGCGGATCCCCATAAACTCCAGCTCCTCGGGATCGGCAAG	0.458853	0.459395	0.44863	0.560691	0.56939	0.745185
ATATTACGGTTAACATACAGGTTACCAACATGGGCCGAGCCAG	0.196178	0.435226	0.459813	0.319264	0.614301	0.755454
AGGGCAGTGATGCAGTAGCCCATGATGTCGCGGACACCGAGTC	0.475101	0.587885	0.612124	0.613232	0.402815	0.772097
CATCGCTTCACCTTCACCGCGTTGCAGGCTGGGAAGCTGGATC	0.512121	0.784651	0.516053	0.808292	0.41885	0.556597
GGACCTGATGGCTATAGATGTCAGTAGGACCGGAAAACAGCGT	0.363913	0.407325	0.481474	0.335732	0.421788	0.661034
AAGTTCAATAGTGCGACGGACAAATTCATCCGGAACATCGCTG	0.706357	0.397007	0.386705	0.542263	0.261632	0.661034
CGCCAAGGCGGTAGCTGACGTATTGCAGCTCGGAATTACCGCT	0.516646	0.422177	0.557505	0.546003	0.751762	0.661034
GTCAGAATATTCGAATCCGCGCTTAATTTCCGGTTTTAACACT	0.467985	0.679496	0.291321	0.512893	0.0678686	0.679641
GAGAATACCCGCCGCGATGACCGCAGGGATGGGGGCCCAGAAT	0.86523	0.672022	0.449279	0.865397	0.455501	0.7556
TTCGGATCATCGTAAGGTGGGATAAAAATACGGCCTTCCATTT	0.523591	0.351882	0.106795	0.282545	0.242802	0.922203
TGTACCGATACCAGCACGCCGGAACGCACGAGGAAAGTCCCCA	0.651402	0.693325	0.777382	0.926995	0.43022	0.418418
CATTGCCTGCAGTTCCGTCTCTGCCCAGCGCGGCACCTGATCG	0.566125	0.565268	0.751669	0.759871	0.69076	0.846901
GAACAGACTGAGTCGGGATAGCGTCACGGTAGGTGTGCAGTTT	0.638674	0.504911	0.5954	0.710539	0.540161	0.578171
ACGCCATCCCCGCCAGTAACATACGGTGTGGGGAAAATCCACC	0.706459	0.422177	0.572949	0.579389	0.463541	0.556597
CAAACAGCATAGTTGAAGTGACGTATTTACTGGCATCCAGCGA	0.37053	0.506767	0.285174	0.309188	0.449185	0.667518
ACAAGCGCAATCAGCATCACCAGTAGCAGCAGGGAACCACAGC	0.485024	0.451989	0.743062	0.61046	0.701952	0.507288
TCAACAAAGAGAAGGGCGTGATTTGTCCGTCGGCCAGAATCAC	0.620378	0.399049	0.576746	0.639858	0.278995	0.922203
ATCTCGATCTCCATATCCGGCACCTGATTGCGGATCTCTTCAA	0.359795	0.71344	0.419327	0.556866	0.36069	0.62899
GACCGAGGGACATGATGGCGACTATAATAGCGGAAGATAATAA	0.426593	0.504911	0.214376	0.304755	0.450006	0.661034
CAGTACGGTACCCTCACCAATTTCGACATGGGGTCCAACGATA	0.582979	0.435032	0.427258	0.502892	0.560906	0.679549
TTTCCCCATTTCAGGAACACATAACGTTCGTGGTTGCGCTCCA	0.429033	0.371654	0.61287	0.472926	0.403937	0.48056
CTCAGCCAGATCTTTTGCACGCACACAGTAAGGGCAACCCGAA	0.36395	0.673602	0.36526	0.553743	0.500296	0.72033
TTTAGCCGCGCGTGTATCCCGTCGATTGCGCGGGTCAGCGCTT	0.467985	0.70211	0.680354	0.665784	0.931422	0.763994
GGCTCACCTGACGTTTCGCTTCGGTGACAAAGGCGTTACCCGG	0.516582	0.629852	0.43825	0.636894	0.519539	0.814903
ACGTCCGGCGCATTCTGTGCCGTCGCCTCGTGGAAGCGACGCA	0.42403	0.757566	0.660359	0.747881	0.931422	0.459843
CCAGTTTTTCCGCCACCTGGCGTTCACGTTTGGTTAGCGGGTC	0.777139	0.648523	0.513953	0.817316	0.336444	0.48056
ATCAGCAACCAGAAACGCAGAAAAGCGGTCCGGCGTTGCTGTC	0.495445	0.377455	0.687932	0.591542	0.560096	0.998052
ATCAGCTCTTCTTCGCTGTAGTACGGCACCAGGCTGGTCACGG	0.599513	0.444311	0.697453	0.638446	0.38101	0.591318
GGCACACTCACGAGCGCGGCGACGAGCAGCAGGTTTCACGGAT	0.835251	0.744276	0.743062	0.995758	0.402815	0.439505
CGGGACGGCACATTATACAGAATTTGCGGCAGGTCAGTATGCT	0.171573	0.308795	0.89734	0.384386	0.783151	0.554949
CCACCACTGACGTCCCGGTCATCAACGCATTGGTTAAACCAAT	0.762344	0.399517	0.652341	0.714631	0.402815	0.48056
GGGTTATCAACGTCACATGCTACTTCAATATGGCAATTCGCCA	0.604933	0.413822	0.253582	0.384359	0.281998	0.667518
GCTTGTTTGTGATTTCAACAGTTTGCTTGACGGTCATGGTTTA	0.349824	0.425123	0.405962	0.364352	0.34011	0.772097
TCATTTTGAGGAACAAAAAGACCAGTACAAAGGTATAAAGACT	0.386703	0.459395	0.267012	0.328109	0.41885	0.371716
GCGGCGCTTTGTCGGCGCTCTTCCACAGAATGGACGCACAACC	0.808341	0.445872	0.405962	0.700665	0.492588	0.592212
CCGCGGCGAGAAATAAATATAGCGTCAGTCCGGTCAGCGCCTT	0.149104	0.410937	0.52354	0.223797	0.756277	0.772097
TTTTGCCTTTTTCATTATGGGTGAGCAATCGGGCGAAATTTGC	0.229764	0.550376	0.419327	0.385112	0.400948	0.922203
TGGCTTGGGATGATATTTGAATTGGGGTAACGGCCTGATATTT	0.204483	0.398612	0.361892	0.255661	0.490174	0.922203
AACGAAAGCGGAATTTTTCTTGTTCAGCAGCGGCTTTCGCCAG	0.273151	0.396974	0.557505	0.322917	0.670072	0.814903
TGCGCGCGTGGTTGCACCAATCAGGGTAAACGGCGGCAAATCA	0.601519	0.446328	0.285174	0.48087	0.802061	0.998052
CCGTATTTAAATTTGGCCGCAGCTTTATACAGGCTTATACCGC	0.491742	0.670586	0.188271	0.503821	0.151236	0.591318
CGGTGTCGGAGGCACTTTGCGCCAGTTGCGAGGCCTGGCGGGC	0.579246	0.75708	0.680354	0.810463	0.575748	0.72033
TTTTTGCCTCGCTCTGTTGGCGGCAATAATCGGTATCGGAGCA	0.559234	0.790909	0.0657803	0.583505	0.670137	0.620341
CTCCAGCAGTGTGGCCTGCTCGTAAGGAATGGGGAAAGCAAAC	0.652941	0.522133	0.368835	0.609595	0.606573	0.643836
GATCATTGCGAACGCGCTGCGGGTAGCGGGGGGTGTTATTCAT	0.807766	0.632281	0.830649	0.958704	0.701952	0.701268
CGCATCATAGTCTTCCCTCAAGAAAAAATCAGGCCAGCATTTG	0.490818	0.326251	0.291321	0.305163	0.359824	0.72033
AAGCGTTCAGTGTGTTGATGAAATCATTGATGGGTGCCAACAC	0.492404	0.295983	0.273321	0.305804	0.41885	0.569209
CAAGACGTACTGCAAAGACCGCCAGCTTCCCGGCGCAACCAGA	0.50928	0.71344	0.491891	0.727366	0.595257	0.998052
TTCGGTAATAATAAATGATGCGCGAGTTAATGGATTTAACCCT	0.219366	0.730993	0.285174	0.394484	0.0419352	0.421612
GACAGCGCCGGATTCACCGGAGATGATGCGCGGGTCGTTGCCG	0.429756	0.547919	0.652341	0.573385	0.931422	0.763994
ACCAATGGTGGCGATAGGGACATTGCGTTTCGGGTTTTTCACC	0.543988	0.465216	0.522596	0.57601	0.555644	0.763994
TTTACCGTCGAACAGTCGGAGTTCTCCCGCAGGTGTCTCTATA	0.452415	0.444331	0.830649	0.678796	0.791426	0.578171
CGCCAAGTGATTTACCGTGGAACGCGCCGCTGGTGGCAATAAA	0.470244	0.648523	0.89734	0.830574	0.402815	0.614977
ATTTTGGGAGTTGTCTACGGCAACTTTTGCGGGAAGAATGGAA	0.322578	0.643831	0.511748	0.518749	0.587946	0.556597
CTCCCAGCGACGAGTATCCGCTCAATAGCACGGTCAGTAACCA	0.429936	0.631053	0.408364	0.520101	0.649404	0.772097
GCACTTTTAATCTGGCGGTTAATGCGACTCCGGCATCCGGTGA	0.692639	0.406064	0.503052	0.624534	0.151236	0.846901
TCGCCAGATGGTAGCCATTCAGCCCGTTGTCGGCCAAATCGAC	0.534261	0.585212	0.456439	0.629009	0.383957	0.922203
TAATTTCCCCGACGCCGCTGCCCATTAGCTGGGCGAGCATCGG	0.808341	0.582604	0.370012	0.794535	0.583953	0.922203
CACTTTCGACCAGAATTGCTTTCACGGTACCGGATTTGTCCGC	0.341305	0.510386	0.483884	0.447364	0.610649	0.62899
TTTTACAAACCAGCAGGATTTTCTGTCGATCGGCGGCGCGATG	0.631478	0.308795	0.443891	0.470576	0.482619	0.998052
TAGTTTCCGGCGTGTAATAATAATCCAGCCCGGTTTCACCCAG	0.488643	0.137555	0.669506	0.330678	0.683372	0.679641
TTCGCAATAATCATCTCTCCTTTCGGCCATGGGCGCGATAATG	0.401389	0.501615	0.559589	0.552608	0.110186	0.922203
ATCATAGGCTCCAGATGAGTCAATTCTTACAGGAAATAGTACC	0.493426	0.320025	0.377918	0.311142	0.532436	0.418418
CGCTCGCGCCAGCGGCGGCGCTTCAAGCGTCGGGACGTTATTT	0.860659	0.675052	0.647539	0.965634	0.925827	0.745185
TATCCACGACCACTCCGAGATAACCTAACAGGGAATGGCGGAC	0.637907	0.332374	0.267012	0.406156	0.628545	0.556597
AAAAAGAGCTGAACATCACCGCCTCACGTCCGGTTTTGTCGGC	0.429756	0.699474	0.609205	0.656774	0.553194	0.679641
ACCGCTTTTTGCGCTTTAAAGGTATACGGATGGTTATAGTTCA	0.671022	0.271443	0.576746	0.466366	0.217154	0.48056
CCCCAGATGCGAATCTTCATCATCACCGATCGGCGTTTCCATG	0.32433	0.382269	0.551871	0.371978	0.593848	0.998052
CACGTCCGTTCTCGTAGATTTTACGGATCTCGGCGCGCGAAGT	0.504818	0.340023	0.349591	0.344501	0.619076	0.998052
GTTCATAGCTGCTTTCCTGATGCAAAAACGAGGCTAGTTTACC	0.549633	0.466877	0.522596	0.497051	0.381758	0.591318
ATCACGCCCGGCCAGCGTAGAATATCAACCGGGTTGATTTCCC	0.805537	0.119804	0.542862	0.490782	0.857018	0.576471
AGAAATTCATGCCGCCTTTATCCGCTTCTTTGGCCTGCGCCAC	0.815407	0.510951	0.270411	0.644305	0.281998	0.755454
CCAGCGCCCCTGCGACATCATTCAGTAGTTCGGTACGCGTTTT	0.659587	0.379716	0.226387	0.435322	0.774276	0.620341
ATTCATAACGTAAGCTTCTCGATTCTGCTGTGGCTTTTGCGGC	0.35586	0.46779	0.59096	0.453641	0.481483	0.629956
CAAAATCGAAATCGTCTTCGCTGAAGGTTTCGGCCTGCAAGCC	0.470766	0.569281	0.421809	0.525952	0.492152	0.922203
GTACGCGTTCAACAATATTAATCCCTGCTTCGGTCAGAATTTC	0.245251	0.337539	0.469552	0.269655	0.632326	0.772097
CCCAGACGCACTGCCTCATCGAGCAAAGCCTGGCTGGCGGTGA	0.616057	0.551992	0.55661	0.66666	0.701657	0.629956
GGAGATCGCCAGCCCTTTCAGCCCACCTTGCGGGCAGGCAAAG	0.553938	0.607646	0.512809	0.691895	0.762767	0.922203
AGTTGGTGCGCAACGTAACGCCAAACATAAAGGTGTTGCCACG	0.488643	0.602277	0.253582	0.444931	0.802061	0.578171
GGCATTCAGAATCGATTGCCAGTTGCAGGCTGGCATTATCTTT	0.380628	0.591007	0.669506	0.662725	0.382643	0.667518
ATTAAAAACGCCAGCTCACCCCGGTGACAAAGGTAAAACTCTC	0.616057	0.6994	0.43825	0.754377	0.539186	0.371716
GTTTCAGCGCTTATTAACAGTCAGTCTCAGGGGAGGAGCAATC	0.0992947	0.474325	0.493533	0.261414	0.826976	0.647906
AAAAACCAAAAGTAGAGCAGTGCCCAACCCAGGGCTTTCCAGC	0.358661	0.659191	0.501937	0.663916	0.438849	0.72033
AAAACCAAAAGTAGAGCAGTGCCCAACCCAGGGCTTTCCAGCT	0.501001	0.621376	0.495032	0.673868	0.359263	0.72033
CAACAAACACCGCGCAACGCAGTTGTAATAAGGCATAAAGCTG	0.808975	0.634509	0.0406449	0.611312	0.470929	0.629956
CGAACTTCATAAAACCAGTTAAGGATTGCAGGGGGTAATGGCG	0.390244	0.352043	0.505742	0.380767	0.281998	0.7556
CGGTCATCTGCGGTGTAAAGCGGTAAGTCCCGGCTTTAAAGTG	0.558836	0.541093	0.481474	0.566396	0.383957	0.814903
TCTGCCGCCGCCATACCGATTAACATCTGTGGGCCAAAGACAA	0.466108	0.28694	0.390421	0.358452	0.931422	0.837854
GAGTGCGGATGTTCCGCCACCTTATTCTTCAGGCTTTGCTCAT	0.692444	0.347846	0.383864	0.493896	0.56939	0.591318
CTGGAAAATGGCTTCCGGGCTGCAAACAAGGGGTAAAAATGAG	0.673388	0.646006	0.424401	0.701119	0.323854	0.512889
TCACCGCTAATCAAGACGCTGGCCTGAGAAAGGGCAATTTTGG	0.43793	0.697868	0.383864	0.653119	0.432667	0.72033
TTCATGCCTGTGCCCTCGCTTCAGCCAGTACGGAGGCAAGCGT	0.638471	0.60457	0.36526	0.725862	0.69076	0.743096
TATTGCATGATCAGACTGCGCAGCATGTTGAGGACACCATACA	0.424138	0.797802	0.459813	0.662328	0.421788	0.554949
CGGGCAAAAGAGTTGGCAATTGCCTGGCGTTGGGCCGGGGCAA	0.579246	0.44365	0.75646	0.723889	0.320982	0.755454
CGCCGATAATCATATTCGACACCCAGTTCGTGGTGGTCGAACA	0.291349	0.569215	0.61287	0.490701	0.0678686	0.614977
ACGGGCATAGCATCATCCTGACTTGAAATTCGGTGGGTTAGTA	0.410548	0.458472	0.171948	0.3116	0.359824	0.792336
GCATAGCATCATCCTGACTTGAAATTCGGTGGGTTAGTATACA	0.405828	0.308795	0.576746	0.427297	0.593848	0.576471
ATTTCCACGCCAAGCTCATAACGGCAACGGCGGATCACTGCGT	0.545988	0.523977	0.600028	0.60917	0.802061	0.62899
GCTCGCCTTACTGATATCACTCATCTTTCAGGGCTTTTATCGC	0.270829	0.446619	0.310187	0.26452	0.33818	0.72033
TAACGGGAAGAGGATTTTTTTGAACATGTTCGGGCTCTCAGAG	0.324419	0.348363	0.293132	0.257014	0.507506	0.922203
CCGGGGTGCGCGAATACTGCGCCAACACCAGGGAAATCTTGGC	0.442731	0.719287	0.538547	0.65286	0.802061	0.556597
TCCACTGGCTGCTTTCTTTGAGATAGCCTTCGGTATCCGTTTC	0.469526	0.261793	0.55661	0.384184	0.570338	0.620341
CTGAGTTGTCATGCTTGCGCTCCTTGCGTTGGGTTGCGACGTT	0.488481	0.612104	0.677629	0.739361	0.452163	0.576471
AACAGTTCGACTTTATTGCCCTGTTTTTTCAGGCGCTTAACGG	0.216793	0.598515	0.326092	0.318067	0.492152	0.814903
AATGACAATCTGGTCGATGTTGGCGGCAATAGGTTTTACGCCG	0.589284	0.66234	0.480297	0.70817	0.432638	0.439505
CGAAATCCATCATGTTGCTATGCAGATCAGTGGTTTCCATGAT	0.461386	0.449116	0.372143	0.430414	0.365962	0.48056
TGTCCGCCGACCATCAGGATGATGGCGTGAAGGAAAATGAGCG	0.493426	0.434255	0.612124	0.602066	0.762767	0.418418
CTTGTGGCGCGACCAGACGCAAATCCAGACCGGTAAGCGCCGC	0.509692	0.546157	0.52354	0.57462	0.925827	0.620341
TCAGCAAACACGCAGTAGCCCCAACCTTGCAGGCTTTCGCCAG	0.592164	0.665042	0.592719	0.741765	0.34011	0.591318
GTCACGCAGCGTTTCGACATCATAAATAATCGGCTTCTTACTA	0.502628	0.268699	0.0657803	0.17209	0.766651	0.814903
GAAGTGGTCACTACGGTGTAACCTGCCTGACGGAAATCATCCA	0.535945	0.435226	0.484902	0.576668	0.533313	0.661034
GGCATGGACTCGCCGAACTCTTTCATCCGTGGGTCCGACATCA	0.747823	0.377165	0.576746	0.634855	0.496759	0.679549
GCGCATGAAACGTGCGTGCGGTAATGTCTTCGGTATGTAGCCG	0.774114	0.523977	0.40241	0.666302	0.320034	0.620341
AACGTGAACTTCTTCTTGCTTGATCGACAGCGGTTGACCGGCA	0.328923	0.480563	0.52354	0.461027	0.415185	0.679641
TTTTAATTCAGTATGTCTTGTTAATATTGAGGGCACCATGACT	0.399733	0.225639	0.273321	0.132822	0.281998	0.755454
CTTTTAATTCAGTATGTCTTGTTAATATTGAGGGCACCATGAC	0.313932	0.299707	0.253582	0.1311	0.30057	0.72033
CTGCTGCCTTTAAATACTGGCTGCCAGGCTCGGAGTCGTTGGC	0.193905	0.716521	0.516053	0.571176	0.57428	0.743096
TTTGCTTTCGCATTTTTGCAGATCTTCTGCCGGATTGTGCGAC	0.290156	0.478038	0.570036	0.397123	0.521129	0.62899
CGTAGTCGATATCAATACCGACGACGGCATCGGCCCCCAGCGC	0.204483	0.689134	0.559589	0.594741	0.457983	0.922203
CAGGCGGTTGGCAATACGTTGTGCTAGTTCCGGGGTGGCGTTA	0.453734	0.542124	0.40241	0.452412	0.560096	0.847314
GATAATCCGGGAAGCGACCATCCACCAGTTTGGAGGTGAAGAT	0.605973	0.532907	0.424401	0.616849	0.683372	0.558554
AAGCCGACATCAAAGAAGACGGGAATACCGAGGAAGAACGCTG	0.36395	0.588925	0.543647	0.486511	0.418127	0.418418
GGTGATACAACGACCGGCCATTCCAGCACCCGGCTTAGCGTTA	0.762344	0.468004	0.697453	0.812859	0.275488	0.814903
GCACCAAGACGCGACATTTCAGCCAGCCCACGGGTGATCAGCG	0.622403	0.535079	0.672108	0.729663	0.415185	0.763994
AGCGTCATACAAGGGAATGTCGGCAATGGATGGTAACGCATTG	0.423465	0.672022	0.354702	0.591225	0.392706	0.414054
TCGTGCACGCGCACGATTTTCTAAATCAAGCGGATAAATACGT	0.622403	0.208962	0.405962	0.312182	0.802061	0.62899
TGCATCAGGCCCAGCAGGTTGCGGTACAGCAGGATTTTATCTT	0.631478	0.661196	0.587909	0.742161	0.69076	0.378983
AATGCTTTAGCCGTTTCGGCAGATACAACAGGGTTTTTGAAGA	0.572913	0.455682	0.459813	0.562362	0.258789	0.576471
GTTAAAAAGGAAGACAGATGAAAATCAGTCGGGAAACACTCCA	0.430062	0.234656	0.52354	0.30256	0.400948	0.556597
CAGCTGCGTCAGCATTAATTACCCCGCCCCCGGCAACAATCAC	0.35858	0.421681	0.750452	0.608651	0.78309	0.846901
TGTCTTTGTCAGCGGTACGTGCCATCGCGATGGTGCCACGCGT	0.590348	0.646434	0.818531	0.842257	0.452163	0.614977
CGCCGCGTCCGATGGTTAATAACAACGACGAGGCAAGAAGGGC	0.435504	0.225639	0.767075	0.364839	0.709771	0.629956
CCTTCCGGGCGATGATGATCATCCGGCGCATGGCTCATCGGTT	0.410548	0.486459	0.830062	0.630882	0.857018	0.629956
TCGTGACCAGCTCGTCAAGGTCAAAAGTTCGGGCAAAAAAGCC	0.569016	0.410402	0.40241	0.432737	0.519539	0.755454
CTATCAATTCTGACTTGGTCATGATTCCTCCGGTTCCTTAAAG	0.454338	0.380647	0.462713	0.432004	0.30057	0.679641
GTGCACGCAGCGGGCAGGATTCGACACATATGGGTTGTTTCCC	0.758543	0.485963	0.229277	0.604238	0.775531	0.569209
AAGTTTGTCGGGTTGCAAATAAAGAACGCTCGGCATCCAGCAC	0.601927	0.187412	0.647539	0.450266	0.631556	0.846901
CCACCTCTTTTTGCAACATAAAGTGCATGTCGGCAATGGCATC	0.530546	0.279838	0.427258	0.420757	0.278995	0.846901
CAAGCCCCGAGTAGCCCTAATAACCCGCTTCGGGTCGGAAATC	0.590685	0.239541	0.649455	0.508195	0.683372	0.763994
AAAAGTCACCAGTGACTCTTCGGTAAGCGATGGATCTTTTTTC	0.439345	0.47392	0.629423	0.556238	0.533313	0.421612
CCATCTCAATCACCGCCGTTTTCCCGTCGCCGGTAAGGCCATA	0.777139	0.466994	0.758995	0.850381	0.281998	0.620341
TTGAGTTAATTCTGAATCGGAAATATCGATAGGGACAAGAATC	0.331648	0.393485	0.443891	0.328057	0.110186	0.507288
CGCCCAATTTTACGTCAGCGTTACACATATCGGCGCGAAAGAC	0.485289	0.554261	0.217142	0.422384	0.177407	0.998052
TTGCGCCTCTTCCAGCACTCTGGCGGCAATCGGCTGATGAAAC	0.581297	0.670719	0.480297	0.756588	0.462872	0.814903
AATGTTATAGCCATAGTCACAGCGAAACGTTGGCTCAATATAA	0.380628	0.642877	0.513953	0.553846	0.156898	0.629956
TCATAGGCAAACTGGGAAAGCATCGGTGCCAGGATTACAAATA	0.520264	0.546329	0.697453	0.707861	0.609239	0.378983
CCAGCACGTTCTTCACATAACCGCGCGTCTCGGAGAATGGAAT	0.454338	0.653495	0.579879	0.647665	0.530269	0.743096
CCAGTTCCTGGCTAAGCAGGTAATGCAGTTTGGTTAGCGTGGC	0.553628	0.347846	0.424401	0.478795	0.500296	0.48056
CGATAGAAATCAGACTTTGAATAAAGCCGATGGTGCTAAGCCC	0.430062	0.211519	0.739297	0.398708	0.30057	0.614977
TAATCGCCCGTCCCAACGCCACGCGCACGACGGCGGTTAATTC	0.529771	0.85012	0.612124	0.943624	0.857018	0.998052
GGCTCAATAACACGAATGCGGAACGGTTCAGGGAGATGTTTAA	0.49806	0.732766	0.43825	0.663295	0.110186	0.647906
CACCTGGTTCTTGTTGATACTTGGCGCTAAAGGTATTTTTGCC	0.396224	0.487292	0.419355	0.454165	0.538857	0.371716
GACCATTGTCGCCTTCGCGGGTTAGCCACCAGGCCCCCAGGAT	0.673388	0.537484	0.620591	0.812846	0.452163	0.72033
GGCTGATTTTCTGCCAGTGCGCGACGCTGGCGGCAGATTTACC	0.631478	0.797571	0.669506	0.918776	0.177407	0.846901
GTGACTCCTTACGGACAATAGACATTTTTCAGGGTGGCGATAA	0.603846	0.254922	0.326092	0.327683	0.36283	0.52864
TGACTCCTTACGGACAATAGACATTTTTCAGGGTGGCGATAAT	0.588639	0.27595	0.310187	0.327984	0.33818	0.701268
GTTGTAAGAAAGCCAGTCCACTTAGACCAATGGCAAAACCAAT	0.572342	0.416071	0.410748	0.544083	0.278995	0.667518
CTCCTTACGGACAATAGACATTTTTCAGGGTGGCGATAATGGC	0.309468	0.269673	0.590844	0.30743	0.560906	0.846901
TACCAAACAATTTGCCAAACATATATGCGCCGGAGTCAGCGCC	0.527015	0.159274	0.830062	0.457848	0.34011	0.743096
TTCAAACAGCGGTTGATAGCCATAGTTAATCGGCTGAGCAGAC	0.435504	0.449573	0.106795	0.272023	0.606573	0.814903
AGCTTTTGCCAGAAATAGTTATCGAAGGCGAGGTCGAGCAACG	0.20181	0.394439	0.728631	0.376603	0.609239	0.554949
GAAACCAGCTGACGACGCAGCGCTACGGCACGGCGCGGCACAT	0.69278	0.631652	0.759054	0.881202	0.575204	0.998052
CGCCATCGTGCATGGTTTTTGCGAAATCAACGGTCATTTTTTT	0.452195	0.519655	0.273321	0.399531	0.631556	0.772097
CATAATTGACGAACGCTCACTGGTGCCCCCCGGGCTTGCCAGG	0.619751	0.557911	0.672247	0.799089	0.452163	0.922203
CGAGTGGAGTCCGCCGTGTCACTTTCGCTTTGGCAGCAGTGTC	0.832824	0.410293	0.649455	0.740461	0.496759	0.667518
TAATTACATCCACATAATTTGCTGCCCTGACGGCAACGGGTGC	0.335138	0.577095	0.484902	0.486666	0.418127	0.846901
ATCGCAAACACCTGATCGCTGTGATACGGGCGGAAAATCGCGA	0.47737	0.511689	0.680228	0.620362	0.34011	0.661034
GCTGATCGCAAACACCTGATCGCTGTGATACGGGCGGAAAATC	0.459637	0.593094	0.209209	0.494808	0.683264	0.922203
CTGATCGCAAACACCTGATCGCTGTGATACGGGCGGAAAATCG	0.540643	0.565268	0.359363	0.522654	0.701952	0.922203
CGTGCCAGCCGTAAGCTTCGAAACGCATTGCGGTGTCGTCGGT	0.438627	0.567021	0.440173	0.485151	0.69076	0.792336
ATGGCAATGGTCGAACCGTTGCGACGCGCCAGGTCAATTGCGC	0.572924	0.637911	0.89734	0.907078	0.403937	0.554949
GCGACATCAAGGGCGATGCCAAGATCCTTATGGGCAAGATCGA	0.678873	0.49744	0.327774	0.601158	0.281998	0.755454
CACGAGCCTCATTCTCTTGCTGGCGTTCGATGGCTTCTGCCAC	0.304702	0.75708	0.477009	0.60867	0.670137	0.629956
CGGTCATCAGAAACAGGCCGCAAAAGTCCGCGGCCAGTTCCAG	0.449503	0.582184	0.687932	0.677473	0.383957	0.922203
CATGCCATTCGTAGGCGTAGCGTGCCGTGCCGGTAGTTTTCAG	0.64507	0.648914	0.777382	0.825956	0.432638	0.620341
GTCGACGTCGATGTTTTTCGGCAGATGACGCGGCGCTTTCGGT	0.293793	0.639724	0.612124	0.514816	0.791426	0.998052
TGAGGAATGGCGTGATAGAGCGTCGAAGCGAGGAACAGCAGGA	0.453804	0.713926	0.649455	0.658156	0.403937	0.418418
ACGCGCAGCCGGACTTTGTTCATGATGTTTCGGCCAGACCAAC	0.432813	0.399517	0.329645	0.340988	0.69076	0.922203
TCGCGACCGTCCGTGGTGGGGTAGTAATTGCGGCGAATCGTCG	0.67488	0.50599	0.313889	0.539618	0.614301	0.998052
TGATCGTTAATATTCACTTCGCAGCGCATGTGGCCTTCGATGC	0.318243	0.675052	0.595513	0.590368	0.294227	0.755454
GTGGTGCAGCGCCATTTTCATTAGCGCGGAAGGCGTCGAGCAT	0.491742	0.387105	0.739297	0.597487	0.766651	0.814903
TCTTACGTGGACGGCTTTGCGCAAGTTCGAAGGCATAACGCAA	0.635667	0.688599	0.477009	0.737839	0.729625	0.629956
CGCTGCCGACGTTCTCGTCGTTGTTGTCAAAGGAACCCACGTT	0.55406	0.483556	0.43825	0.501469	0.709771	0.418418
CAGCGCGACGCCTGCCGCAATAATGATTAATGGCATAGTCTTT	0.758543	0.272707	0.106795	0.413437	0.791426	0.667518
GTTTAATACCTGCGAGATCCGCATCCTGGCCGGAGATTGCTAC	0.623256	0.619626	0.669506	0.776086	0.337173	0.743096
GGTTTGAACGCATTGATACGATTGACGATATGGCGAGCAGCCC	0.34393	0.451989	0.416983	0.301904	0.632326	0.846901
GGGTCATGGTGTTTCCTTCTTATGATATGCAGGTGATCCGACC	0.432813	0.261793	0.422195	0.255121	0.386659	0.578171
GTCAGAATACCCGCTTCCCAGGCGCTAAGCTGGCGATCTCCGG	0.673388	0.799474	0.419355	0.815096	0.257547	0.846901
CCTGTGCTGCCATGGGAGCGACCAGAACCAGGGAAAGTGCGAG	0.510349	0.687448	0.410748	0.677022	0.766651	0.556597
GATTCGAACAGATGTTACAGACTTCCTGTTCGGTGAAAGTGCG	0.318243	0.444125	0.424401	0.360429	0.452163	0.792336
AGTCCTGAATTGTTTTTAGCGTTGCGCCCCAGGCCAGTGCGCC	0.317685	0.68751	0.750452	0.689551	0.281998	0.72033
TGCTATCGGCGTAAGACTCACAATAGAAAAAGGCATTCTGCGC	0.397189	0.299174	0.326092	0.210433	0.762767	0.629956
GCGCACCGCGCTCAATTTTCCCTGGACGCGAGGTATCTGATGC	0.341305	0.536362	0.834689	0.596018	0.931422	0.371716
CAATCATTGCGGCACACAGCACGGCAGCAACGGCAGTTTGCGG	0.671022	0.756079	0.469552	0.835604	0.495544	0.846901
TTTGCACAGGATGAAATTCCTTAAGTAAAGAGGCACCACCAGA	0.253838	0.331526	0.250826	0.144574	0.519539	0.629956
ACAGCACATCAAAGAGATCGCTGATGGTATCGGTGTGAGCGTC	0.328923	0.551992	0.326798	0.403824	0.418127	0.792336
GCCCCGCGCGGCGCAGGCGCTTATCGTCCCAGGCAAATCCCAT	0.805537	0.488416	0.599941	0.828363	0.994627	0.629956
AGCAACACGATAGGCAAGAACCATGCAGCACGGGCGTAAACTC	0.455284	0.465216	0.59096	0.602303	0.631556	0.922203
AAGCTTCCGCTCCTGATGAGAGCAGTCCGTTGGAGTCCATATT	0.405828	0.540138	0.576746	0.613941	0.762767	0.558554
CCAGTTCAAATGGTTTACCGTCGCGGTCAAGGGCGCGAATTTT	0.34208	0.834244	0.43825	0.686109	0.320034	0.922203
TCCAGTTCAAATGGTTTACCGTCGCGGTCAAGGGCGCGAATTT	0.366812	0.756583	0.516903	0.678716	0.320034	0.72033
TCGATCACAGGTCAGCCCTCTTCACACCCACGGAGTAGCGGCG	0.636156	0.444125	0.495032	0.661671	0.561143	0.743096
GATTTATCGTGTATTGGCATAGGGTTATTCAGGTTGTTCGAGT	0.396167	0.417499	0.230611	0.311551	0.477402	0.439505
GCGGTATCTCGCGCCAGTACCGCCGCAGTCAGGGTCTGGTGCT	0.805537	0.721581	0.52354	0.901619	0.36069	0.52864
TCTGCTTCCAGTTCAAATGGTTTACCGTCGCGGTCAAGGGCGC	0.386703	0.387382	0.767075	0.45836	0.403465	0.772097
ACGCGGTCACGGGATGCTTCAGAAGCACGCAGGTAACCTTCAA	0.623074	0.377165	0.777382	0.676171	0.570483	0.371716
CAACTGTTTGTAGTAGCTGCCGTGTGGCGTCGGCATTGTCCAG	0.392832	0.685082	0.75646	0.738818	0.482619	0.846901
GGGCCGTGGCTGACCTGCCATTTGCCATCCTGGTGACTGACCA	0.52611	0.513397	0.494715	0.636043	0.719594	0.614977
ACCAGCAATGTACGGCCTTCGAATAGTTCAGGGCGTAGTTGAT	0.668164	0.32472	0.43825	0.486666	0.454146	0.922203
TAAATCGAACATTCCGGGTACAGCGTTTGCAGGGCACTAATTA	0.551444	0.595439	0.511748	0.651812	0.632326	0.72033
ATCCCAGGGTTAACTGTTCGCCGCGCAAACGGGCTACTGATTC	0.337879	0.890897	0.467769	0.694091	0.470952	0.72033
CCAGCTTAAGGTCTTTTGGAATGCTGATATCGGCTGCATCAAG	0.361863	0.49744	0.19369	0.314803	0.258789	0.814903
AGCGCCACAATGGAAAACTCTTTGATTAACGGGTATCCATTGT	0.374969	0.377165	0.285174	0.247624	0.474411	0.512889
TAAGCGTCGGGATCGCATCCTGCGCGTTACTGGCATACATCAG	0.608621	0.743548	0.40913	0.685888	0.709771	0.667518
CTATGCCGATGCCCCAGTTGATTTTGCCGTTGGTACAGTTGAT	0.70852	0.255666	0.75646	0.666153	0.56939	0.414054
GAAGGCCAGCGCGTAAAACGACCCGGCAGCCGGGCCAAAGAAT	0.526163	0.714731	0.743062	0.774784	0.69076	0.922203
AGCGACTGTAAAAAGTAGAACGCAGTCCACGGGCTAAATACCC	0.242586	0.621148	0.516903	0.477166	0.376855	0.72033
CTGATCACGCCGAGGTTGTTACGACCATCGTGGATCTGCTCGC	0.566125	0.488987	0.587738	0.57152	0.802061	0.421612
TGCGCCAGCCAGGCGTAATCCTCTTCACTCAGGGCAAAGTCGG	0.590348	0.35365	0.52354	0.498666	0.69076	0.72033
CCAGCAGCGCCACACGAGTCATTCCGGCCCCGGTAATTGCACG	0.604933	0.450765	0.750452	0.723802	0.826976	0.620341
CCACACGCAACTCAGCTTCTGTGTGAATATAGGTTTCAAACAA	0.537844	0.494787	0.0657803	0.366636	0.701952	0.439505
GTGGATATGCACTTCCAGGGTGTTGGTCGAGGGTTCATTGTCC	0.444353	0.562936	0.59186	0.636857	0.435598	0.576471
TGGAAGCACCTGCTTGCTGGTGCGTTCTGGCGGCACGCTGAAG	0.634806	0.685082	0.484902	0.73712	0.719594	0.846901
AGATTCAATTTGAAGGCGTTATGGATATTTCGGCGGCGTAATT	0.564882	0.354611	0.106795	0.35069	0.323854	0.998052
TAGCTCAAGCTGAAGCCAACGAAGGTCAGCAGGAACAAGGTGA	0.564882	0.514696	0.570036	0.637269	0.611535	0.418418
GAGCCTGAAGCAACTCAAACGGACCGTAATTGGCGAATTCCAT	0.454338	0.601977	0.249623	0.480228	0.41885	0.846901
TCGCCCTGCGGCTCGCTACGAATAATCGTCAGGCGCGAGACGC	0.722011	0.338396	0.59186	0.503895	0.775531	0.814903
GTTTGGTGTTGTCTGAAGTCGAATACCAGACGGTATCGCCAGG	0.43793	0.394439	0.484902	0.418192	0.470929	0.620341
GTGCGCGTTCGTCATCGGTTAAAGCCCGACTGGCAAGGATTTG	0.55661	0.403614	0.687932	0.577853	0.632326	0.667518
TGCTGCGCCATATACCGCGGTTCCCAGCGTCGGAATCCCTTCC	0.403592	0.649948	0.647539	0.731494	0.783151	0.661034
ACTGGCGATGGCGAATCCCCATAATCTCTCGGGTTTCGCTCCA	0.592421	0.333173	0.472715	0.458638	0.606397	0.576471
TACCGGAGGCAATTTCCGGTTGTGAAGCGGTGGTAGCGGCTGC	0.343237	0.499417	0.728631	0.589001	0.670137	0.414054
ATCAAATCCTCTTCTGCCGAGTAATACTTATGGATTTACTGAT	0.545988	0.388145	0.226387	0.339626	0.324145	0.421612
GAATTGCCAGCAGGGTGGGGCCGTTACGGCGGGGCATGATGAA	0.598763	0.7198	0.75646	0.870509	0.69076	0.837854
GGAATTGCCAGCAGGGTGGGGCCGTTACGGCGGGGCATGATGA	0.652941	0.791684	0.543647	0.870509	0.607185	0.847314
ATTCGAGCAAAGGCGTCATTGTGCAGCTCCTGGTTTGGCCTCA	0.691162	0.480434	0.649518	0.720641	0.484458	0.48056
ATCAAACTTACTTAGCGAGAGTTACTGTGGAGGGAGAGGCTTG	0.55661	0.346864	0.538547	0.456485	0.233574	0.507288
CGGTTGTTTAACGCAGGCGCTTTTACCGTGCGGCACGGCGACA	0.706459	0.455572	0.707175	0.751905	0.294227	0.846901
CAATAACGATAACGTCGTGGGCTTTCAGCTCGGCAATCAACTC	0.641364	0.534501	0.557505	0.694544	0.477402	0.846901
GTTTTGCCGAGCATGTAACCCAGAGTTGTCAGGATCAATACCC	0.465354	0.529841	0.43825	0.49106	0.762767	0.378983
GTTTGTCGCTACCGCGCTCCACCACATAATCGGTAAAGTGAAT	0.878281	0.569215	0.0657803	0.679581	0.649404	0.620341
AAACACCGCCAGACCAACGGCGTCCAGCACCGGCAACATCCAT	0.444353	0.799213	0.587909	0.787677	0.857018	0.846901
AACCGACAAACAGACTTGCGCCGATAACACCGGCAATAGACAA	0.430062	0.774043	0.456439	0.601164	0.34011	0.846901
ACCACAGTGTGTAATACCACAAGGCGATAGCGGTAATAAAAGA	0.280984	0.591007	0.327144	0.38934	0.42292	0.620341
GGAACAGAGAGGTTTCGATTCCTTCGCAATCGGCACACGGCAG	0.572913	0.361561	0.480297	0.503459	0.342086	0.846901
TGCCCAATGCGCGGAGCCAACGGTGACATGCGGGTCAAAAATT	0.79123	0.608064	0.427258	0.754022	0.495544	0.763994
TTGCTCGTGCAATTCCGCTTTTTTCTCGACGGGCGATTGAGTG	0.479708	0.315642	0.59186	0.442914	0.802061	0.922203
CACGCACTCGCCATAACCGGCCTTGTTTCATGGCCGGTGGACA	0.396167	0.690077	0.310187	0.554972	0.598288	0.755454
ATAAACGGCCCGGCGACGGAGAGGACATCGCGGTTATGGATGT	0.808341	0.501118	0.587738	0.779152	0.857018	0.679641
ATGCGATAAGGGCGATCGTTGAGTACATGCAGGCCATTACCGC	0.661132	0.368625	0.595513	0.594153	0.221182	0.72033
TTTGCAGACGCATAACCTGACGGTTAACTTCGGACATCACTGA	0.396167	0.553202	0.290211	0.374506	0.598288	0.772097
CTAAACGTTCATCGGACATTGCAACCACACAGGCATCGTGAAT	0.552882	0.462608	0.572949	0.579106	0.632326	0.629956
GGGCCACACGCTGCATTAAACATATCCACCGGGCTACGTGGCG	0.488481	0.204262	0.620591	0.343919	0.649354	0.72033
CGGTCGCATGTACGCGGAACTTTGAGGAGCAGGCTATGCAAAC	0.719681	0.34014	0.649518	0.622275	0.614418	0.591318
GAAATGTGTTCCAGGGGAAACTCCTTTTCTGGGTTTAGCTGAT	0.655753	0.38803	0.270411	0.502972	0.470929	0.576471
TGCGAACGCATCGACATATCCAGTGAAGCGAGGGCTTCATCGG	0.495063	0.462015	0.649455	0.527365	0.701657	0.72033
AAGCGTATTTAACAGAACCCGTAATCCAACCGGATCAATTTGC	0.37053	0.475092	0.542862	0.463475	0.110186	0.62899
GGAGCAGGAGTCATGTCATGAGTAAACTTTTGGATCGCTTTCG	0.44058	0.27595	0.290211	0.272367	0.462872	0.421612
CCTGACGCCCTTCATACTGAATATTGGTTTCGGCGCGCAATGC	0.318243	0.189982	0.421809	0.187786	0.857018	0.998052
GCCGGTAAAGTCAAAGTACGGTGCCCAGGTCGGACTTTCTGCC	0.37053	0.730519	0.503553	0.649206	0.258789	0.772097
ACCGGCAACGGCAACGCCGACAAAGCCTGGCGGATTTGTTGCT	0.75437	0.511236	0.590844	0.78125	0.65213	0.62899
CACCGGTACACAGACGCTCGGCCACACCGTTGGTACGCATAGC	0.687709	0.71777	0.5954	0.858159	0.410809	0.414054
AACTGTCGCCGGTCATCAGCATTGCATCAACGGATTGTTTTTT	0.498874	0.560272	0.273321	0.500409	0.762767	0.62899
GAAGTACAACCGGAATGCCTAACGACCACGCGGCCAGACCACC	0.555298	0.47392	0.707175	0.659363	0.470929	0.922203
CGTTTACCAAGGCTATCCAACAGAGTGAAATGGGCTTCAGGAC	0.485539	0.458472	0.310187	0.442557	0.423788	0.755454
TCAACTTCCCAAAGATCAACCGCCGCCTGGAGGTTTAGCCAAA	0.32433	0.760065	0.590844	0.72032	0.498377	0.439505
TAAAATAGTGCTTTCTCTTACTCTTCTGGCTGGACCATGAGAC	0.405429	0.273345	0.669506	0.379731	0.376855	0.592212
AGATCGGCGTTATGTACCGATATTAATTTTCGGTGCTCAGGCC	0.286404	0.2656	0.171948	0.0940323	0.780474	0.792336
TCATCGCCCTGATGCCCTTCCATAATCACCCGGCTCAACTGCT	0.623074	0.280835	0.516903	0.471517	0.65899	0.814903
TGCCTTTATCGCCCGCGTCATATTGCAGATTGGATTCGATATC	0.924265	0.268699	0.372143	0.649834	0.237932	0.421612
ATGAGCGAGAGATCTGAAAGATGATGTCGCCGGTTTGTGGCTG	0.401389	0.285321	0.758995	0.423892	0.580156	0.679641
GATGGGGCAGAACACGATCCCATTTCCAGTCGGAACGCCATTC	0.530631	0.396444	0.503553	0.508022	0.69076	0.661034
CGTCCAGCTCCAGCCATAACCCAGCGTTGTTGGCATCGGCACC	0.560625	0.598515	0.456439	0.6385	0.553194	0.667518
GCACGCTATAACCCATACTGGCAATTTGCGCGGCATACCCAGC	0.392803	0.512221	0.680354	0.579961	0.156898	0.846901
TCTTTTAATTGGTATTGCAGCAGTTCCGCACGGGCGGCGCGTT	0.396167	0.523625	0.759054	0.651524	0.110186	0.922203
TCGCCATCGGCAACCATCACGGAGGTGATATGGCGGGACTGCA	0.452195	0.64428	0.209209	0.50742	0.56939	0.846901
ACCGCGTGGTGGCTGCGGAGGTTCATCGTCAGGATGAGTGTCA	0.805537	0.465422	0.59186	0.726511	0.552292	0.378983
ACGCCTTCCTGCGGCACCAGTAATACATTCTGGCGGCTACCTT	0.823344	0.236941	0.419327	0.510352	0.36283	0.846901
GAGTCGTCGACCAGCAGGACGTTTTTATCGCGGAACTCGGCGC	0.631478	0.465964	0.416983	0.519357	0.610649	0.661034
TATTTTCAGGTCTGTCAGGGTAATGAAATAAGGTGTTGGGTTA	0.449473	0.422578	0.106795	0.298978	0.500296	0.578171
CAGGTTTATGGCTCATCAGGAGTGACCTCATGGGTGGATGGCG	0.533081	0.462114	0.484902	0.565381	0.261632	0.569209
TAGGATTATTACCGATGAACTCCATAAATGTGGAGACCGAGGT	0.568815	0.390717	0.313889	0.377931	0.110186	0.558554
TGTGGCCCCACCCAGCGTAATTGCACTTCGCGGGAGAAAAATC	0.758543	0.352207	0.584996	0.60917	0.607049	0.745185
TTGCCATAAAGCCCGACATTGCTGTAACACCGGCGATAGCCAG	0.762515	0.459256	0.456439	0.605725	0.110186	0.998052
TGCCAAACTAAGGACGATTGATGCCAATTCAGGTCTTACCGCC	0.565861	0.517869	0.291321	0.481064	0.233574	0.554949
TCGCGCATCACGCTAATTCGATCGGCAATCTGGCGAATTTCCG	0.484752	0.605096	0.419327	0.531938	0.421788	0.846901
TTCTTCCCCTCTGGCGGTCAACATCACCACTGGAATATCCCGG	0.758543	0.399517	0.535298	0.661705	0.570078	0.459843
CTACCCTACTGATAACAGGATAAAATCCGATGGCCAAAAATTA	0.318243	0.269019	0.558032	0.276793	0.338231	0.755454
AGAGTGTCGCCAGACTTAACGGTATAAAACTGGCTGGCAGTGG	0.430062	0.421274	0.344555	0.256913	0.78309	0.629956
ACTGCGCGGATCCCGACACAGGGATCGTGACGGCCTTTGGTGA	0.645065	0.463174	0.612124	0.695033	0.762767	0.922203
TGTCGCCAGACTTAACGGTATAAAACTGGCTGGCAGTGGCTGG	0.455737	0.172743	0.669506	0.346604	0.500296	0.667518
TAAAGCAATCCCTGCCACAACGATAATTAGTGGCATAACGTCC	0.654544	0.409102	0.214376	0.418088	0.432638	0.667518
TGGCTTTCCAGTCAATAGCCTGCGCTTTGCGGGCGAATAATAC	0.318243	0.838521	0.511748	0.62964	0.403465	0.922203
CTGGCTTTCCAGTCAATAGCCTGCGCTTTGCGGGCGAATAATA	0.34704	0.739436	0.437448	0.572744	0.41593	0.922203
GGCATTCTCCAGCTATGGGTTTGAAGTTAATGGCAAATTGACA	0.418749	0.415823	0.285174	0.339938	0.477402	0.667518
TCGCCCTGACGATAGCGCGCCAGTCCGGCAGGGGAGAGGGGCA	0.543988	0.687448	0.759054	0.86489	0.540161	0.643836
CGTGCCACGGTTACGCGCTTCTCTGTCCAGCGGCGTTGACGGA	0.64995	0.425203	0.484902	0.613725	0.729625	0.998052
GAAGCAGGGAAAGGGTCCCCAAAACTAATTCGGAAAACTCCCT	0.505694	0.481476	0.106795	0.412839	0.450006	0.661034
GATAAACCGTTTCGTAATCACGCGTCCAACTGGCTAAGTAAGT	0.394029	0.713183	0.542862	0.577728	0.614301	0.629956
CCTAACGTGCCAAGGGTGGCAACAATGGCAGGGATCTTTAGCC	0.522395	0.54844	0.588502	0.66277	0.802061	0.521086
AGTTAACTTTGGCTGAAGGCTCGTGGTTGCGGGTTGTCGCTTT	0.564882	0.687448	0.620979	0.751304	0.299424	0.576471
ACAGCCGCGCGGATGTCGCCCGTTTCGGCGAGGAAATTTTTAG	0.498874	0.649563	0.902763	0.834965	0.994627	0.418418
TCAGGTTGTATTGGTCGCGCATATAGAAGTAGGTGCGCGCAAT	0.588639	0.399448	0.40241	0.512134	0.275488	0.578171
AGAGGATCACCGCGATCCCGAGGATCAGCATGGTATGGCTGAA	0.710742	0.553276	0.59096	0.757905	0.418127	0.414054
TGATAAAGAGGAAAGCACAATGGAAGCATTAGGAATGATCGAA	0.493215	0.398612	0.480297	0.446453	0.38101	0.418418
TTGATGATGCTGTTGGTAATAAATTCGGTTGGGCCGACAATCA	0.484746	0.11517	0.600028	0.294794	0.593848	0.837854
CGGGATAAACGCACTGATGATCAGCGCCAGCGGCACCAGAATC	0.581966	0.49852	0.669506	0.669757	0.294227	0.846901
TCTGATGGTGCTTGCCGTAGTGATACTCGATGGTTTCCGCAGA	0.688182	0.231452	0.562305	0.506267	0.555644	0.48056
CAACAGTAAAAAGAAGCGGGTAATGCTCCCCGGTAGGAGTGAA	0.469526	0.422578	0.569855	0.608347	0.294227	0.620341
GTATCGAAAAGGCAAATCACGCGTTCGTTACGGGCAAACAGAT	0.491742	0.702477	0.466669	0.607917	0.336444	0.922203
ACTCGCTCTATCACCATTTCACGAGTTTCAAGGTTGAGCACCT	0.447155	0.515514	0.310187	0.448946	0.318651	0.439505
CAGCATGAAGGCATAGGCCACTTTGTTAACCGGACCGCCCATA	0.501499	0.477078	0.285174	0.442883	0.41885	0.772097
ACAGGTGTAGCAATCACACTCAGGATCGAGTGGGCCAGTATCG	0.445615	0.462114	0.562305	0.467422	0.376855	0.755454
GTGATTGTCAGGAGTCGACATGGCATCCTCCGGTTAAGTTTTT	0.622815	0.551429	0.462713	0.616467	0.441899	0.679641
TTCTACCAGTACCTGCAAGTCTTTGGCTAAAGGCCAGCTATTC	0.596189	0.390599	0.419355	0.515547	0.519539	0.72033
TGCCAGCAAAATGGAAGCGCCCTGATACTGCGGGAAGTTCAGC	0.412603	0.700585	0.36526	0.601936	0.527994	0.745185
TAATCCCGCGTTTGTACGGTTCCCACGGATTGGTCAGCCAGTC	0.355631	0.555598	0.551871	0.581703	0.931422	0.592212
TTCCACCAGATTAAATTCAGCCTGTACTACCGGAACAAAAATC	0.149104	0.593032	0.361591	0.282298	0.500296	0.661034
CTAACATGCCGGGTAAAAAGTCTTTTGTCTCGGTACGACGCTG	0.405787	0.317409	0.390421	0.313861	0.577354	0.620341
TTTGAAGGCAAACGGGAAGCCGACGGTACATGGATAATCAGCG	0.586593	0.740242	0.398169	0.736254	0.570338	0.421612
CTGCGGAATGTTCAGTACAGTACCGCCTTTCGGCAGGAAGGTA	0.322578	0.550599	0.388611	0.489017	0.432638	0.846901
GTGGTCATGGTTGTTATCCTCGTAAGGTCGCGGTTAACCCTTT	0.245251	0.47392	0.687932	0.43184	0.532008	0.679641
GCTGCCAGGTGCGCGAATTTTGCTGGTCGTCGGTCTGGATAGT	0.794799	0.461531	0.609205	0.705058	0.519539	0.772097
TCTGGGATCACGCCGACGAGTTTGATGCGCAGGATCTCCAGCA	0.808341	0.396974	0.830062	0.788484	0.398982	0.378983
CGAGATAACTGCGACGGAAAATTTTCGAATTGGGATTACTGAA	0.808341	0.182094	0.474103	0.46979	0.233574	0.548236
TGATAATCAGCAAGTTTTTCCAGCCATAGCAGGGCATTGTAGA	0.378536	0.585212	0.38594	0.451618	0.383957	0.72033
AGCAGGTTGGCGTAAAGATTGAGGTTTAGTGGGGTAATCGGTT	0.455737	0.390717	0.226387	0.295205	0.560096	0.663943
GAGACTGGACGCCTCCGGACACCAGCACAACGGCTCCCTGCTG	0.743756	0.543781	0.459813	0.775784	0.533313	0.814903
CCGCGCGCGTTAACAGCGTGCCATCAGACGGGGCTATCAACGT	0.462709	0.579608	0.579879	0.634961	0.861187	0.72033
CGAAATTCGTTCAGTGGCAGGCTGGGATTCTGGCTGTTAAAGT	0.52611	0.6417	0.398324	0.675868	0.51124	0.629956
CGGTGCCAAACATATTGGCGCGGTGAGAAACGGAGACGCCGCG	0.307855	0.85012	0.270411	0.576153	0.438849	0.743096
TATTGGCCAGAGATGCCAGAAGCACACCACAGGTGATAAGCGT	0.544326	0.509103	0.535298	0.625925	0.69076	0.578171
TCTGTGGTGGTAACGCTCACATCCGCAATGCGGATATCTACAA	0.517058	0.57953	0.440173	0.577571	0.640292	0.62899
GCAGTGGACGTGACCGCCAACAGAGGACAAAGGCCGAGCAACT	0.712221	0.458472	0.43825	0.659804	0.709771	0.72033
CGATCCGGGTTATGCAAAAAGTTAGCCTGCCGGGTGATGACAT	0.384502	0.277323	0.669506	0.428172	0.701822	0.763994
AAGATATGCAGCAAAGGCTTGCTGTCCCCACGGCACTTGCGAT	0.565178	0.523625	0.588371	0.723889	0.487562	0.846901
CGCTACGCTAACTTCGCCATCAGCGCCTGATGGACATTCTCCG	0.619751	0.606648	0.484902	0.75961	0.613601	0.592212
CAAATGCCGAGGCAATGCCCCAGAACAACGCGGCAGGAGAGAT	0.567801	0.536362	0.632065	0.691245	0.762767	0.846901
TAGTTTGCTTATTCAGCACGCGTGATACGGTGGATTTTGATAC	0.47219	0.713183	0.543647	0.649895	0.484458	0.421612
CATTTAGCCAGTTTTTCGCCAACTGACCCCAGGTGATGCGCCC	0.377853	0.591007	0.585103	0.608127	0.570338	0.578171
CTGACTCTGACAGCCCTGAATGCTATTTTGTGGACTTCTGTCT	0.631895	0.387105	0.348209	0.443536	0.382643	0.592212
GCATCATTCACCACCTCCACGTCCGATACGCGGATCAATCCAC	0.582979	0.702248	0.434981	0.687657	0.281998	0.62899
TCGCTGCGACTTCCCGCAGTTGCGTTTTGTCGGCAGAGAGCGG	0.697669	0.59553	0.329645	0.662904	0.78309	0.846901
AGAAGGCGTTTCAGTGGTGCGGGGATGTCCTGGCAATACGCTT	0.52611	0.732941	0.516903	0.747263	0.699141	0.667518
AATTGCAGCAAAGGCGAGGGGGAGGGTTTTAGGTCGTAAACTT	0.621168	0.658356	0.344555	0.718739	0.60972	0.554949
CGCAGGTTGCGCACATAGTCTTCTGCACCGAGGGCGATACCGA	0.465354	0.444125	0.707175	0.578274	0.640692	0.72033
TAATTCAGAAGCAGTTGCGCTTGCCATAAAAGGCAACGCAAAT	0.581616	0.73186	0.106795	0.623183	0.41885	0.629956
CCCGCGATAGCTTTTCCGCAAGAATCCATCAGGTCAGGGATTG	0.424042	0.428689	0.494715	0.446469	0.337529	0.554949
CCGTTGGGCGTGTTCCGATGTTTGCCACGCCGGGTAACGGCTT	0.588639	0.462608	0.777382	0.68083	0.857018	0.763994
GAAGCTCAATTTCATGGTAGACCTCTTCTGCGGTCTCCATCCT	0.437491	0.401914	0.405962	0.3995	0.281998	0.772097
GATCGGCGTGGAAGGAATGGCGACGATCAGCGGGTTAGTGCCT	0.418052	0.757566	0.372143	0.571153	0.802061	0.763994
GCCGCATAAAAAAGTACGCCCGCACACACCAGGTGACACAGCA	0.330385	0.815258	0.535298	0.728193	0.110186	0.578171
CTGATATCTTTGGCCTGAGGATCAACCGAGAGGCGAGAAGAAA	0.654544	0.376576	0.660359	0.657666	0.239787	0.814903
GCCGCCAACGTGCAGATAGCCTGTTGGGCTTGGCGCGAAGCGA	0.485024	0.52791	0.638714	0.653107	0.65213	0.846901
GGGCGTGGGCGTAATTGGTCAATCAGGCGCGGGGTCAGCGGAT	0.328017	0.399517	0.89734	0.529087	0.693445	0.663943
CCGCCAGTGGCGCGAATGCCCGGGTCAACAGGGCGGTGTGGCT	0.659996	0.791684	0.459813	0.810559	0.519539	0.922203
CGTCGGCGGCATCGAAAAAAGGATCGGGCACGGTTTCCCGTAC	0.403256	0.361561	0.672108	0.535116	0.925827	0.679641
TGTTTCAATACCAAAGTCATCGTTATAGCTCGGATCTTTATAA	0.449503	0.409102	0.370012	0.370827	0.261632	0.62899
GCTCCGGCCATAATGATTGGAGCATCACGATGGGCAATAAGTT	0.204483	0.516842	0.612124	0.425633	0.693445	0.755454
AGTACCGGCTTCAGGTAAGTCATCAGCACGCGGAACAGGTTGA	0.396134	0.393426	0.777382	0.52057	0.751762	0.661034
GGCTGGCGTTGGTGTAATGCTTAACGTATTCGGCGTTGATTTT	0.426086	0.419039	0.249623	0.321294	0.699141	0.998052
CTCTGGCGACAGGTAACTGTGCCAGCCGCAGGGCATTCTGCCC	0.401202	0.612508	0.759054	0.754377	0.78309	0.755454
CGGTTTTTGCTGTTGCATCACACGCACCTCTGGATTAGCCAGC	0.545279	0.660013	0.481474	0.659536	0.527994	0.421612
ATTTTGACAGGCGGGAGGTCAATTTGATCCCGGACGTATCACA	0.743756	0.32915	0.473631	0.573992	0.540161	0.772097
GGACCGGCGAGGTAGGAGCTGTCTGCGGAACGGAGGAAACCAA	0.458978	0.571991	0.582337	0.658883	0.762767	0.743096
CATCGGGAGACAGGTCATGTACGCGGCAAAAGGCACCCAGGCC	0.52611	0.664717	0.511748	0.65286	0.477402	0.629956
TTGCAGGGTATTGGGTTTGTTTGATTTTGGCGGGATCTCGCGC	0.46484	0.342745	0.425346	0.374575	0.455501	0.745185
CCAGCACAGTGCCGGAAACTTTAATGCCGATGGGGCTTTTAAT	0.697669	0.201687	0.739297	0.582354	0.42292	0.66738
CCAGTACCACTGTCTCGATGCGCATTTCCGTGGTGCGGTCAAA	0.569016	0.616544	0.582337	0.659094	0.552292	0.614977
ATCCCTGATAAACGCGATTTTCCAGGAACATGGGATGTATATC	0.695795	0.396038	0.43825	0.554274	0.21585	0.548236
CACTATCCAGCGTTTCGCCATCCATTAAAGCGGAAAGTTGTTC	0.625933	0.449305	0.250826	0.461919	0.500296	0.661034
AGTCCTTCTGCCGCCCAATCCAGAACGCGATGGATTTTGTCGA	0.786956	0.376576	0.818531	0.792287	0.41885	0.421612
GCGCCACCATTTGGCATGTAGCGTACTTCCGGGTCCTGACCCA	0.50541	0.495028	0.491891	0.541289	0.386659	0.679549
TTATGTCGTGAGGTATGCGCCACCTCCTTACGGGCGGCCTGCC	0.380628	0.71344	0.327774	0.62444	0.631556	0.922203
ATTTGGCGAGATAATACGATGATCAAACAAAGGACACTTAAAC	0.169093	0.367154	0.329645	0.201369	0.756277	0.554949
TACCAAATGGCAGCGTCTCTGCCCCTTGATTGGTGACAGAGAG	0.687709	0.656832	0.273321	0.679741	0.403937	0.614977
TCATGCCCAGCACTTTGGTATAAAAATCGATGGAGCGTTGCAA	0.458833	0.172743	0.443891	0.247061	0.609601	0.558554
CTTTGATTCCCCCTTCCCCACAGCACATAGCGGTTTGGGCAAC	0.565873	0.612508	0.348752	0.607969	0.380544	0.679641
CTTTGCAAAGGTCTTGAGGAAGTTTGTCGCGGGAGTCCAGTGA	0.43793	0.39443	0.758995	0.51421	0.451335	0.647906
GCATCCAGGGCTTTAGTATACACATCGCCAGGGTTGTTAATTT	0.306854	0.29269	0.759054	0.362403	0.609601	0.576471
ACAAGAAAGCACGACCCAGCAGTACGGTGTCGGCACCGAGCGC	0.659222	0.481294	0.535298	0.7242	0.492588	0.846901
TGCTGCAGCCCGCTTTTTTCAGCAGGTCGATGGTCGCGATAAC	0.548716	0.510508	0.59186	0.591674	0.69076	0.592212
CCCATCAACATAAGCGACAGTCGTACGAGAAGGGTCAGCGCTG	0.50254	0.488279	0.562305	0.553377	0.474411	0.52864
TATTATTGACCAGCAGAATACGTGACTCTTCGGTGGTGAAATA	0.560966	0.423473	0.369286	0.451396	0.452163	0.792336
TAAAGCGCAAGCGCACAGATTGGCTTTTGATGGTGATTTCCGG	0.775754	0.49744	0.310187	0.611235	0.701952	0.614977
GCAGCTGCCGCACCGGTTTCAGCGAGGTAGCGGTGTTGACGAT	0.67488	0.569281	0.452924	0.634855	0.783151	0.792336
GTTTCCACTACGCCACGATCAAAGACCAGGCGGCCACGGCGTG	0.822291	0.305981	0.590844	0.655579	0.376855	0.922203
ACTGCCATGCACGATCGAGGCAGTCATACAGGGTAAATTCAAT	0.609221	0.578517	0.229277	0.560803	0.614418	0.512889
GTTTGGTCATAAAAGACTCTGCTTCTTCGCGGGTGGCAAAAAA	0.361863	0.495938	0.660642	0.489996	0.418127	0.701268
GCATTTGCGAATTCCCGCCAATTGCACCAGCGGTGAAAGCGAA	0.551444	0.513397	0.503553	0.658697	0.683264	0.792336
TAATCAGATTGCTAACCAGCAATGCCACGACGGCGGAAATAAT	0.520044	0.560272	0.612124	0.651524	0.239787	0.998052
AAACGCCATTGCTGTTATTGGTGACGGTCACGGTATACGTTGC	0.462709	0.499417	0.516903	0.548578	0.403937	0.620341
AGGTGATGCGATTGGCGCGGCAGAAGAGTTCGGAGACGTGCAC	0.62198	0.631053	0.40241	0.708477	0.673051	0.743096
CTTGTTCCGTTTTCACCGACCACAGCACATCGGAATAGCTTTC	0.457287	0.543781	0.427258	0.611278	0.595055	0.661034
TTACCTTAGCGATATCACCCACGTTAAAGTAGGTATGCAGGGC	0.279978	0.616244	0.290211	0.366915	0.432667	0.371716
GTGAGATCGCCTCTTTCGCGCCCTTGAACGAGGTCATCAGCAT	0.405429	0.745904	0.61287	0.687376	0.652331	0.554949
ATGTGTCTGCAATAACCAGTATCTTACGCCAGGAAACACATCT	0.311108	0.252303	0.75646	0.359304	0.588132	0.418418
TCCTCGGATTAGAGTTGTGACCGTAGATACTGGGGCGATAACC	0.430062	0.511553	0.359363	0.408429	0.380544	0.66738
GCTAAGCATGCACAGAATCAGCAATCGTTTAGGGTGGCTCATT	0.454338	0.445557	0.522596	0.431942	0.614418	0.52864
AGCGCCAGTCCGGTAAACCAGGATAACTTCAGGATAGTGCCAT	0.470244	0.403662	0.40241	0.391986	0.540161	0.378983
ACCTAAAACCAGCGCCAGGATCGCACCAAGTGGAGCAAAACCG	0.764597	0.619626	0.512809	0.792219	0.4352	0.558554
TGACTGCCACCAGCCACCATAATCCGCCAACGGCAAAAAATAT	0.651402	0.323397	0.590493	0.630306	0.719594	0.846901
AACTCATTGATGACCTTTTCTTCGCGATCGCGGAAGCCTTCTT	0.444353	0.549052	0.568105	0.567425	0.281998	0.661034
CGCCGCCTTCGAAGATCCAACATTCTGTAACGGTGTTATCGAC	0.391854	0.399049	0.267012	0.290968	0.507506	0.792336
GAACGAAATAGTAATAAGAATAAATAGCGTCGGAATCGCTTCC	0.193905	0.181202	0.647539	0.142343	0.110186	0.661034
CAGGCAGCGGTAACACCCCTGCTCCCAGGGCGGCGTCAGTACC	0.426086	0.627624	0.590844	0.712021	0.751762	0.998052
GGGTGAATTTGCCGTTGACCGGGAAGGTGCGGGTAATATCGCC	0.707075	0.6116	0.697453	0.819671	0.177407	0.512889
ACCGTGTGGAGTGTTATAAAACGCGCCCAGTGGATGCGCCATA	0.332991	0.625121	0.590844	0.541296	0.533313	0.421612
ACACCTCATTCGAGCACGTGGTGGAGGTTCCGGTTGGTGTTGA	0.687709	0.569215	0.522277	0.722054	0.281998	0.679641
ATGCAGCCACGCCTGTGGACGTAAAATTAAAGGAATTTTGCTA	0.651402	0.425717	0.106795	0.407683	0.719594	0.418418
GTACGTGAAGACGCTTAAGCACTGGAATTAAGGCCGTGATTTC	0.517058	0.593032	0.106795	0.443481	0.41885	0.72033
TGCGGACCATATGCTGCACCTGGCTTTTTTCGGCACTGCCAAT	0.615541	0.600971	0.210472	0.578811	0.386659	0.846901
GTCGACGTAATGCTCCAGCGTCCACTGCTGCGGCAGCAGCGTA	0.581297	0.703954	0.59096	0.778382	0.481483	0.846901
CGCCTGAATAGCAGCATCGCCTTGTTTAAGTGGATTATCGTGC	0.615541	0.643831	0.250826	0.549353	0.237932	0.421612
TCATCAATAAAGCTGCTCGACTCCAGCTTGAGGGTTTTCATAT	0.60767	0.583615	0.592719	0.6906	0.110186	0.52864
TGCGGGCACCAACCAGCATTGGGCGATAGAGGGCCGGGAATAC	0.579246	0.634492	0.167053	0.585205	0.719594	0.837854
GACCAAGAAAAGCCCACAGCGTCATAGCGATGGAAGAACCTAC	0.652941	0.565268	0.629423	0.740958	0.278995	0.459843
CGTCAGCTGGGTGCTGAGGTCAGCAGTATTCGGCAGAACGGTA	0.581966	0.598167	0.249623	0.527525	0.69076	0.846901
AACGGACTTGGCTGCCAGTTGACGTAACGACGGATAAAGCCTG	0.707222	0.546519	0.49551	0.642307	0.437874	0.62899
TGGCAAAGCAGGCCAGATAGCCAATCACGCAGGCAATCCATAA	0.638471	0.400099	0.777382	0.659082	0.484458	0.629956
TATGTTTGTTCTCTTCGACCTGATGACCGAAGGCGGCGGAAAG	0.533839	0.462015	0.576746	0.571721	0.34011	0.814903
GCCGTCATATCTTTCGGTGAGGTGAACGGATGGTGCATTGCCG	0.552714	0.483759	0.576746	0.606889	0.224036	0.614977
CGCTGAGCGCGCTGTGCAACACTATACTGCTGGCATCGCGCTG	0.701494	0.290078	0.587909	0.518651	0.826976	0.667518
CAGCATCGCGGCATGCATCCCGACTGCGGCAGGCTCCACCAGC	0.637496	0.590928	0.89734	0.846508	0.844516	0.591318
AGTACAGGGCAACAAACAGGATTACGATGGTGGCAACCACAGT	0.401147	0.332374	0.494715	0.396131	0.65899	0.667518
AGCCGCATCAACGACATCACGCGTTAAATGCGGTGCAAAACGC	0.509692	0.702477	0.313889	0.521802	0.421788	0.792336
GCGTGTTCCATATAGGCCGCCGCACCTTTCAGGCCATACAGGC	0.374683	0.85012	0.416608	0.694824	0.403465	0.72033
TTACGGATTCCGTTTGAATTTGCTGAAGTCAGGCTGACGTTTC	0.518337	0.443472	0.40241	0.408697	0.410969	0.591318
CATCGGTAAGATTCGTTGAGTATGTTCACGAGGGCAAAGCTCA	0.418052	0.349412	0.612124	0.406724	0.389916	0.72033
TAGTGTAAGTATGCAGAGCCAGCGCATGAACGGTAGTAGAGAG	0.485024	0.838521	0.273321	0.710599	0.233574	0.620341
AATCATCCCGGCGATAGGGATCACCTGCATCGGGATAAATTCA	0.543988	0.518459	0.47256	0.594632	0.683372	0.745185
ACTCCGCCAGCAGTTCAGCGTTGCCGACGCCGGAGCGTTGCAG	0.454338	0.747919	0.758995	0.783941	0.69076	0.743096
TAATTTCAACCACCAGCGCCCGTTGTCCAAAGGCTTCATGGGT	0.651402	0.706763	0.391051	0.806004	0.452163	0.591318
GCGTCGATCACCACAATTTTGCGATGCATCCGGCGAAACACAT	0.452195	0.502017	0.575576	0.501469	0.398982	0.998052
AGTGCAGGGTAGGTACTTTTACCAAGTTGCTGGTCGGCACCCT	0.385283	0.315623	0.620979	0.388985	0.470952	0.592212
GATTTCGTCTAATTGACGTTTCCCCACTTCCGGAACTGTAAAT	0.364477	0.535218	0.40241	0.482722	0.598288	0.661034
GATACTTCACCGGCAAACAGGGCATTGCAAAGGCTACTCTTTC	0.641052	0.582604	0.505742	0.69766	0.452163	0.591318
AAGCGTTTCCACATAGGGTTGTCCTCGTCGGGGTAGTTATTAT	0.380628	0.478827	0.767075	0.580245	0.41593	0.512889
TTTTTCATCATACTCTCCACTGCGCCACTCAGGCTGCTGATTG	0.367148	0.74177	0.52354	0.659805	0.421788	0.591318
TGTTGAACAATATTAGCTTTACCATCCTCCTGGCGGATTAGCA	0.303851	0.295056	0.569855	0.319579	0.34011	0.846901
GTGCATTCTTCATCACGTCCGTTGACAAATTGGCAATATGATA	0.571701	0.539825	0.313889	0.503289	0.278995	0.667518
TAACAAACGCTGAGCCAAAGAACGCCAGGCAGGAGAACGCCAC	0.581297	0.561798	0.669506	0.727366	0.699141	0.520404
TCCTCAAACGCTTGTTCGGAGGATAAGTTATGGCATTACTCGA	0.443063	0.388133	0.226387	0.344319	0.539186	0.667518
TCAGCAGCAATTGCAACTGTGGTGTTAACCGGGTTAGTGATAA	0.530546	0.532378	0.361892	0.500601	0.484458	0.576471
TGGTATCCGGCGCAACAATCTGGCTGGCGTGGGCGTGATCAGC	0.65631	0.49552	0.75646	0.751338	0.683372	0.922203
AATTGTTCCAGCGTTTCACCATCGCGATCAAGGAGATCAACCC	0.624078	0.632454	0.386705	0.668527	0.403465	0.520404
CCCTGCCTGGCTGCCCGCCACAATCTGCGTCGGCTGAGTCAGG	0.758543	0.465216	0.680067	0.810581	0.609601	0.814903
CGGAATCACCACCCAGCGGGGTGTCTACCGAGGTAATGCGCTC	0.652941	0.617635	0.543647	0.808343	0.533313	0.371716
GTACCAGACGGCACCGGCCAGCAGATACATCGGCTGCTGATAC	0.777139	0.579832	0.229277	0.703683	0.598288	0.814903
CCAGCGGGCGCGAGGTGTAATCCATTTTGCCGGGCGTCATATC	0.637907	0.259706	0.511748	0.447362	0.857018	0.922203
TCATACTGGCGGCACTCGGCGTCGATATCCGGGGCGTTGCCGT	0.636156	0.744276	0.307557	0.713452	0.69076	0.837854
ATTGCTCATCGAAAGCAATGGCTGCTCGCATGGCGGTAGTAGA	0.493215	0.629614	0.66224	0.682473	0.398982	0.846901
TCTGCGTCATCAGGCCGAGCGTAATCGTACCGGCAACAATTGA	0.758543	0.453073	0.576941	0.644195	0.418127	0.846901
TTCTAATCGCGTTAAGCCAATATCTAATAGTGGACGATCAACC	0.451189	0.245797	0.214376	0.142869	0.652331	0.592212
ATTCCCTTCGTTGGTTGAGACAGGTTCCGGCGGCACAATTACC	0.473742	0.476102	0.662345	0.601677	0.603567	0.846901
TGTCAGCAAACTCATTCGTAATTTTTCATCCGGTTGAAAATTA	0.407987	0.215781	0.386705	0.22194	0.527994	0.679641
CCCGGGACGCCCATTGCTTCCATATATTGTTGGGTACCCGCGT	0.567801	0.259706	0.293132	0.304198	0.78309	0.569209
CCGCTAACACAGGCCATGCACAAGAAATAGCGGACAAACACAG	0.556842	0.529117	0.214376	0.476088	0.470929	0.772097
TTGGCAGCTGAGCCACTGGTCGGCAAATCGCGGATGTGACCGA	0.572342	0.71777	0.474103	0.720853	0.575204	0.62899
CATCGCGCTGAGCAATTTTATCGGCAACGCTGGCGGGAATAAT	0.406282	0.510951	0.677629	0.548404	0.775531	0.846901
GCGCCTTTTTCGGTTTCCAGGCAGAACGCGTGGTTGGTGTTGA	0.572913	0.579832	0.834689	0.763444	0.217154	0.48056
GAATTCTGCTTCTCTGGCAATTAATGCCTGTGGCCAGGTATCA	0.487481	0.196944	0.669506	0.466518	0.575204	0.755454
AATGGCGTTCTGGGCGTTAATATCTGCCACTGGCAACTGCATA	0.733166	0.119804	0.697453	0.5419	0.632326	0.667518
TCCCGAGGTTAATTTTGCCGGGACGTTCATCGGCACGAAACAG	0.290156	0.759167	0.273321	0.564458	0.383514	0.846901
GGATGATGATTTCAATGACTTTAAGGAATAAGGATGCGGGTAT	0.366561	0.277323	0.230611	0.175622	0.242802	0.378983
TTTTATGCAGATATTGCTGGTGGTCATCTTCGGCATAATAAAA	0.352938	0.569215	0.232409	0.416392	0.60972	0.846901
ATGCGCCTTCGATATCGTCGATAGCAACGTGGGAACCGGAGAT	0.40823	0.491938	0.513953	0.45729	0.507506	0.556597
ACCACATCTTCCAGTTGATATTGTTCGATGAGGGTGCGCAGGC	0.5279	0.204262	0.587738	0.349671	0.239787	0.52864
ATAAATCAGCGAGACGCTTAAGAACCGCGATGGGCTGATCGTC	0.673111	0.284437	0.818531	0.627088	0.588132	0.755454
GCTTCTTGCAGGCTTTCACCGCAAACCACTGGGCCATGATTTG	0.549633	0.602277	0.503553	0.664742	0.521797	0.837854
GTCATGGGGACCGGAATGCCGTTGGCGTCACGGGGGCCTAATA	0.551444	0.706763	0.612124	0.810559	0.583953	0.847314
TCGCTAAAACTCTGCACACCAATAGAGATGCGGTTCACACCAG	0.581966	0.347846	0.372143	0.436654	0.355493	0.679641
CAGAGGGTGAACGTTGAGCCTTTTCCCTCCTGGCTTGCGACCT	0.530631	0.496692	0.569855	0.613339	0.533313	0.629956
CATCCACCGTCATGGGGACCGGAATGCCGTTGGCGTCACGGGG	0.584714	0.521216	0.75646	0.770863	0.614301	0.846901
TAAGCCCGTCACCGTCATAAAGCTGGTAATCGGCATCTTTAGG	0.603846	0.399517	0.249623	0.420648	0.709771	0.846901
AAAGAAGAAGTGTTCAGAATCACGCATTACCGGCGTAGCGCCA	0.454338	0.564337	0.249623	0.413878	0.38101	0.998052
GCCGTAGTGCGTCCGGTGTCATCTTCGCCAGGGCCGAGCATAT	0.659222	0.378091	0.759054	0.690744	0.606573	0.837854
GCAGCCACGCTCAACTGCAATGCGTTACGGCGGAAGTTAATGG	0.454338	0.578327	0.543647	0.594432	0.802061	0.661034
GGCCACAGGACGCATAATAAACAGGCGCGACGGGCCGCCTGTG	0.507834	0.367321	0.818531	0.593506	0.500296	0.922203
CGAAAACGATACACGTTCTCGCAGCGATACAGGTGCCGTTTTA	0.54505	0.712697	0.359363	0.639465	0.477402	0.578171
TGACCGACTTCATGGGCGATAACGTACCCCTGGGCAAAATCGC	0.638623	0.407561	0.585103	0.628283	0.415185	0.755454
GCGGAGTTTCGTGATACAGCGCCAGACAAATGGCGTCCAGCAG	0.399733	0.739436	0.329645	0.561755	0.461455	0.846901
TGAAGCTCAACACCGGTGCGTTCAGTACGATGGCGCTCCAGGC	0.67488	0.621148	0.436313	0.701826	0.41885	0.846901
TACTCAAGTGTTGCCACTTCGTCCGCCGTCAGGTTTTTTGTTA	0.601927	0.633811	0.687932	0.79921	0.437874	0.439505
CACGCCCATTGAGCTGGTCTGAATCAATACCGGTTTACCGGCC	0.616057	0.364603	0.249623	0.394742	0.403937	0.679641
TCACCCCAGACGCCGAATTGTTCGCACACCTGGTGGTCCTCAT	0.747823	0.580822	0.535298	0.717048	0.500296	0.614977
TAGTAAATATTCAGCAACTGCACGGGGTCATGGTGCTCGCCGC	0.506706	0.700797	0.516903	0.752076	0.0678686	0.614977
TAATCCGGGCGATCTTTAAACACCAGTGCGTGGTTATGACGCC	0.32433	0.446181	0.777382	0.447364	0.857018	0.48056
CGCTCATCTGCACAATGACGTGACTTCCTCCGGTAAACGCAGG	0.461386	0.546712	0.462713	0.494951	0.383957	0.620341
CTGGCTGCCATCTTCGCGCAGGACGTAAGCAGGTTGCTGGTTA	0.605973	0.687448	0.419355	0.715911	0.607185	0.439505
AGCGAAACCGTGTCGAAGTCGAGCAGCGTCAGGTTACCGACAC	0.516178	0.629086	0.758995	0.704997	0.619076	0.439505
CTTCGTTCACCAGGTTCGCCAGGTCAGCACCGGAGAAACCAGG	0.512121	0.645256	0.587909	0.730559	0.452163	0.743096
AGCTGTTTTTGCAGTAAATCGCGATGACGTTGGTGAAATCCTA	0.462709	0.587541	0.609205	0.582839	0.217154	0.614977
GCTCAGTTTTCAGCCCGGCGATATCCTTGCCGGTTACGACATC	0.758543	0.476907	0.592719	0.730559	0.355493	0.679641
CTGCTTGAGGAACGGTTCCAGTTTAGCCAGCGGCAGCGCGGAT	0.527018	0.367321	0.669506	0.544016	0.500296	0.846901
GCTTCGAGAACCACACCGTCTTGTTCCATCTGGTCGAGACGGG	0.619291	0.410293	0.494715	0.571069	0.39605	0.592212
TGACCGCCATTTTCTGCGCTTCACGCATACAGGCCAGTTCGTA	0.493215	0.621148	0.380623	0.597816	0.577354	0.72033
AACGCCGCAAGGGAATCGAAGGCTCCGCGTCGGGCTTCACGTC	0.480494	0.545005	0.834689	0.773851	0.701952	0.922203
ACGCCGCAAGGGAATCGAAGGCTCCGCGTCGGGCTTCACGTCG	0.539914	0.565143	0.758995	0.729378	0.611535	0.72033
CACCAGGGTTGAACATCACGCGGGTCACGGGGGAATCACTGCG	0.429756	0.785902	0.707175	0.745438	0.517872	0.556597
TTTCTTCATTTATGCCGAGACGAAACATAGCGGACGCTTTGTC	0.578277	0.449389	0.348752	0.448031	0.281998	0.772097
CGGTTTGCATGCGCTCAACCAGCTGATTAAAGGCGCTACAGCC	0.742429	0.593032	0.106795	0.573324	0.487562	0.814903
ACTCGGACCGATAATTGCCACCACTTCGCCAGGCTTTACCTCA	0.219366	0.563819	0.739297	0.570392	0.709771	0.591318
CAAAACTTTTAAACTTACTGGAATCTTCGAGGGTAATATTTCC	0.242586	0.431729	0.477009	0.33592	0.320982	0.512889
GTTTGCGGATGGTCTGCGCCAGCTCATCCATGGATGGCTGTTC	0.636156	0.672041	0.354702	0.771216	0.56939	0.421612
AGGCGAGGGCGAGCAGAAGCGCGGCACAGCAGGTTGAGAGTTT	0.544938	0.891982	0.587909	0.852664	0.65899	0.439505
GGCCTTCTTCAGTCATCTCTACTATCAGATTGGCCTGACGGCT	0.416084	0.207281	0.372143	0.241853	0.39605	0.755454
GGCGGTTGCGCACTCCAGTACAGACGATACTGGAATGCAAACT	0.52611	0.435653	0.359363	0.437556	0.701952	0.459843
AATAGCGGCGACGATTTGCCAGACGCGTTGGGGAAATGAATCT	0.418052	0.687448	0.632065	0.684501	0.931422	0.556597
GGAATAGCGGCGACGATTTGCCAGACGCGTTGGGGAAATGAAT	0.609221	0.535079	0.834689	0.745803	0.751762	0.66738
TCTTGTGGCGTCATCCGCAACAATTGACCATGGTGTTTCATCT	0.554619	0.344246	0.516903	0.542685	0.783151	0.614977
TCCTAAAGCCAGCGCCCGTTTGCGAGACGGCGGAAAGGGCCGC	0.815407	0.580822	0.687932	0.888924	0.57428	0.661034
CATCTCCCATCGCCCAAATATTGTCTGCGGTGGTATGTAATCG	0.71306	0.26689	0.759054	0.610196	0.487035	0.414054
CGGCGTAGCACAAACCACAGTTGATGCAACCGGAGAACTGGTG	0.473742	0.393154	0.620979	0.480826	0.421328	0.743096
CGATCATCGCACTTAGCGCGCCTTTGGCGTTGGCGCGTTCCCA	0.438627	0.676441	0.75646	0.79915	0.652331	0.846901
GTCATCCCCAGGTTGTTCAATGAAAGCTGGAGGCTGTTTTTAT	0.471841	0.33084	0.669506	0.459001	0.607049	0.591318
TAACGCTGAATTAGCGTCGCGCGCTGTAGAGGGGGAGAAAATT	0.517058	0.924168	0.342877	0.765603	0.41885	0.7556
GTAACGCTGAATTAGCGTCGCGCGCTGTAGAGGGGGAGAAAAT	0.484752	0.926986	0.36526	0.732689	0.588132	0.629691
ACGCGTGCCGAGAAAGCAGAGAACAGGATAAGGAAGCTGTACC	0.469526	0.390779	0.307557	0.383728	0.783151	0.418418
CCATAATTTATTCTCGACCTCTTTTTTCCCAGGCCAGCCGCTT	0.477687	0.374315	0.483042	0.450769	0.110186	0.72033
GCGCGGCGCGCATCGCCTGGGTATTACCGATGGTTACGCTGTC	0.676007	0.366203	0.576746	0.583969	0.994627	0.48056
GTGAAATTTCTTTCGCGCCCATCATATTTTTGGTGGACGGATT	0.678008	0.449305	0.171948	0.490349	0.30057	0.614977
CATCACCGAAAGCATTGAAACGGCTGTTTACGGCGAGGAAACC	0.488481	0.582542	0.285174	0.482926	0.600824	0.998052
CATCAATGCGTAAGCCTACTTTGGTCATGATGGTTTATCCGTA	0.429748	0.424357	0.40881	0.393236	0.673051	0.48056
CTTCCCATTTCAGCCCACTCTCCCCTGTGTGGGCTTTTTTCAT	0.654544	0.566578	0.447456	0.722566	0.323854	0.72033
TATCGCGCACTGACCCTCCGCCAATTGCGGTGGCGGTCGCAAT	0.520264	0.634492	0.759054	0.789772	0.802061	0.846901
TATCGGTCACGCCGTAGGGATAAACCGCGCCGGACGATCCCTG	0.64507	0.340854	0.964023	0.740581	0.570483	0.772097
GATACTGATGCTGGAATATACACATGCGAATGGCATTACGATA	0.412603	0.29269	0.660642	0.383947	0.421788	0.667518
AATGATGCAGGAGAAAAAAACGCTTTCGAGAGGAGAGAATCCC	0.347216	0.512659	0.562305	0.411839	0.60972	0.520404
GCTTATATAGAAGTTCAGCAAACGTGACAAAGGTAAATAGATC	0.37053	0.59342	0.43825	0.490072	0.156898	0.371716
GCCTGGTGACCAATGATCGCCTGATAATCCTGGAAGTCCGTAA	0.34393	0.614715	0.368835	0.411914	0.570483	0.459843
AGCGAGAAAAAACGACCACGCTGCTGTGGACGGATTAATTTCA	0.586979	0.693446	0.516903	0.764415	0.336444	0.62899
TGCCAGTGCTAACCAATATTCGCTGACTTCAGGCAATTGTTCT	0.366812	0.546329	0.40241	0.400695	0.606573	0.629956
AATGCCGCGCATGTCGCGGCATTGTTTTCATGGAAGACGAAAC	0.622403	0.531092	0.310187	0.589136	0.994627	0.459843
CGCGCGCCGTTAAATTCCATATCGCCCCACTGGGCAATCGGGC	0.22625	0.490871	0.620591	0.448726	0.780474	0.755454
CTTCCACCATCCCCTGCGCGTCGCGGCTCATGGTCTGAGCAAA	0.70852	0.87068	0.570036	1.02554	0.386659	0.592212
AGATAATCCACCAGTTGCTGCACGCTTTGCGGGTCGTGGCTGT	0.5279	0.74177	0.511748	0.731978	0.365962	0.679549
AACAGTAACTCTGCTGCTCTTGTCATCTTTTGGTGGAATACCT	0.682435	0.412798	0.270411	0.47715	0.233574	0.614977
TCTGTTGACACGCGACCGGGTACGATTTTGAGGATTTCAGCAC	0.808341	0.561413	0.348209	0.681114	0.441899	0.378983
GCAATGATTTCTTCGGCTTCCGGCGTTTTATGGAAGTCATGGT	0.673388	0.747611	0.146583	0.653143	0.30057	0.459843
GTAATCATATTGATGTTTGGTCGGTTCTTGCGGTTTCGGTTCG	0.373249	0.624514	0.405962	0.484956	0.224036	0.679641
CCTGCAAACGTTCGCGCACAACCCGTCGTTGGGTATTCGGATC	0.794799	0.616244	0.49551	0.806006	0.539186	0.512889
TATATCCATGCTCACGCTGTCACCTCGGTTCGGCTGATGGCAT	0.687709	0.497599	0.600028	0.688901	0.532008	0.814903
ATTACCGCATCCAACGAGAAGACGGCGTCAAGGATGACAATCT	0.588639	0.563196	0.612124	0.70157	0.673051	0.378983
AGTGGTGCCAAGTTGTGGAAGTTTGCTTTGTGGAATCAGAGGG	0.468762	0.396593	0.437448	0.439911	0.607185	0.459843
TAAAGGTTGACCACTCAATATTCAACCCGCTGGTCATCAAGAT	0.52611	0.189982	0.830649	0.505706	0.452163	0.592212
AACATCAGTTGCAGACGTCCGCCGCCGACCTGGTGCCAGAGCA	0.687709	0.857031	0.687932	0.967647	0.437874	0.614977
TTCAGATCGAAATCTTTTTACCGCCGCGATGGGTTGTTGAGGT	0.25115	0.609619	0.632259	0.56295	0.457983	0.576471
TGGGAAGGACAGCCCAAACACCACGATAACGGGAAACAGACTC	0.57841	0.628457	0.249623	0.556395	0.496759	0.556597
AGAAATCCTGACTCGGTTCATAGGCGGTGTTGGTCATCAACAC	0.580596	0.455682	0.535298	0.646165	0.500296	0.592212
TGCTGAAAACGGGCAATTTCCGACCAGTTGGGGAAGAAGATGA	0.564605	0.588925	0.424401	0.600586	0.355493	0.556597
CAACAATAGCCAGGCGAGTAAATTCAAAGAGGGTCTTTTTAGT	0.692639	0.275479	0.270411	0.398708	0.398192	0.679549
GTAAACAGCAGGAAGGCACCGAAGATATACAGGATCCAGTCGA	0.620378	0.519314	0.188271	0.457258	0.60972	0.378983
CATAAGCGGCTTTCTCACCCAAAAACTCACGGGCATAAGAAAC	0.355332	0.415125	0.52354	0.40641	0.925827	0.755454
CGATCTCATCCATTAACACCAGACTGTATTCGGTGGCGTTATG	0.328017	0.476102	0.249623	0.290968	0.398982	0.792336
TTACCGGTACCTTTGTTAGCCGCTTCATCCAGGATCACATCAA	0.378536	0.682011	0.494715	0.51687	0.499245	0.378983
ACGTCACGACGCCATCCTTCAACGTCAAATCGGTGGTAAAGCG	0.623074	0.483556	0.313889	0.498721	0.628545	0.792336
ATGCAGGCGTTCATAACCAAGTGTGGATAATGGTCCGTGACCC	0.318243	0.491125	0.230611	0.320298	0.780474	0.592212
TCATCGTACGCAAGTGACCAACGCTGTCGATGGTGTCTTTGAT	0.454338	0.643831	0.59186	0.639761	0.595257	0.614977
CTGCGATTGCGTTCCTAAAGTTTGAATTCCTGGCACCTGTACA	0.386343	0.34014	0.368835	0.275795	0.495544	0.667518
TTGATCAGGAAGGCATCAGAAAGCCCCAGACGGTGATTCGCTC	0.544326	0.494821	0.484902	0.639623	0.500296	0.792336
CATCGGCCGGATTATTCATGTCACTCATTTGGGCTGTTCCTCG	0.201882	0.407325	0.313889	0.202297	0.857018	0.72033
GCGTACTTTTTCCAGACTGCCCGTGAGCGTGGGTTTGATAACT	0.509692	0.731574	0.647539	0.806002	0.320982	0.576471
AGGCATAAATGTTACTGCCATTAACCTGACTGGCACGGGTTAC	0.413191	0.35568	0.52354	0.411172	0.110186	0.667518
AGCTGCCGCTAAGTGGTTCTTCCCGGTACCAGGTTTTCCGCTG	0.459637	0.570589	0.483884	0.580986	0.751762	0.439505
GCCGAGCGCAATCACGCCATAACGCAGATTCGGCTGGAAGCCC	0.622403	0.520099	0.232409	0.542896	0.856414	0.814903
TTACGCCTTTGCCGAAACAGAAGTTGAAATCGGCATACCGGGC	0.625658	0.390599	0.291321	0.437721	0.400948	0.846901
AGCATCATGTCGCGACCTTCATCCGCTTCCAGGGTGTAATCCT	0.808341	0.504185	0.491891	0.738462	0.440822	0.52864
GTTTTTTCGCCTGTTCACCCTTGATTGTCATGGCAGGATTATT	0.454338	0.446649	0.428302	0.459886	0.681615	0.667518
GCGGCGCTGCCGGGTTGCATTTGCTCCACCAGGGCCTGACGGC	0.65745	0.443472	0.620591	0.691245	0.766651	0.72033
CGGCGCTGCCGGGTTGCATTTGCTCCACCAGGGCCTGACGGCG	0.655993	0.428689	0.538547	0.653216	0.69076	0.837854
TTTATCCATCAACGCCTTGCAATTCAGGAGAGGTATGACAATG	0.635667	0.449468	0.44863	0.578537	0.51042	0.371716
AATCATTCATCAGCAGCTGAACATCTGGCGCGGCTTTCGCATC	0.682435	0.399517	0.759054	0.676728	0.281998	0.814903
CAACGGTAGGTGAGGTTACGCTGGGACGCAGGGCGACAAGAAA	0.444353	0.71344	0.680067	0.736122	0.467303	0.922203
GCGGTTTTCAACTCGCTGGTCACGTAGGCCGGGAGCAAAATGC	0.615018	0.614432	0.638714	0.750725	0.320034	0.647906
GCGTTAAACGATAGTTGACGCCCAATTGCCAGGACTGCATTCC	0.309468	0.673435	0.590493	0.570392	0.539186	0.554949
AACGCTCCTCAAGCATTTCATTGGCGGGGAGGGTGGCGAGCAG	0.406282	0.517869	0.565986	0.623035	0.477402	0.701268
CCGCCTGTACTGGTAGACTCAGCATAAACAGGGGCAGTAAACG	0.396134	0.492786	0.329645	0.395894	0.410809	0.837854
CATCAAGAAACGGTAAAACACGATTGTCGGAGGTTCCATCACC	0.470244	0.465422	0.687932	0.531605	0.278995	0.439505
CCAGCGGCCAGCCGAGTACGCGACCAAACCAGGCGTAGATATC	0.691162	0.756583	0.421809	0.745548	0.693445	0.814903
ATCAGCAAACAGATAATCCGGGCGCGGGAACGGCGCTGCGTTT	0.175953	0.909604	0.483042	0.733166	0.482619	0.998052
TGAGATTGGCTTTGTCGGGACTGCTGTCGATGGCACGAAATTC	0.518337	0.578517	0.59186	0.66421	0.609239	0.667518
AGAATAACTTCATAAAATGGGAGTATTTTTCGGTGACGAGATA	0.243481	0.438451	0.210472	0.164338	0.299424	0.792336
CCGCAAATCATCACGCTGGGCGTTAAGTGCGGGGTTATCTGCC	0.63752	0.609619	0.587909	0.730931	0.281998	0.663943
GGATAAAGCTGTGAATCGAGCGACAGATTCAGGCGCAGCAAGT	0.429756	0.629086	0.398324	0.505708	0.44607	0.814903
CATCACCTAAATCAACTTCAATTGTCTCTCCGGCATTGACGGA	0.34704	0.342745	0.472715	0.30256	0.33818	0.846901
GTATAAAGACTACGTAGTGCAACTTCGCCAAGGAAATCAAAAG	0.420804	0.477794	0.759054	0.598062	0.415185	0.418418
AGCGTAATGACAATTAGCTTACCGCTACCGAGGCGTTTTTCCA	0.305339	0.583255	0.543647	0.493501	0.281998	0.814903
TGGTTAAGGACGAAGGTTTCTGACGACAGCGGGAATTTCAGTA	0.566125	0.515514	0.587909	0.587125	0.36283	0.556597
CCGTACTATCACGCTTATCAAGCTGTTGCATGGCATAATCGTC	0.517058	0.510508	0.505742	0.557492	0.337529	0.667518
GTGCCAGCCCGGAGAGACAGATGAGCACGACGGTAATAATGAG	0.470766	0.427705	0.612124	0.571132	0.65899	0.620341
GCCGCGCCGCCGCCTTTGATCATTTGCATGTGGCCGTTGATTT	0.619291	0.295983	0.595513	0.491478	0.925827	0.755454
CAGCGTAATCATACTCACCCCTTTTCCGACAGGCAGCCACAGG	0.298434	0.463762	0.687932	0.503016	0.237932	0.629956
CTGACAAGCCTCGCGTACCCGATTATCCATCGGTGGATGGAGC	0.652926	0.461717	0.354702	0.564916	0.57428	0.792336
GCGCGATCAGTTGCCTGCCACCACTGTTCCGGGTCTTGTTCCG	0.580954	0.563819	0.522277	0.712139	0.383957	0.679549
ATAGAACAGGCGAGAAAACCGGAAAAACGGTGGTCAATTTCTA	0.481358	0.539327	0.600028	0.546192	0.519539	0.592212
CGCATCGTAAGATTCGATTTCGCGCAGAGCCGGAGTATAAATG	0.467985	0.721258	0.536172	0.628444	0.481483	0.743096
CCGGTACGCTTCTCAGCGAGAAAATAGGCGCGGCTGTTAGCAT	0.544938	0.293461	0.728631	0.536688	0.668096	0.814903
ATTGCAAACAACACAACAAGGAGCCACGCATGGAAATGCTCGA	0.490567	0.565143	0.680067	0.701049	0.34011	0.459843
GGAAGCCATAATTCGCACCATTCGGCAGTTTGGTATCGGCGTT	0.550486	0.566879	0.424401	0.6385	0.34114	0.414054
AATACTTCAGAGTAAGTTCCAGTTCAGGCTTGGTGTCGCCTTC	0.311209	0.465422	0.516053	0.472429	0.41885	0.614977
TGGAAGTCATAATGTCGAGGTTGCCCGCATAGGCAGGCAGATA	0.49806	0.598515	0.652341	0.698469	0.418127	0.629956
CACCATAGTTATCGGTGTGTCCATCCATACGGGCATGTGTTAG	0.568815	0.468029	0.380623	0.50952	0.233574	0.755454
GTCGCGCAATAAGGTAATATGTGGATGAAACGGACGATTGCTT	0.315242	0.369308	0.310187	0.247547	0.495544	0.772097
GAGGAGTCCTGACAGTATGGAATCTAATAATGGGGAAGCCAAA	0.40685	0.376576	0.106795	0.169656	0.496759	0.66738
AGCCACGAACGGGCCAAGTTTGCGGTACTCCGGCTGAGAATGC	0.659417	0.639906	0.342877	0.661078	0.632326	0.814903
ATAACGCTTTGATACATGAGTTCAATTTTCCGGCCTTCTTCCG	0.294944	0.396974	0.326092	0.205095	0.492588	0.922203
CTTCAACGCAGCGTTGCCACTTCTTGCCAGAGGCGTAAATCTG	0.75437	0.390599	0.669506	0.701762	0.701657	0.814903
CCGCCACACCCGCCGGGCCATAGCGCAGTGCGGTAAGAAGTAC	0.880985	0.56822	0.543877	0.904632	0.552292	0.620341
TATTTTTTTTGCCTGAAATGAACCAATACCTGGCGAAACGTTA	0.564882	0.413076	0.326798	0.430189	0.217154	0.846901
AGCCGATAGTAATCTGCCAGCCACTGTTCGCGGAATATTCCCA	0.47219	0.593032	0.61287	0.639129	0.193436	0.661034
AATTTGTTGCCTGCTGGCTCAACAAAAACACGGCGTTCCCATG	0.631478	0.411853	0.329645	0.523009	0.640692	0.998052
TTTCCTTACGATAACGTGCGATAAACGGCACGGTATTCCCTTC	0.386343	0.443676	0.759054	0.555777	0.481483	0.620341
GAAAATCTGCGGATTAGCGATCACATCGACAGGAAGCGTCAGC	0.35721	0.518053	0.59186	0.487442	0.588132	0.418418
CTCGGCAAAGCCACCGCGATTCATAATCGTCGGCACCGCACCT	0.777139	0.253183	0.462713	0.561026	0.451335	0.846901
TAAAAACATGCTGGCCTATCTGGTCACGCACGGTTTGCATGAC	0.631895	0.446951	0.680067	0.670673	0.440822	0.679641
TTCATATACCCACGCTCGGCGATCAGCATGAGGAGTTGGTCGT	0.687709	0.619626	0.595513	0.761563	0.337173	0.520404
CACGGGCACAGTGGTGTTTCGTTCAATAATCGGCGAGAAAATG	0.562158	0.470264	0.0657803	0.348176	0.640317	0.998052
GCAGCTATCACACTTAGTCCACACCCCTTCAGGAATGCTCGCC	0.391281	0.569215	0.491891	0.524175	0.21585	0.418418
GAAAATCATCCCCAGCACAATGTTCACCAGCGGGTTAATAAAG	0.654544	0.399049	0.503553	0.588049	0.398982	0.763994
AAGTAGAGCGTGTTGCGAAAACCCCCATTCTGGCGTTACCGCC	0.65631	0.483579	0.419327	0.584109	0.756277	0.846901
TAATGCCCGCCAGCGCCAGATCGACGTTTTTGGTTTGCAGTGC	0.805537	0.483702	0.344555	0.665961	0.857018	0.48056
CTTCGTCAGCGATCAGGCTTTTAACTTTGTTGGCTGCTGCGTC	0.47737	0.287878	0.329645	0.331092	0.588132	0.629956
GCATGTTATGGGTAGTCATCATAAACATCTCGGCGATATCATC	0.46612	0.189982	0.372143	0.262089	0.261632	0.998052
GGGTACAGCCACGAGACGGCGTGGTAAACAAGGCTTTAAGATG	0.567334	0.730519	0.329645	0.677234	0.69076	0.591318
CGGATCTCTTTTCCTTCAGCCCAGGCGGCAAGGTATAAGCAAC	0.418052	0.651923	0.759054	0.824965	0.38101	0.371716
GTTTTCACTATCAACACCCAGCGCTCCTTGTGGACCCAGGGAA	0.476282	0.739436	0.512809	0.706238	0.376855	0.592212
TTGCTGCATATTCGCTATCAGCGTTGAGGCTGGCAACAACATC	0.50254	0.582419	0.649518	0.637103	0.435598	0.667518
TTCAGACTGTACGCCAATAACACGAATGGTCGGGTTAATAGAT	0.658109	0.442075	0.374762	0.546956	0.42292	0.763994
TTCAAAGTCACCCTGCACAATCCAGCTTTCCGGCACCTTGATC	0.654544	0.446328	0.416608	0.590188	0.402815	0.846901
CGTATCGCATCGAACAGCGCCTTATGTTCCTGGAGCGTTTGCG	0.56915	0.50535	0.522277	0.599911	0.673051	0.558554
CATATTGCGAATATCCTGACGTTTTAACGTCGGATCGGCACCA	0.249378	0.465964	0.513953	0.355079	0.683264	0.62899
AGTTTGCGCCATCGGCACCGACCAGATAGCGGGCGGTAATATG	0.623967	0.64428	0.38594	0.676267	0.925827	0.922203
CGAATATTTATTCTACCTTCATTAAGGTCAAGGTCCTGATAAT	0.386343	0.211519	0.516903	0.296674	0.110186	0.554949
CCGCGGCCAACTGTTCGCGTTGGGAAATATCGGCATAATCAAT	0.56915	0.603239	0.0657803	0.494091	0.609239	0.846901
ACGCCCCACGATTCAGGCACACCAGTAATGTGGGCGGCGTATC	0.412603	0.557911	0.253582	0.464233	0.729625	0.755454
GCGGCAAAGAAAGGATAACGGCGATAATGCAGGCCACTGCCGG	0.274785	0.686572	0.480297	0.479413	0.278995	0.72033
TATCAAACAGGTTGAATTAACTCCGCGCCCTGGTTTTTAACAT	0.364477	0.47392	0.830649	0.608325	0.437874	0.48056
CCTTCACCAGATGGGTTGCCGTTTTTACCCTGGTACTGAACAG	0.441904	0.580918	0.441486	0.573051	0.519539	0.414054
CACGTTATCGCGATGCGGGAAGCTGACCAGCGGGCCGAAGTTA	0.724924	0.55916	0.503553	0.726364	0.43022	0.922203
TTTTCCTCGCTGAAGGGAGCGGTGTCTACCAGGCGATACAGTG	0.507583	0.666137	0.452924	0.646165	0.756277	0.814903
TACTGGCCGCCACGTTCAGGCGCTGGGACTGGGCAGTTAACGC	0.588902	0.739436	0.481474	0.778433	0.925827	0.755454
TAACACTTTTGTCCCACCATGATGAGAGAAAGGTTGTTCGAAG	0.603688	0.382269	0.383864	0.492009	0.320982	0.439505
CGTTGCTTAAATACCGTTGAAAAATGACTCTGGTCAGAAAATC	0.458978	0.255666	0.503052	0.327683	0.258789	0.592212
TCGGTTAGCTTCATGATTACCTCTGCATCCTGGCGCATCTAAA	0.334376	0.417157	0.494715	0.426705	0.381758	0.846901
TGCCAGCTTCGCTGTTTTTGATTGATTGAATGGTTAATTGATT	0.507472	0.328851	0.310187	0.305402	0.59097	0.48056
TTGTAGCGCCTGTAACTTCTCGATACTGAGCGGCTCAATACCT	0.337879	0.374524	0.493533	0.329616	0.925827	0.814903
ACGACTTCCTGCGGAGCCGCGCCTTTGCTGAGGTAGCCCGCAG	0.79123	0.784659	0.59096	0.939074	0.36283	0.371716
AACACCGGTTTGCCACTATTCACAAAATCACGGGTAAAGGTGA	0.596189	0.342745	0.273321	0.376096	0.619076	0.763994
GCAGGGTGATTTCAGTACCACGATCTTCTTTGGTGATGTCGGC	0.322578	0.565706	0.270411	0.398257	0.418127	0.614977
CTGCAACCTCGCGCTTAAGTCTTTATCGAATGGCTGACCGTTG	0.628666	0.273345	0.477009	0.409674	0.496759	0.629956
GAATTGTGGCTTAAACCACCAGACATAAAACGGAGCAATCAGT	0.334373	0.497599	0.146583	0.276105	0.719594	0.743096
GACCGGTTAATGCTTCCCCAACCACCTTTTCGGCACCGCCATC	0.564882	0.562936	0.311105	0.601088	0.294227	0.846901
CCCACCTGCCAGGTGGAATGTGTCATCATCTGGATCTGCACCG	0.520264	0.429186	0.386705	0.443917	0.69076	0.421612
CGACGCTTAGCCCATTGAGACTTTCTTGCCCGGTCAGCGACAC	0.512788	0.375537	0.590493	0.497947	0.357029	0.772097
AAATCGACCAGTTTTTGCGTGATATTCCAGCGGCTTTGGCAGA	0.393742	0.39066	0.484902	0.38957	0.533313	0.814903
TAACGCACATGGCGACCAGATCAATACCAATGGTGTCGTGACG	0.762515	0.285321	0.410748	0.529457	0.440822	0.614977
TGGAAGCAATAAAATGGCACATGTAACTTGTGGAAAAACTCAA	0.360267	0.386167	0.424401	0.363808	0.495544	0.459843
GCGCCAGGTTCTCTTTGCTCACCCAGCCAAAGGTTTCGCAGTA	0.421471	0.550376	0.590493	0.622582	0.383514	0.439505
TCAAAAACGAAGATATCCATCATCAGCTTCAGGTTTTCGATAG	0.253373	0.382269	0.572786	0.337593	0.51124	0.439505
AAGCAGTGGACGAATAATTTTCGCCGCTCGCGGACTTCTCGCC	0.364946	0.568122	0.733007	0.562005	0.533313	0.772097
CGTTGGTCAGGGTGCCAAAGTTTCCCGTCCCGGCTGTCCCCAA	0.675201	0.39443	0.687932	0.667289	0.540161	0.814903
AGCGCACCAATAACCAACCCACAATGGCGCTGGAAAGCAGCGT	0.34208	0.481587	0.89734	0.657143	0.423788	0.459843
GTATCAAAGCCAAAATTAGTTTTACCGTCACGGCTGGCATTCG	0.290156	0.297965	0.612124	0.265706	0.492588	0.814903
TCTACATGTTGCTCGTCCAGCTCACCGCATGGGTTGCCGTCAA	0.673111	0.571991	0.652341	0.783147	0.302438	0.576471
CGGCACCCAGTGCTGCAAATACCGGACGTACGGTTCCCCAGAA	0.65334	0.475092	0.454982	0.599037	0.609601	0.679641
TCGAAATAGAACTGCCCGTGCTCGGCAAAGGGGACACCGGCAA	0.652941	0.687448	0.437448	0.808292	0.172356	0.679549
GCCCGAGCATCAGCGACACAATATGATGCGTGGAGGTGTTTTC	0.687709	0.282355	0.652341	0.538515	0.449185	0.558554
ATCCGGCGGCAGGCGTTGCGAAGGGTTCAAGGGATGCGTGACC	0.635667	0.676507	0.310187	0.703554	0.925827	0.521086
GCAGAAACAGGCTGCTGGTTTCGCGGGCAAAGGTACGCGCTTG	0.682435	0.667726	0.590493	0.837829	0.437874	0.371716
AGTGTGGACGCTGTCGGTGCCAGCCACCAGCGGCGACTCTGAC	0.637907	0.716521	0.503553	0.79912	0.709771	0.998052
AGCTGCGCTATCACTCCAGGCTTTGCCAGAGGGAAGAGCGCAA	0.509692	0.509602	0.484902	0.648498	0.613601	0.556597
CTTCGTCGGATGCCAGGAATGCAACCGCGTTGGCGATTTCCTG	0.654544	0.462608	0.834689	0.79674	0.575748	0.846901
GCGCCACCGGAACAGAGAGATTTTGCTCGCTGGACTGACGTAA	0.430062	0.308795	0.733007	0.492238	0.701822	0.592212
CCGTGATTAACGCACCGTTAAAGGTATCTCCGGCAGCAATGGT	0.822291	0.292425	0.349591	0.491284	0.110186	0.846901
TCTCCGCATTCCAGAAATGCAGCAGTTGCAGGGCATTGCGGGT	0.434804	0.640276	0.505742	0.597541	0.495544	0.755454
AGCCCTGCGACTCAAGCCAGCTAGTGCGCCTGGAATCATAGGC	0.545988	0.462117	0.89734	0.735495	0.683264	0.459843
ACATCGGCAGCATGATCGTCAGCATTTGACTGGCATCCTGCCA	0.410548	0.511689	0.43825	0.453094	0.69076	0.667518
GTCACATTTGACGGCGATCGCGCGAATACCTGGCACCCAGTCA	0.768471	0.83859	0.326798	0.810447	0.323854	0.667518
CTTGGCGACTTACTGTAAGGCATGTGCGAACGGTTTGCCGCCG	0.289546	0.530632	0.660642	0.515579	0.598288	0.679641
CAATTTATAAATGATATTCGGGGATAATTATGGCGCAGTCGAA	0.17864	0.58012	0.106795	0.213541	0.0419352	0.846901
GAAATTGTGACAGTAATGCTTTAGCCGTTTCGGCAGATACAAC	0.309468	0.498852	0.522596	0.420865	0.441899	0.846901
TATCAGACTGGAAAGCCAGATATTCCCGGCGGGATCGTAGTTT	0.549633	0.230084	0.830649	0.566732	0.540161	0.521086
TAATTTCCTGAATCGCCGCATGATAAGATTCGGCTACAGGTTC	0.606376	0.389651	0.232409	0.464125	0.500296	0.814903
TCAAATCCCGCCACAAGGTCATAAGAGAACAGGCCGCCGAAGA	0.5279	0.337551	0.40241	0.387909	0.683372	0.72033
GCCATGACCATGATGACGCGGCCAGAGTTCTGGCGGCGTCAGC	0.44058	0.799474	0.40241	0.702934	0.533313	0.846901
GCCAAATGCTTTGCTGTAAAGGTCGCTAAACGGTGTACCGATT	0.521484	0.514696	0.250826	0.451894	0.449185	0.792336
ATGCATCATTCTGTCCCCGCTTTTTGAATCGGGGAAAAGCAGC	0.582979	0.49557	0.398324	0.522348	0.281998	0.643836
GTAAACCGCGCACCAGCGGACCAAGCTCAATGGTCGCAGCACG	0.651402	0.530327	0.405962	0.706238	0.931422	0.592212
CGGCACCTTCCACACCAATGAAAACCCACAGGGTGATCAGCAT	0.563896	0.32915	0.538547	0.498081	0.507506	0.701268
GTGTATTGCAGTACGCACTACCTTGTGGCTAGGTTCGCCTTCT	0.612348	0.416071	0.552789	0.60904	0.521797	0.439505
AATGTTGCCATCCATATAGCTGACAATACTCGGCACGCTACCG	0.277541	0.528581	0.187484	0.285171	0.607185	0.846901
GTAACGGCTTCGCAATGAGCCAGCATTTTGCGGAAGTCTTTGA	0.622092	0.650406	0.348209	0.579389	0.57428	0.661034
GCGGTAATCAATTTTCACGCCCTTCAGCTGCGGGAAGGTTTTC	0.278449	0.676507	0.557505	0.578537	0.281998	0.745185
CTGGTTTTGTGCTGGCATCAGCGTTGCGACAGGGCCAAAGGCT	0.707222	0.582419	0.758995	0.785975	0.34011	0.72033
CGGTACTGATTTGCGCCAGTGATGCCTGGCTGGCTGGAAAGTG	0.762646	0.511689	0.669506	0.819806	0.383957	0.629956
TTTCAGCACTGCTTCCAGTTCTGGCCAGATGGGATTATGCCGA	0.564882	0.577062	0.372143	0.605143	0.606573	0.521086
TGGAGACGGGAAGCTGAACCAGATAGTTACTGGAGGTGATCAC	0.482252	0.346439	0.40913	0.35278	0.701822	0.558554
AGTGGCAGCAAACAATAGCTTATCGATAACCGGCGAAAACAAA	0.245251	0.488416	0.249623	0.223797	0.60972	0.998052
AGATCGCGACGAATCCCGCCGATCAAGTTCAGGCCGTAGGTTT	0.480494	0.619626	0.40241	0.579529	0.78309	0.72033
CATCGCCTCTTGTTGAGTGTGAATGATGACAGGCAGATAAGGC	0.454338	0.414396	0.405261	0.395693	0.462872	0.629956
TACCCGCGCCAATAACAGAATTATCCCCGATGGTGACGCCTGG	0.245251	0.242686	0.662345	0.314426	0.925827	0.614977
TTGCCAATTTTATTATCGTCCCATCCCAACTGGCTAAGTTCAC	0.153855	0.518459	0.542862	0.416307	0.177407	0.629956
GTGTCGACGTCATAGAGCCTGCTAACATACCGGCCGTCAGGCC	0.355204	0.468029	0.380623	0.377761	0.628545	0.922203
GAAGAAAGCGTATTGCAGAATCTGAACATCCGGGAACTGCGTT	0.384502	0.364603	0.405261	0.308319	0.670072	0.745185
TAGCTGCTGCCGAAGGCGGTGGAAATTGTCTGGTTGATATCAG	0.673388	0.484882	0.43825	0.605725	0.766651	0.48056
TCGTTCTGGTTTAAAGCAGGCAGATTTTCCGGGCCAAAAAGAT	0.372769	0.49552	0.403132	0.412962	0.519539	0.837854
CGTGTAAACCTTCATAAAACAGTACATCAGTGGGTTCCGGTAA	0.229764	0.38202	0.372143	0.222697	0.4352	0.569209
TCCAGTGCGCCATCACCTTCGCCAGCACAACGGCGGGCAAGGG	0.514744	0.631053	0.459813	0.648957	0.856414	0.998052
GCAGCCGCTGCCGGAGCAGACTCTTTCGCCGGGGCTTTCGCCA	0.743756	0.36836	0.739297	0.714912	0.775531	0.837854
CACATTCACCACCCTGAATTGACTCTCTTCCGGGCGCTATCAT	0.520264	0.378091	0.383864	0.418849	0.533313	0.922203
CGTGAACCAGCACGACGTCTGGTTTGAACTCGGCAAGAATAGG	0.707008	0.410402	0.40241	0.558788	0.519539	0.846901
CGATGTAATCTTTCTTAATGCTGTTGGTTTCGGAGTTGGTCAA	0.227105	0.459256	0.421809	0.321053	0.237932	0.743096
TGCCGCGGCAGTGAGATCAAGTATTTTTGATGGAGTGGTAGCC	0.416084	0.279838	0.310187	0.232348	0.783151	0.558554
CCAGCACGCCAATGGAAGCGAGCAGTGCTGCGGCAAGGGTAAT	0.351342	0.712697	0.59096	0.651716	0.780474	0.846901
TAGCGATAGCCACCGCGCTGAGAATCAATGCGGTATTGTTCTT	0.822291	0.357962	0.440173	0.612104	0.398192	0.620341
AATCCAGCTTTGAGCCAGATAAGGGAGTTTCGGATCGTTATTA	0.581297	0.388047	0.290211	0.462783	0.44607	0.62899
CCTTCGAAGAACTCAACTTTACCTTCATCCTGGTAATCCAGAA	0.452415	0.292425	0.494715	0.357574	0.39605	0.414054
CGCGCCGCAATATGTCGACATCAGTGCGGGAGGTGGGAAATGA	0.453804	0.407325	0.830649	0.605494	0.701952	0.578171
CGTTAAAACCGTGAGTTCCGGCGTCAAAATGGGTATAGCGCCC	0.452415	0.799213	0.171948	0.580936	0.4352	0.512889
CACGGAAAGGCGTGGGCGCGTTGTTCAATGTGGTAAGCCGCCG	0.777139	0.59342	0.440173	0.726024	0.400948	0.414054
CATAGAGCGTCTCGGCCAGTTCTGTGCGTCCGGCCCCCACCAG	0.743756	0.404673	0.758995	0.733857	0.668096	0.922203
TGCCCGGATGTAGGAATCCAGGTTGCCAACTGGGGCTAAAGCT	0.274785	0.544702	0.542862	0.520737	0.51042	0.66738
GCCCGGATGTAGGAATCCAGGTTGCCAACTGGGGCTAAAGCTA	0.395608	0.591007	0.424401	0.574218	0.418127	0.837854
CCCGGATGTAGGAATCCAGGTTGCCAACTGGGGCTAAAGCTAA	0.480494	0.598515	0.424401	0.577102	0.236556	0.72033
GCTTCGGTATATTTCGAATGCTCATGATCGTGGCAATAGAGAC	0.403256	0.426517	0.568105	0.421755	0.337173	0.667518
CAGGTATCCCGTCGAACGCTGCGCGACCATCGGATCGGCCATC	0.573978	0.872124	0.374762	0.823767	0.463541	0.62899
CCTGTAGGGTAATATGGCTGGCGAGGTCAGAGGCGAGGAACAA	0.289634	0.670719	0.52354	0.601936	0.470952	0.814903
CTTTGTTCCAGCCGCCTTCGACCTGATGAGCGGCAACTGCGCC	0.815407	0.583615	0.372143	0.717171	0.403465	0.846901
TCTAATCCAGCAAAGGAAAAAGTAGAACTCAGGGTCGCAGAGC	0.434804	0.277323	0.40241	0.266046	0.500296	0.52864
CAATTGCCGTCATCTTTATCTCCTTAAAACAGGCGTACCGTTA	0.341305	0.35365	0.344555	0.168274	0.780474	0.814903
GATAAATGCCCACACCTGATAGAGAATCACCGGCGCTGACAGA	0.540643	0.299834	0.405261	0.37247	0.577354	0.998052
CACAATTGCGCCTTCTTTGATCCAGTCACCGGGAATAAAGCCT	0.409904	0.448489	0.516903	0.46618	0.701952	0.556597
CTCTTCAAGAATTTGCCCGACTTTTTTACGCGGATTCAGCGAA	0.491742	0.447212	0.466669	0.451152	0.41885	0.62899
ATATCACGCAGACCGAAATTGGCCATGCAGAGGTTATCGCTGC	0.572924	0.537245	0.59096	0.615621	0.701657	0.439505
TCACGCCAGGCATCTCACTGCCATCCATTGCGGTAAAAAGCAT	0.418093	0.561714	0.440173	0.494196	0.609601	0.620341
AGTGCCATGCAGGCTTCAAACCCCTGACGCTGGTGAAAACTCT	0.541585	0.481003	0.758995	0.705545	0.614418	0.614977
CGTACGTGGCTTAAAAATTCCCAGCGCAAATGGCGTGGAGAAT	0.174785	0.585212	0.511748	0.429835	0.719594	0.846901
CTTTTTCAGTCATCCCCGGATAGTGTTCGAGGGTTAATGCGTT	0.568607	0.403871	0.477009	0.571642	0.402815	0.576471
GCTTTTTCAGTCATCCCCGGATAGTGTTCGAGGGTTAATGCGT	0.493582	0.455864	0.61287	0.571642	0.41885	0.52864
ATAGAGCCGAACACATATGCCTTTTACACTTGGTCAACGCTGG	0.34059	0.462629	0.409907	0.354973	0.762767	0.592212
CGTAAAGCCACTATTGAGATGAAGTCCCAGCGGACCACGAGCG	0.294571	0.378091	0.590844	0.359021	0.570338	0.772097
GTGACTGATGGTCAGCTTGCCCTTCAGCTGTGGCGTTTTCTCT	0.559234	0.585212	0.557505	0.660987	0.421788	0.846901
ATTCCATTTATTTCCGGCCAGAGCAAACATTGGCAGCAACGAC	0.571786	0.579832	0.293132	0.62188	0.110186	0.667518
TGGTTGTTGTTTGACGACATTAATCATCCACGGTACGCCAAAT	0.516178	0.257734	0.354702	0.351621	0.470929	0.620341
TCCGACAACATATTGAGATTGTCAGTCGGCAGGCCAAGGCGAT	0.294571	0.393154	0.739297	0.452312	0.474411	0.72033
TTCCATCAGCTCATCAATGCTCTGCGAAACCGGGAAGCGATAG	0.358045	0.626225	0.447256	0.504774	0.588132	0.745185
AGAATGACTAATACGACCGTGATGGCCGTACGGGAGAATTTTC	0.451912	0.57953	0.543647	0.643085	0.353762	0.745185
GAATGACTAATACGACCGTGATGGCCGTACGGGAGAATTTTCT	0.542975	0.579608	0.576941	0.675771	0.233574	0.647906
TACTTTTTTAAGATCCAGTTGACCTGCGACCGGCGTAACGGCC	0.405828	0.478827	0.758995	0.598647	0.151236	0.998052
CCAATCACACCGATATTACGCAGCTTCTCGCGGCCCATTTTGA	0.342699	0.693446	0.562305	0.503346	0.591138	0.922203
TATCGCCTGGATCCTTACGGGTGTAATGCCAGGATGCCAGAAT	0.274785	0.575847	0.559589	0.517955	0.609601	0.378983
GGAGAACAGCAAATCGCCGGGTTTGAGATCAGGTGCCGTTATT	0.535731	0.595951	0.349591	0.56234	0.606573	0.578171
AACCAGCTACCCCACTCCGGGAAAGTGCTCAGGATCCAGGATT	0.582979	0.564337	0.570036	0.699077	0.552535	0.378983
AAATCACATCCGCGTTATGCATCGTCATATTGGCTTCGTAGGT	0.64995	0.585051	0.217142	0.499823	0.418127	0.629956
TACCCCACTCCGGGAAAGTGCTCAGGATCCAGGATTCACGGGT	0.571786	0.571991	0.473631	0.622484	0.540161	0.378983
CGCTCACCCAGTCGAGATAGCGGTTAATTGCGGTATCGCCGCC	0.553343	0.541093	0.313889	0.416265	0.510748	0.620341
CGCCACTGCGCCAGATGCCGCCAAACCCCTGGGCAACTGCTGC	0.493426	0.650742	0.552537	0.777675	0.775531	0.755454
AATAATTTCACGGGCGATCATCGTTGCCGCCGGTAATGTCACC	0.819401	0.451989	0.89734	0.848078	0.320034	0.620341
GCATGAAGAATGTTCAGCTCGTCGATTTCGTGGGGTTCCGCGC	0.454338	0.614669	0.505094	0.568881	0.278995	0.66738
CGCGCAGAAACTGGCTCACCCAGCCGACGGTGGTTTTGCGGAT	0.616057	0.670219	0.687932	0.860907	0.278995	0.48056
GTACATCCGTGAGTTGTGTTTCTTTAAAGTTGGCATTAACCCA	0.452415	0.326637	0.290211	0.258524	0.595055	0.667518
GGTCGAAACTCATATAGCGCACGCGATCAACGGTCGCTTTCAG	0.236719	0.88272	0.273321	0.578146	0.299424	0.772097
ATTGAAAATCCGAATTGCCACCCGCCGCCAGGGATCCCACCAA	0.48727	0.775114	0.759054	0.899432	0.30057	0.521086
CAAGATCCTTATGGGCAAGATCGATCATGAAGGCGGGAGAAAG	0.581298	0.398029	0.40881	0.496634	0.36283	0.814903
CCAGCCAGGGTGGTACGCAGGTAACCGTACTGGGTAAAGTGAG	0.558836	0.435226	0.576941	0.591265	0.609601	0.569209
TTCCCTTAACAATCTCAAGCGTGTACATGCCGGAATAGAACAC	0.331648	0.554772	0.595513	0.495255	0.294227	0.661034
TGCCAGTTGCGGATGTCTGCTTCCACGAACTGGCAGTCTGGCA	0.498874	0.535079	0.61287	0.57462	0.640692	0.667518
GGCAATCTCTATACCATCTGCATTGGCTGGGGGAGAAAAGGCA	0.293362	0.508814	0.669506	0.538351	0.342086	0.647906
GAATTTGTCTTTCAGTTTGTCCATCACCTCCGGGTTATTCACG	0.37053	0.468029	0.481474	0.450091	0.402815	0.763994
CAGATTATCTCCCTGACCTGGTGGTTGCCCAGGAGGAGGGCCG	0.582979	0.563819	0.672108	0.775321	0.172356	0.520404
ATTATCTCCCTGACCTGGTGGTTGCCCAGGAGGAGGGCCGGAA	0.52611	0.608528	0.590844	0.751243	0.587946	0.520404
TATCAAGTGAGGAACGCATCACTCCCTTGCTGGTAGAGGCGTG	0.692444	0.446951	0.592719	0.663879	0.402815	0.414054
CCACAATGCTCTGCGCCTGACCTGCCTGAATGGCCTGGGCGGC	0.805537	0.598167	0.405962	0.778208	0.449185	0.755454
GAGGACCATCGATAACCGCACCATTATCGGAGGTAAAGAGAAT	0.379836	0.531092	0.551871	0.493794	0.51042	0.371716
GCTAATTGAGTTCGCCTCAATGACCACCTGTGGATGTAGCCCC	0.621168	0.465216	0.503553	0.616968	0.41885	0.421612
ACAGGGTGTATTCATGCCCTGCCCGTTGCCAGGACCGTTCGCT	0.495866	0.758708	0.590493	0.808332	0.410809	0.554949
CAATTAGTTCCTGAAGTACGTCACATCTGTCGGGTTTTTTCCC	0.430062	0.566656	0.390421	0.439732	0.415185	0.763994
GTAACCCCTGGCGTAATGCAGCAGAAAATGGGGCGGAGAGCGC	0.506054	0.626225	0.313889	0.493975	0.609601	0.922203
GATACGATTTCAGCGCCGACAGCAGAAAGCCGGTATAAGCCCC	0.805537	0.571991	0.477432	0.774765	0.30057	0.620341
TGGTTAATGGGTTGCCATCTGGGTTGTACGAGGATTTATGAGT	0.601927	0.482402	0.576941	0.583187	0.403937	0.378983
ACGAGGATAATTCAGCGTAATGGATGGCGAGGGCTCTATCGAT	0.621328	0.259706	0.739297	0.600804	0.237932	0.72033
CGCCACTGACAATCACCATCGTTAGCGGTAGGGCGACAATGCC	0.435504	0.388145	0.543647	0.498471	0.540161	0.922203
TGCCGGAAAACCATAATATTGATCGCCATTGGGCAGTTCACCG	0.289634	0.418591	0.391508	0.31286	0.336444	0.755454
TAATCACGATAATACTCCTGACAAGGTGACTGGACTTCCAGTA	0.29233	0.458472	0.55293	0.41984	0.477402	0.592212
GAAAATCTTCGCAAAGTCATTTAATTACAGGGGATGCTATGAA	0.507472	0.196944	0.36526	0.225957	0.39605	0.521086
CCATTTGGCGCAGTGCGTCTAATGTGGCTTTGGCTTCATCTTC	0.70223	0.27595	0.55661	0.561145	0.783151	0.629956
ATAATTTGTGTTGTTTGCTGCGGGTCACACTGGCTGCCGCGCC	0.403145	0.71344	0.572949	0.675286	0.474411	0.629956
ATGGGTTAGTTCTGCGGATTCAACGCGCTAAGGATAAAGTCCA	0.692639	0.449723	0.594721	0.694003	0.233574	0.378983
CTTCCAGATCGCAAATCCACTGATGCATATCGGTGAATCGAAC	0.483221	0.460967	0.217142	0.411445	0.36069	0.792336
CAGCGCATAAAGTCATAGACTTTACGGCCGTGGTTTAGTTGTT	0.298434	0.354637	0.830649	0.513791	0.261632	0.48056
GCCGCGCGTGAAGTGCGGCGGCTCACCCGGCGGGTCGATAAAA	0.635051	0.743548	0.759446	0.947546	0.802061	0.763994
TAGTCCCAGCGCATAAAGTCATAGACTTTACGGCCGTGGTTTA	0.375372	0.335846	0.250826	0.204833	0.69076	0.922203
TCTGCGGTAACAGGTGGAACGAGTTAAAGATGGCAACTACGAT	0.598763	0.462817	0.270411	0.443509	0.373381	0.667518
GGTCGAGCGCTTCGCTCTGGGCGCGACGGAAGGATGGCGTTTT	0.605973	0.870069	0.576746	0.908316	0.826976	0.378983
AGCCAGCTCGCCTATGTGAGAAGTTTTGAAAGGATAAATATGT	0.380628	0.375537	0.310187	0.298703	0.756277	0.378983
ACGCTACCGCCTTCAGCCGCAACCTCTTTGCGGATACCATCCA	0.545988	0.643831	0.437448	0.602615	0.780474	0.62899
AGCAGAATGGGGTAGTCGACGATAAAGCCGCGGGCGATGTTGA	0.46612	0.394439	0.728631	0.555178	0.403937	0.922203
ACCGACCACCAGGTTGCCATTATACAGCACCGGAGAAGTCAGC	0.579246	0.22938	0.587909	0.467165	0.640292	0.743096
TTCATAAGAATACTTTGGTTACTGGTCAACTGGTTGCGGGTAG	0.332535	0.435226	0.43825	0.367502	0.278995	0.48056
ATCGGCATAAAAGTCATATGCATAAAGCGTTGGGGCAACGAAG	0.34704	0.332312	0.647539	0.377931	0.261632	0.66738
GTGGATCAAGATGCCCGCCTGCGGATTCCGCGGCGCTGGCTTT	0.694475	0.700585	0.582337	0.874888	0.41885	0.998052
CTGGCGCTTGCGTAAGCCAGTCGTCAAGACGGGATTCACTGAC	0.576519	0.575742	0.40241	0.568736	0.611535	0.521086
GTAAGAAAGGCAGAGTGCAACGTGACTCAATGGCATCCGCCAC	0.508779	0.54783	0.405962	0.558328	0.400948	0.667518
TCAGGGTGCGATTAATCAATCGCCCCATGTAGGAGTTGCGGCT	0.201882	0.620271	0.427258	0.442489	0.802061	0.520404
AACGGCTGGAATCAATAAAAAATCCATACTGGGTTGTCATCGG	0.204483	0.311966	0.187484	0.114282	0.500296	0.576471
CAGGTGCTGTCGCCGGGATCGTTCTCGCACTGGACGCTAATCA	0.880985	0.430758	0.777382	0.817121	0.606573	0.592212
GGCTGGTCTTTTGCGTAGTCGTGATACAGACGGCGGGCAAATT	0.540474	0.516684	0.390421	0.490666	0.415185	0.998052
TCGCCCACAGCCACTGTTCGTTATCACGCCAGGCCAGACATTG	0.540643	0.394439	0.75646	0.588542	0.561143	0.72033
GCCGAGAACATCCGTTTAATGCCCGGTAGCGGGTTGAGTTTGG	0.512324	0.634492	0.535534	0.622714	0.452163	0.576471
ATCCTGATAGGGCAGCCAGTCGCTTAATTCAGGATCTTCAAAT	0.758659	0.562623	0.291321	0.59813	0.337529	0.378983
TGCAGTGGAGATTGTTACCTCTTGTGATGCTGGTGTTACACAG	0.245251	0.459395	0.575576	0.395092	0.500296	0.614977
TTAGGGCCGATTAACGAGACGATCTCCTGCGGGTACAGTTCAA	0.394029	0.483702	0.669506	0.51561	0.762767	0.512889
GCTTCCGGGTGAACGGTAGACGCGTCCAGCGGGTTATCACCGT	0.586979	0.69511	0.669506	0.727808	0.701822	0.576471
GCCCCATGGACATACGCACCTTTACCACTCCGGTAATATCGCG	0.579063	0.365662	0.52354	0.486511	0.365962	0.620341
AGAATGTACTGACTGAGCAGGGTGATCACCAGGTAAATCGCCG	0.493042	0.550376	0.516903	0.610337	0.37307	0.371716
GGTGAATTTCCCCAACGCTTTACGCTACTGTGGATCATAACCC	0.65745	0.517653	0.36526	0.588542	0.30057	0.421612
AGTGTTTCCGTTAACGAATGAGGTAGCTATGGGTCTGTTCAAT	0.394029	0.346439	0.38594	0.310696	0.600824	0.679549
GAGTGTTTCCGTTAACGAATGAGGTAGCTATGGGTCTGTTCAA	0.476491	0.390717	0.370012	0.350346	0.41593	0.569209
CGCATCCCCAGATCTTGCGACAGATAGATATGGTCAGCAGCAT	0.407987	0.498165	0.167053	0.336029	0.607049	0.592212
CTGCACCGGAAAGCGTCCAGAAGTGCGGATCGGCAAGTGGAAT	0.619751	0.458472	0.551871	0.677754	0.683372	0.846901
ATTGCGGTCAGGTTTTTCGGGTTCTGGATTTGGATCAGCGCGA	0.380791	0.583752	0.368835	0.480663	0.533313	0.421612
GATTTGTGCAAATAAGCGCCGTTAATGTGCCGGCACTCGTTAC	0.35032	0.541122	0.620615	0.52977	0.640317	0.846901
GCGAGCGGGTGATCCACGTTGACCAGCCGACGGGAACCAATGC	0.498874	0.499417	0.739297	0.690744	0.701822	0.745185
ATTCGGGTTGATTCTGGGTCTGCGTTTACGCGGCCAACGAAAC	0.412603	0.64171	0.466669	0.552275	0.560096	0.922203
ATAGGCGCTGGTGTTATTTTCTACCATCATTGGCAGATCGAGT	0.332991	0.352043	0.235331	0.220837	0.775531	0.667518
TTTTATCTGCATCCGCTTTCTTCTGAAAGACGGGGTCAAGTTT	0.600919	0.377165	0.270411	0.429718	0.588132	0.847314
TTTATCTGCATCCGCTTTCTTCTGAAAGACGGGGTCAAGTTTG	0.621168	0.376855	0.40241	0.466913	0.60972	0.663943
AATATCCCAACCACGCGCTTTCCACAGTTCAGGTAACTGCGAA	0.822291	0.462699	0.40241	0.693547	0.521389	0.371716
CCAGTGAGCCGAAACCACCACAATCGCTTGCGGGCGTGGCAAT	0.457287	0.465216	0.592719	0.543468	0.670137	0.922203
TTCAACTTCCGTACGATGTGCCGCATGCCAGGGATCATATTGC	0.451912	0.773465	0.588502	0.735452	0.507506	0.521086
TTTGCGACATATAAGCCATCGCTTCATTGACGGCGAGCATCGC	0.421406	0.532129	0.273321	0.447125	0.418127	0.998052
GCGCGGTGACGCACAGTACGCGCCCGCCGTTGGTCACTACCTG	0.596067	0.869248	0.75646	0.966262	0.570483	0.592212
GAGCTTGATGCGATTGCTGTTAGTCATGATTGGCCTGCGTTCA	0.607296	0.368625	0.235331	0.395	0.421788	0.755454
AGGATTTAACGCCTTGTCCCACAAGGATTGCGGCCGCCAGAAT	0.579246	0.544702	0.419327	0.577102	0.294227	0.922203
GGAAGCTCAGTTCAGAAAACGGTTGAGTTGGGGTTACGTAATC	0.355332	0.547468	0.424401	0.424062	0.509201	0.576471
GTTCACCTGCGCTTATCTGCGCCGTGCCGTGGGGTAATACGTC	0.41636	0.828049	0.75646	0.815019	0.69076	0.663943
GCCGCCTGATGACGTAACATCAATGCCTGCTGGCGAGCGCGTG	0.472789	0.382385	0.669506	0.530789	0.383957	0.846901
GCGAGCATGGATCATGCTCACTTCAGACGAAGGTTTACCCGCA	0.474856	0.412798	0.59186	0.495993	0.532008	0.439505
AGACGGCAGGATAGGCACCGAAGCTCTGTTTGGTTCGCTGCTT	0.432551	0.612104	0.424401	0.574028	0.69076	0.48056
TCAGACGAGCTTCTTCAATCAACATTTGCCAGGGTGTTTCAGC	0.355332	0.322643	0.590493	0.363808	0.756277	0.52864
GGGCAATGCTGTTACGCAGACGGGATTCGTTGGCGCGCAGCTC	0.596133	0.590928	0.49551	0.625986	0.449185	0.846901
CTCTTTCTTAGGCATCTTGCGTACCCAAATCGGTGCCAGGGTA	0.544326	0.621894	0.313889	0.570392	0.212881	0.792336
ACCAACGCTGATAGCTTTACTCTTCGCTGCCGGACCACCTGCC	0.332124	0.333303	0.743062	0.465941	0.775531	0.772097
ATGACGCCGAAACGCGGACGCACTTCGTCGCGGAACTTGGTCT	0.761157	0.59553	0.767075	0.821416	0.762767	0.661034
AAACGGTTCAATCAGAACAGCCTGATCTTTCGGCAGTTCGACA	0.331648	0.579832	0.270411	0.415593	0.452163	0.846901
CACCACGCTCACCGTAGGGAGGATAGCGCGTGGCAGACACCAC	0.535945	0.388133	0.964023	0.727464	0.756277	0.667518
GTACGTACCTGATAGGCCAGGCTGACCACCAGGTCTTTTGCTA	0.485539	0.579832	0.620591	0.681502	0.317017	0.554949
GATCGCCTTGCTCAATGCGCAGATTGTCATTGGCAATCATCAC	0.42403	0.546329	0.405261	0.506267	0.529089	0.667518
GTAGATAATACAGCAAGCCTGCCAGTTCGTTGGTATCCGGCAA	0.561407	0.6417	0.49551	0.72766	0.0419352	0.414054
TACGCAGGCACGCGCCGAGGTTGTGCGGATCGGTTACGCCGTC	0.962534	0.493657	0.551871	0.891183	0.570338	0.679641
TCAATACGCCCCGGGCAGATGACTACCACCCGGTCATGGTGCT	0.786956	0.335846	0.620591	0.682599	0.780474	0.772097
CTGCTGTTTTTCGTAATAACGAATCGTGTCGGGTGTTACTTCC	0.371449	0.435226	0.55293	0.394318	0.355493	0.701268
GGGTTCTCGTTTCTGCATACTGATTCCTCGCGGTGCTGTTTCG	0.506706	0.27595	0.660359	0.441937	0.598288	0.792336
GTACTGCAGAGCAGAACGAGTTACTTTGGTTGGATCCAGGATA	0.56637	0.346864	0.410748	0.477166	0.588132	0.421612
TTAAGACGGTTGAGCAATCGCATATAAACCCGGAACAATATTA	0.506706	0.442191	0.421809	0.406193	0.614301	0.661034
TCCTGGTAATCTTCGCTGTCATACACCGCGCGGCGCATCCCCT	0.599513	0.371162	0.902763	0.672301	0.257547	0.998052
TAAAGCGTTTTGCCGCTGCACATACCTGTCCGGTATTCTGATA	0.764597	0.486157	0.52354	0.711608	0.539186	0.620341
TAATAGTGAATAGTTAAATAATATTGTTCCGGGTTTATATGCG	0.193529	0.0462802	0.522277	0.0453971	0.452163	0.576471
CCACGCCAGAACCCGTCACATCACCCATGCGGGTAAAGTTTTT	0.659222	0.481439	0.595513	0.698469	0.500296	0.512889
TAACCGCGCTGGCGGTATCATGGCTGGCAACGGCGACCACTGG	0.668164	0.516842	0.590493	0.712731	0.826976	0.998052
GCTTCAGACAGGTTGGTAGTGGTGTTGTTCAGGTTGGTAACCG	0.544436	0.51141	0.43825	0.494978	0.402815	0.439505
AGGCCCGTGACCAACGCTACCAACAATAGCGGGGCAGCCAGTG	0.707075	0.403032	0.38594	0.517585	0.631556	0.837854
AAGGCCCGTGACCAACGCTACCAACAATAGCGGGGCAGCCAGT	0.602637	0.435226	0.214376	0.467892	0.729625	0.847314
CCCAGCATCACGCCCGCTTTTTGGTAACGATGGCCCGCTTGCC	0.924265	0.359346	0.49551	0.671918	0.421788	0.755454
GGCCCGTGACCAACGCTACCAACAATAGCGGGGCAGCCAGTGC	0.635051	0.446181	0.594721	0.533136	0.570483	0.755454
GCGCGAAGGGATATTTCACCGTCGCGGTTCCGGCGCGCATAAT	0.201882	0.756583	0.522277	0.568629	0.483922	0.998052
CATGCTTTTCATCCTGCAAACTGACAATGCTGGCGCTTTCTAC	0.544326	0.410293	0.480297	0.507595	0.336444	0.846901
CGATATAAACGGCCAGATTGGTATGCAGAATGGTCAGCGGTTG	0.638471	0.36989	0.405962	0.536729	0.294227	0.592212
TAGAGCGCCTGGACGGCACACTCACGAGCGCGGCGACGAGCAG	0.762515	0.493358	0.733007	0.812685	0.751762	0.998052
TTTCTTAAGGAACGAGAATGAAACAGGAAGTGGAAAAGTGGCG	0.492344	0.342745	0.491891	0.395434	0.33818	0.459843
ACCAAGCTGGGCGATTTCCGGCGCACGGTGTGGCGCAACCGCA	0.535731	0.870069	0.707175	0.86335	0.69076	0.846901
TGCGATTTTCATCCTGCACCGGTCGACGATGGGTCACTGTGAC	0.544326	0.714731	0.462713	0.731588	0.336444	0.679549
CAAAAGTTTTGATGACAATATCGCCGTGATTGGTGTGGAAAGT	0.44058	0.493358	0.405261	0.471265	0.355493	0.614977
TGACTGGCGAGGTAAAACGCGGACCTTCTCCGGCTTCAAAATA	0.334373	0.799213	0.383864	0.575618	0.762767	0.814903
GTGTAGAAATCGGTAATACCTAATGGCTCAAGGACCGATAAAT	0.449043	0.347846	0.570036	0.418792	0.30057	0.554949
GGAGGGGCTCGTTATATCCATTTAACTAAGAGGACAATGCGGC	0.169093	0.284574	0.346044	0.0687225	0.670137	0.554949
TTTCATCGCCTCAGCGCGACGTGTTAGCTGCGGACGTACCGCT	0.742429	0.546519	0.557505	0.725492	0.762767	0.772097
GGTCGCGGGATGTTTAAACTTATCTTTCACCGGCGTTGCAGCA	0.269793	0.252303	0.43825	0.169678	0.683372	0.998052
TCGTGAGTAACGTAGAGTGAAGTCGTTTTCAGGCGACGGTGCA	0.504818	0.515514	0.326092	0.421542	0.233574	0.814903
GTTGGCGGCAACGAATCACTGGTGTAACGATGGCGATTCAGCA	0.482135	0.51141	0.49551	0.505516	0.783151	0.846901
TTTTGGCACGGGTGCCGTGGCAACACGTAACGGCAAGCGTAAA	0.777139	0.569164	0.466669	0.737587	0.802061	0.846901
CTTTTTCGATAGCGTACTGGGCGACGTTGCCGGAGCCAGAAAC	0.590533	0.71777	0.620979	0.801499	0.457983	0.743096
TCGAGGAACACTTCGCACTGGCGTTCATAGAGGTCAACTTCGC	0.621328	0.643831	0.348752	0.591551	0.452163	0.554949
AACCGTTGATTTGATGACCATAACCGCATAAGGATTTATCTCA	0.358045	0.422578	0.422195	0.424171	0.281998	0.378983
AACGGGTCGTGCCGCGCAGTTTTAATTTGCTGGGAACGAAGAC	0.965556	0.223077	0.511748	0.612016	0.628545	0.548236
GTACGCGGGAAGAACGCACGACTGCAGTACCGGTTTTCGCGGC	0.619751	0.64171	0.361591	0.633671	0.683372	0.679641
GTGCTGACTTCCAGCGAACTGTGGGGTATACGGTGATATTGCA	0.692639	0.563819	0.188271	0.577515	0.415185	0.792336
GAGGCTCAGCGTTGCGTAACTGATGATCAAAGGATTCATCAAG	0.654806	0.393154	0.273321	0.413878	0.588132	0.378983
TCCCCGCCCCCACCATTGCCCCAATGCCGATGGAAACGACGTT	0.452195	0.588089	0.739297	0.728745	0.774276	0.459843
TCATTAAGCCGATCGTTGAGGCTAATAAACAGGATATCTGAAA	0.482135	0.453073	0.285174	0.340838	0.57428	0.378983
CTTACGCAGCTCAATCAGATGCGTGATAAGCGGTTGAGTATCT	0.358045	0.623627	0.214376	0.385536	0.766651	0.679641
ACGGGTTGCCAGACCTTTCCCCTGATACTCCGGGGAGATAATT	0.418531	0.542029	0.342877	0.457126	0.609239	0.847314
AACGAACTGGCGGTACTGGGGACGATTTCATGGACGTGACAAA	0.535945	0.659238	0.310187	0.588963	0.519539	0.592212
GATCGCCATGTTCTGAGCGATGGAAAAGTTGGGGAAAAAACCG	0.415434	0.504185	0.290211	0.450091	0.532008	0.643836
TGTGAACGTTACGTGAAAGGAACAACCAAATGGATGACCAGTT	0.530631	0.410402	0.425346	0.474224	0.530269	0.421612
TGTTATTCAGTGCATGACCGGATTTATAAGCGGTAAATGCACC	0.509465	0.503192	0.214376	0.381273	0.41885	0.620341
GCCACCAGATTTGCGCCGCCCGACTATTATAGGTAAACAGCGC	0.762646	0.699474	0.0657803	0.685508	0.383957	0.371716
CGTTGAACAGTTTGCCGACGATGTTGATGTAGGTAGTGGCGTA	0.641052	0.465422	0.405261	0.558114	0.437874	0.371716
GATACGGATCTGGTTTTGCTCGCGGTGGTACGGTTCGACGTTG	0.390244	0.822459	0.347516	0.694474	0.488667	0.679641
GTCCCGATACGGATCTGGTTTTGCTCGCGGTGGTACGGTTCGA	0.47737	0.460062	0.902763	0.67649	0.370771	0.414054
GCTGCTCCGGTTGATGGGTATCCTCCAGCCAGGCGTAAACATA	0.437491	0.389077	0.669506	0.563673	0.683372	0.814903
ATAGAGTTCGCCACGCCAAGACTCAGGTTATGGTGAGCGTGCA	0.777139	0.390779	0.361892	0.595699	0.632326	0.614977
CCACTCGCCAACCTGCTTTTGCCAGCGTGACGGCTAATGTTTT	0.572342	0.529865	0.612124	0.712731	0.783151	0.814903
TCATCAGCATAGCGCGTCTCATACATCTGCTGGGCGAATTTCT	0.811658	0.351087	0.570036	0.630688	0.449185	0.755454
TGGATATCCACGCCTTCATCAGGTTGCAGACGGATAGTCAGTT	0.673388	0.390717	0.570036	0.629785	0.365962	0.62899
GCCAGATTTCATCTTCCAGCGCCAGCTTACGGGTGCTCGTTAA	0.395608	0.739436	0.377918	0.622484	0.30057	0.701268
GTTCGCTACTGTTTAACAAGACGTCGCGAATGGCTTGCGCATT	0.347845	0.514143	0.660642	0.51811	0.338231	0.629956
AGATAAAAATCCTCGTTGATGCCGCCCGCCAGGTTAACCTTCG	0.566125	0.721214	0.830649	0.902957	0.177407	0.439505
CGCGTCGTAGCGTTTGGCATTGCTCTCAATCGGTATAAAGATA	0.588042	0.494723	0.273321	0.521817	0.565976	0.620341
CGTTCAGGCCCACCGGTAAGGTGAAATTGCTGGCGCTGGAGAG	0.67488	0.410402	0.480297	0.523053	0.65899	0.846901
AAAAGGAATGGCGTCTGGCTAACTACCGCCAGGCGGCTACGCC	0.687709	0.356081	0.830649	0.717553	0.432638	0.814903
CCAAAAAATTGCGCCATAGCGCGCGGCCCCAGGAGATCTCCAT	0.745019	0.924168	0.750452	1.07782	0.177407	0.520404
ATCGCCAGCGTATCTTTTTTGCTCATTCCCAGGGCGCTACAGG	0.20181	0.464242	0.483042	0.320649	0.775531	0.72033
TATATCGCGCCGGCTGCTGCTACGCTTTTGCGGCCAGGCGATC	0.805537	0.648914	0.348209	0.70764	0.994627	0.922203
TATGCTGATCGCCCGCAGCGTGTTTGTTCAGGGTTAACATAAT	0.835328	0.59342	0.43825	0.767536	0.398982	0.576471
ATCCGGTTGAGACGGCGACGCTCGGCCATTTGGACAGTGATTT	0.808341	0.740242	0.391508	0.882294	0.452163	0.592212
GAAATCGCATTGTGCTGCAAAAGCGAGAACAGGGTTTCCTGCA	0.597718	0.557295	0.40241	0.610196	0.673051	0.52864
CCGGCGTTATCGGTGAGTACCACAATATTGCGGGTGAAATATG	0.637907	0.403032	0.253582	0.40646	0.257547	0.763994
ATCTCGCCTTTCACCCATAAGATCTGATCGAGGCTGTGAACCA	0.545128	0.237991	0.568105	0.409685	0.57428	0.591318
TCACGCACAAAGGTCATCTGCTCCTGCGCCGGGAATTTAAACG	0.421346	0.55988	0.89734	0.761782	0.474411	0.556597
CGGGGTGCAAACGTACAGGCAGAAGCGCATCGGGTTGATGATA	0.499835	0.55916	0.652341	0.690456	0.521797	0.763994
TGCGTCGCAGATGATGCACATGCACTTCAACGGCATTACTGGT	0.474856	0.544702	0.310187	0.483773	0.775531	0.846901
ATCTCGTGTGATTTGTAATGGCCTTTGGGCAGGTGAAAGCAAC	0.245251	0.515984	0.672108	0.502628	0.591138	0.578171
CCGCCACATCGCTGACCGGTGATATATCTCCGGCAAACAGGGC	0.636156	0.334956	0.349591	0.441746	0.418127	0.846901
ATCGGGTACTGCATAGCATTCTCTGTGAAGTGGATAATTGTTA	0.556218	0.357962	0.405962	0.418571	0.37307	0.421612
GTAGCCCAGCACCGCTCGCCGTAACGGAAACGGTATACCCCTC	0.691162	0.600568	0.403132	0.769478	0.69076	0.620341
CGACAAATGCTCCATACCGTCGAGCACTTCCGGAACAAACCAG	0.38902	0.713926	0.40241	0.593794	0.495544	0.661034
CGGGCGGGAAATGCCCTTCCTGCATATAGCGGGTCATGGTGGC	0.556842	0.516842	0.38594	0.521103	0.498377	0.679549
AGTTACCGGCAATAATTTCTTGCCCCTGACGGGTCAGTTCCGC	0.122856	0.585212	0.52354	0.389813	0.857018	0.679549
CCCCTGCTCATCACGCCACGACGCCCCCGTCGGGCAAACGTCG	0.712221	0.756583	0.680228	0.984549	0.588132	0.922203
ACGATGTTATGGCGTTTCAGGTAAGAAGAGAGGTCTTCGGTAT	0.639499	0.416071	0.369286	0.483478	0.257547	0.554949
TCGATACCGGTTGGGTTATGGCAGCAGCCATGGAACAGCACTA	0.46484	0.629614	0.552789	0.681934	0.701822	0.459843
ACCTTTAACTTCGATCTCTACGCGACGATCCGGAGCCAGGCAG	0.455928	0.634368	0.568105	0.587525	0.233574	0.743096
CTCGTTCATCAACCGGTACATATCATAGTGCGGTCGATACCAC	0.6014	0.278558	0.36526	0.338914	0.398982	0.772097
TGGTGCGCAGGATCAGCTGATAGCCACGGGCGGTCAGCTCCGG	0.533081	0.455682	0.680228	0.618739	0.775531	0.772097
ACGCGCGAATAACGACATTTCGGTATACGCCGGGCCACGTTGC	0.530631	0.426574	0.623653	0.492058	0.489154	0.922203
TTCCAGCGCCTTCAGGTTGTGCTGAATGTTTGGATACTCGCCG	0.444353	0.549085	0.293132	0.465216	0.925827	0.421612
TACCCGGTTGAGCGAGTTAAAAGCGCGCATTGGTGAACCAAGA	0.615018	0.455572	0.652341	0.665101	0.560096	0.614977
ATCCACCGTCGCGCCGTTAATACGCTCCACTGGCGGACGTGGG	0.878281	0.416192	0.516903	0.683246	0.709771	0.846901
TACGGTACGGGTATCAGTCTGACGCGGCATCGGCGCAGGTGCC	0.377643	0.629086	0.559589	0.618109	0.560906	0.998052
CGCCAGCGTCTCGTTCGGTAACCACCCTGTTGGAATAAATAAC	0.627922	0.454116	0.503553	0.64101	0.78309	0.459843
GAATCAAAGCCCAGGTTTTTCCCAACGGCAAGGAACTGTGCAG	0.522395	0.416211	0.759054	0.651292	0.492588	0.418418
TCTCCTTTAGCTTGTTTCTCATACCGCCCCCGGCATGTTGCAG	0.378536	0.403871	0.750452	0.56234	0.258789	0.846901
TGGTGTTTTTCGGCATAGCTGATCTCCTTAAGGATATTTTGCT	0.578277	0.478038	0.327774	0.49371	0.217154	0.378983
GTGGTGACATACACCACGTCATAAGGTTGCAGGCGGAATTCTG	0.562158	0.337551	0.620979	0.557958	0.418127	0.814903
TGCCTGCAACAGGCATACGATCGCCATTCACGGAGCCGATGAT	0.432551	0.706208	0.273321	0.593004	0.640692	0.743096
GCATGTAACGCAACACCGGCCAGTTGGCGTAGGTGGCGGCACG	0.548716	0.598515	0.75646	0.815179	0.481483	0.578171
CATAAACGCCTCTAATAATGGAATGTCAGCAGGGGCCAGCGGA	0.151926	0.37949	0.570036	0.285468	0.780474	0.629691
ATAAACGCCTCTAATAATGGAATGTCAGCAGGGGCCAGCGGAT	0.169014	0.413076	0.59096	0.295476	0.751762	0.837854
TAAACGCCTCTAATAATGGAATGTCAGCAGGGGCCAGCGGATA	0.0723491	0.450765	0.557505	0.295476	0.670137	0.837854
TTGACCGGCGGGATAAGCAACCACCGGGTCAGGATACTCATGA	0.35721	0.562936	0.599941	0.63163	0.931422	0.378983
TCCAGAAAGCCTGGATACGCAGCAAATTCATGGTCAGTATCTG	0.365613	0.688599	0.273321	0.493506	0.492588	0.592212
AAAGACTTTAAAGTTGACCCAAATATTTTGCGGCAGCCAGAAT	0.37053	0.353102	0.348209	0.26608	0.258789	0.846901
TTAACGTCATCTCGCCAACAATCGACAAGCTGGTATGTTGCAG	0.692639	0.451989	0.592719	0.619437	0.418127	0.414054
GTAGTAATTACATTGCGCTTCGGTAGTTCCGGGCTTTTCCGGG	0.622092	0.47392	0.522277	0.599911	0.110186	0.72033
CGTAGATCAGGGTGAACTGACTTTCAGGCTCGGTTTGTAAAGT	0.533116	0.396974	0.516053	0.530872	0.383957	0.679641
ATCACATTGGTATTACCTGCGCGTTCATGCAGGTTGTCGATAT	0.263577	0.758444	0.595513	0.580227	0.403937	0.439505
AGCATCAATAGCATAGCGGCGATCGTGTCCCGGACGATCAGCA	0.556218	0.706208	0.516903	0.743435	0.261632	0.772097
ACGCTTTTACTGAAAGACGAAGAGTGATTATGGCGAACTGGCA	0.355332	0.495615	0.230611	0.329276	0.294227	0.846901
TCATCACCAATATGTTCAAAGCGAATATCCAGGAACCCCACCA	0.318243	0.499417	0.307557	0.312751	0.423788	0.418418
CGTAATTTGAAAGGAGTTTTTGTATGAAGCCGGAAAACAAACT	0.418531	0.225639	0.572786	0.331092	0.320034	0.661034
CCTGAGGCGCGGGGGTCAGACCGTTAGTCGCGGAACGACGAAT	0.660533	0.53283	0.579879	0.672024	0.925827	0.661034
TAATGCCCGTCAGCTCGAGGGTGACAAGGCAGGAAACCACCAT	0.668782	0.548995	0.55661	0.711901	0.701822	0.418418
TGCGCCATAACAAATCATGCGAATGTTGAACGGTTCCAGTACG	0.366561	0.565622	0.310187	0.384242	0.261632	0.679641
AGCGTGGGAGAACACGGATGAATAATTTACCGGTAGTTCGTTC	0.602637	0.189982	0.285174	0.24893	0.587946	0.620341
GTAACAACTCATCAATTCCTGAAAAATAGTAGGTCATCGATCC	0.253838	0.396038	0.187484	0.196087	0.415185	0.554949
GCAGAGAGCAGACCCGCGTGCTGGAACACCAGGGTGAACGGAC	0.762515	0.598167	0.535298	0.819589	0.588132	0.52864
TCTTCCGGCCAGCAGGCTTTCGGGGCCAACAGGCGCAGATCCA	0.685668	0.590441	0.542862	0.796651	0.857018	0.814903
CCATCGGAGATGCTTCGGTAACAGCGTGCTTGGTACGCATAAC	0.621328	0.483676	0.587909	0.697795	0.477402	0.414054
TACGGCGATGCGTTTGCCAATCAGATCTTCCGGTTTGCTGATA	0.638713	0.379716	0.383864	0.448693	0.606397	0.679641
CTTAACTTTTTCTGAAAAGACAGTTGGCAAAGGTTCGCCATAT	0.355332	0.404673	0.590493	0.453308	0.320982	0.439505
CCACGCCATGTTTTCTTCGACACTCATATGCGGATAAAGCGCG	0.275775	0.575742	0.217142	0.310474	0.532008	0.62899
TTCCGACCTCACATGTGCTCAATGCCATCAGGGATGGTGTAAA	0.471419	0.494723	0.40881	0.543648	0.496759	0.521086
GACCTCACATGTGCTCAATGCCATCAGGGATGGTGTAAAACGT	0.581966	0.500061	0.43616	0.617599	0.440822	0.614977
AAGGTCATTTATAGACTGATAAATTACATCAGGCTGGCTGAGA	0.271026	0.181202	0.405261	0.101295	0.323854	0.591318
ATCCGTTTCCAGTAATTCCAACTCCGCCTGCGGTGAAAGCATA	0.217492	0.530327	0.669506	0.526465	0.41593	0.792336
CGAGCGGGGAGGTATCTGCATGTAGCAGGCTGGTATAAGCGAT	0.363467	0.467763	0.669506	0.558269	0.583953	0.414054
GTCAGCAGGAGAATCAGAAGTAAGAACAGTCGGTGAGAAAAAC	0.407987	0.273345	0.409907	0.28072	0.500296	0.792336
ATCCAGGTTGTCGGTGGCTGGACGCCTTTGCGGCGGTCGCGTG	0.66078	0.687448	0.437448	0.787574	0.560096	0.998052
GCGGGATATCGTGGTTCATTATTTGCCCCTGGGGTTAATGCGC	0.533116	0.196944	0.552537	0.470385	0.199839	0.663943
AACATGAGGATTAACGCGCACGTTCATTTCTGGGTCTGTCACC	0.526163	0.637911	0.291321	0.550581	0.477402	0.569209
GGGGGAGCTTTTACCTGAAATACGCCACGGAGGCGGGTATGAA	0.403256	0.45662	0.707175	0.541952	0.44607	0.814903
TCACGACGGCTGAGTTTTCATAGTAGGGCGTGGTAAACGATAC	0.37053	0.231452	0.830649	0.438289	0.780474	0.414054
GGCGTTAAGTTCGCGAGCAATATTGCGTAACGGATGCAAAATC	0.727945	0.272707	0.466669	0.55955	0.233574	0.62899
CGCTGCAACTGCGAACGCGTTAATATTCGCGGGTCGCGCCCTT	0.740364	0.298623	0.660642	0.57549	0.437874	0.679549
TCTCTCTACCGGGAGGCCCTATGAATCGCTGGGAAAACATTCA	0.692976	0.334102	0.629423	0.651648	0.467303	0.556597
GCGTAATTTTTCAGCGCCGCGTAAGGTCATCGGAATAGCTTGC	0.742429	0.626393	0.405261	0.762386	0.177407	0.661034
GTGTCAGCGTACGTAAACCGTCCATGATAACGGTGTGAGCGGC	0.408741	0.586391	0.230611	0.425053	0.668096	0.792336
CCAACAGCAACAGAAAATAGAGTACACGCCAGGTGCGAGGAAA	0.36395	0.304344	0.75646	0.40869	0.484458	0.578171
TGAGCATCTGCTCGAAGCTTAGACCTTGTCCGGCAATCCGCCA	0.533839	0.401352	0.43825	0.465824	0.383957	0.846901
GGAGCTTTTACCTGAAATACGCCACGGAGGCGGGTATGAAACT	0.434804	0.621894	0.569855	0.636055	0.151236	0.763994
GCGAAGTTATCAAACGGATTACCAATTTTATGGTCGGTGTAGA	0.588042	0.295056	0.146583	0.264516	0.257547	0.592212
ATCCCATCACCGCTTCTGAGAGTAACCCGCCGGTTGTCAGTAT	0.599513	0.333303	0.830649	0.638035	0.418127	0.679641
TAAGTTAGGGACTGAAACATTATTCTTACGCGGTCTGGCTGCC	0.37053	0.257734	0.466669	0.239257	0.42058	0.772097
CCAACGGAACTCCGCTTCGCTCATGGGAGCTGGGCGTGGGAAC	0.621168	0.606648	0.649518	0.773791	0.538857	0.755454
TGGATAAATAACGATCATGAGTAACCTGACAGGCACCGATAAA	0.495063	0.368625	0.52354	0.429952	0.110186	0.629956
CACCATTACCGACCAGCAGCAAAATCCCTTTGGCGAAACCCAC	0.636156	0.373061	0.469032	0.563228	0.373381	0.846901
TGTTCAGCAAATGGCCCATTTTCTCGGCTTTGGTATCGAGATA	0.639455	0.293461	0.55661	0.612827	0.484458	0.414054
ACGGAAGTAGTCGACAAACGGGAAAATCATCGGGTTAAAAATG	0.516178	0.539327	0.235331	0.463692	0.338231	0.763994
AAAACCGAGAGTGATAATACCAGCGACCATCGGATCGATATCA	0.318243	0.604179	0.374762	0.442591	0.580156	0.62899
TTCCATCACTTTGTAAGGTGCCCATGACTTCGGATAAACGATG	0.332535	0.601192	0.40241	0.503953	0.402815	0.62899
TTCGATAATCGAATCACCGATGGTCTGACGTGGGTCCAGCGAA	0.429756	0.565706	0.612124	0.559702	0.237932	0.569209
ACGGATGCAGCACATCAAGATATTGCCACAAGGGAGCAGTGAC	0.45699	0.245797	0.538547	0.397612	0.60972	0.507288
ACCACTTCCTGTGGATATTCGGTGCCATTCAGGCGACCGTATA	0.38902	0.648523	0.419327	0.498392	0.36283	0.814903
GACTTTGTCGTGATCCAGCTCGATAGCCAGCGGCGCTTCTTTG	0.431829	0.491938	0.669506	0.57423	0.631556	0.998052
GCAGATCCACCCATTCGTCGAGCTTCACGAAGGTGAGCTGGCT	0.555298	0.549351	0.612124	0.626759	0.533313	0.578171
ACGTAATGTGACCTGTTTGTGCAGATTGCATGGACGCAACGCC	0.459637	0.549085	0.505742	0.558933	0.440822	0.592212
TCCGGCGCGTCAGCCTGTTCAATATTGCCCTGGCTCATCACAA	0.631478	0.189982	0.672108	0.512689	0.861187	0.629956
CCACGTCCAGCGTGCTGCAACCAATCGAGCCGGTCGAGCCCAG	0.70223	0.412107	0.733007	0.70764	0.500296	0.772097
TCTGCTTCTGTCACTGGCTCACGTTCGCCACGGCATACTGCTA	0.52611	0.528388	0.759054	0.755152	0.41885	0.846901
ACAGTTTGCCAGTTCGCTCTGTGTCAACGTTGGGAAGGCCGCC	0.619751	0.480171	0.513953	0.605369	0.609239	0.548236
GCCTGCATACGGTTCGCTGTTCACCAGTTCCGGGGAATCGCTC	0.692444	0.499417	0.40241	0.591542	0.392706	0.847314
CCTGCATACGGTTCGCTGTTCACCAGTTCCGGGGAATCGCTCA	0.619751	0.499417	0.522277	0.591542	0.44879	0.643836
ATGGTGACGCTGTCACTTATATATGCACCCTGGCTGATTTCAC	0.464495	0.0874887	0.620591	0.345908	0.78309	0.629956
GTCCCTGCGCTTCCAGAGCTTCCGTCAATCCGGCCGTCAATTC	0.429033	0.629852	0.419327	0.528227	0.856414	0.922203
GCAGTACGGGAAGCGCCATGAAGATTCATTCGGTCCATCAACT	0.742295	0.285321	0.273321	0.476088	0.701822	0.772097
CGCCTGTTTCGCTTCACCGGTCAGCTGCAGAGGCAGCTGACTG	0.56637	0.687448	0.59096	0.742397	0.461455	0.629956
ACTCGAGGTTTACATATGAACAAAAACAGAGGGTTTACGCCTC	0.170418	0.348363	0.390421	0.201287	0.383514	0.576471
TTGCCACGGCGGGGAGCGATAATAACAACATGGTTCTGGCTCG	0.692976	0.137555	0.459813	0.448719	0.780474	0.48056
TCGATCACTTAATGGCGTCAGCAACACCCAGGGCAAACCGATC	0.62198	0.529117	0.495032	0.702709	0.437874	0.755454
AACGCTTTACCATTTACACTCACCTGAATCAGGTTAATGTAAT	0.328017	0.476102	0.398324	0.33171	0.294227	0.439505
CAGGAACGTGCGTCGGGAGAGTTTTTTAAATGGCATGCGTTCT	0.762344	0.317409	0.146583	0.407942	0.649354	0.667518
GCAAAACACCCAGACCGGTTGCGGAAGAGACGGCCAGAGACAT	0.637907	0.648523	0.331561	0.678875	0.552292	0.922203
TCAGCGTTGGCTTCGAAGCACATACGCGAAAGGATTTTGCCTG	0.481358	0.486157	0.660642	0.580768	0.560096	0.378983
TCGCAGTCCGGGGCAATACTCACTACGTTGAGGAAATTGCCCG	0.564605	0.361189	0.632065	0.486511	0.709771	0.418418
ACTGACAAATGCAGCTTATCCTTCACTTTTGGGATAAGAATCT	0.612837	0.376576	0.311105	0.404654	0.323854	0.521086
AAACGGAACCGCGCCGCGCTTCACCGTCTCTGGCATCGCCAAC	0.965556	0.577062	0.503052	0.919923	0.538857	0.667518
CCGCCCCTCTTCGAGCGCCAGGCGCACCGATGGATGAGTTTGC	0.727945	0.799474	0.576746	0.995937	0.462872	0.421612
CGTCTTTGTACCGGACGGCTCTAAAGCATGAGGCGATTGCGCT	0.762344	0.384561	0.595513	0.648547	0.275488	0.814903
TGATGGAGTTGCTTTAGAAGGAGTTAAACATGGCTTATAAACA	0.429756	0.38803	0.329645	0.299671	0.415185	0.629956
TAATGTGACGGCGATCTTCACGTAAATGCACGGTAATGCCGTC	0.586612	0.442075	0.47256	0.510136	0.631556	0.620341
GCGTCAGGGCGAGACAACCCCGTCAGCAAACGGAGAAGCGTTG	0.43793	0.673541	0.511748	0.624541	0.65899	0.743096
GTCGGCTTTGCTGGCGTCCGCCCAGTAGGCCGGAAGGTCGCCC	0.706459	0.758708	0.498037	0.863101	0.451335	0.661034
AATGGGCACGACGTGCAGCAGCCCCTGACCAGGCAGCATATCA	0.673656	0.761274	0.516903	0.857035	0.802061	0.629956
AAATGCCAGTCTGACTTGTTGCTGAAAATCGGGTTCTGGTGTT	0.430062	0.529117	0.291321	0.38334	0.519539	0.576471
ATGGCTGACATCCGGGCGAACATATTTCACCGGACCTTCGGTA	0.771574	0.26689	0.43825	0.553586	0.441899	0.772097
AAAAACTGCCCGTGATGCAACTGTGTAATGCGGCTGACAATAC	0.571701	0.491125	0.253582	0.461197	0.69076	0.814903
ATGGCGAACGCATAGTAGTGCCAGTCACGGCGGATTTTTACAG	0.262374	0.611255	0.707175	0.536688	0.632326	0.62899
ATACCGGACGCGAAGCCACATAGTCATGAGCGGTTACGCGACC	0.673388	0.349412	0.372143	0.479818	0.709771	0.679641
CGTGCAAATCGCATGAAGTAAATCATCGCTTGGCACAAAGTAG	0.495866	0.28694	0.629423	0.417118	0.30057	0.667518
AATTGATGCGCATCCAGCCAGCTATTGTAATGGTGAAAACCAT	0.493426	0.449573	0.267012	0.447125	0.673051	0.614977
TATTCCATCGTCTTTTCAACCTAACTTCTCAGGTTCAGCATGA	0.347216	0.365662	0.383864	0.286464	0.606397	0.439505
CTTCGCTCAGAACATCGTGGAGAAACGGAATGGTGAGGAGATC	0.49806	0.396418	0.582337	0.522785	0.509201	0.614977
CATTCAGGAGATGGAGAACCATGAAACAAACGGTTGCAGCTTA	0.405828	0.413076	0.329645	0.369898	0.462872	0.679641
GGCCCGCTACGTACTCGTAAAGATCGTTGAAGGTAATACCAAG	0.525336	0.250672	0.43825	0.366534	0.552535	0.371716
GCCATATGGTAAGCATCATAGGTAATAATCTGGTTAAGGCTGC	0.47219	0.226246	0.230611	0.193751	0.386659	0.48056
TGGCTACGATTGCATTCCAGGGGAATCTTGCGGGAATAATGAG	0.495866	0.536362	0.405962	0.532154	0.477402	0.745185
GGCTACGATTGCATTCCAGGGGAATCTTGCGGGAATAATGAGA	0.552255	0.447004	0.592719	0.581537	0.489154	0.556597
GTAAATACGTGTTGATTTTCTACGTTGAATTGGAGCCTGGTTA	0.364477	0.420878	0.273321	0.26961	0.469426	0.558554
AGATGTTTGCGCAGTAACTGATCCACTTGCAGGCTGTAATTGA	0.462709	0.448489	0.592719	0.504587	0.527994	0.591318
GTGACTCAACCATCAGGCTGGACTGTTTAGCGGCAACAGCCAG	0.493426	0.525514	0.250826	0.470576	0.452163	0.846901
GAAACAGAAGACATCATACTCTCCTTACTCAGGCAACAGCCTG	0.349774	0.440071	0.342877	0.301279	0.38101	0.629956
ATGCCCTTGCTGCAATAAATTGCTCGCCATTGGCGAACCCATT	0.384502	0.428689	0.559589	0.499249	0.611535	0.846901
TGAGATGGCCCACGACGTCTCCATCAATACAGGCGACGAGTTG	0.707008	0.433374	0.249623	0.483222	0.693445	0.814903
TTGGCTAACTTCGTTAACTCGCCTACCCGCTGGTTGTTCATCC	0.394029	0.571931	0.830649	0.68496	0.233574	0.48056
TACCGCATGCCACAAGGATCTTTTTCATAATGGATGTGCCTCT	0.5279	0.232074	0.253582	0.238751	0.614418	0.421612
GTCGCGCCAGTGTTTCAAGGATATTTAAACCGGAAGTTTCCCA	0.396224	0.235507	0.285174	0.167845	0.69076	0.661034
ACAGAATTAACAGGAATAACGCCCCCACTACGGTTGCGGTTAA	0.412603	0.7198	0.36526	0.576052	0.110186	0.679641
AATGCCTCAACGCTACAATGATAATCGCCACGGTATTCAGAGC	0.592164	0.168028	0.759054	0.481645	0.41885	0.620341
TTTCAGTAAACGCTCGATAATGTTCCAGTCCGGCGTACCGTCC	0.727945	0.28694	0.52354	0.494651	0.294227	0.998052
TCAACAGCGCAATCGCTCCCCAAATCACAAAGGTTTTTTCCAG	0.527019	0.466441	0.459813	0.530541	0.826976	0.439505
TTTTAGAAGCGGTAATGGAAGATTTTTTAACGGAAGAAGCGGT	0.396167	0.293461	0.146583	0.163746	0.59097	0.661034
GCGACGGTGGCTGAACCCAGACAAATACGCAGGAATGCGGCCA	0.512121	0.411853	0.623653	0.505334	0.640292	0.418418
GAAAGCCCGGTCACGACAATGAGCTTGTCGCGGGGGATAACGA	0.589524	0.423854	0.612124	0.564758	0.783556	0.847314
TAAGGGTCTGATAATTATGCTCAGAGGTGACGGATTCTATTCC	0.0723491	0.514997	0.516903	0.305221	0.540161	0.62899
TCACGAACAAATGACCATTTCGGGCGTTGCGGGTTGGCATTAC	0.447155	0.636689	0.620979	0.67269	0.34011	0.576471
TCACCAAATGCGGTCAATTGCCCGGTCAGGTGGTCCAGCGTAC	0.588639	0.720887	0.484902	0.732558	0.323854	0.592212
AGCCCGGTCACGACAATGAGCTTGTCGCGGGGGATAACGAGGT	0.49806	0.509103	0.902763	0.690291	0.533313	0.521086
CAACAACCACAGGAGAATTCGTAACAGCGCGGGAAGAAGATGA	0.403019	0.425717	0.80153	0.555932	0.552292	0.556597
GCAACAACCACAGGAGAATTCGTAACAGCGCGGGAAGAAGATG	0.487481	0.338396	0.751669	0.501843	0.423788	0.745185
CAACGCCGATGATGCCAATCACCAGACCCATGGTGAAGAACTG	0.56761	0.462015	0.495032	0.6045	0.56939	0.614977
CCAGAAAAACCTTTGATTTTCACAGCAGTAGGGATATGGCTCA	0.341305	0.411853	0.36526	0.334386	0.355493	0.521086
GCTTTCCAGACGGAGCACAACCTGATCCTGCGGTTTGAATGCT	0.692639	0.480301	0.484902	0.633043	0.500296	0.679641
TAATTGAGAAATGGTTAGGGAGAACCTACATGGCCATAAGCAT	0.317989	0.51588	0.36526	0.428238	0.39605	0.755454
GCACCACGGGATGTGAATGTAGAGACTCAGCGGAGGTAATTTA	0.373249	0.347183	0.493533	0.334096	0.701822	0.743096
CATTCAATGCCATCCGTGACTGATCCATCATGGCTTTTGCTGC	0.568815	0.432201	0.40881	0.510833	0.495544	0.629956
ACTGACCACCGTCATGCCGATGATCAGCGGCGGGATGCCAAAG	0.568959	0.470251	0.728631	0.66312	0.640292	0.745185
CACCTGCCGCTTCAACTGCACGTCCGCTGGTGGCAATCACATT	0.37053	0.703954	0.669506	0.728529	0.925827	0.667518
CAGTCCCCTTAAGACTGCAAGACGTCTGCAAGGCGCTCAAGAC	0.430062	0.528388	0.59096	0.603731	0.483922	0.814903
GCTTTGGTTCTTCGCTCCAGTCATCGCTTTCGGAAAGATCGCC	0.605973	0.446619	0.477432	0.60867	0.538857	0.661034
CTGACGCGGGGCGCGATGAGCAAACTCCCGAGGAAACGGGCAA	0.778121	0.510386	0.662345	0.768116	0.857018	0.418418
CCAGTCTGGTGGTGTTCAGCAAATTTAATACGGTACAGCACCG	0.533116	0.373061	0.0406449	0.263142	0.519539	0.620341
GAAGCTGTGCCAGCCAGCCTTTCACCGTTTTGGTATTCCCTAA	0.631478	0.462699	0.522596	0.655038	0.640317	0.414054
CTTGTCTTCATCGCCAAATAGAATCCATGTTGGTGAGCATTGC	0.643779	0.230084	0.427258	0.432861	0.41885	0.614977
ATGTGGAAAAGGTGTAACGGAGACGACATATGGCTTATCAATC	0.426086	0.672709	0.229277	0.502892	0.336444	0.629956
CCGCCCCTTTCGATGCGGCATAAGGGGTGATGGTGTCACGTCC	0.724924	0.453284	0.516903	0.694614	0.400948	0.614977
ATTTGTCTTTACCCACTTCAAAACGACTGACGGTAATCACCTG	0.53567	0.467398	0.390421	0.515841	0.278995	0.620341
GATTTTCATGGTGACTGATTCGCTCCACATGGGCATTGAGGAT	0.529615	0.532129	0.427258	0.541621	0.421788	0.755454
CCTTGTTCGCCATAGATGATCTCCGGTAGCGGGGAAAGCGTGT	0.270829	0.533889	0.535534	0.43137	0.681615	0.643836
GTACTGATTAACTTCGCAATGTAACCAGCCAGGAAGCCCGCAA	0.619751	0.300472	0.669506	0.569599	0.237932	0.418418
TTCCGAGTCCATCCGCTGCAGCATTCGCTCCGGCGACATATGC	0.600919	0.560272	0.733007	0.737756	0.496759	0.998052
GGTAAGTAATTCAGGTAAGACGGCAGCAACGGGCAACGACGAC	0.396134	0.652944	0.620979	0.618505	0.257547	0.755454
AGTATTTTGTTTCTGATGCGAGGGTTCGCCTGGCAGTGAAGGC	0.331648	0.699474	0.739297	0.702292	0.34011	0.667518
GCGGCTTTTTCAGCGTTACCAGAGAGAAACCGGTTTTCTTAAC	0.635051	0.462114	0.447256	0.485473	0.217154	0.679641
GCAGGTATTCATTTCAGGAGTAACCCATGCTGGCTTTCTTAAA	0.341305	0.420657	0.595513	0.452177	0.237932	0.629956
CAATCACGTCGTCGTTAATCACGCGCAGCGCGGAGAAGCCCAT	0.472789	0.675133	0.751669	0.714291	0.628545	0.743096
AGCGGTTTCTTTGGCGGATCAACGCGCTGCAGGTCGATAAATT	0.71306	0.564337	0.743062	0.841885	0.278995	0.554949
CGTTGAGCTGACCATATAATTTTACCTTGTTGGCCATACAATA	0.293362	0.215781	0.424401	0.173369	0.575204	0.755454
GTACGGAACACCCAGGCTTCTTTCAGATTATGGACGTTATCGG	0.70852	0.326251	0.230611	0.429598	0.452163	0.592212
TACCGCCCAGAGACTTTTGATAATTGGCTCTGGTCCCATTTTT	0.344309	0.189982	0.649518	0.312546	0.609601	0.592212
GCTGCTTCTCTTCAGCCAGCACGTCATGCCAGGTTAATTCGTT	0.564882	0.64171	0.559589	0.730137	0.39605	0.439505
ACTCCGCGCCACCTGCGGCCATAAAGATCCAGGTGGTAACGCC	0.706459	0.405966	0.473631	0.610659	0.925827	0.578171
GGAGCGATGGCCACAAATAAGTTCAATGGTTGGCGTCATTATC	0.473742	0.29658	0.374762	0.328363	0.51042	0.846901
AACTCCCGGCGTTCGGTACTGACGTTGGGCTGGCCCATTTCCT	0.586979	0.546712	0.672108	0.653986	0.857018	0.755454
CATTGACCGGTAACCCAGCCCGCTTGAGCAGGGTTATAATACG	0.416408	0.745904	0.570036	0.744575	0.701822	0.576471
CCGGTTCCTGATTACTCATGGGTATCTCCTTGGACGTCTGTGA	0.29233	0.345672	0.44863	0.338963	0.500296	0.592212
CCGTCTTTGTCGCGCACCAGATTGATCGTCTGGCCATTGACCA	0.865747	0.379716	0.59186	0.683467	0.34011	0.755454
AGATAAAGGGGCGATAGTGGTTGTATTTTCAGGGTAATCACCC	0.543988	0.403032	0.326092	0.361013	0.483922	0.52864
TGCGCCAGTTCACTTATTTCACCTGCATCCCGGTCCATTCACT	0.309468	0.480301	0.494715	0.422143	0.437874	0.772097
AGCCAGTCGAGATCGATAAGATTTCCTCCACGGACAAAGCGCA	0.446905	0.293461	0.484902	0.337721	0.610649	0.772097
CCACATCCAGCCCCGTCTCCATACGCTTAATGGTGTAGCTAAT	0.713504	0.476484	0.250826	0.581679	0.500296	0.614977
GCGAATGCCGGGAATGCTGCTGCCCTCTTCCGGTTGCAGGCCG	0.552255	0.716521	0.383864	0.65294	0.783151	0.679641
TGGCTTTGCGTTTGGGCATCGCGTCCGTCCGGGCAATACCAGT	0.585081	0.661677	0.687932	0.801445	0.701952	0.755454
CTGGCTTTGCGTTTGGGCATCGCGTCCGTCCGGGCAATACCAG	0.531435	0.675133	0.687932	0.765749	0.527994	0.922203
GCTGGAAGCGAGCGATGGAATCTTCCAGAGCGGCATCTTTGCC	0.602175	0.350652	0.493533	0.509896	0.670072	0.846901
AAAGTCTTTCTCATTGATAGTCCACCACCATGGTCAAACTGGC	0.358045	0.436984	0.538547	0.463899	0.429833	0.592212
CTAAATTCTTCAGCACGCCTTTATTCATTTCGGTCGCCATCGC	0.70223	0.261694	0.313889	0.442202	0.278995	0.772097
ATCGACAAAATCAGAAACAAATACATGATGTGGATCGTGTGGA	0.355332	0.302212	0.40881	0.244579	0.359263	0.421612
GGGGACCGGCGTGACGGTCAGTTCAAATTCGGGTTGGTTAGCG	0.657385	0.412798	0.291321	0.445154	0.857018	0.576471
AGGTTCGCTGACCGTATTCACATCTCGTTTCGGCAGTCCGCCG	0.458978	0.393426	0.522596	0.436025	0.775531	0.846901
AATTTCGCTCACGCTTTATTCTCCACAGGCAGGAAGTTGAGAA	0.562158	0.376576	0.669506	0.550042	0.756277	0.418418
GCCGATGTGATCGGCTGGCGTATCCGCTAATGGCATCCCTCGC	0.692639	0.572004	0.419355	0.734259	0.441899	0.667518
GCGCATAAAGTCACGTTGAAGCCCACCAAATGGAAAATATTTA	0.530631	0.585212	0.425346	0.617839	0.258789	0.459843
ACTGCGATAGTCAATACGTAAGTTACCTTCCGGTGTGAGCGAA	0.318243	0.255481	0.491891	0.277018	0.337529	0.792336
GGGCCGCTGCCATCCGGGCTAAGATGACGATGGTAAATATTCA	0.625059	0.365505	0.59186	0.584807	0.766651	0.414054
ATAATAGGTAGCGAACCAAAAGTCCACAGCTGGACTAACACGC	0.692444	0.39443	0.587909	0.621958	0.317017	0.592212
CATCGGGCTGTAAATCACCCGCATGCATACCGGTAATTGCGGG	0.229764	0.692646	0.380623	0.484956	0.69076	0.620341
GACGAGTCACCTGCTCCGCCAGTACATACTGGGCGCGCGGTGC	0.616057	0.550279	0.187484	0.581962	0.570483	0.922203
GCACGAGGGTCAGCAATACCCCCAATACATGGGCAACCTGAAT	0.488481	0.577438	0.229277	0.442489	0.470952	0.755454
AGCACGAGGGTCAGCAATACCCCCAATACATGGGCAACCTGAA	0.506706	0.533135	0.229277	0.474724	0.587946	0.755454
ACGCGGCACGAACTCTTTACCATTCCACACCGGCTCCATCGCG	0.344309	0.354611	0.572949	0.378291	0.802061	0.814903
CATACGGCTGTTGGTTCAGCACGCCACTCTCGGTGGATACTGT	0.457287	0.756079	0.351457	0.681896	0.69076	0.792336
CCGAGGAAATCAAAACGGCGACCAGTCCCCTGGAAGCTTTCAA	0.520338	0.687448	0.565986	0.739649	0.30057	0.459843
ATCAGACCACGTTCTTTCAGAACCTGATTAGGGTGAAGGAAGC	0.361863	0.459395	0.230611	0.288716	0.552292	0.701268
TCACGGGCCAGCGCGCGGGTTTTATAAAAACGGGCAGCCCATA	1.00149	0.28278	0.210472	0.559446	0.693445	0.922203
TTTTCCCCAGCCAGCGGTAATAAACAGAATCGGCATTAAAATG	0.758543	0.172743	0.232409	0.388577	0.609601	0.846901
ATGACGCGAGAACTGACCTCCGTAAGCAGCTGGTTATCGATAT	0.452415	0.47392	0.743062	0.608546	0.756277	0.48056
ATGAGTCCCAGGCGGTAATTGGGTTCGTTGAGGAGCCAGCCTT	0.668164	0.410647	0.632065	0.604983	0.490174	0.520404
CGTCATTGGTGTGCATCACATAGTTCGAACCGGAACAGGCGCT	0.568959	0.290078	0.61287	0.442306	0.423788	0.661034
ATACGGGTTGGTGAACAGGCCGATCATACCCGGGCCAATCATC	0.476282	0.665441	0.326798	0.556629	0.560096	0.922203
GCGCCACGCCCGCAATGATTAACCCGACCACGGTTCCCACGGA	0.622092	0.351394	0.516903	0.563102	0.780474	0.679641
TCGAAGGTGTCGTAATTACTGAGGTCCCACTGGTTTTGCTGAG	0.379284	0.476102	0.620591	0.452978	0.552292	0.48056
TGCCAGTAAGCCCTGCCAGAGTTTAATTTTTGGAAATACTTCA	0.70852	0.273345	0.171948	0.397473	0.389916	0.459843
AAACCATTGCGAGGTGAGATAAATCATACCAGGGAAAAATCCG	0.509692	0.242686	0.326798	0.28072	0.495544	0.507288
CGGCGTGAATGGTACAATCGAGCGGCGCGACGGCGGGCTTGTC	0.426086	0.727836	0.818531	0.797057	0.281998	0.998052
GCATCAGTGCAATCATTGAAGAGAAAACAACGGTAATCGTACC	0.253838	0.362053	0.329645	0.229486	0.606573	0.620341
GCGAAATGAGGTGGTGGCTCCGTTCGCACCAGGCAGTTGCCCA	0.619291	0.563196	0.697453	0.819589	0.383957	0.629956
TTAGAACCTAACAGATGGGTCGAAATCGATGGGTTGCGAGAAC	0.432726	0.520222	0.443891	0.496903	0.317017	0.576471
ATGCGATAACGAGGCTGGTGGGCAGACAAGCGGCATACATCAG	0.616057	0.659191	0.424401	0.708231	0.257547	0.846901
CCGTTTCAAATACTGGTGCTCCTCCCCTACGGGTAAGACGAGA	0.41156	0.613478	0.452924	0.60215	0.320034	0.512889
AAGCATGACAACCCAGACATTGCTGACTGTTGGCCATAATAAA	0.520264	0.508814	0.409907	0.577202	0.441899	0.755454
CGGCGATGACCGCCACGGTATCAAGCCCGCCGGGGCTGGTGGC	0.822291	0.337551	0.830649	0.826233	0.418127	0.847314
GCAATGTTGATGGATTCGGCAATACGCGCAAGGCAATCCTCTT	0.420737	0.472049	0.830062	0.714348	0.452163	0.629956
TTGAGGACTTTCTCCAGACGATAGTTCAGTCGGCGGCGCACGG	0.487481	0.401914	0.390421	0.439991	0.415185	0.998052
TGACATCGCCGTCATCCACATGCCAGATTATGGTGACATCGTC	0.498874	0.551429	0.230611	0.447125	0.762767	0.614977
TAGCGCGATATTACGTAGTTCAATCTGTTGCGGCATTAGTGTG	0.362388	0.384599	0.459813	0.309499	0.43022	0.846901
ACGCATTTTTAGACAGGCAGAGGTGACGCTTGGCTACAATGAA	0.502222	0.525514	0.647539	0.714116	0.217154	0.629956
ACAACTCTACGGCGGTACGGTAAGGCACAAAGGTTTGTAGCAT	0.668164	0.537484	0.459813	0.699877	0.353762	0.439505
AAAGCACGATGGGCAATAGCAAAAAGAGGATGGGTTGTGCCGC	0.564605	0.392473	0.462713	0.472529	0.477402	0.569209
AAGCACGATGGGCAATAGCAAAAAGAGGATGGGTTGTGCCGCC	0.446091	0.444879	0.314171	0.40437	0.606397	0.576471
TTATGAGCTTCAAATCATTGTTGAGGGCAATGGAAAGAGTACG	0.366561	0.411853	0.590493	0.432582	0.44607	0.459843
CCGTACCAAACAGACCAATATACGGGCTGATGGAGCCAACCGT	0.52611	0.346	0.570036	0.499978	0.438849	0.558554
CATGCAGAACGCCAGTAAACAGTTCCAGAACGGAGAGTTGGCG	0.534261	0.410293	0.405962	0.460545	0.415185	0.743096
ATCGGGTAATGGCATAGGTTTCTCTTATGTTGGCGTTTTCTAT	0.501499	0.375537	0.229277	0.352151	0.257547	0.846901
GCACGCACTGATGCAACAACGGTTTAATCCGGGGATGAAGATG	0.510129	0.482253	0.368835	0.438581	0.561143	0.643836
GTTTCATGCCGCGCTCAACAATCTCTTCTTCGGTCTTACATTT	0.742429	0.378091	0.270411	0.492238	0.577354	0.772097
TCCCACCAATAGCGGCGATAACTGGAAATGCGGCCTGGCGTAA	0.860659	0.347846	0.313889	0.566115	0.403937	0.922203
ACCAGCCGACTTTTACGGATGGCGCGCACGCGGTCGATGTCAC	0.400914	0.721214	0.777382	0.765871	0.709771	0.772097
GTCAATATAAACCGCACCCGCAGAAAATGTCGGGCGGTCAAAC	0.725912	0.631053	0.293132	0.715215	0.0419352	0.922203
CACGCACTGATGCAACAACGGTTTAATCCGGGGATGAAGATGG	0.545279	0.440166	0.551871	0.521694	0.402815	0.521086
TCAGTAAATGGCTCCGCTTGCAGACGTTCCTGGTAATCTTCCG	0.79123	0.529117	0.522277	0.754306	0.323854	0.414054
GCCGCAGTATGGTTAACCTGGTCATTGGTGCGGTCAGAAGAGG	0.415678	0.462015	0.538547	0.484996	0.193436	0.772097
AAATTGTTTGAGCGAGACGCTCTTGCCCTGCGGCAATGGTAAT	0.600588	0.604161	0.590844	0.771626	0.482619	0.846901
GCGAGAAATATTGCGCCGAGTTAAAGATGGCGGAGGCAGTACC	0.762646	0.284437	0.494715	0.573902	0.110186	0.743096
GAGGGAGATTTGCACTTCACCTAAATCCTGCGGGTGCAGACGC	0.521484	0.367321	0.484902	0.452373	0.239787	0.763994
AGCGCCTTTTCCAGCTTCTCCTGCACACTGCGGACTTCGTTCT	0.557882	0.579832	0.543877	0.639754	0.320982	0.772097
GCTGACGGTGGTGAAAATACAGCGGCTACAAGGTTTAACCACA	0.386703	0.604179	0.36526	0.482472	0.729625	0.439505
TTTGTTCACACCAGATTAATGAACAGTTCTGGGAGAATGCGGT	0.412603	0.342745	0.40241	0.289651	0.441899	0.647906
CTGGCGCAAAAGATTCAGGCTCGCCTGTTGCGGATATTTACCA	0.331648	0.78631	0.459813	0.61985	0.527994	0.62899
CGGAAAGTGCCTGGGCGAATTCGACGATACCGGCTTTGTCAGA	0.758543	0.435226	0.359363	0.575796	0.606573	0.814903
TGTGTACATTGTCGCCGCTGTTGGCAATTCTGGCGTTTGCGCC	0.808341	0.591007	0.291321	0.716293	0.302438	0.846901
ACGCTTCTTTTGCTTCGATCACCTTCTGGTCGGCACGCCAGCC	0.621328	0.390717	0.503553	0.571861	0.278995	0.846901
TTGATTTCATCGAGCCGGATTTCCCACACCGGGGCCGACAGCA	0.79064	0.435817	0.535298	0.723292	0.281998	0.837854
CATAAGCGACAGACAAGTCGATCCCTTTAACGGCTTGAGAAAG	0.430062	0.558687	0.146583	0.39563	0.78309	0.814903
AATGAATCCCCTGCGTGTCGATCTGCGCGCTGGCACCTTCGCC	0.70223	0.485133	0.964023	0.85602	0.463541	0.667518
TTAATTTTTTGCGCTAACTGATTGAGATCGAGGGGCTCTGACA	0.628666	0.379716	0.568105	0.507906	0.217154	0.629691
ATCCAGTTCAGACCAACGCACCGTTAAGGCAGGATCATCCGCC	0.533116	0.661196	0.55661	0.683981	0.452163	0.378983
GGCAAAAAAGAATGCCAGGTTGAACGTGGGTGGAGTTGCAGAA	0.50541	0.481335	0.620591	0.644668	0.320982	0.558554
TGCCGGTTGCCGCATTGAAGATTGCTACGTTGGAAACCTGAAT	0.622092	0.428689	0.454982	0.509407	0.640692	0.459843
ATATCCCCAGGCGTAATTCTTTTCTTCTGCGGGCGGTACATTA	0.506054	0.30337	0.570036	0.391874	0.609601	0.922203
CAAACTGTGATGGATCTTTAATCAGCTGCATGGTGGCGTTGTC	0.405828	0.266186	0.59096	0.42984	0.441899	0.614977
TCCATGGCCAGCCGGGGGCTTTATCGTGGCTGGCGAAAATGGA	0.836887	0.372534	0.697453	0.815185	0.693445	0.846901
TTAGCGAACTGAAGATTTGCCGGGCGATATGGGTTTCGGAACG	0.32433	0.834301	0.19369	0.557336	0.415185	0.576471
GCTTTCTATATTGTTGATGCCTTGCCCATCCGGACCCCACTCC	0.396224	0.646006	0.494715	0.575795	0.156898	0.772097
TCCGCCGCCAGCGGCAATACGGCTGAAGGTCGGACTTCCGCCA	0.762646	0.604179	0.371714	0.723292	0.783151	0.772097
ACGATTTAACGGCTCTTCTTCCAGGGCTAACGGATGATGAGGC	0.541585	0.511689	0.419355	0.572536	0.294227	0.62899
CAGCTGGGCTTCATTCATATACTCTTCGCCCGGCTTCTCCTGA	0.358045	0.207281	0.739297	0.353687	0.65899	0.814903
TAACTTCGCGTGCCGCTCTGGCATCCACATTGGCGCAGGCCCA	0.764597	0.561714	0.427258	0.758931	0.844516	0.846901
GATGGATTGTGCCATCACGTCCCACGTTAATGGTGAACTGCTT	0.56761	0.661439	0.285174	0.630991	0.302438	0.614977
TCAACGCGCCGCCAACCCCAATGTAGCCGCAGGCTGGCGTCAC	0.655993	0.36989	0.89734	0.75305	0.925827	0.591318
CGGACATCAGCTAAAGAAACCGGATCGTTTGGGCCGTACCAGC	0.291963	0.521216	0.522596	0.399474	0.383957	0.837854
GGCATGACTGAGCGGTAATCGCGTCCGTACTGGCGGTTGTATG	0.590348	0.661677	0.576941	0.700165	0.540161	0.846901
TTGCGCTCTTCAGCGATGAGACTTGCTCCCCGGTCAACAAAGC	0.602175	0.444125	0.569855	0.636265	0.38101	0.772097
CACATGACATCCAGCGTAATAGGCGCAACGCGGCGCGTTTCAC	0.706459	0.50535	0.632065	0.683023	0.418127	0.998052
CGACAGCCCTGGCAACTGCTGTGGATTAAGCGGCAGATAGTGC	0.579246	0.598167	0.250826	0.512269	0.65899	0.846901
TTCACACCTTCTTTTTTGGCGTTTTCTTCCAGGTATTTCACAC	0.287582	0.580918	0.491891	0.421445	0.383514	0.371716
ACAATCGCACGGTTAGCCAGTAAATCTTCGCGGTAACCGGTGA	0.520044	0.279838	0.584996	0.406211	0.802061	0.620341
CCCCGGTCAGATCCACCAGGTGCAGCACTTCGGCACCCTGCGC	0.508464	0.593032	0.424401	0.670064	0.540161	0.846901
TTCCGCCATAAACGCGGTCATTAAAGACTGAGGAAACGGCCAC	0.761157	0.211519	0.52354	0.493794	0.34114	0.418418
CATAAACGCGGTCATTAAAGACTGAGGAAACGGCCACGGCTGA	0.318243	0.390779	0.403132	0.288716	0.861187	0.922203
TTTAACCACAGCGCCAGTAGACAGGGTAGCCGGTTTGCCACCA	0.805537	0.417157	0.535534	0.695858	0.555644	0.679641
ATATAGCGTTTCTTGTCGAACTTATCCGCCAGGATACCAAAAC	0.43793	0.264374	0.830649	0.533426	0.699141	0.378983
TTCCAGATACCTTCCTTGCATAAAACCACGCGGATGACGCGTT	0.409904	0.338382	0.707175	0.454695	0.370771	0.62899
CGTGTAAGCCGGTATAACTCACCTCGCCAATGGCATACAAGCC	0.263577	0.51117	0.590493	0.507987	0.57428	0.667518
GAAAACGTTGGTTTTGCGATTTACCGGTTTTGGCGAGGATTTC	0.516835	0.340854	0.421809	0.46137	0.65213	0.846901
GACCGAGGGTGATCAATGCAACGAGGAATTTGGCGAAGATCTG	0.326952	0.621148	0.291321	0.422143	0.470952	0.846901
TACAGGCGACGGCTCTCTTCCTGCATGACATGGACAATCACAT	0.60055	0.535079	0.428302	0.596936	0.78309	0.592212
CCGCCGCTACCCGCTGGGCACCCGCCTTGGTGGTGAAGTTCTC	0.758543	0.815258	0.512809	0.968895	0.552535	0.614977
ACGCCCATCAAGACGTAAATGTGGTGATCATGGTTAGTCGTGC	0.46105	0.427035	0.386705	0.421071	0.421788	0.48056
TTGCCGCACCTGGCAGCATGACAGTCCACGGGGCGACATAAAT	0.707222	0.407325	0.707175	0.709145	0.719594	0.922203
GCCACCACGCCCGATGGTACCGTCACGGTTAGGGCAGCTAAAA	0.625059	0.511553	0.600028	0.681704	0.802061	0.72033
TGCGTTAGATTGAGCTGGCTGCTGCATCATTGGTGCAGCGTAA	0.560966	0.727817	0.235331	0.68825	0.172356	0.614977
GTGAGTTGCCAACTTTAGCCAGTTTCTTTTTGGTACGTATGTA	0.242586	0.528482	0.311105	0.30746	0.609239	0.414054
GAGGCGCTAACCCTTGCGCGATCATAAATTTGGAGCAGGAGTT	0.635925	0.534679	0.171948	0.507954	0.432667	0.558554
TAATCATTTTTCGCCTCGTGGTTCGGGTGTCGGATGCGACGCT	0.677286	0.594441	0.535298	0.815276	0.177407	0.62899
CCATCGGCATACATTTCGGCGGTATCAATGAGGGTTAAACCGA	0.364477	0.592897	0.440173	0.496337	0.577354	0.52864
GTTTAACTGCGGCAGTGTAGAGAGATAGTCAGGAGTTAATATT	0.651402	0.31007	0.342877	0.414179	0.606573	0.520404
ATAGTGCTGCGCGCGCTCGGTACAGACTGGCGGTTTCACAATA	0.904716	0.550599	0.503553	0.806007	0.766651	0.679641
CCTCATAGTTCTGTTCAATCCACGATTGATAGGCACCACTTTT	0.454338	0.521982	0.273321	0.399929	0.233574	0.629956
CGTCATGTTGCACTCCTTAGCGTGGTTTCAGGGTCGCGATAAG	0.502222	0.604179	0.310187	0.53625	0.474411	0.679549
GGTTCATATCGACAACATCAGCGCCTTCAGCGGAATCAGTAGA	0.476282	0.743548	0.405962	0.596792	0.199839	0.661034
TAATTGCTGAACGATTAATATGACCGAGCGTGGTCAGTATTTC	0.371449	0.334956	0.733007	0.464656	0.588132	0.592212
CGGCTCATCTTCAACAATAACAATGTGATGTGGCATCAGAGGG	0.396224	0.302212	0.40881	0.265543	0.383957	0.667518
TGAAGAATAGATTGTCTAAACGTCCGACAATGGTCAGCTTGCC	0.34704	0.533193	0.43825	0.444422	0.221182	0.592212
AACCCGGTACCGAGGAATTCAGCAATGCACTGGCCTTTCAAGG	0.551934	0.464242	0.620615	0.539505	0.499245	0.755454
GCGATTGCAGCAACGCTTGCCATTGCTTACTGGGATGCTGTTC	0.635051	0.532472	0.377918	0.568446	0.60972	0.548236
GATAATGTCGCGATACTCCTGCAACACGCCCGGCCCGCGACGG	0.429936	0.591007	0.75646	0.659005	0.631556	0.922203
TGATAAAGTGGCGGGTCAGGGAATTAGCGCGGGTTTTATCCAG	0.762515	0.373565	0.80153	0.737629	0.437874	0.576471
TAAACAGTTTTCGCACCGCGTTTAGCGTCAAGGGGTCAATGCC	0.712221	0.517653	0.612124	0.790278	0.299424	0.629691
CCACCACAACATTCCCATCAGTAGCATCCCCGGCAACCACACC	0.426306	0.468054	0.449279	0.494431	0.470929	0.846901
AGGCACCCGACGGTGATCGATGTTGCTGTCCGGGCGCTTTAAC	0.568815	0.513688	0.52354	0.591551	0.683372	0.922203
AAACCATGCGGACGACCTGTTTGACGGCAGCGGTTACGCTGAC	0.64246	0.43123	0.669506	0.663731	0.673051	0.679641
ATCTCTGGCGTTTGTTTGTCTGCGGCGTCTGGGAATGCGCAAA	0.317685	0.687448	0.579879	0.644808	0.783151	0.556597
TTGTAGTAAATCTTCAGCGTATTAAGAAGCTGGCCTTCGTCCC	0.415434	0.298623	0.572786	0.384095	0.294227	0.755454
GATGATTCGGCGCTATTCACATGCCATGTATGGCTCGAATAGA	0.484752	0.593553	0.229277	0.476754	0.600824	0.629956
CGGCAATCTCTATACCATCTGCATTGGCTGGGGGAGAAAAGGC	0.268625	0.445557	0.669506	0.44941	0.36069	0.643836
GCGGCAATCTCTATACCATCTGCATTGGCTGGGGGAGAAAAGG	0.326019	0.426517	0.552789	0.438636	0.239787	0.7556
CAGCCCCTGTTCAAGTTCTTCGACCATCTCCGGCGTTGCCCCT	0.37053	0.563196	0.349591	0.437424	0.519539	0.998052
CCCTGCCGTATCGGGTGCCAATACTTTAGTCGGCGCACCGGTA	0.66078	0.347846	0.226387	0.489291	0.560906	0.998052
AAGCCAGTCGTCAAGACGGGATTCACTGACTGGCGTCCAGCCG	0.43793	0.452853	0.52354	0.516495	0.598288	0.846901
AGCGCTTCTACCAGGCCATTGTGCAAATGGCGGGTGAGGGTAA	0.70852	0.480434	0.391508	0.620083	0.212881	0.763994
GGATTAATAACATACAAAGCATTACCCGGTCGGCAAGTCAGCA	0.335138	0.400481	0.680228	0.468024	0.110186	0.846901
GCATGAGGATCTTTGCGAATCAGCGCCTTGAGGATTTGATCGT	0.619541	0.546329	0.512809	0.639869	0.324145	0.378983
TTCAGCGGGCAGGGCATCAAGAATGCTCGCTGGCAGGCCGCGT	0.556842	0.379918	0.733007	0.643595	0.857018	0.667518
GCATCTGCTCAATCAACACTTTCAGCTCGATGGCGGAGTTTGT	0.364477	0.390599	0.562305	0.452342	0.588132	0.846901
CCTGCGGTGCAAAAGGCACAGCCAGCATCAGGGCCAGGCTAAA	0.48905	0.593032	0.40881	0.631062	0.719594	0.837854
CAGCGGTAGATAATTAGTGATGATTTGCACTGGCTTGCCACAC	0.169014	0.308596	0.620615	0.247872	0.353762	0.629956
CGCCCGACCATTGCCCGGTGAAAGGATAAGCGGCTGAAACGGT	0.71306	0.462699	0.214376	0.535116	0.533313	0.814903
GATACATGGTGAACACCTCCAGCGTACGCGAGGTAATCAACTG	0.533116	0.652944	0.834689	0.736814	0.386659	0.371716
TAAGGTCTTCGTTCAGGGCATAGACCTTAATGGGGGCATTACG	0.512121	0.453489	0.250826	0.420648	0.39605	0.66738
AAGGTCTTCGTTCAGGGCATAGACCTTAATGGGGGCATTACGC	0.507583	0.403871	0.106795	0.381636	0.603567	0.7556
GCCGCAGAGGTACGCGATGAGGATCATTCCAGGCGCGATTGCA	0.652926	0.433374	0.368835	0.518309	0.462872	0.814903
CTCCAGACATATGTTACCCCTTAATTTTTGCGGAACATTTTCA	0.332991	0.330558	0.348209	0.242692	0.418127	0.661034
GCAGCGTAACGACAAGTGAAGTCAGCAGGCAGGCGAGAGAAAG	0.452415	0.444125	0.669506	0.581215	0.422118	0.814903
CTTCGTCTACTTGCAAACCGCCGAGCACGCAGGCATCAATATG	0.453678	0.783495	0.777382	0.857374	0.353762	0.629956
AACCTGAAGAAGAGAACAATGAAAGGACGTTGGGTAAAGTACC	0.413422	0.308795	0.609205	0.427432	0.39605	0.569209
GCTTCTGTACTTCCTTGCCATTTTTTTTATCGGCTTTGAGCTG	0.434804	0.327339	0.106795	0.25716	0.410809	0.814903
TAACATCACCTGACACCACGCCTGCGCCATTGGCGGAGAAGCA	0.547766	0.756079	0.559589	0.856876	0.533313	0.846901
TAAAATCAACGCCATGACACTTCAGCAGAACGGATACCATGCT	0.56761	0.458472	0.405962	0.556866	0.452163	0.62899
TAAATGCCCAGATTCTGCCGCTCTTTATGTGGGCCGCGCGTCA	0.407987	0.612104	0.229277	0.473463	0.693445	0.837854
TGTCATTACCGTACAGCGCCACCGGAGCATCGGTTTTCAGGTT	0.537331	0.775114	0.435364	0.783062	0.373381	0.679641
TCCAGACCAAACGCCCAGTTGCTGTCCAGCGGGCGATACAACA	0.733166	0.542124	0.669506	0.796769	0.423788	0.922203
AACTGAGTAATCGTCTGGTGGCTGTCAAAACGGAAGTGACAAA	0.569016	0.611255	0.348209	0.599504	0.233574	0.661034
TTCGATCGCTTCGTTAATGGCCACTTTGTATGGCACATCGCTA	0.394029	0.621376	0.267012	0.440041	0.649404	0.667518
TTTCGACATCTTCCACAGAACGAAGTCCATTGGGTTGCGTTTG	0.469649	0.497407	0.354702	0.49802	0.418127	0.569209
GTTTGCCACGGCGCTTCACGCGTACGCAGAAGGTTTTGCCTTC	0.721956	0.663609	0.570036	0.82362	0.729625	0.439505
GCTCCAGTGCGCTTTATTCAGATGGCGGCTTGGACGCACATCG	0.35032	0.448489	0.728631	0.564004	0.606573	0.592212
ACATCAAGCGCAGAATGCATGTGTTGGTGCTGGGGGAAAACCA	0.42403	0.427671	0.697453	0.554469	0.670072	0.66738
CCTAAACTCTCCTCTAACTGGCGAATCTGCTGGGAAAGCGCAG	0.362927	0.631053	0.570036	0.557559	0.362615	0.548236
GCCCAGGGTTTCAATCATACCCAGGATGCTCGGGTTCAGGGTG	0.358045	0.507467	0.435364	0.467469	0.517872	0.763994
ACCGCGCGGTGTCAGCCAACCCAGTTTTACCGGCCAGGTTGGC	0.636156	0.496452	0.285174	0.506646	0.780474	0.922203
CTGATGTCGACATATTGCGGCGCGACATCCTGGCTAAAGCGTC	0.307855	0.890897	0.494715	0.69644	0.610649	0.629956
GCAGAACTTCACCTTCTGCGATGACGTTTACGGCTTCTGACAT	0.418531	0.610202	0.285174	0.517224	0.415185	0.814903
GGATTAGCCATCTTTTATCTCCTGACGCCTGGGCAAAAAAAAG	0.227105	0.448095	0.728631	0.470169	0.570338	0.755454
TCCTGCAACCACCATCAGGTCAGCCTGACGCGGCGAAGCACGC	0.447155	0.645256	0.612124	0.668021	0.560096	0.998052
AAATGTAGTGCTGCCAACTGTCTGCTCCCACGGTAGGCAGCCA	0.580954	0.571991	0.475092	0.683903	0.376855	0.620341
GAACGGGTTCGACAGGGGATCTGCTTAACATGGAACAGCCGCT	0.582979	0.478038	0.267012	0.502434	0.538857	0.459843
GAACTCTTTCGCTTTAGCGTCGAAGTCAGACGGCATTTCGCCT	0.429756	0.607281	0.37087	0.546018	0.429833	0.846901
TTCTCGGTGATGGTAGTCTTACCGGCGTCCGGGTGAGAAATAA	0.41156	0.537484	0.687932	0.650165	0.533313	0.701268
CAATACCAACGACGTCCGGGGTCAAAACTCTGGAAGACATACT	0.64246	0.555598	0.40241	0.641193	0.560096	0.459843
CTTCTCGGTGATGGTAGTCTTACCGGCGTCCGGGTGAGAAATA	0.380628	0.47392	0.758995	0.582946	0.729625	0.763994
TATACTTGTGGCAAATGGACACGTTCAGGGAGGCATCAAGTGA	0.498761	0.546519	0.590844	0.601859	0.474411	0.629956
AACCGACAATAAACATCAGCAGCATGGCGATGGCGAAATACTG	0.364477	0.561049	0.739297	0.638184	0.302438	0.846901
AATGCGGTAGTAGCGCTCTTTTTCATCTGCGGGTCCCTTATAG	0.624379	0.32833	0.570036	0.495255	0.467303	0.679549
TTGCACCGCGCGGTTCAATGATGTCGCGGATGGTGCCCAATGC	0.588639	0.380647	0.739297	0.646789	0.931422	0.614977
AGGATCCCGCGATGAGCATTACTGAGCGTCTGGTTTGCCCAGT	0.533081	0.27595	0.758995	0.493885	0.857018	0.48056
GCCGCACCACGCATTCCTCCCGCATCACCGTGGCGCGCGCGTT	0.552255	0.643416	0.707175	0.737503	0.552292	0.846901
ACGAATAGAGCGTTCCATCCCGGGACAATATGGCAATTTTCAC	0.588639	0.671871	0.253582	0.589889	0.318651	0.667518
TGAGGTGAGATTGTCCAGCAGTGGGGCGACCGGATGCAGCTCG	0.469649	0.659191	0.758995	0.775784	0.382643	0.62899
GAAAGCGCATTACAGAGCTGTTGTGCAGCGAGGATAATACGTG	0.384009	0.491125	0.751669	0.6416	0.673051	0.378983
TAATTCCTGCTTCACGCTTAAACATACTCTCGGTCAGATCGCC	0.64121	0.225639	0.351457	0.351963	0.69076	0.772097
CCTGCATGTCTTTACGCGCTTCAATCCCGATGGTTTTGATCTT	0.526163	0.428689	0.662345	0.621703	0.418127	0.48056
CACTGGCAATGTTTTCGCTAACATCCCACCAGGAACGCAGAGC	0.505214	0.337551	0.620591	0.513548	0.495544	0.418418
TGCCATCTTCGAGGCTGTGTTCACCAAGCACGGCACGACTCAG	0.616057	0.499417	0.469552	0.633594	0.39605	0.846901
GCAAAACACCATCCAGACGCGGATAATTAACGGCAATGCGCTG	0.405828	0.625154	0.106795	0.418792	0.552292	0.846901
CCTGCGCGTAGCCAAATTCACGTTCGTTAGAGGCTTCAACGTG	0.491742	0.533752	0.377918	0.47184	0.643452	0.591318
AATACTGTGCTTCACAATGACCTTGCTCAGCGGCCAGCTTCAG	0.396224	0.480301	0.493533	0.473841	0.640317	0.922203
TTTTCACCAGCCCATATGGCATTTCGTAATGGGATAACGTTAC	0.361848	0.499207	0.249623	0.39046	0.519539	0.521086
TTTGTCTGAGACTGGCTTCATTATTAATGTCGGGTAAAACCAC	0.572342	0.189982	0.293132	0.273132	0.509201	0.763994
ATTGAGACTAATTGCTCTTCCATCCACTGATGGCCTTTATCGC	0.47219	0.452853	0.390421	0.487035	0.353762	0.755454
TGGTTCTGCAACGCAATGGGATATTCCAGAAGGCTAAGGAAAT	0.564882	0.317409	0.484902	0.493115	0.60972	0.591318
TGCAGCGTGTCGATACGCTGCGGCGCACGTTGGTTACGCGTTG	0.566826	0.835095	0.629374	0.902474	0.649354	0.48056
GACCTGCACCGGGCTTTGTTCATCCAGCACCGGGGCACGTAGC	0.561834	0.450765	0.587909	0.600072	0.719594	0.847314
GCGTGCCTTTCAGGTTGGTAAAGCTGATGTTGGTATCAACAAT	0.5279	0.397933	0.405261	0.461949	0.400948	0.414054
GCGTGGTATCACGCAGATGCCAGCCACACCCGGCGGTGATTAA	0.63752	0.716521	0.535298	0.799076	0.370771	0.998052
CTGATATCAATGCCAATGCACCATCACTTGCGGTTGCCAGTAG	0.50541	0.579608	0.424401	0.586814	0.281998	0.679641
GTCGCCGGAAAACGTTGTAGTGTCAGTGAACGGAAACCGTTGT	0.532235	0.383554	0.43825	0.439218	0.600824	0.661034
AATTCCAGCCAATCTGTGTAGTGCCAATGAAGGCGCAAATCAC	0.34704	0.550279	0.273321	0.427541	0.69076	0.814903
CAAACACACCGAGCAGAGCAGAACTTCCGGCGGTAATCAGCAG	0.544938	0.509103	0.662345	0.634007	0.552292	0.620341
TTTCTTTGCCAATATTTGGCTCTACGCCAAAGGTAAACAGCAA	0.122856	0.517859	0.590493	0.443453	0.609239	0.371716
TGATGCCGGTTTCTTCCCACAGTTCACGGGCGGCGGCTTCCAC	0.418052	0.476991	0.680228	0.601677	0.701822	0.998052
GCATCGCCACGCGCGGCTCTTCTCCGGTGATGGCGCGCCAGGT	0.965556	0.430758	0.516903	0.851412	0.719594	0.846901
CCGGCTCCTGATGAATCGGGTGATCAGGCGCGGCAACGTAGAC	0.326952	0.518459	0.728631	0.615395	0.500296	0.846901
GCAGTTCGCGACTGCTCCATAGCAGCATCATGGTCAGCACTAC	0.559234	0.449116	0.40881	0.575905	0.844516	0.592212
ATCGGCACATTCGATTACCGCAGAAAGTTGCGGATAACCGACG	0.35652	0.631053	0.424401	0.484478	0.440822	0.62899
CGGCAACGGGATCGACAACGCTATGAATACCGGTGACAGAAAC	0.495063	0.519228	0.249623	0.391929	0.701822	0.792336
GGCCAGTTGCGCAACGTATCATCGCTGAACGGGCCATCCATCA	0.654806	0.534679	0.43825	0.536812	0.640692	0.837854
GAACTAAGGAACGGCAATGAAAATTAGCGATGGAAACTGGTTG	0.658109	0.255666	0.629423	0.490072	0.36283	0.459843
AGATACGGCGCTCGTTAATTCTTCCACTATTGGCTAAAGCTCT	0.4512	0.361561	0.187484	0.27657	0.931422	0.629956
AGGCAAACCAAATACCGGGCCTCTCACAACCGGAATGCCATAG	0.449043	0.613478	0.456439	0.596537	0.423788	0.661034
CTTTTGCATCTGCAGTCGACATTTCATTGCTGGTTGAAATATC	0.581966	0.384599	0.480297	0.524278	0.593848	0.48056
GCCCGTCCAGCATGCTGTCGAGGAGTTGTAGGGTCTCGAGTTG	0.564005	0.550958	0.267012	0.52057	0.500296	0.679549
GCTCGCTGGTACGGCGCAGCGCCATACGTGCGGCGTTCACCGC	0.878281	0.684721	0.629374	0.901562	0.519539	0.998052
GTGCTATGGAGAAAAACATGAAAAAAAGAGGGGCGTTTTTAGG	0.377853	0.255666	0.369286	0.189879	0.365962	0.922203
AGCCGGTAATCATCTCTCGCTTCCACAACAGGGTTAGTTCCTG	0.393172	0.631053	0.459813	0.539524	0.257547	0.576471
AGTTGATTACGCCATGCTTCCAGAATACGACGGAAGTGCGCCA	0.689878	0.396418	0.436313	0.542896	0.257547	0.661034
AGCGCCGCAAAGCGTGTGTTGTTCGTACAAAGGAGTCTGTTGT	0.651751	0.528904	0.267012	0.555777	0.701952	0.520404
TTTTGAGATACTCAAGCTGCTGTGCAGTCGCGGTCATAAGTGT	0.545988	0.657742	0.579879	0.675288	0.172356	0.772097
ACCACTTCAATACCATCCAGCACAAGACGTGGGATATCCAGGC	0.38902	0.543466	0.609205	0.572458	0.320034	0.521086
CACCGGTCTGTGGGCAAACCGGTATTTGCCCGGAGGTGAAGAC	0.602381	0.492188	0.590493	0.656201	0.540161	0.743096
AAAATCAGCAAAGACGACTGAACCCTGACGCGGTACAGCTACT	0.492344	0.530327	0.612124	0.598192	0.60972	0.620341
GGCGCACCTGGCGATTACGTCCTTCATATAAGGTGATCTTCAG	0.492034	0.563196	-0.00171751	0.360728	0.519539	0.578171
AAACCAGGCGAGATCGGCAGGCAGGTTCCACGGCATGGCGTTT	0.531516	0.6417	0.391051	0.725141	0.751762	0.846901
GTAAGCGGGCGGAGCCGACCGAGTCGATACCGGATTCAAACGG	0.743756	0.58233	0.359363	0.681366	0.857018	0.62899
AAGCCGAGATTTACCCCCTGCCCCGCCAGCGGGTGAATGGTAT	0.479168	0.758708	0.669506	0.910307	0.36069	0.701268
TGGCGGTATATCCGAGCAGTGTTGGTATTTCGGATGGCTTCAG	0.677286	0.493657	0.106795	0.510684	0.194248	0.62899
GGCATTTTTATCCGTATGTGTGACCACAATGGGTTGGGTAAAA	0.443967	0.561798	0.293132	0.501104	0.151236	0.576471
GGTATACTTACGGGGTTTTTCTTCATTGTATGGTCCGTCATGT	0.659318	0.326251	0.267012	0.402136	0.233574	0.592212
ACTGATTGAGATCGAGGGGCTCTGACATGACGGACCATACAAT	0.531516	0.565268	0.40881	0.615048	0.41885	0.772097
TTGCAACGCCGCCCGGAAGTTCCCAGTGAATGGAATCGCCAAC	0.771574	0.482402	0.43825	0.68367	0.780474	0.459843
TTACAGATGCGTCATAACCCGCTTGTTTGATGGTTTCGATCAG	0.318243	0.690077	0.310187	0.487816	0.593848	0.48056
CATCCACCAGCATGTCGACAATCTGCTGCGCGGAGTCATCGCA	0.571701	0.393154	0.751669	0.613278	0.519539	0.743096
CACCATAACCAGTCGCAGGTCGCTCGCCGTCGGCTGACGTTTG	0.63752	0.674034	0.75646	0.908004	0.373381	0.814903
ACAAACGATAACCGTAGCCCCATAGTATAACGGTTAGGGCGAG	0.535945	0.471762	0.0406449	0.429354	0.43022	0.679641
TGCACACGTCGAGGTTCAGGTCATGACCAACGGTGGAGCGGAT	0.496253	0.462015	0.410748	0.509928	0.628545	0.792336
TTCTTCATCGGTCAGATGCTTCTGGTCGCGCGGATGTTTATAG	0.416084	0.55916	0.818531	0.659542	0.606397	0.62899
ATTCTCATCAAATACCAGGCGTTTCCTGCCAGGTTCAATTTCC	0.317989	0.626456	0.669506	0.627888	0.421788	0.439505
GCAGCATGGTCGCAGCGGCTTCCCCGACACAGGAACGGTTTTC	0.84891	0.633278	0.55293	0.900111	0.386659	0.418418
CGCCAGATTGAGTTCAACAATGTTGACAACCGGCTGGCCGATA	0.37053	0.413429	0.456439	0.36212	0.432638	0.814903
CTTGTTTGGCAATGTGCTGCTGCCCACCATTGGAGCTGACCAT	0.510129	0.716521	0.374762	0.703868	0.609239	0.558554
AAAGCGGTCCTGCTGGCCTGGCATCTGTTCCGGTGCATAAATT	0.707222	0.561714	0.43825	0.707674	0.618986	0.792336
TTTTCCACGGAACCCGTAATGGTGCGGGAAGGGACATGATAAG	0.6014	0.531092	0.483042	0.673699	0.729625	0.679549
TTCGATAAACAGAATACCGTTATCGTCCAGTGGCAGACGCGGT	0.29233	0.507229	0.484902	0.423427	0.294227	0.667518
CCGCAATCAGCAGCTTAGGTCGACATAACAAGGCCATCGCAAT	0.44058	0.601587	0.267012	0.440601	0.383957	0.72033
TTCAAGCATCGCTGCAGGCGTATTCGCCACCGGGTAGAGTTTC	0.682435	0.506338	0.697453	0.767886	0.593848	0.763994
GTATTAAACAGCCCGGCGTTGAAGAAATAGGGGCTTTTGCGCC	0.882961	0.396974	0.214376	0.598642	0.34011	0.72033
GTTCAGCACCAGCGCCAAAAAGGGCGAACTGGGTATCGTGACC	0.764597	0.514418	0.40241	0.724561	0.719594	0.512889
GGCATACCACGGAGCTTGTTTGCTTCAATCCGGGGTGACTCAA	0.541585	0.460062	0.419327	0.463171	0.552292	0.847314
TCAGAAATAGCAATCGCCGGGTAGCCCGGACGGTTTTCACGGT	0.607296	0.650324	0.662345	0.833781	0.221182	0.679641
ATCGGGTTTTTCTATCGGCAGGACGTCGCCGGGGTTCAGTTTT	0.415558	0.687448	0.739297	0.746551	0.355493	0.663943
CCAGCGTCACACGCTGCGCAGGTGCCTGCAGGGTTAACGCATC	0.755856	0.702514	0.59096	0.954486	0.570483	0.576471
CAGCAGTGGAATACGGTTTTGTGAGGTAATCGGAATCAGTTTT	0.458978	0.411853	0.249623	0.346119	0.533313	0.661034
AAACATGGCGAACAAATGTTGCAAACTAAGCGGGATTGTCTGT	0.293793	0.48037	0.346044	0.303179	0.783151	0.745185
CGGTATAAAGATTATCTTGCTGTTGTAAATCGGCAATTTGCTG	0.175953	0.543466	0.106795	0.213668	0.258789	0.846901
ATCGACATATCTTCTTTTTTCACTTCGCCACGGTCGATCAGCA	0.338684	0.34014	0.759054	0.435713	0.224036	0.772097
CCTTTTCGGCAAATGCAGAGCGTAGTCGGCGGGCGAACGCCAG	0.431586	0.564561	0.739297	0.646298	0.762767	0.922203
TGGTCACCATAGGCCAGGTTACTCGCCTGACGGTTGGCGTGTT	0.631895	0.470948	0.484902	0.703605	0.386659	0.679641
CGGCGGCGTGCGTAATAACGGTTGGCATGATGGTCGCTTCGGC	0.33407	0.616244	0.40881	0.485516	0.802061	0.592212
[truncated: 43,072 more rows]

## Sheet: knoRecA_Cas9
43 nt-long target DNA sequence	T(1_7)	T(8_15)	T(16_20)	T(1_20)	T(-5_-1)	T(21_+2)
AAAGAGATGCCTTTTCACCTGAGCAACCAGTGGCTTCACACCG	0.36395	0.579832	0.503553	0.507208	0.593848	0.629956
AATGTATCTACCTCTAATCTCGACACCTGTTGGTAATTTAGAC	0.362927	0.520095	0.503553	0.476507	0.172356	0.414054
GCGCACGTCAAAGACGTAATCTGCATCGATAGGGATACCGTGT	0.506968	0.445557	0.443891	0.432209	0.631556	0.507288
GAGGAACCACGCAGTGCACTGCCATCAATGCGGTACATAGCGG	0.701494	0.530632	0.440173	0.625653	0.552292	0.620341
ACACTGGTGCCGAGTTTTACCACCAGCGTCTGGCTGTCACTCA	0.495445	0.474556	0.758995	0.586322	0.719594	0.629956
GGTAACTCGCTTTACGTTCGGCATTAATGTCGGCTACTAATTT	0.408741	0.571881	0.293132	0.398195	0.756277	0.814903
TGCGTCGGGTTATCGCGCCATACCACGCCGTGGGAAGTGGCTA	0.618092	0.43919	0.902763	0.790239	0.701822	0.548236
ACCCAGTCCCAGACGAAGCCGCCCTGTAAACGGGGATACTGAC	0.492344	0.816971	0.285174	0.665534	0.618986	0.847314
CAAATCCACTCATCGCCTTTCAGGTCAAAATGGTAGCCGCCCT	0.676007	0.410402	0.348209	0.496653	0.519539	0.414054
GTTGATCATATGATCCTGATAGCGGTTTAACGGTTCGAGATAC	0.405828	0.554328	0.146583	0.401271	0.21585	0.679641
CGGTACGACCGCCAACCGATACGCCGGAAGAGGACTCAATATA	0.655993	0.572004	0.491891	0.738214	0.709771	0.554949
ACCACCTGACCATCACGAACGTCGAGACATGGGATTATGCGTT	0.571701	0.58613	0.405261	0.549824	0.540161	0.521086
AGTCATTGCGGCCTTGCCAGAACCAGAATGCGGCGATGGCGGC	0.687219	0.480301	0.419327	0.590188	0.701952	0.998052
TTTGTTCGTAGTAGCTGGCAATCTCCTGTTCGGTCACAGGCTG	0.516646	0.480563	0.424401	0.525753	0.450164	0.772097
CGCGCCGACGCGCAGCCATTTTCAGTTCAGCGGTGATGTTAAA	0.805537	0.308795	0.405962	0.546657	0.791426	0.792336
GTAACCCGGTGCTGTTGGATACTGCGCGCGAGGGGTGTGGTAA	0.581616	0.453489	0.964023	0.77949	0.701822	0.629691
CCAGACTCTTCCATTAGATTGCGCAGGATAGGGTGAACAATCG	0.373735	0.63307	0.307557	0.45461	0.38101	0.701268
GTGCCAAACTGCGAAAGCTCAAGCGAGAAAAGGGTAAAGATAA	0.604746	0.604161	0.270411	0.59508	0.299424	0.52864
CAGCAGTTCACCGAGTGACGGTGAACCGAGCGGTAGACCGAAG	0.637907	0.553202	0.660359	0.704381	0.452163	0.620341
ACTAACGTGCGCTCCAATGTATTTCATGCGAGGACTCCTGTTA	0.564882	0.28694	0.652341	0.463284	0.802061	0.554949
ATTTACCAGAACCGTTGTGACCAATCAGACCGGTCACTTTCCC	0.602637	0.413076	0.52354	0.545661	0.500296	0.772097
AATAAACACTGCTATGAGCAGTCCCACAACAGGCATCGTTAAG	0.426728	0.645256	0.456439	0.563253	0.42292	0.629956
TCCAGCAGGCTCGGGTCGATCTCTACGCGACGGCAGTTGTGTG	0.645065	0.299834	0.818531	0.695721	0.69076	0.846901
AAATGACCTCTCGCTTGCTTAATGGAATACCGGGGCCATCATC	0.621328	0.335889	0.249623	0.403952	0.496759	0.847314
GCCAGGGAAACCACCATTGCCCCAGTACGGTGGTCAGCAGCGG	0.525167	0.671415	0.543647	0.710419	0.41593	0.592212
TAACGTAATCGGAAGTGAGTAGATAGTATTCGGTATTGTCTTT	0.512121	0.207281	0.249623	0.218571	0.237932	0.620341
TGCCGTGCTGCTGGGTGGCCTCTTGCGCCAGGGCGCTACGCAG	0.598763	0.55916	0.759054	0.857323	0.60972	0.922203
TAGTAAACCCACAGACTTGCTCCCGTTAGCAGGACAAAAACGG	0.439345	0.700585	0.419355	0.608546	0.517872	0.554949
TCAACGTAACACTTTGCGGTTTAATACCGCAGGCATGCACGAC	0.507472	0.28278	0.75646	0.514274	0.422118	0.629956
AATGTTCAGTTTGCCCAGGTCCTGTAAGTTTGGAAGACCTTCC	0.602381	0.548995	0.290211	0.562727	0.402815	0.459843
TTGGCTGAATACGCGTTTCGTTATACGTCGTGGTAATAACAAC	0.709512	0.295506	0.767075	0.586974	0.281998	0.414054
GAGCACCGCATGGAACAATATCAGATCAACGGGCGTTTCCAAA	0.469649	0.240605	0.43825	0.293222	0.783151	0.922203
AAGTTGACCATCTCCTGCTCAAGCAGCTTGCGGTGCTCGGCAT	0.487481	0.510508	0.592719	0.617206	0.533313	0.792336
CAAATCGCCCGCATGTCGTTTTCTAACTGTTGGGTGAAATCGC	0.568959	0.284437	0.409907	0.421037	0.857018	0.569209
AGGGTGGACTTACCCGCGCCATTCAGACCCAGGACACCAATTT	0.668164	0.517869	0.599941	0.761838	0.496759	0.554949
CTAATCCGATCCCAAGCCCAAGAGCAACATAGGTTTTAATGAC	0.635925	0.55916	0.293132	0.633279	0.56939	0.439505
TGATACCCCTCTTCGTGGGCATTAAGCCAGCGGCGTTTCGCGG	0.56915	0.405966	0.669506	0.584889	0.570078	0.998052
ATCACTGTGGATGTGGTAAGCGAAGTCCAGCGGCGTTGATCCC	0.462444	0.543781	0.484902	0.528227	0.555644	0.998052
AGGATAACGGTTTAACACGGCAATTCCCTTAGGGAAAAATTTT	0.269793	0.565507	0.469032	0.46686	0.619076	0.507288
AATCTCAACCATGGCACGACCGCCGCGCGCTGGCACCAGTTCG	0.581978	0.799213	0.964023	1.07155	0.560096	0.667518
CGCCTTTCCGGTATCGTCCACCCGCCAGACGGGAATACGCTCA	0.451912	0.775114	0.52354	0.69613	0.600824	0.556597
GTTGATTGATTATTTTGACCATATGATTACGGGAGACGCCGTA	0.243481	0.350429	0.249623	0.130733	0.281998	0.647906
TCCAGTTCGTCGATTTTCGCCTCTTTTAATTGGTCCATCACAT	0.409827	0.612104	0.106795	0.355182	0.51124	0.592212
ATCAAGTACCAGTCCCACCGAGTCTAAAAATGGCATCATTTCC	0.520264	0.564068	0.210472	0.47415	0.499245	0.667518
GATCGCTCGCCCAGCGCAGGGAGAGCAAATAGGAACTGATCGC	0.805537	0.495183	0.313889	0.710539	0.756277	0.418418
GCAGTGAAAAATGAGGATGGAAAAATAATCCGGTAGTAAGTGC	0.405828	0.345396	0.230611	0.217812	0.336444	0.620341
CGAACAGAGAAAAGCGACGGTTAACAGAAGCGGATAATTATCA	0.547766	0.489216	0.369286	0.491563	0.342086	0.62899
AAAAATTAGCCCTTTATAACTCTCCACACAAGGAACTTCGTTT	0.286984	0.444331	0.447456	0.338194	0.432667	0.418418
CACCATAGCCGTAATCCCACAGGTTATAGGTGGTATTAACCAC	0.379836	0.493657	0.291773	0.345613	0.513848	0.414054
CGCGTCGTTGGAAATGCGGTTGTGTAACACTGGCATGGTGTAC	0.483221	0.512659	0.456439	0.477009	0.65213	0.667518
TAATAACCCCATCAGGAATCCGACCAGATTCGGGTGGGTATTA	0.405828	0.571903	0.232409	0.469448	0.603677	0.763994
CTTCGCTAAACAAGCCGTAAGCTTTATTTTTGGCGCTATAGAC	0.688182	0.327097	0.171948	0.35989	0.258789	0.846901
GCATTCCCGCCTGCACGTAATCAAAATTCCCGGCGACCATGTT	0.70223	0.211519	0.368835	0.38957	0.857018	0.998052
TGCCAAAATTAAGATCTTTTGTCGCGTCCCAGGACAGTTTTAC	0.304702	0.580822	0.599941	0.561603	0.177407	0.554949
GGAACACGTTGCGTTAAAACAGACACAATCTGGTCATTTAAAT	0.526163	0.426546	0.419327	0.400196	0.530269	0.592212
CAGCTGATATTTACCGTTAACAAACATCGCCGGAACGCCACGC	0.48091	0.320014	0.632259	0.435409	0.199839	0.661034
GATGCAGATATCACAATTCCGGCCTCTGCGCGGAAGGTACGCG	0.373249	0.713876	0.751669	0.711608	0.172356	0.661034
CGATGGCTTGCGACATTCCTGACAACGTCAGGGCAGCCAAACC	0.49806	0.480301	0.612124	0.551764	0.611535	0.755454
CAGAGGACAACCTCGTGGCCATTTCTTGCCAGGGTGATGGCAA	0.637907	0.499207	0.590493	0.672358	0.452163	0.52864
CCCAGCATCTGGCTAACATAAAATTGCGCATGGCGCGAGACGC	0.520044	0.11517	0.830062	0.455615	0.383957	0.846901
TCACGTAAATAGAGCAAATAGTCCCGCGCCTGGCTGGCGGTTT	0.482252	0.402023	0.89734	0.704512	0.110186	0.629956
TAAAAAGTTAATGGCACCTTACCGCTATGTAGGCTGTAGTCTT	0.581978	0.583255	0.229277	0.575462	0.233574	0.591318
GTACATTGCTCTTGACCAGACCTGTGTACAAGGCAAGCACTGG	0.512121	0.476102	0.398169	0.499978	0.484458	0.629956
TGGTGTCCTGAGACATATCAGCGATGGTATCGGTCAGCACACT	0.298434	0.551992	0.326798	0.386447	0.500296	0.772097
CTATCTGGCAAACCCGAAGGAGGTGTGAGATGGGAAGTGGATG	0.586593	0.529841	0.37087	0.617029	0.607185	0.548236
GCGCGTCCATCGTCAATAGCAGTAACCACACGGCCAACAGGCT	0.49806	0.413822	0.538547	0.460595	0.365962	0.922203
ACGCAAATGGGCGGAAAGCCTTTTGCCAGTCGGGACTCAGCGC	0.625658	0.510881	0.503553	0.676348	0.403937	0.745185
[truncated: 48,045 more rows]
