# Supplementary material for: Prediction of sgRNA on-target activity in bacteria by deep learning
Source: BMC Bioinformatics. 2019 Oct 24;20:517. doi: 10.1186/s12859-019-3151-4 (PMC6814057; doi:10.1186/s12859-019-3151-4)
Supplement: Supplementary file 7 — Additional file 7 Set 1 dataset. Set 1 samples including 44,163, 45,070, and 48,112 sgRNAs for Cas9, eSpCas9 and Cas9 (△recA), respectively. [file 12859_2019_3151_MOESM7_ESM.xlsx]

## Sheet: Cas9
sgRNA_ID	On-target activity	20 nt-long sgRNA	43 nt-long target DNA sequence
GspKb3332_817	15.806	CTTTTCACCTGAGCAACCAG	AAAGAGATGCCTTTTCACCTGAGCAACCAGTGGCTTCACACCG
trpBb1261_1125	3.47909	CTTTATCGCCGCGACCGGAA	GTGAAGATGTCTTTATCGCCGCGACCGGAAAGGTTAACCACCA
yhbJb3205_520	26.3887	AAGACGTAATCTGCATCGAT	GCGCACGTCAAAGACGTAATCTGCATCGATAGGGATACCGTGT
dsdXb2365_446	10.0666	GCAGTGCACTGCCATCAATG	GAGGAACCACGCAGTGCACTGCCATCAATGCGGTACATAGCGG
proBb0242_12	0.348536	CGAGTTTTACCACCAGCGTC	ACACTGGTGCCGAGTTTTACCACCAGCGTCTGGCTGTCACTCA
norVb2710_678	9.80757	TATCGCGCCATACCACGCCG	TGCGTCGGGTTATCGCGCCATACCACGCCGTGGGAAGTGGCTA
lacZb0344_1683	25.5477	AGACGAAGCCGCCCTGTAAA	ACCCAGTCCCAGACGAAGCCGCCCTGTAAACGGGGATACTGAC
cyaYb3807_207	19.9129	CATCGCCTTTCAGGTCAAAA	CAAATCCACTCATCGCCTTTCAGGTCAAAATGGTAGCCGCCCT
ycjRb1314_439	31.3588	TGATCCTGATAGCGGTTTAA	GTTGATCATATGATCCTGATAGCGGTTTAACGGTTCGAGATAC
purPb3714_956	23.3076	GCCAACCGATACGCCGGAAG	CGGTACGACCGCCAACCGATACGCCGGAAGAGGACTCAATATA
hisFb2025_21	24.3971	CATCACGAACGTCGAGACAT	ACCACCTGACCATCACGAACGTCGAGACATGGGATTATGCGTT
mdtAb2074_62	35.7331	GCCTTGCCAGAACCAGAATG	AGTCATTGCGGCCTTGCCAGAACCAGAATGCGGCGATGGCGGC
ppiDb0441_629	30.5969	GTAGCTGGCAATCTCCTGTT	TTTGTTCGTAGTAGCTGGCAATCTCCTGTTCGGTCACAGGCTG
alaCb2379_71	15.9461	CGCAGCCATTTTCAGTTCAG	CGCGCCGACGCGCAGCCATTTTCAGTTCAGCGGTGATGTTAAA
ycjYb1327_625	1.34182	GCTGTTGGATACTGCGCGCG	GTAACCCGGTGCTGTTGGATACTGCGCGCGAGGGGTGTGGTAA
iclRb4018_318	32.0829	CCATTAGATTGCGCAGGATA	CCAGACTCTTCCATTAGATTGCGCAGGATAGGGTGAACAATCG
yegEb2067_90	33.1712	GCGAAAGCTCAAGCGAGAAA	GTGCCAAACTGCGAAAGCTCAAGCGAGAAAAGGGTAAAGATAA
yejEb2179_859	24.7868	CCGAGTGACGGTGAACCGAG	CAGCAGTTCACCGAGTGACGGTGAACCGAGCGGTAGACCGAAG
nfob2159RBS30CDS20_25	29.5791	GCTCCAATGTATTTCATGCG	ACTAACGTGCGCTCCAATGTATTTCATGCGAGGACTCCTGTTA
fhuCb0151_119	0.615716	ACCGTTGTGACCAATCAGAC	ATTTACCAGAACCGTTGTGACCAATCAGACCGGTCACTTTCCC
zntRb3292_338	38.2278	GCTATGAGCAGTCCCACAAC	AATAAACACTGCTATGAGCAGTCCCACAACAGGCATCGTTAAG
ybaBb0471_156	26.3746	TCGGGTCGATCTCTACGCGA	TCCAGCAGGCTCGGGTCGATCTCTACGCGACGGCAGTTGTGTG
phoQb1129_1253	31.006	TCGCTTGCTTAATGGAATAC	AAATGACCTCTCGCTTGCTTAATGGAATACCGGGGCCATCATC
kdpCb0696_77	14.1358	CCACCATTGCCCCAGTACGG	GCCAGGGAAACCACCATTGCCCCAGTACGGTGGTCAGCAGCGG
fumBb4122_56	36.4255	GGAAGTGAGTAGATAGTATT	TAACGTAATCGGAAGTGAGTAGATAGTATTCGGTATTGTCTTT
nikRb3481_116	33.8337	CTGGGTGGCCTCTTGCGCCA	TGCCGTGCTGCTGGGTGGCCTCTTGCGCCAGGGCGCTACGCAG
yddGb1473_570	6.71101	ACAGACTTGCTCCCGTTAGC	TAGTAAACCCACAGACTTGCTCCCGTTAGCAGGACAAAAACGG
xylBb3564_1145	32.853	ACTTTGCGGTTTAATACCGC	TCAACGTAACACTTTGCGGTTTAATACCGCAGGCATGCACGAC
bfrb3336_205	28.9231	TTGCCCAGGTCCTGTAAGTT	AATGTTCAGTTTGCCCAGGTCCTGTAAGTTTGGAAGACCTTCC
yfgHb2505_461	35.4774	ACGCGTTTCGTTATACGTCG	TTGGCTGAATACGCGTTTCGTTATACGTCGTGGTAATAACAAC
smtAb0921_334	32.3011	TGGAACAATATCAGATCAAC	GAGCACCGCATGGAACAATATCAGATCAACGGGCGTTTCCAAA
yggXb2962_186	37.1133	TCTCCTGCTCAAGCAGCTTG	AAGTTGACCATCTCCTGCTCAAGCAGCTTGCGGTGCTCGGCAT
allCb0516_897	37.2139	GCATGTCGTTTTCTAACTGT	CAAATCGCCCGCATGTCGTTTTCTAACTGTTGGGTGAAATCGC
yjjKb4391_111	32.7692	TACCCGCGCCATTCAGACCC	AGGGTGGACTTACCCGCGCCATTCAGACCCAGGACACCAATTT
cblb1987_695	28.9633	CCCAAGCCCAAGAGCAACAT	CTAATCCGATCCCAAGCCCAAGAGCAACATAGGTTTTAATGAC
ansPb1453_48	23.5688	CTTCGTGGGCATTAAGCCAG	TGATACCCCTCTTCGTGGGCATTAAGCCAGCGGCGTTTCGCGG
relAb2784_1270	37.5449	ATGTGGTAAGCGAAGTCCAG	ATCACTGTGGATGTGGTAAGCGAAGTCCAGCGGCGTTGATCCC
selDb1764_1006	31.791	ATGGCACGACCGCCGCGCGC	AATCTCAACCATGGCACGACCGCCGCGCGCTGGCACCAGTTCG
nsrRb4178_113	30.2883	TATTTTGACCATATGATTAC	GTTGATTGATTATTTTGACCATATGATTACGGGAGACGCCGTA
fepEb0587_387	14.1875	CGATTTTCGCCTCTTTTAAT	TCCAGTTCGTCGATTTTCGCCTCTTTTAATTGGTCCATCACAT
yihYb3886_485	33.8496	CCAGCGCAGGGAGAGCAAAT	GATCGCTCGCCCAGCGCAGGGAGAGCAAATAGGAACTGATCGC
yfeOb2389_599	30.0363	ATGAGGATGGAAAAATAATC	GCAGTGAAAAATGAGGATGGAAAAATAATCCGGTAGTAAGTGC
clcAb0155_226	12.6473	AAAGCGACGGTTAACAGAAG	CGAACAGAGAAAAGCGACGGTTAACAGAAGCGGATAATTATCA
hcaEb2538_427	32.1077	CCTTTATAACTCTCCACACA	AAAAATTAGCCCTTTATAACTCTCCACACAAGGAACTTCGTTT
slpb3506_455	27.5468	GTAATCCCACAGGTTATAGG	CACCATAGCCGTAATCCCACAGGTTATAGGTGGTATTAACCAC
yceAb1055_4	18.5481	GAAATGCGGTTGTGTAACAC	CGCGTCGTTGGAAATGCGGTTGTGTAACACTGGCATGGTGTAC
agaDb3140_202	32.1351	ATCAGGAATCCGACCAGATT	TAATAACCCCATCAGGAATCCGACCAGATTCGGGTGGGTATTA
yejKb2186_146	34.0621	CAAGCCGTAAGCTTTATTTT	CTTCGCTAAACAAGCCGTAAGCTTTATTTTTGGCGCTATAGAC
smtAb0921_485	26.7613	CTGCACGTAATCAAAATTCC	GCATTCCCGCCTGCACGTAATCAAAATTCCCGGCGACCATGTT
nanCb4311_347	10.1517	AAGATCTTTTGTCGCGTCCC	TGCCAAAATTAAGATCTTTTGTCGCGTCCCAGGACAGTTTTAC
gfcCb0985_708	22.3588	GCGTTAAAACAGACACAATC	GGAACACGTTGCGTTAAAACAGACACAATCTGGTCATTTAAAT
dsbAb3860_508	13.0725	TTACCGTTAACAAACATCGC	CAGCTGATATTTACCGTTAACAAACATCGCCGGAACGCCACGC
glmMb3176_273	22.4045	TCACAATTCCGGCCTCTGCG	GATGCAGATATCACAATTCCGGCCTCTGCGCGGAAGGTACGCG
amiAb2435_68	30.8292	CGACATTCCTGACAACGTCA	CGATGGCTTGCGACATTCCTGACAACGTCAGGGCAGCCAAACC
gpsAb3608_69	27.0356	CCTCGTGGCCATTTCTTGCC	CAGAGGACAACCTCGTGGCCATTTCTTGCCAGGGTGATGGCAA
melRb4118_561	31.0821	GGCTAACATAAAATTGCGCA	CCCAGCATCTGGCTAACATAAAATTGCGCATGGCGCGAGACGC
ppdAb2826_132	25.8584	AGAGCAAATAGTCCCGCGCC	TCACGTAAATAGAGCAAATAGTCCCGCGCCTGGCTGGCGGTTT
ycbVb0943_402	34.8212	ATGGCACCTTACCGCTATGT	TAAAAAGTTAATGGCACCTTACCGCTATGTAGGCTGTAGTCTT
waaJb3626_298	1.50292	CTTGACCAGACCTGTGTACA	GTACATTGCTCTTGACCAGACCTGTGTACAAGGCAAGCACTGG
yajGb0434_512	24.3104	AGACATATCAGCGATGGTAT	TGGTGTCCTGAGACATATCAGCGATGGTATCGGTCAGCACACT
dmsCb0896RBS30CDS20_34	21.4968	AACCCGAAGGAGGTGTGAGA	CTATCTGGCAAACCCGAAGGAGGTGTGAGATGGGAAGTGGATG
ampGb0433_1319	27.2331	CGTCAATAGCAGTAACCACA	GCGCGTCCATCGTCAATAGCAGTAACCACACGGCCAACAGGCT
fhuBb0153_1783	30.0035	CCCATCATCCGCGCAATATG	CCGTCGAAAGCCCATCATCCGCGCAATATGCGGTGCCATTAAA
purUb1232_241	1.46005	ACTATCCGGCGACGACCGGC	GACCAGAATCACTATCCGGCGACGACCGGCAGGATTCAGCTCA
ygdHb2795_548	8.0798	CATCGCTCCCGGACCACAGC	TCGGCGCTTCCATCGCTCCCGGACCACAGCCGGTGCAGATATT
ygjPb3085_375	27.7788	TGTTATGCTCTTTCTCCTTC	TAAAACGCTTTGTTATGCTCTTTCTCCTTCAGGTGCGCCAGCT
yeeTb2003RBS30CDS20_26	31.0674	ACGGGTGATAATTTTCATAA	TGGCTTCACCACGGGTGATAATTTTCATAATGGGATACCTCTG
arnCb2254_494	37.017	ATCGACAATATGACGGCGAT	GCAACATCGCATCGACAATATGACGGCGATAGGCGCGCAGCAT
gorb3500_435	20.1472	ATTCCACGCCCGGAATATCC	TCAATACCGTATTCCACGCCCGGAATATCCGGGTGGCTCGGAC
galEb0759_553	35.0726	TCTTCGCCCATATCGCCCGA	GCCTTGCGGATCTTCGCCCATATCGCCCGACGGATGCGCGCCA
yegXb2102_410	21.667	TAATCTCGCCTGAACTGAAG	TTTGCAGAAATAATCTCGCCTGAACTGAAGCGGATACCGACGG
yqhHb3014_228	28.3307	CGTACATACGCAAGCAGCGC	TATCATTCTGCGTACATACGCAAGCAGCGCAGGCAATCAAAAT
sodAb3908_86	30.8318	TACGTAGGTCTGATGGTGTT	TGGCGTTGTTTACGTAGGTCTGATGGTGTTTGGTGTGGTGGAT
yneJb1526_296	10.4702	GGCTGGAATGCGCACTGCAG	CCGCCAGCGTGGCTGGAATGCGCACTGCAGCGGTGCTTTCCAG
potCb1124_620	16.5015	CAGAATTTCATAACTTGGTC	TTTTTAACGGCAGAATTTCATAACTTGGTCCGGTGACGAACGA
mdhb3236_39	21.6942	TTAACAGTAGTGCAAGCGCC	AGTTGGGTTTTTAACAGTAGTGCAAGCGCCTGGCCAATACCGC
kduDb2842_466	25.6904	CTTTTTGATGCGGTATAAGA	CATCACGCCGCTTTTTGATGCGGTATAAGAAGGCACACGGATC
dcdb2065_252	24.0547	CCGCCAGCGCCAGCTCTCCT	TCCAGCGTCACCGCCAGCGCCAGCTCTCCTGGGTGAAGATAGA
yaiAb0389_13	23.2741	TATGCTTCACGAGGATAAGG	CGTCACTATATATGCTTCACGAGGATAAGGCGGTTTCGTTGGC
ycfTb1115_950	30.3436	ACAGATGAACAAACTGACAA	CCGCAACAGTACAGATGAACAAACTGACAAAGGGATAAACCAG
creBb4398_454	38.6739	TCATACCGAGTCAGCGCTAA	CAATAAAAACTCATACCGAGTCAGCGCTAATGGCGTGTCAAAC
atpHb3735_338	18.4726	TTGTTCACTCAGTGCGGCAG	TCGCGAGCTGTTGTTCACTCAGTGCGGCAGCGGAAATGACGTC
sdaBb2797_570	13.2653	CCAGCTCGTTTTTCATCATC	CTGTGCAGCGCCAGCTCGTTTTTCATCATCAGGCCAGAGAGTG
lpoBb1105_407	0.341919	CAGTTGCTGGGCGGAAACCA	TCGCCATCGACAGTTGCTGGGCGGAAACCAGGGTAAATTTCCC
gntTb3415_1034	24.1085	ACCCAGCGCGATACGCAGTA	CGGTTGCGGAACCCAGCGCGATACGCAGTACGGCAGCAATCGA
sgcAb4302_233	16.3302	GGCGACCGGGGTGCGTAGCG	CGTTACCAAAGGCGACCGGGGTGCGTAGCGTGGTGATACTGAC
mrcAb3396_1371	4.83278	AACCCACCTGACGCAGTGCC	TTGATGTTGGAACCCACCTGACGCAGTGCCTGGGTGGCGCGGT
murBb3972_331	13.4404	GGTGATGAGCCGACACAACC	ATTCTGGATAGGTGATGAGCCGACACAACCAGGAATTAATGCC
hcaDb2542_861	19.3766	CGTTTTCCCAGCTTTCGCAG	TGGTTATTGGCGTTTTCCCAGCTTTCGCAGCGGTGTAGTGCAC
katGb3942_95	40.3151	ATTTGGCCACCAGTCGCGAG	CACGAAGTTGATTTGGCCACCAGTCGCGAGTGGTTGTGCCCGC
frsAb0239_493	33.7422	TCCATCTGCCGCATCGTGCC	TACGGTAAACTCCATCTGCCGCATCGTGCCCGGTAGACGCTGA
livFb3454RBS30CDS20_5	37.9171	ATGCCTCACCTAAATAGGCA	TTTCCATCTTATGCCTCACCTAAATAGGCACGGATCACGTCCG
hcaFb2539_216	10.7568	GGGCGATTCGCCGCTCCAGC	GTTTCCAGACGGGCGATTCGCCGCTCCAGCTGGTCTTTGGTGT
yjfCb4186_1027	24.7927	GTGTAGCTATCGCCAAACCG	ACCGATGAGTGTGTAGCTATCGCCAAACCGCGGCAGAGGTTGA
yeaJb1786_38	41.7623	TGTCAGCACAATGACACTTG	GGAAGGAAGATGTCAGCACAATGACACTTGCGGCGATAAAATG
zraRb4004RBS30CDS20_23	27.8263	ATTATCGTGCGTCATCCTTG	GAATATCGATATTATCGTGCGTCATCCTTGTGGGTCCTTACGC
ydjFb1770_296	33.8537	CATTACGGTACTACTGGAAT	TGAGCAATTCCATTACGGTACTACTGGAATCGGCTGCCATGGT
yhjXb3547_568	35.0737	CTGGTTTTCACTTCCTGTTT	CACACCATTGCTGGTTTTCACTTCCTGTTTTGGTGCGTCTTTC
xerDb2894_483	28.913	CCCGTACCACGCCCTGACGC	TTACCAATGACCCGTACCACGCCCTGACGCAGGCTGATATCAC
smpBb2620_261	29.0667	GCTGGTTGAGAAGTAACTTG	TCCAGTTCGCGCTGGTTGAGAAGTAACTTGCGGGTACGGGTAG
ypdEb2384_342	33.9005	CGCTGACGTCATTCCCCTGC	ACGCGCATGGCGCTGACGTCATTCCCCTGCCGGTCGCCGTCAA
yqiCb3042_135	29.5084	CGAACTCTTCACGGCTTACA	GTTTGGACGTCGAACTCTTCACGGCTTACAAGGTCGAGGCGCG
ibpAb3687_297	18.5281	CATGAATGTTCTCAGCTAAC	GCACCACGAACATGAATGTTCTCAGCTAACTGGAATTTGCGTT
gndb2029_893	17.6718	ACCAGAGAGAACTTTAGATG	GTGCTTGCGGACCAGAGAGAACTTTAGATGCGGCAACACGCTG
ugpQb3449_19	21.896	CCACGATGAGCGACGATGCG	CTTACCGCCGCCACGATGAGCGACGATGCGGGGATAAGGCCAG
efeOb1018_857	4.61914	AGCCTGGAAATCCCACAGAT	CTTCAACGTTAGCCTGGAAATCCCACAGATCGGTGTGGCTGTA
ugpQb3449_13	15.4581	TGAGCGACGATGCGGGGATA	GCCGCCACGATGAGCGACGATGCGGGGATAAGGCCAGTTACTC
narUb1469_1187	18.8514	AGCCGCCGCCGTTTCGGTGA	TAAAGCCCAGAGCCGCCGCCGTTTCGGTGACGGCTTCTTTATG
btuBb3966_50	5.9727	GCTGGTATCCTGTGCCCAAG	GAGTATCCGGGCTGGTATCCTGTGCCCAAGCGGAAAATGCCGT
bamCb2477_617	13.0939	GGCAGATTTATCCAGACCGG	CGGCGTCAGTGGCAGATTTATCCAGACCGGCGGAAATAACGTT
cynTb0339_416	17.4033	CGCAGCTTTTGACGGTAAAT	GTACCATCGCCGCAGCTTTTGACGGTAAATCGGAATGCGGGCG
glgPb3428_97	37.54	TCATGTTTATTGGCGACGAC	GTTCAGCCATTCATGTTTATTGGCGACGACCGGGTCCTTTCCA
glgPb3428_96	23.981	CATGTTTATTGGCGACGACC	TTCAGCCATTCATGTTTATTGGCGACGACCGGGTCCTTTCCAA
acnBb0118_839	30.25	TTCCATCGTGTTAAAGAAGA	CACCCGCGTCTTCCATCGTGTTAAAGAAGATGGGTGCAATTTT
adhEb1241_1642	21.7031	ATGATCTTCGCGGCGTCCAT	CATAACCCACATGATCTTCGCGGCGTCCATCGGGGAACCACCA
potCb1124_51	39.9464	AAATAATGATTGGGATATAC	TTCACAATCAAAATAATGATTGGGATATACAGGTACGCGTAGA
yfeHb2410_224	31.2876	CAGAATCGGAAACAGCACGA	ACAGTACACCCAGAATCGGAAACAGCACGAAGGTGCTGCACAT
yhdEb3248_416	29.3283	TTTATCTAACGGTTCATCGC	ATGCACCTGCTTTATCTAACGGTTCATCGCTGGCGACATAGCC
envZb3404_869	12.7065	TTCCATCGGCATCTCCTGCC	GATCCGCCATTTCCATCGGCATCTCCTGCCCGGTGCGCAGGTA
rodZb2516_715	28.5227	GTCACGCCAGCCTGATCGGT	CACCGGCGTGGTCACGCCAGCCTGATCGGTTGGCAACGGCGCA
yadEb0130_56	27.8575	CATATAACGGGCAGGTAACG	CGATGGTTTGCATATAACGGGCAGGTAACGCGGCACTGACACT
ybhDb0768_819	30.7926	GAGAAAGTACGGCATCTTTA	TCTGCTGCTGGAGAAAGTACGGCATCTTTACGGCGAATTATTC
ydaMb1341_938	5.32307	ACTTTCGAGGGTGCGGGCGA	TGCGAGCGCAACTTTCGAGGGTGCGGGCGAGGGCGCATAACAC
yihYb3886RBS30CDS20_26	35.6937	CATCCCGGACTATTTCGCGA	ATAAAACCACCATCCCGGACTATTTCGCGAAGGTGTTATGCTA
rtcAb4475_606	35.8314	CGATTTCACGCTCAGCAACA	GCCAGTGTAGCGATTTCACGCTCAGCAACATGGCGCGGCACAC
uvrBb0779RBS30CDS20_7	40.7702	AGTCGCTACCTGAAGGAGTT	TTTACTCATGAGTCGCTACCTGAAGGAGTTGGGCGGGCAGGTA
treCb4239_1217	30.228	ACTGTTGTCACGGGATTTAC	TGGGCGTGCGACTGTTGTCACGGGATTTACTGGCGAGGATTGC
argDb3359_245	30.458	AAGACGCAGCGCCGGTTCAT	GTTTACGCCCAAGACGCAGCGCCGGTTCATTGGTGAAAACGTT
gmrb1285_1130	35.2616	CGCTGTGTACATTGCTGTGT	CGCCTTCCTTCGCTGTGTACATTGCTGTGTCGGCGTGACGAAT
gcvTb2905_410	27.4964	CATGGAAAGGTCATCACGAA	GCACGGCAATCATGGAAAGGTCATCACGAACGGTAATTTCGAT
rsxCb1629_358	7.52031	TAATCGGCCCAGCCGTCGCG	GCGAGTGCGATAATCGGCCCAGCCGTCGCGCGGGATCCAGCAG
yicNb3663_65	4.48736	GCGAATCGCTTTTCTGGCCC	CGCTGAGACGGCGAATCGCTTTTCTGGCCCCGGATGTCAGCAC
yqjEb3099_165	29.9441	ATGCAGCGAAAAGCATCGTC	ATAAGACCAAATGCAGCGAAAAGCATCGTCAGGCCCAGCATCA
fadKb1701_903	9.84532	GAAAGAAACGCAGCGCTGAA	CCGCCGCAAAGAAAGAAACGCAGCGCTGAAAGGTCCGCGGGTT
yfeRb2409_836	5.53983	CCATAAAGCTTCAGCGGCGG	GTACCACGTCCCATAAAGCTTCAGCGGCGGTGGAAAGTGAACG
pgaDb1021_194	18.5747	CGCCCAGACAATTAACACGA	TATTGTACAGCGCCCAGACAATTAACACGACGGCATTCGCCAC
lacZb0344_142	10.3458	AGGCTGCGCAACTGTTGGGA	TTCGCCATTCAGGCTGCGCAACTGTTGGGAAGGGCGATCGGTG
lacZb0344_141	8.33549	GGCTGCGCAACTGTTGGGAA	TCGCCATTCAGGCTGCGCAACTGTTGGGAAGGGCGATCGGTGC
lacZb0344_146	20.8925	ATTCAGGCTGCGCAACTGTT	GCCATTCGCCATTCAGGCTGCGCAACTGTTGGGAAGGGCGATC
lacZb0344_147	27.58	CATTCAGGCTGCGCAACTGT	CGCCATTCGCCATTCAGGCTGCGCAACTGTTGGGAAGGGCGAT
yjfZb4204_10	16.1364	GGAAATGAATAAATAGTCGT	TAAATATGCAGGAAATGAATAAATAGTCGTTGGTAATGTCATT
bamDb2595_409	31.8204	AACGCAGCTCGTGCATGTTG	AAAGTCACTAAACGCAGCTCGTGCATGTTGAGGATCGCGATCG
yjgHb4248_258	26.2404	CCGTCATGATGTCTTCAAAT	TCATTTTTCACCGTCATGATGTCTTCAAATTGGTTTTCTGGAT
dacAb0632_17	20.55	CAGGCGCTTCATGATACGAG	TGGTGAGCGCCAGGCGCTTCATGATACGAGCGGAAAAAATGGT
yffPb2447_179	31.9272	CCAGCACTCCGTGTAATCGA	CACCAATTTCCCAGCACTCCGTGTAATCGAAGGTCATGCCGAT
yegTb2098_545	34.0811	GGTGCTTTTTGGTGGCGTGT	CCATTTTGCCGGTGCTTTTTGGTGGCGTGTCGGGCAGGAAAAA
yjfMb4185_512	1.92772	TTTGCCAGAACCGGAGCGCC	AAGACTCTTTTTTGCCAGAACCGGAGCGCCAGGAGTAATCACC
yggIb2944_137	8.732	TTCCAGCCAGGCCGTTCCGG	TTTCATAGCTTTCCAGCCAGGCCGTTCCGGCGGAGGTTCCGCG
slpb3506_517	7.84219	CTCACCGCATTGGTGTAGTA	TGTTACCTGACTCACCGCATTGGTGTAGTAAGGCGCACCCCAG
metRb3828RBS30CDS20_13	40.0651	ATCATGAAAGTCCTTCACTT	TTTTACTTCGATCATGAAAGTCCTTCACTTCGGCATGAATAAT
yrdDb3283_261	33.3385	GTTCGGTATGTTCGCATTCA	TTATCGATAAGTTCGGTATGTTCGCATTCAGGGTAGTTAATGC
bioAb0774RBS30CDS20_40	9.90542	TTACAAGTCGATTATGACAA	TCAATTTGGTTTACAAGTCGATTATGACAACGGACGATCTTGC
prcb1830_1747	32.6484	TTCATGATGTTCTGGAACTC	CGCGATATCCTTCATGATGTTCTGGAACTCAGGATCTTTCGCG
yeiIb2160_707	18.5858	CTCCGGTAAAGTGGGTTTCA	AAATTTCCAGCTCCGGTAAAGTGGGTTTCAGGGTGTGAATATG
casBb2759_136	11.1669	CGTGGGTTTTCCCAACCAAA	CTGCTGGTGACGTGGGTTTTCCCAACCAAAAGGTTGCACCAGC
rhlBb3780_794	10.1884	GATCTCTTCACAACGGTGTT	GGTGGCCCCAGATCTCTTCACAACGGTGTTTGGTGTTGGCGAA
prfCb4375_1115	4.3443	AAAGGTGTCGCCGATCTGAA	CACCCTGGGTAAAGGTGTCGCCGATCTGAATGGTGCCGTGGTT
ypdCb2382RBS30CDS20_44	20.8778	GGAACTTTCATGAAAGCACC	TCTTTAATCGGGAACTTTCATGAAAGCACCAGGCTTGCCCGCC
mutHb2831_421	0.041565	TCATTCGGGCTCCACAGCAA	GTCTTCCTCTTCATTCGGGCTCCACAGCAACGGTGATCCAACG
cysMb2421_512	29.5042	AGTGCCGGTCGTCCCCATGC	CGCCGGTGATAGTGCCGGTCGTCCCCATGCTGGAGACAAAATG
uidCb1615_739	29.7832	TCCCCTTTCAACGTATAATT	GCCGAGCAACTCCCCTTTCAACGTATAATTCGGGTCGAGCGGT
envZb3404_281	32.5867	CCAACGCAGACCTGCCTCTT	AGTGTTGCGCCCAACGCAGACCTGCCTCTTCGGCAGCCTCGTT
eutLb2439_535	21.0022	GAGTAGTTGGTTTCAGACGG	AAATGCTGCCGAGTAGTTGGTTTCAGACGGTGGCGGGACATAG
yhbYb3180_155	9.07308	TTTAGTTTCGCGATCTTCGG	CGATCAAGGTTTTAGTTTCGCGATCTTCGGTGGCGATTTTCAC
ycbJb0919_312	23.2579	GTTCCCAGCGTTCTGGTGTT	TCTTTGAGTTGTTCCCAGCGTTCTGGTGTTCGGGCTGGTGCCT
dmlRb1799_571	27.5862	CGCTCTTTAATGACCAGGCA	AGGATGATCGCGCTCTTTAATGACCAGGCACGGCAATGCAGAA
nlpCb1708_410	27.2149	CCAATAGACATTATCAAGTG	AATTTTTCTGCCAATAGACATTATCAAGTGAGGAACGCATCAC
metCb3008_710	16.1641	GACCATCTGGCCCATCAGAT	TATCGGCATCGACCATCTGGCCCATCAGATAGGCATTTTCCCG
ytfJb4216_443	6.81807	CTTATCCAGCACCACTACAG	CGCGACCATCCTTATCCAGCACCACTACAGCGGAACTTTCTTC
agaCb3139_196	14.0528	GGCGGCTGAACACCACCTGC	AATCGGGTTGGGCGGCTGAACACCACCTGCAGGGGTTAATCCG
arsCb3503_146	24.902	GCGTACGGAAATCCCCATAT	GCAGCAGCGCGCGTACGGAAATCCCCATATCGGCAATGAGTTT
insQb1432_163	31.6453	GACTGTTGCAATGGCTGTGA	GTCTTTCAGTGACTGTTGCAATGGCTGTGAGGGAGAATCTTTA
dppCb3542_689	40.4871	AAGAGCAGCCATATCGAGAA	CGAGGAAACCAAGAGCAGCCATATCGAGAATGGCGTTAGAGAA
hyaAb0972_716	27.118	GAACTCTCCGGCGTCGAAGT	AACTCTGGACGAACTCTCCGGCGTCGAAGTGGGCGCGGCGATA
hemHb0475_376	16.9628	CAGGAGAATTGCGGATAAAG	GACCGTAGAACAGGAGAATTGCGGATAAAGCGGCAGCACCACA
lpxKb0915_414	27.2846	TTACGATGATCTGCACATCA	CCGTCGTCGGTTACGATGATCTGCACATCAGGGTGTTGCGCCA
dsdAb2366_1175	35.5223	TGCACACACGCGCTGAGGTC	AACTTACTGATGCACACACGCGCTGAGGTCCGGCCATACCCGC
hycFb2720_496	36.5514	GTCAGTTCAATACGGTCGGA	CATATGGCGAGTCAGTTCAATACGGTCGGACGGCACCAGGCAT
hisMb2307_617	27.1145	GATGATTAAATAGAGCACCG	GGACATAAGAGATGATTAAATAGAGCACCGCGGCAATGCCGAA
yjjUb4377_16	27.8295	GCAATATTACCAAGCGTTAC	CGACAACGGCGCAATATTACCAAGCGTTACAGGTATTCGCTGC
ydjAb1765_30	18.969	CAGCCAAGCGGGAGGCGCTA	GGCGCGGGTTCAGCCAAGCGGGAGGCGCTACGGCGATTGATCA
yicRb3638_438	30.532	CCCGAGGATGGACTTCAACA	CGGATAATTTCCCGAGGATGGACTTCAACATGGTTTAGCGTGC
kbaYb3137_332	31.6364	TTTCACCAGCTTCACGTTCT	CAACAACCGATTTCACCAGCTTCACGTTCTCGGCAAACGGGAA
yfdEb2371_700	12.4677	ACATCAAAAGGTGCCATGTA	AGTATTGAAAACATCAAAAGGTGCCATGTAGGGATGGCGATTT
ushAb0480_936	36.4031	TCAGGTTCACCGGAATCAGC	ACTTTCTTCTTCAGGTTCACCGGAATCAGCTGGTAGTTAACCA
dcuBb4123_488	6.50632	CTCAAGATGGCGACCATCAA	GATCGAGGAACTCAAGATGGCGACCATCAAAGGTGACATTACC
coaAb3974_315	39.1	TTAATAGCGCCTGCAATACA	GGCCAACGGCTTAATAGCGCCTGCAATACACGGGCGGTTGTAC
hisCb2021_8	33.0233	CGCTAAATCGGTAATAGTCA	CGTTTTCACGCGCTAAATCGGTAATAGTCACGGTGCTCATGCT
lhgOb2660_555	22.6282	CTTCATATTCGCCGCCCTGA	AGCGTTGATGCTTCATATTCGCCGCCCTGACGGGTACGTATCA
ybeXb0658_612	41.2839	AGGTATGACGACTCAGCTGA	CGTACGGTCCAGGTATGACGACTCAGCTGACGGAAGTCGATAT
mlaDb3193_524	28.3634	CGTTGTACCCACAGGTTCAG	GAAATTATTTCGTTGTACCCACAGGTTCAGTGGTTTCATTATT
rsmEb2946_71	22.2313	TACGCGCCCGATATGGTTGG	CCATGCGCAGTACGCGCCCGATATGGTTGGCGGCATCTTCGCA
ilvIb0077_625	18.376	CCACCGCCTACGTAGACAAC	CGTGATTGCCCCACCGCCTACGTAGACAACCGGTTTTTTTGCC
idib2889_87	26.4879	TGGAGAACGCGAGATGTAAG	AACAGCCAACTGGAGAACGCGAGATGTAAGCGGGTGTCTGCCG
yigIb3820RBS30CDS20_10	15.3253	ATATCATCCTTACACTTCAT	TACGGCAGACATATCATCCTTACACTTCATTGGTTAATGAAAT
glcBb2976_1071	25.009	CGCCATCAAGAATGCCTTCC	CCAGTCATGACGCCATCAAGAATGCCTTCCGGGATTTCATTGC
dnaQb0215RBS30CDS20_26	16.7998	TGTAATTGCAGTGCTCATAG	CGATCTGGCGTGTAATTGCAGTGCTCATAGCGGTCATTTATGT
yeaGb1783RBS30CDS20_24	37.094	TGTGCTAAAAAACGAAAGGA	GCTCTTAACCTGTGCTAAAAAACGAAAGGACGGCATACCATGA
yebGb1848_238	32.0238	GATTCAGCACCGACGACCTG	TTCCTCTTCGGATTCAGCACCGACGACCTGTGGGGACGGTAAT
yebGb1848_237	13.7094	ATTCAGCACCGACGACCTGT	TCCTCTTCGGATTCAGCACCGACGACCTGTGGGGACGGTAATT
yebGb1848_236	25.8492	TTCAGCACCGACGACCTGTG	CCTCTTCGGATTCAGCACCGACGACCTGTGGGGACGGTAATTT
pncBb0931_602	38.7639	ACGCGCCAGATCGTAGTTGC	GGGAAAGCCGACGCGCCAGATCGTAGTTGCTGGTGCCCACAAA
agaVb3133_21	29.9181	GAATCAAGCGTTCATCAATC	ACCTGACCGTGAATCAAGCGTTCATCAATCCGGCTTAAAACAA
yiePb3755_506	35.4983	GAATGAGGTCAAAAACGGAT	ATAGCGAGGCGAATGAGGTCAAAAACGGATTGGCGCTCATTTC
caiDb0036_24	32.3018	TTTCCAGAATTGATCCATTG	TCAAGGGTAATTTCCAGAATTGATCCATTGCGGGTCAGATGTA
creDb4400RBS30CDS20_4	43.3409	TTCTCCTTTGCAATGGCAGC	CAACATAGTCTTCTCCTTTGCAATGGCAGCAGGATACGAAGAC
ynjEb1757_991	38.9186	GCGCCGGCTATTTCACCTTT	TCCCCAACGTGCGCCGGCTATTTCACCTTTTGGTTTAATATAG
caiDb0036_23	36.6715	TTCCAGAATTGATCCATTGC	CAAGGGTAATTTCCAGAATTGATCCATTGCGGGTCAGATGTAA
fiub0805_2235	1.58965	AGAAGGTTCTTGGCTCGCCC	GCTGTGAGCAAGAAGGTTCTTGGCTCGCCCGGGTGATAACGGT
ycaDb0898_230	3.95602	GCCAGCGGCAAAAATGAAGG	GGCCGGCACAGCCAGCGGCAAAAATGAAGGAGGCCAGATAATA
eamBb2578_310	32.1548	AAGCTGGCCCAAAAGCTGAT	CTGCAAAGCAAAGCTGGCCCAAAAGCTGATTGGTTTTGCCTGA
metIb0198RBS30CDS20_28	36.1107	CATGTAAAAGTAGAGGTACT	GCAGGAACACCATGTAAAAGTAGAGGTACTGGGTTATGTCTGA
cydDb0887_1128	28.5138	GACCAACCAACACCGCACGT	GAACCGCTGCGACCAACCAACACCGCACGTTGGCCTGCTGGCA
yajQb0426_131	27.0373	CAACACTTTGATGGTTTTGC	CGGACTCGCTCAACACTTTGATGGTTTTGCTGGCGTCGTTCAG
intEb1140_647	11.2142	AGTAACCAGCGCTAACAGCA	ACCGCTGACCAGTAACCAGCGCTAACAGCATGGCATTTCCCAT
scpCb2920_1109	23.2687	GCCGTTCATCAGATCGACCC	TGCCGCCGATGCCGTTCATCAGATCGACCCCGGCTACGTGTGT
ygbTb2755_47	33.0304	CCCATATTGCAGAAAGATCA	CATCGATCTGCCCATATTGCAGAAAGATCATGGAGACGCGATC
codBb0336_902	22.8329	AATACCGTTGATTACCGAAA	CCGTACCGATAATACCGTTGATTACCGAAAGGGTTTTGCTCGA
cysKb2414_57	32.7586	GTCCGTTACCGATGCGATTC	GCCAGAATGCGTCCGTTACCGATGCGATTCAGGCGAACCAGCG
helDb0962_1753	37.2452	ATAAAGTCGATTTGCAACTT	ATGAATGGTCATAAAGTCGATTTGCAACTTCGGCCAGCGTGTT
caiBb0038_74	8.32106	CATTTGCCCGGCAAACGGTC	ATTCTGCGAACATTTGCCCGGCAAACGGTCCGGCGATTTCGAT
ygfBb2909_76	22.1157	ATTAAACCATGCATCTCAGC	CATCCCGCTGATTAAACCATGCATCTCAGCTGGGGTCAGACCC
sfmFb0534_329	21.4952	ATTACGTAATTCGATGGCGA	AGCGATCGCTATTACGTAATTCGATGGCGACGGTTTGTGCCAT
yahGb0321_1073	28.479	AATACCGTAGGTTTCGGTGA	CAAATCCGCCAATACCGTAGGTTTCGGTGATGGCGCTGTCGCC
hsdMb4349_213	29.7067	CTAAATGCACGAGCATTTTT	TCATCTTCGCCTAAATGCACGAGCATTTTTCGGTAGAACTGCA
yidBb3698_149	4.44262	GCCCTGTTGATTACTCAGCC	CCGATTGATTGCCCTGTTGATTACTCAGCCAGGTTGAGAGAAT
bioDb0778_277	33.5725	CTCATTACCAATGATTCTAT	TAATCCGGCGCTCATTACCAATGATTCTATCGGTCTGCCCTCT
yliIb0837_617	23.2985	AATGCCATAAGACCAGATCT	GCGGATTACGAATGCCATAAGACCAGATCTCGGCGCGCGCACC
gudDb2787_1186	6.81162	TCGATTTCTACACCCAGCCC	TTGATCCATATCGATTTCTACACCCAGCCCCGGTTTTTCTGGC
yhaJb3105_661	32.2326	ATCGTGCTCACCGTTAAGCG	TTTATCTTCAATCGTGCTCACCGTTAAGCGCGGCTGTTTGTCC
yciNb1273_20	21.8874	CAACAGCGTTTCGCGGTCGA	TGGCCTCTTTCAACAGCGTTTCGCGGTCGATGGGTTGTGTCTC
yddBb1495_884	15.3385	ATTATAATCACGGCTGGAGC	AGGTGCTGGTATTATAATCACGGCTGGAGCCGGTATATTTTAA
folCb2315_859	40.5815	CTCACAATCTGGAAACGTCC	TGGCGACTCGCTCACAATCTGGAAACGTCCCGGCAAAATTGCG
lexAb4043_118	19.646	AGATGTTCTTCAGCCGCGTT	CAGCGCCTTCAGATGTTCTTCAGCCGCGTTTGGGGAACGGAAC
glpTb2240_93	2.59531	CATAGCCAAAGAATATCCCC	TAGTAAGCCGCATAGCCAAAGAATATCCCCAGGAAAATTTGCC
sapBb1293_246	13.9786	TCAGCGCAAAACCGAAGGCG	ATGCCAACAATCAGCGCAAAACCGAAGGCGAGGATGCACAGTT
yebKb1853_608	2.15479	AGAGGTGAGGGCAATCACCA	GGGTACCCGCAGAGGTGAGGGCAATCACCATGGCGTCGTTTTC
hypDb2729_1082	38.0132	CTGACGATACTGATACCACG	CACTCTCCTGCTGACGATACTGATACCACGCGGCGCACGCTCC
glyAb2551_430	5.52901	CCGGTAGCATCGATACCGTA	GTCGATATGACCGGTAGCATCGATACCGTAAGGAACGATGTTG
nanRb3226_76	19.5453	GAGAGTTTTTTACGCGCCAG	CACCATTTCGGAGAGTTTTTTACGCGCCAGCGGGCGGCTACGC
thiHb3990_51	30.7362	CCGTTTTGCCGTTGATACGC	ACGTCAGCAGCCGTTTTGCCGTTGATACGCAGGCGGATGTCGT
lolEb1118_1110	4.86362	GCCAGTGCAATTCCGATGGC	AAGACGTCCAGCCAGTGCAATTCCGATGGCAGGAAATCAATAA
hemYb3802_460	36.6626	CGTACGCGGGTGATTTCTAC	CAGTTGCAGACGTACGCGGGTGATTTCTACCGGAATGGTGTCG
uhpAb3669_380	35.0241	ACGACCGGATGCCAGTTTAA	GCGGGTCCTGACGACCGGATGCCAGTTTAATGGCAATATCCGG
ydhCb1660_401	35.2108	TAGACCCACCAGCGGCATGA	GTGCCGGAGATAGACCCACCAGCGGCATGATGGCCGCAAAAAT
xylEb4031_8	21.5377	TATATAACTGGAATTATACT	TAATCGAAAATATATAACTGGAATTATACTGGGTATTCATTCA
pcnBb0143_27	26.9564	CCTCGCGGCTTAGCACCTTG	GCCTCGCTTTCCTCGCGGCTTAGCACCTTGCGGCAAAAATTAG
fdnGb1474_80	30.4141	CTGAGCCAGTGCTTGCTTCG	AGTTTCGCGCCTGAGCCAGTGCTTGCTTCGGGGCAAAGCCCAA
fdnGb1474_81	23.3833	CCTGAGCCAGTGCTTGCTTC	TAGTTTCGCGCCTGAGCCAGTGCTTGCTTCGGGGCAAAGCCCA
fdnGb1474_82	32.3975	GCCTGAGCCAGTGCTTGCTT	GTAGTTTCGCGCCTGAGCCAGTGCTTGCTTCGGGGCAAAGCCC
yfiPb2583_421	32.0921	CGAAACATCTTGCGAGCTTC	CGGACTTTTACGAAACATCTTGCGAGCTTCCGGCCAGGTACCA
yhjHb3525_485	32.0005	CGCAGAGAAATTTGCCATCC	CTTCACTTAGCGCAGAGAAATTTGCCATCCCGGTACCAAAATC
yghQb2983_268	32.6893	ACGACATTGCGGAATTGCTG	GGAAAATGAGACGACATTGCGGAATTGCTGCGGATTATTGTTG
yccAb0970_462	27.765	GATGCAGAGCAGGCAGCTGC	CTGATCGCCAGATGCAGAGCAGGCAGCTGCAGGAAGATATTCG
argBb3959_440	29.6863	CCCTTCGTCTGTTACGCCAA	TCATCAGTTGCCCTTCGTCTGTTACGCCAATGGAGCTGACCAC
yeaWb1802_176	27.0693	CTCACGCGTCACATAATCAT	CGCCAATGATCTCACGCGTCACATAATCATTGGCATTCGCCAG
speAb2938_813	36.4898	TCGCCATCTGCGAACCGAGG	TCGCGAATATTCGCCATCTGCGAACCGAGGTGGAAGTGCAGTA
yedIb1958_823	26.8791	AGAATCAGATTTAAAACAGT	GATAAATCCAAGAATCAGATTTAAAACAGTCGGTAATATCATC
torTb0994_960	17.244	ATCCCCCTGGTGACAGCGAG	ACCGGACGAAATCCCCCTGGTGACAGCGAGCGGCGAATATGTT
blcb4149_64	2.7314	GTCACGCCACGCGGCGGCGT	ATTTACTACGGTCACGCCACGCGGCGGCGTAGGAGAACTGCAG
corAb3816_625	13.4833	GCCTGCTCCAGTTGCCCACC	GATTTCACGCGCCTGCTCCAGTTGCCCACCCGGTAAACGCGCT
rhmTb2246RBS30CDS20_7	39.7145	AAAAGCTCCTTAGAATATGT	GGTGCTCATAAAAAGCTCCTTAGAATATGTGGGCGTTACCGTT
yfiHb2593_314	34.149	AAACAGCACAGGGAGGCAGT	CTCGATTGCAAAACAGCACAGGGAGGCAGTCGGCAGTCATCAC
dsbCb2893_208	30.1364	GTGCCACTAACGTCATACAT	GACCGGAGCCGTGCCACTAACGTCATACATTGGCCCCTGAATG
fbaAb2925_653	34.1888	GTTACCGAAGGACGCTGCGA	CACCGTGTACGTTACCGAAGGACGCTGCGATGGTGAAACGCGG
pdxYb1636RBS30CDS20_8	8.24611	GTTCCCTGTATAAAAACCAG	TTTTCATCATGTTCCCTGTATAAAAACCAGGGGGAGTGATTTC
ybaBb0471RBS30CDS20_38	25.1082	TTGAGAGAGAAACCTATGTT	CTTAACGTGATTGAGAGAGAAACCTATGTTTGGTAAAGGCGGT
mdfAb0842_787	19.7703	GCAATTAACGCCCCGAAAAT	CAAGTTACCCGCAATTAACGCCCCGAAAATAGGCACTTGCAGC
citTb0612_526	38.5485	TTCGGGAATGATTTAAACAA	GGACGGATCGTTCGGGAATGATTTAAACAACGGCGGCAGGTTT
djlBb0646_852	12.7311	GCAACATTAAAGCATCCGCC	CGGCACCATTGCAACATTAAAGCATCCGCCTGGGTGGAGGGAT
ygeYb2872_416	1.62513	CACCGTACCGGTAACCAGCA	CTTCTTCCTGCACCGTACCGGTAACCAGCAGGGTATATTCATC
yeeRb2001_828	21.345	GTTCATCAGGTGTGAATGAC	AGCGTTTTCAGTTCATCAGGTGTGAATGACAGGTTCTCTTTCA
moaCb0783_95	26.3851	CTCGCTGCGCATGGTGACAA	TCGCCAGCGTCTCGCTGCGCATGGTGACAAAGGCTTCCGCCCG
psiFb0384RBS30CDS20_26	32.0405	GGTTAAAACATGAAGAGGGA	ATACGCTCATGGTTAAAACATGAAGAGGGATGGTGCTATGAAA
sgcXb4305_170	36.5348	AATCATCAGTCGCAGCGCAT	TATGCGCAAAAATCATCAGTCGCAGCGCATCGGGTTTATCACT
manYb1818_717	24.8102	GGTTGTATTTCGGGCTAAGT	CCGGCTACGCGGTTGTATTTCGGGCTAAGTTGGATGTAGAGCA
hemLb0154RBS30CDS20_25	30.0033	TTTTCAGACTTACTCATGGA	GCTGTAAAGATTTTCAGACTTACTCATGGAGGGTTCCTGATTC
hemLb0154RBS30CDS20_26	6.8128	ATTTTCAGACTTACTCATGG	CGCTGTAAAGATTTTCAGACTTACTCATGGAGGGTTCCTGATT
rngb3247_515	25.2367	CTCGCCAACCCCTTCCGCTG	CCAGTTCAGCCTCGCCAACCCCTTCCGCTGCGGTACGGATGAT
xdhCb2868RBS30CDS20_9	14.7787	TTGCAATTTTCCCCCCGCCG	CTGTGATTCATTGCAATTTTCCCCCCGCCGCGGCGACGGCTTC
dcuSb4125_593	29.5552	CAGTACCTTAACCAGAATGC	GGATTTTTTTCAGTACCTTAACCAGAATGCAGGTGCCAATCAG
patDb1444_274	22.8262	TCATTGAACGCACTATGCAG	CGGGATTTCATCATTGAACGCACTATGCAGCGGTTTGCCACAA
coaAb3974_31	29.0258	TTGCGGTCAAACTGTAGGTA	TGCCCACTGGTTGCGGTCAAACTGTAGGTAAGGCGTCATTAAC
lpxMb1855_790	9.96714	TCTAACAGATCATCCATCGG	ATCATCCGCCTCTAACAGATCATCCATCGGTGGGCGCACCTGA
pgpCb2560RBS30CDS20_16	31.9965	GTTGCCAAACCATACTCCTC	ACGCTCGTGAGTTGCCAAACCATACTCCTCTGGACTGAAACAT
yagIb0272_546	11.6946	CCAGGGCGTAGCCTTGCTCG	TCTTCGCTGTCCAGGGCGTAGCCTTGCTCGCGGGTCTGCGCCA
lgtb2828_639	4.22743	GTTTACGAATATACAGGTTG	ATTGGGCGTGGTTTACGAATATACAGGTTGAGGATAATAAACA
glpGb3424_776	12.6763	AAAAGCCATCGCTAAACCCA	GCGAATCAACAAAAGCCATCGCTAAACCCACGGCTAACCCGGC
mhpDb0350_339	31.4598	TATCGGTTGCGGGCAAATCG	TCGAAGGTGATATCGGTTGCGGGCAAATCGCGGTTCAACACCA
potEb0692_891	11.1769	CAGATGAAGATTTAAACACC	TAGCCTTCATCAGATGAAGATTTAAACACCTGGGCAATGGTGA
atpAb3734_134	18.2416	CATTTCACCCTGCATACAAT	GCAGGGAGATCATTTCACCCTGCATACAATCGGCCAGGCCGTG
glnHb0811_633	35.3708	GCAGCTCGTCGCTACCTTTC	ACTTTGTCACGCAGCTCGTCGCTACCTTTCGGGAACGCAATAC
csgEb1039_120	4.79414	TAAAGGCTCGGTAAAAATCA	CATTTATCACTAAAGGCTCGGTAAAAATCATGGCCAATAGATG
trkAb3290_1353	35.7268	ACAAGAAGAAAGGGCTTGGC	CTTATTAATTACAAGAAGAAAGGGCTTGGCTGGAAGAGTCTTT
melRb4118_602	28.2105	CAGCGCCTGATCATAGTTTT	CGTTGATGGTCAGCGCCTGATCATAGTTTTCGGCAATAAAGCC
ybhFb0794_61	21.7314	CAATCGAGCGGCGCGACGGC	GTGAATGGTACAATCGAGCGGCGCGACGGCGGGCTTGTCCATG
alsAb4087_815	30.4876	GACCTTTTTTCTGTCACGAC	AGATATCCCGGACCTTTTTTCTGTCACGACTGGTGACGTTCCG
yciIb1251RBS30CDS20_10	29.6078	ACGGGCACAACTCCTTGTTC	AACATACAACACGGGCACAACTCCTTGTTCGGGAAAGTTGTAA
lpxCb0096_684	32.0228	CAAATTCGTCTTCAAAACGC	TTGTGACGCACAAATTCGTCTTCAAAACGCAGGCCGTCTTCGT
yfcHb2304_391	25.2245	TGGGTAAATTCGTTATGCGG	GCAGAGTTTATGGGTAAATTCGTTATGCGGCGGTTCCTCTTCG
dxrb0173_928	20.8446	CATGGATAACGATCATAATC	CAGTTTCAGGCATGGATAACGATCATAATCCGGTGCGGCAAAT
lpxLb1054RBS30CDS20_4	27.5882	ATCCTGTTTTTCAACCTATT	CGTCATATCAATCCTGTTTTTCAACCTATTCGGGCAATTGTAT
yfjHb2623RBS30CDS20_35	30.1466	TTGGTTGCAGAGAGATTAAT	TTGGTTCACTTTGGTTGCAGAGAGATTAATGGGTATCTTTAAG
minEb1174_239	3.23049	CAGCTCTTCTGCTTCCGGTA	GGGCTTATTTCAGCTCTTCTGCTTCCGGTAAGGTCACGTTCAG
lpxLb1054RBS30CDS20_3	25.9286	TCCTGTTTTTCAACCTATTC	GTCATATCAATCCTGTTTTTCAACCTATTCGGGCAATTGTATG
murDb0088_794	20.6041	ATTGGTGTAGTTATGCTGCC	CCGCCAGCGCATTGGTGTAGTTATGCTGCCCGGAAAGTTTCAT
yeiWb4502_62	8.38003	GGGCTTGCCATCTGGCATAC	GCGTATTGGCGGGCTTGCCATCTGGCATACCGGGAATAGGGCT
ftsEb3463_160	17.0733	AACCAGATTTTCCCGGCGCT	ATGGCCGCTAAACCAGATTTTCCCGGCGCTGGGCCGCTCAATC
yafWb0246_267	35.5724	ATACGTAGCCGCAACTGCCA	ATGGCGATGTATACGTAGCCGCAACTGCCAAGGGTGTCGGCTT
abgRb1339_812	30.9279	ACGCCGCTGAATCAAATAAT	GGCGACTATCACGCCGCTGAATCAAATAATAGGCCGCTTTCGG
ybcMb0546_721	4.39494	AATCTTTCAGTAAAACGAGA	ACGATTATGAAATCTTTCAGTAAAACGAGAAGGACACTTATAA
epmBb4146_384	33.545	CGGCATAGGGGAAGTGACGA	CCCTGATTTTCGGCATAGGGGAAGTGACGACGGAAGCAATAGC
sseAb2521_559	11.2529	CCGCGACGTAAACCTGGGCG	GGGAATATGTCCGCGACGTAAACCTGGGCGAGGTTCATCAACT
ydjFb1770_201	6.58186	ATGAAGCGCGCTTATAAAAA	TCATAAAACGATGAAGCGCGCTTATAAAAATGGATATTCTCCG
btuCb1711RBS30CDS20_25	17.1392	GCCATGACACTTCAGCAGAA	TAAAATCAACGCCATGACACTTCAGCAGAACGGATACCATGCT
xerDb2894_434	26.0711	CAGTTCAGAGACACGCAGCC	TCAGTCCGACCAGTTCAGAGACACGCAGCCCGGTAGCATACAA
yigBb3812_41	15.7918	AAGGGTATCATCCAGGTCAA	GGTTATCGTAAAGGGTATCATCCAGGTCAAAGGTGAGCGCCGA
proQb1831_572	28.0788	TTGACCCGCTTTCACCTTCA	CCATCGCGTTTTGACCCGCTTTCACCTTCAGGGCTTGTCCGAC
yjcZb4110_686	23.5347	ATGCTCCCCGCCCGTCGGAA	AAAAATCAGCATGCTCCCCGCCCGTCGGAACGGTCGAAGAGGC
ydcJb1423_1168	34.0114	AAGATCCCCGCCGCGCTAAC	ATTTGACTGGAAGATCCCCGCCGCGCTAACGGGCAAGAAATCT
yhjVb3539_677	37.0154	ATCCGCTTCCCGTTTACGAT	CCAGTACTTTATCCGCTTCCCGTTTACGATAGGCAATATTCAT
hyfHb2488_386	19.3299	CAATTCAGCAGCCAGTGCGA	GCTGTGCTAACAATTCAGCAGCCAGTGCGATGGTTTTTTGCGG
topAb1274_259	16.9892	GAGACGACCTTCTCTTTACC	TTTCAGTTCAGAGACGACCTTCTCTTTACCAGGCAACACTTCA
rutFb1007_407	40.0186	GTGACGATGAATCGCTTCGA	AGGGTGTGGTGTGACGATGAATCGCTTCGATGGCGCAAAACAG
narIb1227_345	37.206	TAGTGGTTGCACGCACGCGT	TCCGCTCCGGTAGTGGTTGCACGCACGCGTGGGCTGAACAGAC
lsrFb1517RBS30CDS20_19	11.4506	AAATCTGCCATAACTTACTC	AATATCGTCTAAATCTGCCATAACTTACTCCGGTTAAGTAATG
hyfGb2487_1008	28.2503	GTTGCTCTTTGAGAATATCG	GTTTGCAGACGTTGCTCTTTGAGAATATCGCGGCGAACACCAC
fliTb1926_173	11.1544	GCGGAGCTGCTCCTGCATCG	GCAGCATCGGGCGGAGCTGCTCCTGCATCGTGGTGGACGGGTC
roxAb1128RBS30CDS20_34	39.0052	CAGCCTGTGGATGCTTAACA	TTGCAGATACCAGCCTGTGGATGCTTAACATGGAATACCAACT
setCb3659_411	33.2478	TACTGAACATGACCGTCTCA	CGTAAAAATGTACTGAACATGACCGTCTCACGGCCTGTTCTGT
citBb0620_401	28.6284	CTCATCAATTTGCTTCTGGC	CATTAAACATCTCATCAATTTGCTTCTGGCTGGCGCTATCAAT
ydhVb1673_2066	12.09	ATTGTGTGCTGCCAGATCGG	CAGGCAGTAGATTGTGTGCTGCCAGATCGGCGGCAATATCTTC
pfkBb1723_424	30.8934	AATTTTTCCAGCTTCACACC	CAGTTGGGTTAATTTTTCCAGCTTCACACCTGGCGGCAGGCTT
bdcRb4251_448	40.8739	GTCACACATTGTGCGCGTTG	CATAAAATCAGTCACACATTGTGCGCGTTGTGGATGCCGCCTG
bioDb0778_23	25.2007	CCCCACTTCGGTATCCGTTC	CGACAGTTTTCCCCACTTCGGTATCCGTTCCGGTGACAAAATA
aceBb4014_668	30.3201	GCTGAAGACTTCGCTCCACC	CTTCTGCATAGCTGAAGACTTCGCTCCACCAGGCCGCTTCCTG
rfbAb2039_574	37.2025	TCTAACTCACCACGTGCAGA	ATCTGTAATTTCTAACTCACCACGTGCAGACGGCTTCAAGTTT
dgoAb4477_316	3.17768	TCGGTCGCCGTCGCGCAGCC	GGTAAAGGCTTCGGTCGCCGTCGCGCAGCCGGGGCAGACGGTC
ybhIb0770_938	12.0347	ATTTTTAACCACGTCTTCCC	AGCCGCCTTTATTTTTAACCACGTCTTCCCAGGTAACGATACC
srlBb2704RBS30CDS20_1	10.3617	CCTCTATTGATAGATAAAAC	CATGTTTCAGCCTCTATTGATAGATAAAACCGGAGACAAACCA
araCb0064_22	12.3112	AACGAGTATCCCGGCAGCAG	ATGGGCGTTAAACGAGTATCCCGGCAGCAGGGGATCATTTTGC
araCb0064_24	27.589	TAAACGAGTATCCCGGCAGC	AGATGGGCGTTAAACGAGTATCCCGGCAGCAGGGGATCATTTT
rihCb0030_330	27.3045	CAGGCTCTGGTGCACGCATC	ACCAGGGTAACAGGCTCTGGTGCACGCATCAGGGCATCCCGAA
qseBb3025_57	29.678	CGCTAAAACCCATTTTACTA	AACCAGTCGACGCTAAAACCCATTTTACTAAGGCCCGTTTTGA
rluBb1269_543	30.5222	TCAGAGTCACGTTGTACCAC	CGGCCTTCGGTCAGAGTCACGTTGTACCACTGGTTGATCCCTT
dosPb1489_1475	34.6307	GTAGCTGATGCCAATACTCA	TACCCAGGTCGTAGCTGATGCCAATACTCAAGGTAAGCGGGAA
mdtPb4080_166	34.007	TGTTTCCACCACTGCGCCTG	GTCATTGAGTTGTTTCCACCACTGCGCCTGCGGCCAGCCGGAG
ispBb3187_145	19.0493	GCAGCCAGTACAGCAATCAT	AACAGCTCGTGCAGCCAGTACAGCAATCATCGGACGAATACGT
pflAb0902_125	19.0123	TTTACCGCCATGCGTGTCCC	CGGTAACTTCTTTACCGCCATGCGTGTCCCAGGTGTCGCGGTT
ushAb0480RBS30CDS20_48	20.339	GAAGTATGAAATTATTGCAG	GTCAGGGAGAGAAGTATGAAATTATTGCAGCGGGGCGTGGCGT
rpoEb2573_62	32.9716	GCGCACTACCAGTAAGTTAA	TATGCTGATAGCGCACTACCAGTAAGTTAAAGGCTTTCTGATC
puuBb1301_32	6.25349	TGGTGCATATTTATTCGCAC	GCGTGTCGAATGGTGCATATTTATTCGCACTGGCGGCGTAGTA
bdcRb4251_195	39.7044	CGACGTATTCATTGAGTACA	GCTTCCGTACCGACGTATTCATTGAGTACACGGCTAAATAACC
glsBb1524_299	35.734	CTCCATTTCCAGTTGCACTA	GTATACCCTGCTCCATTTCCAGTTGCACTAAGGAATTGAACGG
ybdRb0608_661	32.0985	GCGGCGAAATGCAAGCGGTA	GTAGCGGTCGGCGGCGAAATGCAAGCGGTAGGGATGATGATCA
uvrCb1913_1100	30.0131	AGATTGCTGCGAAAGTTTGC	GGTGAACGGTAGATTGCTGCGAAAGTTTGCTGGTTAAGGCCGT
dcrBb3472_362	35.4018	TTTGTGACCTTTCAGCTCAA	ACTGCTGCATTTTGTGACCTTTCAGCTCAATGGCTTTATTGGT
yjdFb4121_334	15.7056	ATTTCTCGTGCCACCAGTGC	GCGAACGAGAATTTCTCGTGCCACCAGTGCAGGCACCAGCCCC
garKb3124_17	29.1528	ACTTTCTTTATAAGAGTCTG	TGGCAGATAAACTTTCTTTATAAGAGTCTGGGGCGATTACGAT
preTb2146_545	30.6104	CACGCCCATTTTTTCAATAC	ACTTAATGGTCACGCCCATTTTTTCAATACGGGCGATCTCTGC
yeiEb2157_202	31.7919	TCAAGCAATGCCAACGCACG	AACCGCCTGTTCAAGCAATGCCAACGCACGCGGATAGAGCAGC
pqqLb1494_1161	7.73429	CATTTTTCAGCCAGGTGAGG	TGATCAACCGCATTTTTCAGCCAGGTGAGGCGGGTAGATTTGA
ybjCb0850_216	30.5139	GTGGACGGTTCATCAGCTGT	GAATATTGCGGTGGACGGTTCATCAGCTGTGGGGCAAGACGTT
yeaXb1803_864	25.7341	CGCTAAAATATTGATCCCGA	CGCTCTTCATCGCTAAAATATTGATCCCGATGGTCAGCTTCAC
narHb1225_1313	10.9727	ACGGTACATCTCCTGTGCCT	TCGCCAGATAACGGTACATCTCCTGTGCCTGGGCTTCGGTCAG
bepAb2494_675	30.7822	CCTGATCGAGTAATTTTTCG	GAGTAACGCGCCTGATCGAGTAATTTTTCGAGGAAGGTTGGCA
chbFb1734_473	22.1596	AAATCCGGTATGACGATAAA	TAAAGCGTTTAAATCCGGTATGACGATAAACGGCTTCAGTGAC
pepEb4021_111	20.7918	TCTGCGTTACGCCAGCGAAA	TCATCCCAGGTCTGCGTTACGCCAGCGAAAGGGATAAACACCG
fhuDb0152_352	28.3445	CTGAAGTTAAATCCGCGACC	TTTGCCGTCACTGAAGTTAAATCCGCGACCCGGCGCAATACGA
glxRb0509_773	25.9564	GGTATTAAATAACTCCTGGC	TTGCCGCACAGGTATTAAATAACTCCTGGCAGGTCGCAGTGTT
motAb1890_62	22.0421	GAGTGCTCCAAGGCTTCCAC	CGGGTTGATAGAGTGCTCCAAGGCTTCCACCGGTCATCAAATA
ttcAb1344_633	7.67624	GGTTAGGCTGTGAACCGCAC	TGACGTTGCAGGTTAGGCTGTGAACCGCACAGGTTGCACGGAA
ycjUb1317RBS30CDS20_44	22.641	GGAGGATGAATGAAACTGCA	CCAAACATCAGGAGGATGAATGAAACTGCAAGGGGTAATTTTC
deoBb4383_1148	34.0614	AGTCTGGCCGATATCCGCGA	ATTTTGCCAGAGTCTGGCCGATATCCGCGAAGGTTTCACGATG
ybgKb0712_66	8.37488	CGCAGTGGCTGATACCCGAC	TCCAGTGCGCCGCAGTGGCTGATACCCGACTGGCGAAAACCGT
yedIb1958_255	4.45109	ACAGAGGCGTAATCGCCCAC	CCAATCATCAACAGAGGCGTAATCGCCCACGGGATAAACGCAC
gstBb0838_386	5.38607	CTCTTTGCAACTGGCATCAA	GGGCGTCGCACTCTTTGCAACTGGCATCAATGGCGGCCTGATC
yigBb3812_197	30.9441	CGTCACGTCGTGATAAATCT	AACGCCAGCGCGTCACGTCGTGATAAATCTCGGGTTCCGCTTC
stfRb1372_205	29.1371	GTAATGGTCCCGGCATGTGA	TTCATACACGGTAATGGTCCCGGCATGTGACGGCGGGAATCCT
secFb0409_845	42.1152	GATGGAAGATGCAGTACCGA	ATGCCACATAGATGGAAGATGCAGTACCGATGGAAACACCGAT
yhjYb3548_146	10.2938	AGGTTGATGATCACTATCCC	CGTTGTAATCAGGTTGATGATCACTATCCCAGGTGTAACGCTC
proPb4111_736	28.9134	ATCTCTTTAAACGAGACTTT	TTTAGTGGCAATCTCTTTAAACGAGACTTTCGGGCCATCCTGC
mdtGb1053_86	37.9184	GAAGGGCATTACCAGACTGA	AGAGGGGTAAGAAGGGCATTACCAGACTGAAGGCGGCACCGGT
rpoEb2573_496	27.3305	CGTGAACGCACCGTACCTAC	TCGGAAGATACGTGAACGCACCGTACCTACCGGACAATCCATG
yahFb0320_665	39.9263	CTCGCTCAGGTCGCGCCCGC	CGCCGATTTTCTCGCTCAGGTCGCGCCCGCCGGTGCCAATCAG
yceGb1097RBS30CDS20_3	38.9728	ATTCGGGCGCTCACAAAGTG	TTCATGACTAATTCGGGCGCTCACAAAGTGGGGCTAAATATTC
thiLb0417_30	28.5903	TTCTTACACGGTCAAAATAA	AGACGAGAACTTCTTACACGGTCAAAATAACGGGCAATCAGGG
yafVb0219_439	8.28263	TTGAGATTGCGCGACCACAC	GTCATAATCGTTGAGATTGCGCGACCACACAGGAAAACGTAAG
ygcSb2771_915	32.4922	AAAATTTGCGATGTGCCAGC	CTTCCCAGCAAAAATTTGCGATGTGCCAGCAGGTGCGTCAGAA
ompXb0814_344	3.33397	TTTGTAGGTCGGGTATTCAG	TGGTGTCGTGTTTGTAGGTCGGGTATTCAGTGGTCTGGAATTT
atpBb3738_180	18.9138	TCGCCTTTTTGGCTACGCTA	ACACCGCTGGTCGCCTTTTTGGCTACGCTACGGAATAAAACCA
ydhPb1657_416	9.72375	CACGCCACCGATATTTGCCA	TCGCCGCCGGCACGCCACCGATATTTGCCAGGGTTAACCCCAT
yqeFb2844_37	37.0611	GCACCACGAAAGCAGCCGAT	ACCCGCTAACGCACCACGAAAGCAGCCGATAGGTGTCCGTAAC
yhcHb3221_28	29.0359	GCAGGATGTAACCCAGCAGA	GTCCTGTAACGCAGGATGTAACCCAGCAGACGGTAATGACTGT
glpBb2242_901	18.647	ACCGCGAAACGTGGACGTAG	GCTGGCGAGAACCGCGAAACGTGGACGTAGCGGAATATCGGCG
ispHb0029_281	21.4902	TTTGGTCACCAGCGGACAGG	CCATATGCACTTTGGTCACCAGCGGACAGGTGGCATCAAACAC
ucpAb2426_448	4.71011	AAGGCGTACGCCGTTTCGCC	CGCTTTCGTTAAGGCGTACGCCGTTTCGCCAGGATCGGCCACC
ygjQb3086_479	33.2242	GTACTGTTTTGCCAGCCAGA	CGTCGATGCCGTACTGTTTTGCCAGCCAGATGGCGCGTTGATT
yfdQb2360_323	13.773	CTTTTTCAGTTTGAGAGTGG	ACGGTGCTGTCTTTTTCAGTTTGAGAGTGGCGGTGTTATCTGC
ybaVb0442_179	38.6376	GGCATTATTAATGCTGACCC	CTTCCGCGCTGGCATTATTAATGCTGACCCGGGTGCCTTCTTC
ssuCb0934_611	33.7534	CAGATAACCAATGCCTGAAT	CATTCATCGCCAGATAACCAATGCCTGAATTGGCAGAAATGGT
yfjLb2628_1559	39.6889	GGTTAACCGCTCAAGACTCG	CAACTAATTGGGTTAACCGCTCAAGACTCGGGGCTGGATAAAT
btuFb0158_460	25.6587	TGCAGAAAAACACGTTTTTT	AATGCCGAATTGCAGAAAAACACGTTTTTTAGGTTTATCAGCA
cbrAb3690_37	0.669069	CGTGCCAACGCCGATCCTGC	TGCTAACTTTCGTGCCAACGCCGATCCTGCCGGGCCGAGGCCA
yhfAb3356_50	5.1534	TAAAATCTGATGACCAGAGG	TGCCGTCCATTAAAATCTGATGACCAGAGGCGGATTCGCCCAG
fepBb0592_797	15.7428	ATCGGCATCTTTCTGATCAC	CATAAATAGCATCGGCATCTTTCTGATCACCGGCGAACAGGAA
pyrEb3642_18	24.4295	TAAGCGCAAATTCAATAAAC	ACCTGCTTGCTAAGCGCAAATTCAATAAACTGGCGCTGATATG
srlAb2702_48	40.7037	TAAACACCTCTCCGCCCTTT	ACCATCCCGGTAAACACCTCTCCGCCCTTTTGGAACAGCCCGA
nrfEb4074_1344	29.8223	TGCCTTTGGCTTGTAGATCG	CTGGTGTAATTGCCTTTGGCTTGTAGATCGAGGCACTCAAAAC
mepSb2175_47	4.4421	CAGAACCGCTACTGCAATCG	ATGCAGAAAGCAGAACCGCTACTGCAATCGCGGGAATCCCGCG
mepSb2175_46	20.8031	AGAACCGCTACTGCAATCGC	TGCAGAAAGCAGAACCGCTACTGCAATCGCGGGAATCCCGCGC
yhaVb3130_207	36.1789	AGCCTAACGACTTGCCATGA	TTTTTCCCAGAGCCTAACGACTTGCCATGACGGAATGCCGGTG
prmBb2330_446	25.3573	ATCCGGGAAGGCATAAGCAC	CGACTTCTGCATCCGGGAAGGCATAAGCACAGGCAATGGCGAT
trxBb0888_899	21.3038	TGCTGCCATGCAGCCTGTAC	CCGCATCAAGTGCTGCCATGCAGCCTGTACCGGCCGAAGTAAT
ygaPb2668_304	5.98847	TGAGATTTATTTACCGCTAC	CGGCAAGGGTTGAGATTTATTTACCGCTACTGGCAATCCTGCT
mntHb2392_966	31.9139	CTGTACGACGCACCCACAGC	AACATGGTGACTGTACGACGCACCCACAGCGGGATATGAAAGC
yfaLb2233_632	16.8304	CTTGCTGTCGCTATTATTAT	CTGAAGGATGCTTGCTGTCGCTATTATTATCGGTAACATCGAT
ygcEb2776_445	9.18233	GCCCAGCTCTTATAATCCAC	TTCGCTCCATGCCCAGCTCTTATAATCCACCGGCCACTGACCA
ycbZb0955_37	29.2556	TCCTGATAGCTATCGGTATC	AGCAAATATTTCCTGATAGCTATCGGTATCAGGAACCAGGTCA
emrDb3673_796	32.7181	AACGTGGAGAAGCGTTTATT	CTGCCACATTAACGTGGAGAAGCGTTTATTGGGACGTCCGGCA
ypfNb4547_110	32.2295	CGGGGGAAGCTCCGGCTTGT	AATCACGATGCGGGGGAAGCTCCGGCTTGTTGGCGAGAAATTT
arnTb2257RBS30CDS20_7	38.3908	AGCGACTACCCGCAATTTGT	CGATTTCATCAGCGACTACCCGCAATTTGTTGGCAACCCAGCC
sbmCb2009_385	35.2816	TTCAAATAAACCTCGAAGCA	CGCGCCATTGTTCAAATAAACCTCGAAGCAGGGCTTTGGTAAC
ssuBb0933_132	1.78439	TACTTTTGCCACCACCGCTG	CGCAGCAGGGTACTTTTGCCACCACCGCTGCGGCCCACCACCG
ypfNb4547_118	21.9817	TCACGATGCGGGGGAAGCTC	ATCGTTGAAATCACGATGCGGGGGAAGCTCCGGCTTGTTGGCG
yjjNb4358_308	36.3244	TGAAATTTTTTCACAGCAAT	CGCCAATGACTGAAATTTTTTCACAGCAATTGGTACGCCCGCT
ydeIb1536_310	9.67989	CTAATGTTGATCATCTGGTC	CAGACTGCCACTAATGTTGATCATCTGGTCCGGCTGAACTTCT
baeRb2079_542	35.1682	ATGATTGAGCAATTGCTCGC	CGTCATAAAGATGATTGAGCAATTGCTCGCGGGAGAACACTTT
mdtAb2074_95	8.99361	CGCCCCTGGGGCTGCACTCC	CTTGTTTCGTCGCCCCTGGGGCTGCACTCCGGGAGTCATTGCG
araAb0062_1306	30.0159	ATCCACGCTTCGGAAGCAGT	ACCAGCGAGGATCCACGCTTCGGAAGCAGTTGGCAGATCCGGT
atoBb2224_1048	33.4693	CGAGCACCACTGGCACCGAT	GACCAGAATACGAGCACCACTGGCACCGATAGGATGCCCGAGC
chbCb1737_1017	24.2811	ACAGAATCGGTTCGTTAATC	GGCAGACCAAACAGAATCGGTTCGTTAATCTGGAAGATGCCGG
damb3387_100	33.6275	ACCGACCCGGCACCTACAAA	GTTGAGAAACACCGACCCGGCACCTACAAAAGGCTCAACCAGA
yfeZb2433_58	18.1612	AGCACAAGCCAGAAGAGCAA	CTGAAGCAATAGCACAAGCCAGAAGAGCAAGGGTAAACGCAGG
kdsDb3197_463	36.7828	CTGGTCGGTGCCAGCCCTAA	GGTGGTGCTGCTGGTCGGTGCCAGCCCTAACGGACAGGCTTCT
asmAb2064_1304	32.5907	GTCGGCATCTATGTCAGCAC	GGCGGAATGCGTCGGCATCTATGTCAGCACCGGAGAAATCACC
ruvBb1860RBS30CDS20_12	29.2609	TCATCCTTTACCTCATAACG	TCTGCTTCAATCATCCTTTACCTCATAACGCGGCGCGTAGGGC
eutNb2456_38	6.10661	CGCCAGTCCGTGATGGCGTA	ATTTGTCATGCGCCAGTCCGTGATGGCGTACGGTACAAACAAT
ugpEb3451_174	30.1395	CCCCGTTCACCCAGATGTTG	TTCGTGCCTACCCCGTTCACCCAGATGTTGTGGATGTTTTCCA
ydaMb1341_1102	2.84433	CCAATGCTGACGGTAAAGCG	ATGCGCCACACCAATGCTGACGGTAAAGCGTGGTAAGCCCGAA
yieHb3715_115	35.1703	AAACGTTTGAATACCTCTTC	TACACCTTTGAAACGTTTGAATACCTCTTCAGGATCGAGCGTA
yhaMb4470_796	28.0233	GAGCCGGAGTTACTCATAGC	CTGGTTACCCGAGCCGGAGTTACTCATAGCCGGAAGCGTAGCG
yehMb2120_78	24.5849	TCAACACGTATCGTGGCCGC	GGGCCTTCAATCAACACGTATCGTGGCCGCTGGCTTTCGATTA
yeeAb2008_48	33.395	TACCATGCACAATGCGGTAA	GCGACCCGAGTACCATGCACAATGCGGTAATGGCGGTATACCC
xylFb3566_520	17.8511	ATTTTTCCGGAATCAACGTA	AACGACTTTAATTTTTCCGGAATCAACGTAAGGTTTTAACACT
yjiMb4335_14	20.5581	ATCGAAAATGGCGGGTAGAT	CAGAGAACTGATCGAAAATGGCGGGTAGATCGGTGACAAGTGA
yeeAb2008_45	8.72074	CATGCACAATGCGGTAATGG	ACCCGAGTACCATGCACAATGCGGTAATGGCGGTATACCCGGA
yhbSb3156RBS30CDS20_6	30.5784	TTCACCTACCGATGTCTGTT	ATTAGCATGGTTCACCTACCGATGTCTGTTTGGTTTCAGGCGC
caiDb0036RBS30CDS20_2	16.0488	TCTCCATTTTTGCTTTTTCA	TCATTCCTTTTCTCCATTTTTGCTTTTTCAGGGACGACAACAT
gspFb3327_740	33.3502	GAGCGCAACGCGCAGCAACA	GCGGGCCGATGAGCGCAACGCGCAGCAACATGGCATGAAAACG
wcaKb2045_24	36.7198	CGCCACGATTGCCGCAAGTG	ATGGCGCTGTCGCCACGATTGCCGCAAGTGTGGTTGCCCAGAA
thiGb3991_90	7.74251	CCAGCTGGCTGCCGGAAGCG	GCCAGTGTCACCAGCTGGCTGCCGGAAGCGCGGATCGCCTCCA
uraAb2497_894	35.0327	TAACCCAGGTACTGTAAACA	GCCCCGCCGATAACCCAGGTACTGTAAACACGGGTGATCGCCA
srlAb2702_321	42.2545	GGAAGAGGCCATTCATTGAG	TTGATATGGGGGAAGAGGCCATTCATTGAGTGGCAGCTATAAG
gsiAb0829RBS30CDS20_1	4.63361	CCCTTTTTCACGGTAGATAC	CAACGGTGTCCCCTTTTTCACGGTAGATACCGGTGGTTGGCGT
ynjBb1754_565	18.3842	AACGCCGTGCCGGTAAAGTC	CTGTTCAAGAAACGCCGTGCCGGTAAAGTCCGGTGGGCGCGGA
yjeNb4157_32	41.9397	CAGCGCCCTGATTTCATCTT	CAGAAAATTGCAGCGCCCTGATTTCATCTTCGGTTATTGCCGG
rpoSb2741RBS30CDS20_24	28.2802	GCGTATTCTGACTCATAAGG	TGAACTTTCAGCGTATTCTGACTCATAAGGTGGCTCCTACCCG
phrb0708_27	31.6788	TATCGTGCAGACGTAAATCC	AGTGCGAGATTATCGTGCAGACGTAAATCCTGGCGAAACCAGA
yeeSb2002_411	23.4902	GTTCGGCAAAGGAGAAAACC	AGCAGACCATGTTCGGCAAAGGAGAAAACCTGGTTGCCACCGA
uupb0949RBS30CDS20_15	32.0228	ATGACATTACTATTCCTTTC	ATACTGATTAATGACATTACTATTCCTTTCAGGCTGCGGTAAT
yciKb1271_13	37.5027	TCATTGAGTAAATCTTGTTT	GATAATGCGATCATTGAGTAAATCTTGTTTTGGCTGGTAATGC
allCb0516_340	19.9375	ACCACTTCGACCGTACGTAG	TGCCATCGCCACCACTTCGACCGTACGTAGCGGCGCGCCGTAT
iapb2753_255	33.1385	GCCAGCTCTTACGATTATCG	GTCACGTTATGCCAGCTCTTACGATTATCGCGGGCGGTATAAA
yfeHb2410_38	39.4347	CAGCAACACCACCGTGATCA	AGAAAGAGGCCAGCAACACCACCGTGATCAGGGTTAAGGTGAA
rlpAb0633_953	26.2317	GCCATTTTGAGTTACGCGAC	GCCAGACCGCGCCATTTTGAGTTACGCGACCGGGGACGCCGAA
mrdBb0634_768	31.4318	TAAAGTCAGTATGGCGTTCG	ACCGCGAAGATAAAGTCAGTATGGCGTTCGGGGAGAAATTCAA
tusEb0969_274	17.2198	ATTTTGGTGGCTTGCTTAGC	CAGGCCAGCAATTTTGGTGGCTTGCTTAGCCGGACCTTTCGGA
metJb3938_31	25.6271	TTCTTGCCGTGCTCAGCGTA	TTGTTCACTCTTCTTGCCGTGCTCAGCGTATGGGCTGATATAT
metJb3938_30	30.843	TCTTGCCGTGCTCAGCGTAT	TGTTCACTCTTCTTGCCGTGCTCAGCGTATGGGCTGATATATT
puuRb1299_203	32.9262	CTCATCAGGTTTTTCCGGCT	CGACCTGCGGCTCATCAGGTTTTTCCGGCTCGGAAAAGAATTC
yheTb3353_882	2.54959	GTTGATACTCCACCTGCGGG	TGTTCAGTCAGTTGATACTCCACCTGCGGGGGGAGACTTTCCG
rlmLb0948_1045	9.85011	TGCAAGCAGCTTAGCAGATC	TGCACGCAGCTGCAAGCAGCTTAGCAGATCCGGCGAGGCACTA
ackAb2296_555	19.9752	CTTCCTGGGTTACATAGAAG	ATTTTTGCCGCTTCCTGGGTTACATAGAAGTGGCTGGTGCCGT
tusCb3344_54	28.8838	GTAAAGCATCTAAACCTTCC	GAAGTTGCCAGTAAAGCATCTAAACCTTCCCGGCCTGCGGCTG
ptrAb2821_1628	33.6436	GACATCAGCTTTGGGCTCGC	AAATCAGGCTGACATCAGCTTTGGGCTCGCTGGCAAAATAACG
mdtLb3710_908	27.9761	ACCAAAACCTACCGAGAAAC	TCATCGCCACACCAAAACCTACCGAGAAACCGGCGCAAATCAG
paaYb1400_409	12.8493	AGTTCACGAATCGCTTTCGC	CTGCTCACTGAGTTCACGAATCGCTTTCGCCGGGCTGCCGACA
yjbDb4023_220	35.3649	GACCAGCTAAATGACGCTTC	CGTATTTGCTGACCAGCTAAATGACGCTTCAGGATCCGGTTTA
rhsDb0497_2097	25.8577	CCGATTCATCGTAGTACCAG	GTGATACGGTCCGATTCATCGTAGTACCAGAGGATGACAAGTC
rsuAb2183_127	33.4159	TCGTAAGCGACATCATGTTC	CGGGTTGCCATCGTAAGCGACATCATGTTCAGGAAGCAGTTTG
ygiDb3039_547	33.0155	TCATTAAACGACGTCGCCCA	TTTCACATACTCATTAAACGACGTCGCCCACGGATACGGTGAA
yfjLb2628_1217	37.4045	CCGTATCTCCGGCAATCTGA	ACAACTGATCCCGTATCTCCGGCAATCTGACGGCAATGTTAAT
clsBb0789_781	36.8929	CGCGCACCGACTCTGACAAT	ATACAGCAAGCGCGCACCGACTCTGACAATCGGCATATCCGGT
osmCb1482_332	21.633	GATTATGCCGTCAAAGGTAG	TTGCTTTCTGGATTATGCCGTCAAAGGTAGAGGCATCAATACC
yncEb1452_427	16.2655	TCGTCAGCTACCAGCTCACG	GTTCGTGGCATCGTCAGCTACCAGCTCACGCGGTTGCAGCGGG
ybhNb0788_129	9.07358	GCGCAACGCGATTGTAGTCG	GCACTAAGCAGCGCAACGCGATTGTAGTCGCGGATGACCTTCC
ampHb0376RBS30CDS20_25	29.3891	AGCAGACTACGTTTCAACGG	GGCAGAAAAAAGCAGACTACGTTTCAACGGTGGTGTCCATAGA
sseBb2522_405	3.16285	TCAGCGATTCACCGCCTTCC	TCCGATAATATCAGCGATTCACCGCCTTCCAGGATTTCCTGGC
oppBb1244_172	11.5022	CTGAAATACTGTGTCATGAT	TTTCAGGTAGCTGAAATACTGTGTCATGATCGGATCATTAAGA
ytfLb4218_882	33.6859	AACTTTCCAACGCCTCTGAA	GCGGTTTTAAAACTTTCCAACGCCTCTGAAAGGGTTAACGTAT
osmCb1482_338	30.3018	TTTCTGGATTATGCCGTCAA	CTGCTTTTGCTTTCTGGATTATGCCGTCAAAGGTAGAGGCATC
malQb3416_48	36.4038	CGTGGGCATTGATGTAATTG	TGCGGTTTACCGTGGGCATTGATGTAATTGGGGCTAATCCCCG
malQb3416_49	31.8123	CCGTGGGCATTGATGTAATT	CTGCGGTTTACCGTGGGCATTGATGTAATTGGGGCTAATCCCC
sapDb1291_131	15.2429	TTTCGCAATCAAACTCTTGC	CACAAATCGCTTTCGCAATCAAACTCTTGCCGGAACCGGATTC
narUb1469_206	6.29127	GGTTAATAAAAAGAGTTGAT	AGGGTAATGCGGTTAATAAAAAGAGTTGATCGGTAGTAAAATT
mutLb4170_44	24.6207	TCGCTCGACCACCTCACCTG	CCGACGCAGGTCGCTCGACCACCTCACCTGCGGCAATCTGGTT
ascBb2716RBS30CDS20_24	25.0242	AAAGAAGTAAGTCTTAATTG	GACCGTCGCCAAAGAAGTAAGTCTTAATTGAGGATGAAAATGT
rnhBb0183_496	30.9161	TTTTCCAGATGAAAAGCGGT	TTCAGCCAGTTTTTCCAGATGAAAAGCGGTTGGGTACCCTTTG
dcuDb3227_337	40.1284	GTTGCCGACAGAATAATATA	GATGACGTAAGTTGCCGACAGAATAATATACGGCGAGCGAATG
mtlAb3599_1625	30.8187	AGACTCACCCAGATAAGTCG	GCACCGCGATAGACTCACCCAGATAAGTCGGGGTCAGTTTTTC
flhCb1891_172	23.3123	ATAAACCAGTCGGTTGAGAA	TTCCCAGGTCATAAACCAGTCGGTTGAGAATGGCAGCATGCCT
hyfRb2491_1767	21.8498	TCGGCAGTAAACGGCTTTGT	TCATTTAGCGTCGGCAGTAAACGGCTTTGTCGGACATTTAGAT
tpxb1324_117	2.69675	GTTTACCCGCAAACTGACCG	AGCACTTTGCGTTTACCCGCAAACTGACCGAGGGTGACGTCAG
dacDb2010_639	17.28	ACAACCCGTTACGGTTTTGC	TTATCCCACAACAACCCGTTACGGTTTTGCTGGGTGATACCGT
ygdDb2807_92	4.23498	GCCCATCTCAACGGCCCCCA	TCTGGATCCAGCCCATCTCAACGGCCCCCATGGTTTTACTTAA
tnaBb3709_830	38.638	CTCGATAATGCCGTGCTGTT	GCAGGCAAAACTCGATAATGCCGTGCTGTTTGGTGCCGAGGAA
ydeEb1534_725	26.1038	AACAACCGCGACCACCTTTT	TCACCGGAAGAACAACCGCGACCACCTTTTCGGCAAAATCCCC
yphGb2549_2181	28.3	CCACTTCTTCCAGCGTATTC	TCCAGCGCCGCCACTTCTTCCAGCGTATTCGGGAAACGGACAA
feoCb3410_60	16.8756	TGTTCAATGTCTGGCTTATC	GGCTGTGGAGTGTTCAATGTCTGGCTTATCTGGGCCGCTTCCA
marRb1530_231	14.923	CCACCCAGCCTTTACAGACC	GGCAACCTTTCCACCCAGCCTTTACAGACCAGGCGATCCAGCA
fieFb3915_676	26.8425	TCGTGAGCGCCGCTAACACC	CGTGCGAAGATCGTGAGCGCCGCTAACACCCGGCCAGGAAGTC
yigMb3827_272	17.7336	GATGTAGAGCGGCGTCAGCA	AAATCAGCGTGATGTAGAGCGGCGTCAGCACGGTGAACAGCAG
eutTb2459RBS30CDS20_6	14.4625	GGATTGCCAGTTAGCCGGCC	TCTTTCATAGGGATTGCCAGTTAGCCGGCCAGGCGACATACAG
sxyb0959_368	34.7481	TTCCAGATGAAAAGACATAT	CGAGAATCGCTTCCAGATGAAAAGACATATTGGGCAAATCTTT
feoCb3410_69	19.2042	GCTGTGGAGTGTTCAATGTC	TTAATCATTGGCTGTGGAGTGTTCAATGTCTGGCTTATCTGGG
ubiCb4039_340	39.6965	GTGAACAGATAGCGTCCTAA	TGTCGATGATGTGAACAGATAGCGTCCTAACGGCGTTTTACCC
ybhFb0794_175	14.3934	ACCGTGGCACTGCCGCTGTC	AAAGCCAATCACCGTGGCACTGCCGCTGTCGGGTTTCAGTAAT
ecpDb0290_1388	30.2746	GGTTTTTGTAGCTCCGTTGC	CGGCATCGTAGGTTTTTGTAGCTCCGTTGCGGGTAATAAAGGA
nagZb1107_785	29.9034	CAGTGAAGCCTGCCCGCGTT	AACCCGCATCCAGTGAAGCCTGCCCGCGTTCGGCATAACTGCC
acpTb3475_516	29.6723	GAGTAGGGGTGCAGATCGCA	AGCGTAAAGGGAGTAGGGGTGCAGATCGCAAGGCTTAAATTTT
exoXb1844_494	14.3874	CGTCATCAACGACGGACGTC	AGGTGAAGGTCGTCATCAACGACGGACGTCCGGTGATATCGGC
artQb0862_209	33.6075	AAGCGTCAGCAGCAGCTGCG	AGCCATCCGAAAGCGTCAGCAGCAGCTGCGAGGAGCCAAAATA
ccmAb2201_405	33.0219	ACAGACGCGCTAAAGCGACG	CGGGTCAGCCACAGACGCGCTAAAGCGACGCGGCGTTGTTGCC
deoCb4381_650	37.1921	ACCGAACAGTTCATCTGCAA	CCCAGTCAGCACCGAACAGTTCATCTGCAATGGCGAGATATTT
ybdDb4512_23	29.4662	CGCCTGACCTAAATATTTTC	TCAGCTTCGCCGCCTGACCTAAATATTTTCCGGCTTTTGCCAG
cadCb4133_748	13.094	AATGTTTTACCGGAACTGCT	CGCAATAGATAATGTTTTACCGGAACTGCTCGGTTCATCAATG
fruBb2169_904	29.5253	GTATTGACCAGCATGGTACC	TTGTTTAATGGTATTGACCAGCATGGTACCTGGACGAGCATGC
metIb0198_315	33.6425	GCAGAGCGTTCTCGACCATA	GGGATCTCCAGCAGAGCGTTCTCGACCATACGGGCAATAAACG
xdhBb2867_827	28.6307	GGCTTCGCTAATCACTTTTT	CCGCGGCGACGGCTTCGCTAATCACTTTTTTGGTCATCGTCTG
dusBb3260_672	8.3609	AGGGTCTTCCCTGAGCTGCG	CGAAAGATCCAGGGTCTTCCCTGAGCTGCGCGGCCTATCATCA
yiaNb3578_1000	16.9292	GGGGTAAGAATTAATACCGT	CATTAATACCGGGGTAAGAATTAATACCGTCGGCGTTAAATCC
ybhJb0771_1867	22.2636	CTGCCAATTTCAGTTTGCAG	ATAGACCATGCTGCCAATTTCAGTTTGCAGCGGATCAATATGC
yfbMb2272_48	21.9802	TTTCAGTAGACTCAAGCAGT	ATCAAAGGTTTTTCAGTAGACTCAAGCAGTTGGTTAATCTTTT
ygiCb3038_615	25.3582	ACCCGATATCATCGATGTAG	TTTTCACCTAACCCGATATCATCGATGTAGAGGAACTCAGTAG
trmHb3651_176	16.3286	ACCCGCCGCTGCCGAAGCCA	AGCTGTTACTACCCGCCGCTGCCGAAGCCATGGTGCGCATGCG
lsrAb1513RBS30CDS20_24	0.521901	ACTCACCTGCAAAACTGAAC	TTTGTTCAAAACTCACCTGCAAAACTGAACGGGGGAAATATGC
rndb1804RBS30CDS20_12	28.5602	TCAAATTGTTTTCTCTTTAG	ATTTGGTAATTCAAATTGTTTTCTCTTTAGTGGGCGTCAAAAA
ygiSb3020_1325	33.9784	TTTGAGCGTGTTCAGGAAGC	CACTATCGCTTTTGAGCGTGTTCAGGAAGCTGGAAGCATCATT
yggUb2953_135	8.18971	TCACCAGATGACTGTTGGCC	CCGAGAAACTTCACCAGATGACTGTTGGCCTGGCCGTCAACCG
yqhDb3011_437	28.3493	GGAGATCACCGCGCCTGCGT	TGGTTTTACGGGAGATCACCGCGCCTGCGTTGGATTCTGAACC
ybaPb0482_552	26.4582	ACCGTGCGTTGGTATGCCAG	TGTTGCAGCAACCGTGCGTTGGTATGCCAGTGGGTCAGCGTAT
dacCb0839_1099	1.61284	ACATTTTCCATCACGATCAG	GCCCTCTTCCACATTTTCCATCACGATCAGCGGACGCTGCTCA
yfjTb2637_287	14.4936	CCAGCCAAGGGTTGAGGGAA	CTCCGTTACGCCAGCCAAGGGTTGAGGGAATGGCATATTGCTT
gfcDb0984_1491	31.3331	CGTCATTGCGAACGTAGTCA	TTGAGATAAACGTCATTGCGAACGTAGTCACGGATATGCGTGC
ybiPb0815_312	12.3376	TGTACCACGGAAAAATCGTC	ACCAGGTAGCTGTACCACGGAAAAATCGTCAGGATTTCGGTCG
bamEb2617_199	18.412	AACCAGGTATTCGTACCAAA	GAAGACATAGAACCAGGTATTCGTACCAAATGGATCGGACATC
ydiMb1690_984	28.4308	TAGCTTTACCTTTAGCGTAA	TAGATCCCTGTAGCTTTACCTTTAGCGTAAGGGAAACGTTCAG
bamEb2617_194	0.197882	GGTATTCGTACCAAATGGAT	CATAGAACCAGGTATTCGTACCAAATGGATCGGACATCAGCGG
trgb1421_515	32.5252	AACGGCTTTGTTCAAAATAT	TACGTATCTTAACGGCTTTGTTCAAAATATCGGTATAAGCATT
ygeYb2872_94	39.7349	TTCTCGTCGCAGCTTTCACT	TACTACGCGTTTCTCGTCGCAGCTTTCACTGGGAATAGCAACC
yahMb0327_73	25.9537	CATCCTGAATAGCCAAACAA	TGGTCTGCCCCATCCTGAATAGCCAAACAATGGCAATGTTCCA
gshBb2947_604	40.9399	TTGTCGCCATCTTTAATGGC	CAGCACGCGTTTGTCGCCATCTTTAATGGCTGGCAGGTAATTT
livJb3460_958	34.2515	AGGTATTTGGCGATTTCAGC	GTTCGCTTTCAGGTATTTGGCGATTTCAGCCGGATCGTCAGAC
rtnb2176_459	36.2142	CGCCGCTATTTTTCAGCAAA	GCGGCAAAGACGCCGCTATTTTTCAGCAAAGGGTTGCGATACC
wzxCb2046_684	33.9598	GCGCCAGCACGAGCGTTGAA	CCGAGAATACGCGCCAGCACGAGCGTTGAAAGGTTGGTATTGA
mdtHb1065_224	8.1312	ACCGGTAACAATCATCGGTT	GCATCAGCATACCGGTAACAATCATCGGTTTGGCACCAAAGCG
uraAb2497_306	38.2176	TCTTCACGATAAAAGAAACC	GTCCCCGCTTTCTTCACGATAAAAGAAACCAGGCAGAACAGCA
yafYb0251_336	25.0583	TATACGGGTCCGTCACCTCC	TTTTCTTTGGTATACGGGTCCGTCACCTCCTGGTATTCCAGTT
etpb0982RBS30CDS20_34	37.8912	CTTCACGGTGGATTCAAACA	CTGACAGAGACTTCACGGTGGATTCAAACATGGCCCAACTAAA
dusAb4049_850	27.2231	CTGAGTTCACGCTCAATGTA	CGTCCCCTGGCTGAGTTCACGCTCAATGTACGGATACATGGCG
cyoAb0432_286	32.5053	AGGAAGATGATGATTAAGAT	CAGTACTGCAAGGAAGATGATGATTAAGATAGGTACCGTCCAG
yhcCb3211_45	25.5188	GCACCTTTTGCCCATAACGA	GTCAGCTTATGCACCTTTTGCCCATAACGACGGGTGAGATCAC
yhcCb3211_44	30.8886	CACCTTTTGCCCATAACGAC	TCAGCTTATGCACCTTTTGCCCATAACGACGGGTGAGATCACC
fdoGb3894_82	26.9564	GTTTCCGCGAGTGCTACGCT	ATACTGCCGGGTTTCCGCGAGTGCTACGCTGGGTGCAAAACCC
wcaAb2059_87	30.4727	TCTCCCAGTTGCTGTAGTCC	ACGATGATCATCTCCCAGTTGCTGTAGTCCTGGCGCAAAACCG
cpxRb3912RBS30CDS20_12	27.3443	TCATTGTTTAAATACCTCCG	AGGATTTTATTCATTGTTTAAATACCTCCGAGGCAGAAATTAC
iscSb2530_876	30.7031	TGTTCGGCGCACCGTGTTCC	ACGTTGAGAATGTTCGGCGCACCGTGTTCCAGGTCACCGTTCA
galEb0759_371	4.87818	CTGATCGCCATAAACGGTGG	GAATTTTGGGCTGATCGCCATAAACGGTGGCGGAGGAGCTAAA
parCb3019RBS30CDS20_43	39.9685	ATCAGAATTAATGAGCGATA	AAGTTGAGGAATCAGAATTAATGAGCGATATGGCAGAGCGCCT
smtAb0921_62	27.4917	AGCCTGTCGAAGCTGCCCTT	GCCACAGAATAGCCTGTCGAAGCTGCCCTTTGGTGGTGCCGTA
ampCb4150_206	35.8757	AAACAACGTTTGCTGTGTGA	AACCTAACTCAAACAACGTTTGCTGTGTGACGGGCTGCTTTTT
ycbKb0926_408	12.4003	CAATATGGAAATCCATCGCC	GCGATACCTTCAATATGGAAATCCATCGCCTGGCCTTTAGTGT
preAb2147_605	37.3264	GATATTGGTGATGGATTTAA	GATTAAGATCGATATTGGTGATGGATTTAACGGTGTTAATCGC
yajQb0426_4	36.1781	TCAGAGACAATATCGAAAGA	AAGATCAACTTCAGAGACAATATCGAAAGATGGCATCTTTTCC
yahGb0321_1266	10.9407	GAATGCCGCTGCTACCCACG	ATCACCGGCAGAATGCCGCTGCTACCCACGCGGGTGATGTCGA
yojIb2211_1211	31.3842	TTGATCAAACAGCCAGACAT	GCCCCAGCAGTTGATCAAACAGCCAGACATCGGTAAACACTGC
gatDb2091_127	16.0252	GCACCATTTTTAAATATCCT	ATAATAATGTGCACCATTTTTAAATATCCTGGGTAAATCGGAA
bssRb0836_345	14.6567	TGGCGTGCTTCTGCAGGCTC	TTCTCAAGCATGGCGTGCTTCTGCAGGCTCTGGATACTCAGCG
erpAb0156_217	36.6076	ACCAGATATTGCAGGCTCAT	GGAACCGCCGACCAGATATTGCAGGCTCATCGGATCAACCACC
ydhWb1672RBS30CDS20_19	40.0232	ATCTTACCCATTCCTTACGC	CTGATGGTTCATCTTACCCATTCCTTACGCAGGCAGTAGATTG
opgBb4359_35	4.75277	CCATGCGTAAATCAGCACAG	GTCCCGCTTTCCATGCGTAAATCAGCACAGAGGCGAGAAAAAG
malMb4037_644	36.3842	TAAAGGTCCTACCAACACGC	AAGAACCAAATAAAGGTCCTACCAACACGCTGGAGCTGGAGTT
trpDb1263_48	13.4376	TGCTGCGCAACTGATCTGCC	TTATGCCCATTGCTGCGCAACTGATCTGCCAGGTTGTACGTAA
ybiOb0808_12	8.60778	GCAGGCAGAAGAGGATGAAC	GGTGCGCCCAGCAGGCAGAAGAGGATGAACAGGATCCACCGCA
ccmBb2200_98	28.7698	ACCGATACTGAGCGGAAAAA	GCGGCTCCGGACCGATACTGAGCGGAAAAAGGGTAATTACAAT
ybjOb0858_308	19.1653	CGCCCACAAGTAACTTGCGG	CCAGCGAAGCCGCCCACAAGTAACTTGCGGCGGTGATTTGTGT
ytfBb4206_29	27.8535	CGCGTGCCAGACTTTCTCCA	AATTGTCCGGCGCGTGCCAGACTTTCTCCAGGGTTGGTTTTAG
yjaAb4011_273	33.2973	TTGCCCCAGCGACCACTTCA	TTCATTAACGTTGCCCCAGCGACCACTTCATGGAGAATGCGTT
fabDb1092_725	29.9021	ACGTACCAGTGCGTCACGGA	TATACAACTGACGTACCAGTGCGTCACGGATGGCATCACCATT
ybaYb0453_142	36.1809	CAGACGGTACCGGAGACATT	CTGACGGATCCAGACGGTACCGGAGACATTCGGTTGCTGGATA
yggFb2930RBS30CDS20_43	22.844	AGGCCGCGCAATGATGTCCC	GATATCGGGGAGGCCGCGCAATGATGTCCCTGGCGTGGCCATT
slyDb3349_299	14.8528	AACCGGTACCGGACCCTGGT	CAGTGATTTCAACCGGTACCGGACCCTGGTCGGTTTCAGCCAG
ldhAb1380_579	25.4297	TAACGTCTGATTCAGAGAAC	TGCAGAGAGATAACGTCTGATTCAGAGAACAGGGTTGGCAGAT
recFb3700_24	35.5925	TTTCAATGTTGCGGAAATCG	AGATCCGCGGTTTCAATGTTGCGGAAATCGCGGATCAACAAGC
iscUb2529_272	32.893	TTCAAGTTCTTCAGCAATAT	CCGGCGGCAGTTCAAGTTCTTCAGCAATATCGGTGTTTTTGAT
tonBb1252_28	4.8003	ACCGAAAGTAACGTCGGCCA	ATGAATGCAGACCGAAAGTAACGTCGGCCAGGGGAAGCGGCGA
tonBb1252_29	10.1648	GACCGAAAGTAACGTCGGCC	CATGAATGCAGACCGAAAGTAACGTCGGCCAGGGGAAGCGGCG
dcrBb3472_410	20.6155	GTACGCCGTCTGGCCTTTCG	TAACGGAAGAGTACGCCGTCTGGCCTTTCGCGGAGATAATACT
eutJb2454_500	31.0341	CAGAGAGATGTGATGTCCGC	CGGCGAGAGTCAGAGAGATGTGATGTCCGCCGGTGGCTTCATC
rlmJb3499_122	32.735	ATAACGCCCGGCCCCTGCGT	TGCCTAACTGATAACGCCCGGCCCCTGCGTGGGTGTCGAGATA
cyaAb3806_1593	32.1575	TCGGTGCAGGTAAGCGCAGC	GCCTTCGGTGTCGGTGCAGGTAAGCGCAGCGGGAAATGGTGCG
ybhAb0766_300	29.9002	CATACATCAGACCGTGAATG	GCATCATCGACATACATCAGACCGTGAATGTGGTGTTCATTCA
potGb0855_22	21.7795	GCCTTACGGGTTTTCGCCTG	CGGCGTCAGCGCCTTACGGGTTTTCGCCTGCGGGCGAGGGATA
yadDb0132RBS30CDS20_34	34.3947	CACACGGAAGACAGGGAAGA	CACGCAAAGCCACACGGAAGACAGGGAAGATGGATGCACCGAG
yfjLb2628_420	31.5112	AATTGTCTGTGCGTTTGTTG	TCTGTTAAAAAATTGTCTGTGCGTTTGTTGAGGTCATCGATGA
bcsEb3536_371	36.4781	CAACCATGAGCGAAGCCGCT	TCATTTTATCCAACCATGAGCGAAGCCGCTCGGCAGGAATGTT
qseCb3026_725	34.9875	ACGAAGTTCGTGAGCTGCGT	TTAACGGGCTACGAAGTTCGTGAGCTGCGTCGGAGGTAAAGCG
rihAb0651_534	10.4435	TCACCACCGGGATCCCTGAC	AGACCGGCCATCACCACCGGGATCCCTGACTGGAAGACAATTT
crrb2417_473	19.1609	GATAACCGGGGTTTCACCCA	TCTTGATGCGGATAACCGGGGTTTCACCCACGGTTACGCTACC
yfcGb2302_502	5.47776	CGAGTCCAGGCATTAACCCA	AATTCGCTGGCGAGTCCAGGCATTAACCCACGGCCAGCAGGCA
yaaYb0024_173	10.494	TATACCTTGTACAGCGGTCA	ATCGTCCGAGTATACCTTGTACAGCGGTCAAGGTTAACCGGCG
uxuAb4322_1161	33.0308	AACGGCTAAAGAAAGCGCGC	GGTGGATATTAACGGCTAAAGAAAGCGCGCTGGATCGCCAGTT
narPb2193_260	39.4486	ATCGCTGGAGGCATCGGATA	GCGCAAAGACATCGCTGGAGGCATCGGATACGGTCAGGATAAT
ycaDb0898_42	24.5767	TCGCCAGAGTCAACAAAAGC	AACACCGCAATCGCCAGAGTCAACAAAAGCAGGCCAGACAGCA
tauAb0365_131	31.3568	TGCTCCGCTTTCTTTAGCAA	AGTCCACGGTTGCTCCGCTTTCTTTAGCAAAGGTGTTGTCGGC
ybgOb0716_446	21.7247	ACGCGACATATGAATATTAG	CGAGAAAGGTACGCGACATATGAATATTAGCGGGATCGCCCGA
yhbXb3173RBS30CDS20_30	9.01591	TGGTTGTGAACTTGGATTTC	TTGTTTATATTGGTTGTGAACTTGGATTTCTGGATGACAGTAT
ydeJb1537_225	21.9283	GAGATTGCTGGCTTACGCTG	TATCGTTCAAGAGATTGCTGGCTTACGCTGAGGATTTTCATCT
aroMb0390_234	32.657	GCACTTCAACCACACCTTGC	TGATTATCGAGCACTTCAACCACACCTTGCAGGTCACGCTCCA
agaIb3141_530	35.9756	CATCTCATGTTGCTGTGTTC	CGGTTTTTAACATCTCATGTTGCTGTGTTCTGGCATCAAGTTG
yiiXb3937_236	39.3367	GTATTTGCCCTTTTCACCAT	GGCGAACAACGTATTTGCCCTTTTCACCATGGGCGATCCACTG
lysSb2890_803	28.9787	GAACTCTGGGTTATGACGTA	CCATCATGGTGAACTCTGGGTTATGACGTACGGAAATACCTTC
tsaEb4168_260	31.1231	CCCCATAAACTCCAGCTCCT	AATCGCGGATCCCCATAAACTCCAGCTCCTCGGGATCGGCAAG
putAb1014_3201	18.6957	TAACATACAGGTTACCAACA	ATATTACGGTTAACATACAGGTTACCAACATGGGCCGAGCCAG
atoEb2223_1245	23.8801	TGCAGTAGCCCATGATGTCG	AGGGCAGTGATGCAGTAGCCCATGATGTCGCGGACACCGAGTC
ypdCb2382_376	24.2499	CCTTCACCGCGTTGCAGGCT	CATCGCTTCACCTTCACCGCGTTGCAGGCTGGGAAGCTGGATC
sspAb3229_44	38.2113	GCTATAGATGTCAGTAGGAC	GGACCTGATGGCTATAGATGTCAGTAGGACCGGAAAACAGCGT
ppxb2502_656	38.0119	CACTTCATGGGCGGCTTTTA	TTTCCATTAACACTTCATGGGCGGCTTTTATGGTACCGGAAGC
rpoBb3987_197	11.0648	GTAGCTGACGTATTGCAGCT	CGCCAAGGCGGTAGCTGACGTATTGCAGCTCGGAATTACCGCT
yibBb3618_750	30.412	TTCCTCTCCCCAGATAGTTT	TCGAACCATTTTCCTCTCCCCAGATAGTTTAGGTTGAAGAGAT
bcsGb3538RBS30CDS20_1	18.801	TTGCCCTGGCTTTTTCCGTG	CATTTTTTGGTTGCCCTGGCTTTTTCCGTGCGGCGTAACGTCC
glpDb3426_397	26.8641	TCGAATCCGCGCTTAATTTC	GTCAGAATATTCGAATCCGCGCTTAATTTCCGGTTTTAACACT
yedEb1929_49	11.4507	GCCGCGATGACCGCAGGGAT	GAGAATACCCGCCGCGATGACCGCAGGGATGGGGGCCCAGAAT
tdcBb3117_438	22.9753	CGTAAGGTGGGATAAAAATA	TTCGGATCATCGTAAGGTGGGATAAAAATACGGCCTTCCATTT
ccmFb2196_876	30.2176	CCAGCACGCCGGAACGCACG	TGTACCGATACCAGCACGCCGGAACGCACGAGGAAAGTCCCCA
ttdTb3063_805	22.5223	AGTTCCGTCTCTGCCCAGCG	CATTGCCTGCAGTTCCGTCTCTGCCCAGCGCGGCACCTGATCG
pflBb0903_1781	33.0849	AGTCGGGATAGCGTCACGGT	GAACAGACTGAGTCGGGATAGCGTCACGGTAGGTGTGCAGTTT
yjaGb3999_312	24.7552	TTTCACCACTCAAACGCGAA	TGTTCGAGCGTTTCACCACTCAAACGCGAATGGACCAGTTCAC
fhuBb0153_1424	17.084	CGCCAGTAACATACGGTGTG	ACGCCATCCCCGCCAGTAACATACGGTGTGGGGAAAATCCACC
pstBb3725_410	27.1953	TTTGGTTTCGTTCCACAATG	GCAATTTATCTTTGGTTTCGTTCCACAATGCGGCTTTGGTCAA
wcaDb2056_233	30.6469	AGTTGAAGTGACGTATTTAC	CAAACAGCATAGTTGAAGTGACGTATTTACTGGCATCCAGCGA
cbdAb0978_1194	23.4912	TCAGCATCACCAGTAGCAGC	ACAAGCGCAATCAGCATCACCAGTAGCAGCAGGGAACCACAGC
gspHb3329_383	32.5465	GAAGGGCGTGATTTGTCCGT	TCAACAAAGAGAAGGGCGTGATTTGTCCGTCGGCCAGAATCAC
rluFb4022_716	11.2931	TTTAGGTTTTACCTCGGAAG	TGGCCTTCGCTTTAGGTTTTACCTCGGAAGAGGAATTTTCAAT
yegQb2081_456	28.0112	CCATATCCGGCACCTGATTG	ATCTCGATCTCCATATCCGGCACCTGATTGCGGATCTCTTCAA
yiiGb3896_23	5.70457	CATGATGGCGACTATAATAG	GACCGAGGGACATGATGGCGACTATAATAGCGGAAGATAATAA
lpxAb0181_100	35.6995	CCCTCACCAATTTCGACATG	CAGTACGGTACCCTCACCAATTTCGACATGGGGTCCAACGATA
acnAb1276_459	34.8994	TCAGGAACACATAACGTTCG	TTTCCCCATTTCAGGAACACATAACGTTCGTGGTTGCGCTCCA
paaHb1395_126	17.9738	CGTGTATCCCGTCGATTGCG	TTTAGCCGCGCGTGTATCCCGTCGATTGCGCGGGTCAGCGCTT
hisDb2020_635	28.0546	ACGTTTCGCTTCGGTGACAA	GGCTCACCTGACGTTTCGCTTCGGTGACAAAGGCGTTACCCGG
ycjFb1322_113	19.1143	CGCTTCGTCGAGCGTGGCCG	CTTCTTCCTGCGCTTCGTCGAGCGTGGCCGGGGCAAAATTTTG
wcaGb2052_564	35.7685	CATTCTGTGCCGTCGCCTCG	ACGTCCGGCGCATTCTGTGCCGTCGCCTCGTGGAAGCGACGCA
uhpAb3669_416	26.3818	CGCCACCTGGCGTTCACGTT	CCAGTTTTTCCGCCACCTGGCGTTCACGTTTGGTTAGCGGGTC
yghAb3003_119	30.4039	CAGGCGACCGCTACCAACAT	TACGATCTTTCAGGCGACCGCTACCAACATAGGTTTTCTCGCC
hofNb3394_42	25.7923	AGAAACGCAGAAAAGCGGTC	ATCAGCAACCAGAAACGCAGAAAAGCGGTCCGGCGTTGCTGTC
ygjHb3074_144	22.5119	CTTCGCTGTAGTACGGCACC	ATCAGCTCTTCTTCGCTGTAGTACGGCACCAGGCTGGTCACGG
nusBb0416_7	19.7511	CGAGCGCGGCGACGAGCAGC	GGCACACTCACGAGCGCGGCGACGAGCAGCAGGTTTCACGGAT
dapAb2478_381	26.256	CATTATACAGAATTTGCGGC	CGGGACGGCACATTATACAGAATTTGCGGCAGGTCAGTATGCT
pitAb3493_401	31.8711	CGTCCCGGTCATCAACGCAT	CCACCACTGACGTCCCGGTCATCAACGCATTGGTTAAACCAAT
glxKb0514_558	32.9701	CGTCACATGCTACTTCAATA	GGGTTATCAACGTCACATGCTACTTCAATATGGCAATTCGCCA
nprb3206_5	32.4942	GATTTCAACAGTTTGCTTGA	GCTTGTTTGTGATTTCAACAGTTTGCTTGACGGTCATGGTTTA
ycaPb0906_86	36.2232	GAACAAAAAGACCAGTACAA	TCATTTTGAGGAACAAAAAGACCAGTACAAAGGTATAAAGACT
fimEb4313_291	24.508	AAATAAATATAGCGTCAGTC	CCGCGGCGAGAAATAAATATAGCGTCAGTCCGGTCAGCGCCTT
yaaWb0011_77	28.2549	TTCATTATGGGTGAGCAATC	TTTTGCCTTTTTCATTATGGGTGAGCAATCGGGCGAAATTTGC
cbrCb3717_19	31.5408	TGATATTTGAATTGGGGTAA	TGGCTTGGGATGATATTTGAATTGGGGTAACGGCCTGATATTT
gcvAb2808_875	18.9832	GAATTTTTCTTGTTCAGCAG	AACGAAAGCGGAATTTTTCTTGTTCAGCAGCGGCTTTCGCCAG
ruvBb1860_460	15.0468	GTTGCACCAATCAGGGTAAA	TGCGCGCGTGGTTGCACCAATCAGGGTAAACGGCGGCAAATCA
chiPb0681_396	21.2707	ATTTGGCCGCAGCTTTATAC	CCGTATTTAAATTTGGCCGCAGCTTTATACAGGCTTATACCGC
nuoMb2277_10	18.3622	AAGGGAATTAATATTAGCCA	GCCGCCAATAAAGGGAATTAATATTAGCCAGGGTAGTAACATG
gsiBb0830_727	32.181	GTGGCCTGCTCGTAAGGAAT	CTCCAGCAGTGTGGCCTGCTCGTAAGGAATGGGGAAAGCAAAC
yqjHb3070_11	0.994947	AACGCGCTGCGGGTAGCGGG	GATCATTGCGAACGCGCTGCGGGTAGCGGGGGGTGTTATTCAT
yggNb2958RBS30CDS20_6	27.0821	TCTTCCCTCAAGAAAAAATC	CGCATCATAGTCTTCCCTCAAGAAAAAATCAGGCCAGCATTTG
aroEb3281_116	35.9133	TGTGTTGATGAAATCATTGA	AAGCGTTCAGTGTGTTGATGAAATCATTGATGGGTGCCAACAC
dldb2133_770	27.8132	TGCAAAGACCGCCAGCTTCC	CAAGACGTACTGCAAAGACCGCCAGCTTCCCGGCGCAACCAGA
ygeXb2871_994	14.3809	GATTCACCGGAGATGATGCG	GACAGCGCCGGATTCACCGGAGATGATGCGCGGGTCGTTGCCG
adiCb4115_658	23.9488	GCGATAGGGACATTGCGTTT	ACCAATGGTGGCGATAGGGACATTGCGTTTCGGGTTTTTCACC
thiFb3992_643	37.4563	AACAGTCGGAGTTCTCCCGC	TTTACCGTCGAACAGTCGGAGTTCTCCCGCAGGTGTCTCTATA
patAb3073_527	35.6269	TTTACCGTGGAACGCGCCGC	CGCCAAGTGATTTACCGTGGAACGCGCCGCTGGTGGCAATAAA
yfgHb2505_163	30.9188	TTGTCTACGGCAACTTTTGC	ATTTTGGGAGTTGTCTACGGCAACTTTTGCGGGAAGAATGGAA
plsYb3059_398	34.2784	CGAGTATCCGCTCAATAGCA	CTCCCAGCGACGAGTATCCGCTCAATAGCACGGTCAGTAACCA
hofBb0107_386	35.4902	TCTGGCGGTTAATGCGACTC	GCACTTTTAATCTGGCGGTTAATGCGACTCCGGCATCCGGTGA
ybiOb0808_227	14.9281	TTTTGGTACCGGTTCAGCAG	GCGGCACTATTTTTGGTACCGGTTCAGCAGGGGGCGTAGCGGC
cusRb0571_89	28.4195	GTAGCCATTCAGCCCGTTGT	TCGCCAGATGGTAGCCATTCAGCCCGTTGTCGGCCAAATCGAC
yigZb3848_254	35.7153	GACGCCGCTGCCCATTAGCT	TAATTTCCCCGACGCCGCTGCCCATTAGCTGGGCGAGCATCGG
sfsBb3188_139	30.0175	GCAATAATCATCTCTCCTTT	CAGGGCTTTCGCAATAATCATCTCTCCTTTCGGCCATGGGCGC
agaVb3133_221	34.4201	CAGCAGGATTTTCTGTCGAT	TTTTACAAACCAGCAGGATTTTCTGTCGATCGGCGGCGCGATG
sfsBb3188_132	31.762	TCATCTCTCCTTTCGGCCAT	TTCGCAATAATCATCTCTCCTTTCGGCCATGGGCGCGATAATG
sfsBb3188_133	25.442	ATCATCTCTCCTTTCGGCCA	TTTCGCAATAATCATCTCTCCTTTCGGCCATGGGCGCGATAAT
bglAb2901RBS30CDS20_3	25.2552	CCAGATGAGTCAATTCTTAC	ATCATAGGCTCCAGATGAGTCAATTCTTACAGGAAATAGTACC
flhBb1880_928	31.3914	AGCGGCGGCGCTTCAAGCGT	CGCTCGCGCCAGCGGCGGCGCTTCAAGCGTCGGGACGTTATTT
hspQb0966_44	31.0598	CACTCCGAGATAACCTAACA	TATCCACGACCACTCCGAGATAACCTAACAGGGAATGGCGGAC
setBb2170_410	26.348	GAACATCACCGCCTCACGTC	AAAAAGAGCTGAACATCACCGCCTCACGTCCGGTTTTGTCGGC
yiaVb3586_150	16.0504	GCGCTTTAAAGGTATACGGA	ACCGCTTTTTGCGCTTTAAAGGTATACGGATGGTTATAGTTCA
rpoDb3067_1528	9.60291	GAATCTTCATCATCACCGAT	CCCCAGATGCGAATCTTCATCATCACCGATCGGCGTTTCCATG
parCb3019_677	19.8431	CTCGTAGATTTTACGGATCT	CACGTCCGTTCTCGTAGATTTTACGGATCTCGGCGCGCGAAGT
murBb3972RBS30CDS20_4	19.7139	GCTTTCCTGATGCAAAAACG	GTTCATAGCTGCTTTCCTGATGCAAAAACGAGGCTAGTTTACC
yicCb3644_315	3.50246	GCCAGCGTAGAATATCAACC	ATCACGCCCGGCCAGCGTAGAATATCAACCGGGTTGATTTCCC
yiiGb3896_827	18.8563	GCCGCCTTTATCCGCTTCTT	AGAAATTCATGCCGCCTTTATCCGCTTCTTTGGCCTGCGCCAC
btuDb1709_311	37.3499	TGCGACATCATTCAGTAGTT	CCAGCGCCCCTGCGACATCATTCAGTAGTTCGGTACGCGTTTT
fldBb2895RBS30CDS20_4	38.714	TAAGCTTCTCGATTCTGCTG	ATTCATAACGTAAGCTTCTCGATTCTGCTGTGGCTTTTGCGGC
yaaAb0006_278	28.9994	ATCGTCTTCGCTGAAGGTTT	CAAAATCGAAATCGTCTTCGCTGAAGGTTTCGGCCTGCAAGCC
ribAb1277_476	17.5772	AACAATATTAATCCCTGCTT	GTACGCGTTCAACAATATTAATCCCTGCTTCGGTCAGAATTTC
ybgIb0710_135	20.168	CTGCCTCATCGAGCAAAGCC	CCCAGACGCACTGCCTCATCGAGCAAAGCCTGGCTGGCGGTGA
yjbHb4029_791	32.0653	CAACGTAACGCCAAACATAA	AGTTGGTGCGCAACGTAACGCCAAACATAAAGGTGTTGCCACG
ygcPb2768_59	29.5016	ATCGATTGCCAGTTGCAGGC	GGCATTCAGAATCGATTGCCAGTTGCAGGCTGGCATTATCTTT
yiaTb3584_710	22.4045	CCAGCTCACCCCGGTGACAA	ATTAAAAACGCCAGCTCACCCCGGTGACAAAGGTAAAACTCTC
sibCb4446_26	27.5977	TTATTAACAGTCAGTCTCAG	GTTTCAGCGCTTATTAACAGTCAGTCTCAGGGGAGGAGCAATC
ygeVb2869_357	2.28499	TGATATGCTCTTGTTGCTCG	AAATTATCACTGATATGCTCTTGTTGCTCGTGGGTAACGGCAA
eptCb3955_47	3.37213	GTAGAGCAGTGCCCAACCCA	AAAACCAAAAGTAGAGCAGTGCCCAACCCAGGGCTTTCCAGCT
elaAb2267_56	26.7316	CGCGCAACGCAGTTGTAATA	CAACAAACACCGCGCAACGCAGTTGTAATAAGGCATAAAGCTG
rplCb3320_512	15.8652	TACTACGTCAAGGCTCTGAA	CGTCAACGCGTACTACGTCAAGGCTCTGAACGGTTACACGTTC
yfbVb2295_297	19.6034	AAAACCAGTTAAGGATTGCA	CGAACTTCATAAAACCAGTTAAGGATTGCAGGGGGTAATGGCG
yceGb1097_251	34.9057	CGGTGTAAAGCGGTAAGTCC	CGGTCATCTGCGGTGTAAAGCGGTAAGTCCCGGCTTTAAAGTG
uhpCb3667_1080	32.0829	CCATACCGATTAACATCTGT	TCTGCCGCCGCCATACCGATTAACATCTGTGGGCCAAAGACAA
ytfLb4218_699	4.30046	GTTCCGCCACCTTATTCTTC	GAGTGCGGATGTTCCGCCACCTTATTCTTCAGGCTTTGCTCAT
metLb3940RBS30CDS20_25	26.2652	GCTTCCGGGCTGCAAACAAG	CTGGAAAATGGCTTCCGGGCTGCAAACAAGGGGTAAAAATGAG
atoCb2220_489	23.9877	TCAAGACGCTGGCCTGAGAA	TCACCGCTAATCAAGACGCTGGCCTGAGAAAGGGCAATTTTGG
paoCb0284RBS30CDS20_3	6.21615	TGCCCTCGCTTCAGCCAGTA	TTCATGCCTGTGCCCTCGCTTCAGCCAGTACGGAGGCAAGCGT
polAb3863_126	20.0441	TCAGACTGCGCAGCATGTTG	TATTGCATGATCAGACTGCGCAGCATGTTGAGGACACCATACA
araEb2841_1205	39.2267	CATATTCGACACCCAGTTCG	CGCCGATAATCATATTCGACACCCAGTTCGTGGTGGTCGAACA
priAb3935RBS30CDS20_6	33.9306	CATCATCCTGACTTGAAATT	ACGGGCATAGCATCATCCTGACTTGAAATTCGGTGGGTTAGTA
idib2889_243	30.3295	CAAGCTCATAACGGCAACGG	ATTTCCACGCCAAGCTCATAACGGCAACGGCGGATCACTGCGT
miaAb4171RBS30CDS20_22	28.3481	CTGATATCACTCATCTTTCA	GCTCGCCTTACTGATATCACTCATCTTTCAGGGCTTTTATCGC
yajGb0434RBS30CDS20_25	26.9284	AGGATTTTTTTGAACATGTT	TAACGGGAAGAGGATTTTTTTGAACATGTTCGGGCTCTCAGAG
arcZb4450_69	8.5671	CGAATACTGCGCCAACACCA	CCGGGGTGCGCGAATACTGCGCCAACACCAGGGAAATCTTGGC
tusEb0969_38	12.541	GCTTTCTTTGAGATAGCCTT	TCCACTGGCTGCTTTCTTTGAGATAGCCTTCGGTATCCGTTTC
yjiGb4329RBS30CDS20_10	35.1412	ATGCTTGCGCTCCTTGCGTT	CTGAGTTGTCATGCTTGCGCTCCTTGCGTTGGGTTGCGACGTT
lexAb4043_471	4.45223	CTTTATTGCCCTGTTTTTTC	AACAGTTCGACTTTATTGCCCTGTTTTTTCAGGCGCTTAACGG
cpdBb4213_86	19.6862	CATGTTGCTATGCAGATCAG	CGAAATCCATCATGTTGCTATGCAGATCAGTGGTTTCCATGAT
yjdFb4121_198	11.9519	CCATCAGGATGATGGCGTGA	TGTCCGCCGACCATCAGGATGATGGCGTGAAGGAAAATGAGCG
argIb4254_539	13.9304	GACCAGACGCAAATCCAGAC	CTTGTGGCGCGACCAGACGCAAATCCAGACCGGTAAGCGCCGC
ppiBb0525_342	26.4783	CGCAGTAGCCCCAACCTTGC	TCAGCAAACACGCAGTAGCCCCAACCTTGCAGGCTTTCGCCAG
tesBb0452_217	38.8338	GTTTCGACATCATAAATAAT	GTCACGCAGCGTTTCGACATCATAAATAATCGGCTTCTTACTA
ybaLb0478RBS30CDS20_10	5.66747	ATTCCGTCTCCTTTTCCTGG	GGCGTGATGCATTCCGTCTCCTTTTCCTGGTGGTTATTGTCCA
helDb0962_800	16.4247	CGTGCGTGCGGTAATGTCTT	GCGCATGAAACGTGCGTGCGGTAATGTCTTCGGTATGTAGCCG
yphGb2549RBS30CDS20_26	32.2937	GTATGTCTTGTTAATATTGA	TTTTAATTCAGTATGTCTTGTTAATATTGAGGGCACCATGACT
yphGb2549RBS30CDS20_25	12.3653	AGTATGTCTTGTTAATATTG	CTTTTAATTCAGTATGTCTTGTTAATATTGAGGGCACCATGAC
yjcOb4078_59	14.3411	TAAATACTGGCTGCCAGGCT	CTGCTGCCTTTAAATACTGGCTGCCAGGCTCGGAGTCGTTGGC
nlpAb3661_611	25.6497	CCCGGTCTGCTGAATGTAAG	CCGGAGAAAGCCCGGTCTGCTGAATGTAAGTGGTGCTGATAAT
ybjQb0866_221	23.9916	ATCAATACCGACGACGGCAT	CGTAGTCGATATCAATACCGACGACGGCATCGGCCCCCAGCGC
dnaNb3701_701	12.0166	GAAGCGACCATCCACCAGTT	GATAATCCGGGAAGCGACCATCCACCAGTTTGGAGGTGAAGAT
ecpBb0292_450	0.980782	AGCCGTTGGCGTACTGAAAG	TTTGTCAGGGAGCCGTTGGCGTACTGAAAGTGGTAGTTCGCCT
ygbNb2740_333	34.2288	CAAAGAAGACGGGAATACCG	AAGCCGACATCAAAGAAGACGGGAATACCGAGGAAGAACGCTG
ydcIb1422_585	34.4494	CGACCGGCCATTCCAGCACC	GGTGATACAACGACCGGCCATTCCAGCACCCGGCTTAGCGTTA
gpsAb3608_660	13.2691	GCGACATTTCAGCCAGCCCA	GCACCAAGACGCGACATTTCAGCCAGCCCACGGGTGATCAGCG
chrRb3713_121	16.4607	AAGGGAATGTCGGCAATGGA	AGCGTCATACAAGGGAATGTCGGCAATGGATGGTAACGCATTG
yfcFb2301_277	25.3874	GCACGATTTTCTAAATCAAG	TCGTGCACGCGCACGATTTTCTAAATCAAGCGGATAAATACGT
glcBb2976_852	7.5253	CCAGCAGGTTGCGGTACAGC	TGCATCAGGCCCAGCAGGTTGCGGTACAGCAGGATTTTATCTT
murBb3972_699	26.8929	CCGTTTCGGCAGATACAACA	AATGCTTTAGCCGTTTCGGCAGATACAACAGGGTTTTTGAAGA
allDb0517RBS30CDS20_46	10.4959	AAGACAGATGAAAATCAGTC	GTTAAAAAGGAAGACAGATGAAAATCAGTCGGGAAACACTCCA
gclb0507_629	25.9637	AGCATTAATTACCCCGCCCC	CAGCTGCGTCAGCATTAATTACCCCGCCCCCGGCAACAATCAC
ppiAb3363_332	33.3833	AGCGGTACGTGCCATCGCGA	TGTCTTTGTCAGCGGTACGTGCCATCGCGATGGTGCCACGCGT
ydeEb1534_41	23.9437	GATGGTTAATAACAACGACG	CGCCGCGTCCGATGGTTAATAACAACGACGAGGCAAGAAGGGC
yphBb2544_768	21.4721	GATGATGATCATCCGGCGCA	CCTTCCGGGCGATGATGATCATCCGGCGCATGGCTCATCGGTT
mukBb0924_59	25.4045	CTCGTCAAGGTCAAAAGTTC	TCGTGACCAGCTCGTCAAGGTCAAAAGTTCGGGCAAAAAAGCC
ihfBb0912RBS30CDS20_20	37.3176	TGACTTGGTCATGATTCCTC	CTATCAATTCTGACTTGGTCATGATTCCTCCGGTTCCTTAAAG
ynfGb1589_416	38.9899	CGGGCAGGATTCGACACATA	GTGCACGCAGCGGGCAGGATTCGACACATATGGGTTGTTTCCC
cusCb0572_1274	27.6946	GGTTGCAAATAAAGAACGCT	AAGTTTGTCGGGTTGCAAATAAAGAACGCTCGGCATCCAGCAC
casDb2757_96	20.5572	GTAGCCCTAATAACCCGCTT	CAAGCCCCGAGTAGCCCTAATAACCCGCTTCGGGTCGGAAATC
fadDb1805_1516	29.3086	AGTGACTCTTCGGTAAGCGA	AAAAGTCACCAGTGACTCTTCGGTAAGCGATGGATCTTTTTTC
glxKb0514_239	30.4739	CACCGCCGTTTTCCCGTCGC	CCATCTCAATCACCGCCGTTTTCCCGTCGCCGGTAAGGCCATA
uspFb1376_22	29.3086	TCTGAATCGGAAATATCGAT	TTGAGTTAATTCTGAATCGGAAATATCGATAGGGACAAGAATC
speCb2965_446	30.4283	TACGTCAGCGTTACACATAT	CGCCCAATTTTACGTCAGCGTTACACATATCGGCGCGAAAGAC
yhfSb3376_862	31.466	TCCAGCACTCTGGCGGCAAT	TTGCGCCTCTTCCAGCACTCTGGCGGCAATCGGCTGATGAAAC
maab0459_190	30.2809	CCATAGTCACAGCGAAACGT	AATGTTATAGCCATAGTCACAGCGAAACGTTGGCTCAATATAA
ylbFb0520_414	10.6154	CCTGAAAACAGTGACGAAAC	TTGAGCGCGGCCTGAAAACAGTGACGAAACTGGCGTAACTCAG
oppCb1245_162	14.598	ACTGGGAAAGCATCGGTGCC	TCATAGGCAAACTGGGAAAGCATCGGTGCCAGGATTACAAATA
sltb4392_1826	32.2406	CTTCACATAACCGCGCGTCT	CCAGCACGTTCTTCACATAACCGCGCGTCTCGGAGAATGGAAT
ansAb1767_920	35.3832	GCTAAGCAGGTAATGCAGTT	CCAGTTCCTGGCTAAGCAGGTAATGCAGTTTGGTTAGCGTGGC
dcuCb0621_986	27.5507	CAGACTTTGAATAAAGCCGA	CGATAGAAATCAGACTTTGAATAAAGCCGATGGTGCTAAGCCC
flhAb1879_1727	30.9836	TCCCAACGCCACGCGCACGA	TAATCGCCCGTCCCAACGCCACGCGCACGACGGCGGTTAATTC
tnaAb3708_21	11.4212	CACGAATGCGGAACGGTTCA	GGCTCAATAACACGAATGCGGAACGGTTCAGGGAGATGTTTAA
agpb1002_629	32.4728	TTGTTGATACTTGGCGCTAA	CACCTGGTTCTTGTTGATACTTGGCGCTAAAGGTATTTTTGCC
ygaVb2667_276	17.309	ACGGACAATAGACATTTTTC	GTGACTCCTTACGGACAATAGACATTTTTCAGGGTGGCGATAA
ygaVb2667_275	31.6062	CGGACAATAGACATTTTTCA	TGACTCCTTACGGACAATAGACATTTTTCAGGGTGGCGATAAT
ybjEb0874_359	32.6014	AGCCAGTCCACTTAGACCAA	GTTGTAAGAAAGCCAGTCCACTTAGACCAATGGCAAAACCAAT
bamDb2595_616	0.202446	TCACGCGTAGCCTGGGTATC	CGGCAGCGCATCACGCGTAGCCTGGGTATCCGGGTAGTCGCGC
cdsAb0175_497	29.6261	TTTGCCAAACATATATGCGC	TACCAAACAATTTGCCAAACATATATGCGCCGGAGTCAGCGCC
flgHb1079_169	46.2275	GGTTGATAGCCATAGTTAAT	TTCAAACAGCGGTTGATAGCCATAGTTAATCGGCTGAGCAGAC
tynAb1386_11	6.39947	TTTACGGGCAGAATACAGAG	CCAGGGTTGTTTTACGGGCAGAATACAGAGAGGGGCTTCCCAT
yrfGb3399_69	24.2329	AGAAATAGTTATCGAAGGCG	AGCTTTTGCCAGAAATAGTTATCGAAGGCGAGGTCGAGCAACG
tdcGb4471_714	3.16752	GACGACGCAGCGCTACGGCA	GAAACCAGCTGACGACGCAGCGCTACGGCACGGCGCGGCACAT
ydeIb1536_152	3.89612	CATGGTTTTTGCGAAATCAA	CGCCATCGTGCATGGTTTTTGCGAAATCAACGGTCATTTTTTT
nudFb3034_400	25.2148	GAACGCTCACTGGTGCCCCC	CATAATTGACGAACGCTCACTGGTGCCCCCCGGGCTTGCCAGG
dnaAb3702RBS30CDS20_48	39.8833	CCGCCGTGTCACTTTCGCTT	CGAGTGGAGTCCGCCGTGTCACTTTCGCTTTGGCAGCAGTGTC
ogrKb2082_190	40.0178	CACATAATTTGCTGCCCTGA	TAATTACATCCACATAATTTGCTGCCCTGACGGCAACGGGTGC
nirDb3366_93	3.36112	CCTGATCGCTGTGATACGGG	ATCGCAAACACCTGATCGCTGTGATACGGGCGGAAAATCGCGA
nirDb3366_97	33.866	AACACCTGATCGCTGTGATA	GCTGATCGCAAACACCTGATCGCTGTGATACGGGCGGAAAATC
yggWb2955_1055	38.2573	CTGCCAGTAATCCGCACATT	GTTCCGTTATCTGCCAGTAATCCGCACATTCGGTGAGATAACC
tktAb2935_602	27.4253	GTAAGCTTCGAAACGCATTG	CGTGCCAGCCGTAAGCTTCGAAACGCATTGCGGTGTCGTCGGT
yibQb3614_588	4.52363	TCGAACCGTTGCGACGCGCC	ATGGCAATGGTCGAACCGTTGCGACGCGCCAGGTCAATTGCGC
yihUb3882_714	35.5034	GGGCGATGCCAAGATCCTTA	GCGACATCAAGGGCGATGCCAAGATCCTTATGGGCAAGATCGA
mukBb0924_1121	27.6481	ATTCTCTTGCTGGCGTTCGA	CACGAGCCTCATTCTCTTGCTGGCGTTCGATGGCTTCTGCCAC
torDb0998_224	1.80388	AAACAGGCCGCAAAAGTCCG	CGGTCATCAGAAACAGGCCGCAAAAGTCCGCGGCCAGTTCCAG
paoCb0284_95	5.54063	GTAGGCGTAGCGTGCCGTGC	CATGCCATTCGTAGGCGTAGCGTGCCGTGCCGGTAGTTTTCAG
xerCb3811_319	32.1602	ATGTTTTTCGGCAGATGACG	GTCGACGTCGATGTTTTTCGGCAGATGACGCGGCGCTTTCGGT
yqfAb2899_195	20.7537	CGTGATAGAGCGTCGAAGCG	TGAGGAATGGCGTGATAGAGCGTCGAAGCGAGGAACAGCAGGA
ynfLb1595_826	35.362	GGACTTTGTTCATGATGTTT	ACGCGCAGCCGGACTTTGTTCATGATGTTTCGGCCAGACCAAC
rimIb4373_378	30.4697	CCGTGGTGGGGTAGTAATTG	TCGCGACCGTCCGTGGTGGGGTAGTAATTGCGGCGAATCGTCG
hyaBb0973_87	24.6511	TATTCACTTCGCAGCGCATG	TGATCGTTAATATTCACTTCGCAGCGCATGTGGCCTTCGATGC
yhbVb3159_776	33.8961	GCCATTTTCATTAGCGCGGA	GTGGTGCAGCGCCATTTTCATTAGCGCGGAAGGCGTCGAGCAT
dmlAb1800_521	30.6545	ACGGCTTTGCGCAAGTTCGA	TCTTACGTGGACGGCTTTGCGCAAGTTCGAAGGCATAACGCAA
frmAb0356_266	21.4039	CTCACACTCGCCGCACTCCG	AACGACAGAACTCACACTCGCCGCACTCCGCGGTGTAAAGCGG
idnTb4265_4	30.3654	CCTGCCGCAATAATGATTAA	CAGCGCGACGCCTGCCGCAATAATGATTAATGGCATAGTCTTT
xylFb3566_725	5.63633	TGCGAGATCCGCATCCTGGC	GTTTAATACCTGCGAGATCCGCATCCTGGCCGGAGATTGCTAC
glcFb4467_256	24.9878	TTGTGATAGCGCACACCAGA	ATCCAGCAAATTGTGATAGCGCACACCAGAAGGACAGGTGGTT
nagBb0678_54	35.4302	CATTGATACGATTGACGATA	GGTTTGAACGCATTGATACGATTGACGATATGGCGAGCAGCCC
yghWb2998_150	15.3252	CCGCTTCCCAGGCGCTAAGC	GTCAGAATACCCGCTTCCCAGGCGCTAAGCTGGCGATCTCCGG
yaaXb0005_35	12.61	CATGGGAGCGACCAGAACCA	CCTGTGCTGCCATGGGAGCGACCAGAACCAGGGAAAGTGCGAG
recRb0472_191	29.4903	GATGTTACAGACTTCCTGTT	GATTCGAACAGATGTTACAGACTTCCTGTTCGGTGAAAGTGCG
yiaMb3577_287	21.3048	TGTTTTTAGCGTTGCGCCCC	AGTCCTGAATTGTTTTTAGCGTTGCGCCCCAGGCCAGTGCGCC
damb3387_473	32.5555	GTAAGACTCACAATAGAAAA	TGCTATCGGCGTAAGACTCACAATAGAAAAAGGCATTCTGCGC
abgBb1337RBS30CDS20_24	23.1126	CTCAATTTTCCCTGGACGCG	GCGCACCGCGCTCAATTTTCCCTGGACGCGAGGTATCTGATGC
yshBb4686_65	16.1461	GGCACACAGCACGGCAGCAA	CAATCATTGCGGCACACAGCACGGCAGCAACGGCAGTTTGCGG
agaIb3141_29	31.9276	ATGAAATTCCTTAAGTAAAG	TTTGCACAGGATGAAATTCCTTAAGTAAAGAGGCACCACCAGA
uidAb1617_1358	35.2997	AAAGAGATCGCTGATGGTAT	ACAGCACATCAAAGAGATCGCTGATGGTATCGGTGTGAGCGTC
eptBb3546RBS30CDS20_16	8.73136	TATCTCATGCAAACAAACCC	CGATTTGATGTATCTCATGCAAACAAACCCTGGACAAACAGGT
yffQb2448_249	27.5215	TTTTCAACGTCACCTTAAGA	TTCAATACCTTTTTCAACGTCACCTTAAGAGGGATTGCCGCTA
wcaBb2058_40	24.9402	TAGGCAAGAACCATGCAGCA	AGCAACACGATAGGCAAGAACCATGCAGCACGGGCGTAAACTC
loiPb2936_71	32.2031	TCCTGATGAGAGCAGTCCGT	AAGCTTCCGCTCCTGATGAGAGCAGTCCGTTGGAGTCCATATT
defb3287_332	29.5937	TGGTTTACCGTCGCGGTCAA	CCAGTTCAAATGGTTTACCGTCGCGGTCAAGGGCGCGAATTTT
defb3287_333	24.1713	ATGGTTTACCGTCGCGGTCA	TCCAGTTCAAATGGTTTACCGTCGCGGTCAAGGGCGCGAATTT
hisMb2307RBS30CDS20_6	17.1426	GTCAGCCCTCTTCACACCCA	TCGATCACAGGTCAGCCCTCTTCACACCCACGGAGTAGCGGCG
ppxb2502RBS30CDS20_18	20.1221	GTATTGGCATAGGGTTATTC	GATTTATCGTGTATTGGCATAGGGTTATTCAGGTTGTTCGAGT
csiRb2664_555	14.3005	GCGCCAGTACCGCCGCAGTC	GCGGTATCTCGCGCCAGTACCGCCGCAGTCAGGGTCTGGTGCT
defb3287_339	22.7352	GTTCAAATGGTTTACCGTCG	TCTGCTTCCAGTTCAAATGGTTTACCGTCGCGGTCAAGGGCGC
rpsAb0911_1431	24.825	GGGATGCTTCAGAAGCACGC	ACGCGGTCACGGGATGCTTCAGAAGCACGCAGGTAACCTTCAA
abgRb1339_592	19.146	TAGTAGCTGCCGTGTGGCGT	CAACTGTTTGTAGTAGCTGCCGTGTGGCGTCGGCATTGTCCAG
roxAb1128_168	25.3442	TGACCTGCCATTTGCCATCC	GGGCCGTGGCTGACCTGCCATTTGCCATCCTGGTGACTGACCA
mlrAb2127_609	41.1578	TACGGCCTTCGAATAGTTCA	ACCAGCAATGTACGGCCTTCGAATAGTTCAGGGCGTAGTTGAT
rlmIb0967_429	32.778	ATTCCGGGTACAGCGTTTGC	TAAATCGAACATTCCGGGTACAGCGTTTGCAGGGCACTAATTA
fepCb0588_17	22.1364	TAACTGTTCGCCGCGCAAAC	ATCCCAGGGTTAACTGTTCGCCGCGCAAACGGGCTACTGATTC
aasb2836_1484	26.9387	TTTATCCTGCCAAAGCTGTT	GCAGGCCAAATTTATCCTGCCAAAGCTGTTTGGTACTTTCTTG
yigMb3827RBS30CDS20_6	17.815	TGGAAAACTCTTTGATTAAC	AGCGCCACAATGGAAAACTCTTTGATTAACGGGTATCCATTGT
yeiGb2154_617	29.5345	GATCGCATCCTGCGCGTTAC	TAAGCGTCGGGATCGCATCCTGCGCGTTACTGGCATACATCAG
yfcAb2327_481	29.3376	GCGTAAAACGACCCGGCAGC	GAAGGCCAGCGCGTAAAACGACCCGGCAGCCGGGCCAAAGAAT
nrdDb4238_1197	32.4816	CGAGGTTGTTACGACCATCG	CTGATCACGCCGAGGTTGTTACGACCATCGTGGATCTGCTCGC
frlDb3374_309	38.3518	AGGCGTAATCCTCTTCACTC	TGCGCCAGCCAGGCGTAATCCTCTTCACTCAGGGCAAAGTCGG
ygeAb2840_338	17.7649	CACACGAGTCATTCCGGCCC	CCAGCAGCGCCACACGAGTCATTCCGGCCCCGGTAATTGCACG
smgb3284_32	31.351	CTCAGCTTCTGTGTGAATAT	CCACACGCAACTCAGCTTCTGTGTGAATATAGGTTTCAAACAA
basRb4113_553	32.4757	ACTTCCAGGGTGTTGGTCGA	GTGGATATGCACTTCCAGGGTGTTGGTCGAGGGTTCATTGTCC
yghQb2983_651	35.5349	TGAAGGCGTTATGGATATTT	AGATTCAATTTGAAGGCGTTATGGATATTTCGGCGGCGTAATT
sapBb1293_51	37.9098	TGAAGCCAACGAAGGTCAGC	TAGCTCAAGCTGAAGCCAACGAAGGTCAGCAGGAACAAGGTGA
exuRb3094_269	30.6944	CAACTCAAACGGACCGTAAT	GAGCCTGAAGCAACTCAAACGGACCGTAATTGGCGAATTCCAT
yeiRb2173_83	23.1483	CAGTACCGCCCATTTTTCGT	ATTCATTAACCAGTACCGCCCATTTTTCGTTGGGATCTTTATG
sfsAb0146_149	37.8655	GTCTGAAGTCGAATACCAGA	GTTTGGTGTTGTCTGAAGTCGAATACCAGACGGTATCGCCAGG
nlpIb3163_155	16.4006	GTCATCGGTTAAAGCCCGAC	GTGCGCGTTCGTCATCGGTTAAAGCCCGACTGGCAAGGATTTG
fsaAb0825_313	33.6129	TATACCGCGGTTCCCAGCGT	TGCTGCGCCATATACCGCGGTTCCCAGCGTCGGAATCCCTTCC
pabAb3360_446	29.338	GCGAATCCCCATAATCTCTC	ACTGGCGATGGCGAATCCCCATAATCTCTCGGGTTTCGCTCCA
alaCb2379_382	32.2254	TGGATCGGGTAACTTGGATT	GCCATAAATATGGATCGGGTAACTTGGATTCGGCACCAGCACC
yiaVb3586RBS30CDS20_34	30.6059	CTTCTGCCGAGTAATACTTA	ATCAAATCCTCTTCTGCCGAGTAATACTTATGGATTTACTGAT
yobDb1820_81	5.81054	GCAGGGTGGGGCCGTTACGG	GGAATTGCCAGCAGGGTGGGGCCGTTACGGCGGGGCATGATGA
yobDb1820_84	10.8053	CCAGCAGGGTGGGGCCGTTA	AAAGGAATTGCCAGCAGGGTGGGGCCGTTACGGCGGGGCATGA
macBb0879RBS30CDS20_17	21.5905	AGGCGTCATTGTGCAGCTCC	ATTCGAGCAAAGGCGTCATTGTGCAGCTCCTGGTTTGGCCTCA
yhhXb3440_1013	4.63367	CTTAGCGAGAGTTACTGTGG	ATCAAACTTACTTAGCGAGAGTTACTGTGGAGGGAGAGGCTTG
frvAb3900_187	26.4514	ACGCAGGCGCTTTTACCGTG	CGGTTGTTTAACGCAGGCGCTTTTACCGTGCGGCACGGCGACA
azoRb1412_245	14.6047	AACGTCGTGGGCTTTCAGCT	CAATAACGATAACGTCGTGGGCTTTCAGCTCGGCAATCAACTC
yqjAb3095_501	37.652	GCATGTAACCCAGAGTTGTC	GTTTTGCCGAGCATGTAACCCAGAGTTGTCAGGATCAATACCC
fepDb0590_17	4.63532	CACGGCAATGGCGCGTGTCA	GCAATCCGGGCACGGCAATGGCGCGTGTCACGGCAACAGAACC
folMb1606_413	21.9085	ACCGCGCTCCACCACATAAT	GTTTGTCGCTACCGCGCTCCACCACATAATCGGTAAAGTGAAT
yadSb0157_271	7.56684	AGACCAACGGCGTCCAGCAC	AAACACCGCCAGACCAACGGCGTCCAGCACCGGCAACATCCAT
gabPb2663_74	28.8896	CAGACTTGCGCCGATAACAC	AACCGACAAACAGACTTGCGCCGATAACACCGGCAATAGACAA
ydgKb1626_191	37.1135	GTAATACCACAAGGCGATAG	ACCACAGTGTGTAATACCACAAGGCGATAGCGGTAATAAAAGA
nlpEb0192_155	27.245	GGTTTCGATTCCTTCGCAAT	GGAACAGAGAGGTTTCGATTCCTTCGCAATCGGCACACGGCAG
yecEb1868_258	38.4644	GCGGAGCCAACGGTGACATG	TGCCCAATGCGCGGAGCCAACGGTGACATGCGGGTCAAAAATT
ilvIb0077_1016	6.69035	CTCATCCAGTGGTTGATGGG	AGTCGCGGATCTCATCCAGTGGTTGATGGGCGGATTCTTGCGA
xisEb1141_113	17.5455	CCATAACCGGCCTTGTTTCA	CACGCACTCGCCATAACCGGCCTTGTTTCATGGCCGGTGGACA
allRb0506_285	34.1208	CGGCGACGGAGAGGACATCG	ATAAACGGCCCGGCGACGGAGAGGACATCGCGGTTATGGATGT
rhaRb3906_147	33.8493	GGCGATCGTTGAGTACATGC	ATGCGATAAGGGCGATCGTTGAGTACATGCAGGCCATTACCGC
ytfKb4217_161	31.794	CATAACCTGACGGTTAACTT	TTTGCAGACGCATAACCTGACGGTTAACTTCGGACATCACTGA
yagUb0287_129	12.0018	CTGCATTAAACATATCCACC	GGGCCACACGCTGCATTAAACATATCCACCGGGCTACGTGGCG
glcFb4467RBS30CDS20_28	36.5458	TACGCGGAACTTTGAGGAGC	CGGTCGCATGTACGCGGAACTTTGAGGAGCAGGCTATGCAAAC
yfjDb4461RBS30CDS20_12	31.5715	CCAGGGGAAACTCCTTTTCT	GAAATGTGTTCCAGGGGAAACTCCTTTTCTGGGTTTAGCTGAT
sapFb1290_531	25.4234	TCGACATATCCAGTGAAGCG	TGCGAACGCATCGACATATCCAGTGAAGCGAGGGCTTCATCGG
bglBb3721_1015	12.5366	AACAGAACCCGTAATCCAAC	AAGCGTATTTAACAGAACCCGTAATCCAACCGGATCAATTTGC
narZb1468RBS30CDS20_46	34.2569	TCATGTCATGAGTAAACTTT	GGAGCAGGAGTCATGTCATGAGTAAACTTTTGGATCGCTTTCG
dadAb1189_371	36.999	TTCATACTGAATATTGGTTT	CCTGACGCCCTTCATACTGAATATTGGTTTCGGCGCGCAATGC
yidQb3688RBS30CDS20_7	31.1229	ATAAATTCATCTGTTGATCG	TCTTATCATAATAAATTCATCTGTTGATCGTGGGTGTTGGCCT
helDb0962_396	5.72803	GCAACGCCGACAAAGCCTGG	ACCGGCAACGGCAACGCCGACAAAGCCTGGCGGATTTGTTGCT
uxaCb3092_200	32.8983	CAGACGCTCGGCCACACCGT	CACCGGTACACAGACGCTCGGCCACACCGTTGGTACGCATAGC
rsmGb3740_270	30.0517	GGCTATCCAACAGAGTGAAA	CGTTTACCAAGGCTATCCAACAGAGTGAAATGGGCTTCAGGAC
ybaQb0483_216	18.9568	AAAGATCAACCGCCGCCTGG	TCAACTTCCCAAAGATCAACCGCCGCCTGGAGGTTTAGCCAAA
yecRb1904RBS30CDS20_27	0.976207	CTTTCTCTTACTCTTCTGGC	TAAAATAGTGCTTTCTCTTACTCTTCTGGCTGGACCATGAGAC
treCb4239_15	1.08447	TAACGCCGTTTTGCCACCAG	ATCTGGTAGATAACGCCGTTTTGCCACCAGTGGGGAAGATGAG
corAb3816_477	14.2975	GATGCCCTTCCATAATCACC	TCATCGCCCTGATGCCCTTCCATAATCACCCGGCTCAACTGCT
glmSb3729_710	37.0891	GCCCGCGTCATATTGCAGAT	TGCCTTTATCGCCCGCGTCATATTGCAGATTGGATTCGATATC
yiiXb3937_68	30.2912	GATCTGAAAGATGATGTCGC	ATGAGCGAGAGATCTGAAAGATGATGTCGCCGGTTTGTGGCTG
cmoBb1871_320	33.3084	AACACGATCCCATTTCCAGT	GATGGGGCAGAACACGATCCCATTTCCAGTCGGAACGCCATTC
ytfTb4230_758	33.5187	CAGCCATAACCCAGCGTTGT	CGTCCAGCTCCAGCCATAACCCAGCGTTGTTGGCATCGGCACC
recNb2616_555	14.5494	GGTATTGCAGCAGTTCCGCA	TCTTTTAATTGGTATTGCAGCAGTTCCGCACGGGCGGCGCGTT
rlmIb0967_1110	30.6143	CCGGATGATCGGCTGCCTGA	GTAGCGATCACCGGATGATCGGCTGCCTGACGGAACTGCTCTA
rsmCb4371_253	34.9599	TGGGCTTCCGGTTTGTTCTT	CAACTGGAACTGGGCTTCCGGTTTGTTCTTCGGCCAGTAGTAA
mdtEb3513_894	41.5825	GCGGCACCAGTAATACATTC	ACGCCTTCCTGCGGCACCAGTAATACATTCTGGCGGCTACCTT
purFb2312_1074	11.8298	CCAGCAGGACGTTTTTATCG	GAGTCGTCGACCAGCAGGACGTTTTTATCGCGGAACTCGGCGC
elfDb0939_523	29.9701	TCTGTCAGGGTAATGAAATA	TATTTTCAGGTCTGTCAGGGTAATGAAATAAGGTGTTGGGTTA
glrRb2554RBS30CDS20_14	36.3498	GCTCATCAGGAGTGACCTCA	CAGGTTTATGGCTCATCAGGAGTGACCTCATGGGTGGATGGCG
fabRb3963_278	28.6903	ACCGATGAACTCCATAAATG	TAGGATTATTACCGATGAACTCCATAAATGTGGAGACCGAGGT
ycbXb0947_345	36.3452	CCCAGCGTAATTGCACTTCG	TGTGGCCCCACCCAGCGTAATTGCACTTCGCGGGAGAAAAATC
chiPb0681_47	19.937	GCCCGACATTGCTGTAACAC	TTGCCATAAAGCCCGACATTGCTGTAACACCGGCGATAGCCAG
mutLb4170RBS30CDS20_43	36.0223	AGGACGATTGATGCCAATTC	TGCCAAACTAAGGACGATTGATGCCAATTCAGGTCTTACCGCC
djlAb0055_38	7.15874	AAAGCCGCCGCCCATCAGTA	CTACGCCCCAAAAGCCGCCGCCCATCAGTAAGGCCACGGCCAC
lsrAb1513_612	21.8325	CGCTAATTCGATCGGCAATC	TCGCGCATCACGCTAATTCGATCGGCAATCTGGCGAATTTCCG
rsmDb3465_87	0.0616882	CGGTGGTGGGGCGCAGACCT	CGTACGCGGTCGGTGGTGGGGCGCAGACCTGGGCTATCAGGAA
phoBb0399_232	31.2673	CTGGCGGTCAACATCACCAC	TTCTTCCCCTCTGGCGGTCAACATCACCACTGGAATATCCCGG
ascFb2715RBS30CDS20_34	26.4944	GATAACAGGATAAAATCCGA	CTACCCTACTGATAACAGGATAAAATCCGATGGCCAAAAATTA
ygaUb2665_288	33.8274	CAGACTTAACGGTATAAAAC	AGAGTGTCGCCAGACTTAACGGTATAAAACTGGCTGGCAGTGG
aroCb2329_954	41.3416	TCCCGACACAGGGATCGTGA	ACTGCGCGGATCCCGACACAGGGATCGTGACGGCCTTTGGTGA
yjhFb4296_4	26.7682	CCTGCCACAACGATAATTAG	TAAAGCAATCCCTGCCACAACGATAATTAGTGGCATAACGTCC
frvAb3900_233	41.9864	GTCAATAGCCTGCGCTTTGC	TGGCTTTCCAGTCAATAGCCTGCGCTTTGCGGGCGAATAATAC
frvAb3900_234	28.5416	AGTCAATAGCCTGCGCTTTG	CTGGCTTTCCAGTCAATAGCCTGCGCTTTGCGGGCGAATAATA
yrdDb3283_410	23.9444	AGCTATGGGTTTGAAGTTAA	GGCATTCTCCAGCTATGGGTTTGAAGTTAATGGCAAATTGACA
cydCb0886_321	6.93754	GATAGCGCGCCAGTCCGGCA	TCGCCCTGACGATAGCGCGCCAGTCCGGCAGGGGAGAGGGGCA
rnrb4179_931	21.8476	TTACGCGCTTCTCTGTCCAG	CGTGCCACGGTTACGCGCTTCTCTGTCCAGCGGCGTTGACGGA
yffMb2444_71	28.0753	AAGGGTCCCCAAAACTAATT	GAAGCAGGGAAAGGGTCCCCAAAACTAATTCGGAAAACTCCCT
dgcZb1535_578	18.1089	TTCGTAATCACGCGTCCAAC	GATAAACCGTTTCGTAATCACGCGTCCAACTGGCTAAGTAAGT
potAb1126_359	18.6236	GCGGGGCGTAATTTCAGCAG	CTTCCATCACGCGGGGCGTAATTTCAGCAGCGGGGGTTTTTTG
secMb0097_143	31.9276	GGCTGAAGGCTCGTGGTTGC	AGTTAACTTTGGCTGAAGGCTCGTGGTTGCGGGTTGTCGCTTT
panBb0134_699	17.6562	GGATGTCGCCCGTTTCGGCG	ACAGCCGCGCGGATGTCGCCCGTTTCGGCGAGGAAATTTTTAG
endAb2945_524	31.9015	TTGGTCGCGCATATAGAAGT	TCAGGTTGTATTGGTCGCGCATATAGAAGTAGGTGCGCGCAAT
ugpEb3451_41	8.09681	CGCGATCCCGAGGATCAGCA	AGAGGATCACCGCGATCCCGAGGATCAGCATGGTATGGCTGAA
eutMb2457RBS30CDS20_44	37.4874	GAAAGCACAATGGAAGCATT	TGATAAAGAGGAAAGCACAATGGAAGCATTAGGAATGATCGAA
yeaVb1801_657	42.221	TGTTGGTAATAAATTCGGTT	TTGATGATGCTGTTGGTAATAAATTCGGTTGGGCCGACAATCA
yedIb1958_226	11.5796	GCACTGATGATCAGCGCCAG	CGGGATAAACGCACTGATGATCAGCGCCAGCGGCACCAGAATC
sodBb1656_68	31.583	CTTGCCGTAGTGATACTCGA	TCTGATGGTGCTTGCCGTAGTGATACTCGATGGTTTCCGCAGA
rcsDb2216_46	30.9639	AAGAAGCGGGTAATGCTCCC	CAACAGTAAAAAGAAGCGGGTAATGCTCCCCGGTAGGAGTGAA
rarAb0892_1218	13.7825	GTGTTTGTGCTATTTCCGGC	AAATAATAGCGTGTTTGTGCTATTTCCGGCGGGAAGTAAACCT
smgb3284_297	36.6884	TCACCATTTCACGAGTTTCA	ACTCGCTCTATCACCATTTCACGAGTTTCAAGGTTGAGCACCT
frwCb3949_583	35.378	GCATAGGCCACTTTGTTAAC	CAGCATGAAGGCATAGGCCACTTTGTTAACCGGACCGCCCATA
tgtb0406_889	24.4099	CAATCACACTCAGGATCGAG	ACAGGTGTAGCAATCACACTCAGGATCGAGTGGGCCAGTATCG
zntAb3469RBS30CDS20_19	9.75566	GGAGTCGACATGGCATCCTC	GTGATTGTCAGGAGTCGACATGGCATCCTCCGGTTAAGTTTTT
ttdRb3060_16	30.4455	ACCTGCAAGTCTTTGGCTAA	TTCTACCAGTACCTGCAAGTCTTTGGCTAAAGGCCAGCTATTC
leuDb0071_196	30.6094	ATGGAAGCGCCCTGATACTG	TGCCAGCAAAATGGAAGCGCCCTGATACTGCGGGAAGTTCAGC
ygcEb2776_965	27.1664	TTTGTACGGTTCCCACGGAT	TAATCCCGCGTTTGTACGGTTCCCACGGATTGGTCAGCCAGTC
dutb3640_367	29.7759	TTAAATTCAGCCTGTACTAC	TTCCACCAGATTAAATTCAGCCTGTACTACCGGAACAAAAATC
yfcDb2299_170	31.1082	GGGTAAAAAGTCTTTTGTCT	CTAACATGCCGGGTAAAAAGTCTTTTGTCTCGGTACGACGCTG
tehBb1430_424	23.6195	AACGGGAAGCCGACGGTACA	TTTGAAGGCAAACGGGAAGCCGACGGTACATGGATAATCAGCG
ldtBb0819_235	37.6185	TTCAGTACAGTACCGCCTTT	CTGCGGAATGTTCAGTACAGTACCGCCTTTCGGCAGGAAGGTA
ybiWb0823RBS30CDS20_6	17.1956	TTGTTATCCTCGTAAGGTCG	GTGGTCATGGTTGTTATCCTCGTAAGGTCGCGGTTAACCCTTT
pspGb4050_98	38.7806	CATACCGCCGAGGAACATAA	TCAATGCCAGCATACCGCCGAGGAACATAATGGCCGTCGCCAC
minDb1175_606	28.7388	CGCCGACGAGTTTGATGCGC	TCTGGGATCACGCCGACGAGTTTGATGCGCAGGATCTCCAGCA
dedAb2317_311	26.0286	GCGACGGAAAATTTTCGAAT	CGAGATAACTGCGACGGAAAATTTTCGAATTGGGATTACTGAA
smgb3284_129	15.2905	CAAGTTTTTCCAGCCATAGC	TGATAATCAGCAAGTTTTTCCAGCCATAGCAGGGCATTGTAGA
ybgQb0718_1464	35.0889	CGTAAAGATTGAGGTTTAGT	AGCAGGTTGGCGTAAAGATTGAGGTTTAGTGGGGTAATCGGTT
ygbIb2735_143	34.6259	GCCTCCGGACACCAGCACAA	GAGACTGGACGCCTCCGGACACCAGCACAACGGCTCCCTGCTG
ybhGb0795_626	33.5632	TAACAGCGTGCCATCAGACG	CCGCGCGCGTTAACAGCGTGCCATCAGACGGGGCTATCAACGT
yiiQb3920_165	32.524	TCAGTGGCAGGCTGGGATTC	CGAAATTCGTTCAGTGGCAGGCTGGGATTCTGGCTGTTAAAGT
garLb3126_371	33.8446	CATATTGGCGCGGTGAGAAA	CGGTGCCAAACATATTGGCGCGGTGAGAAACGGAGACGCCGCG
setAb0070_323	15.811	AGATGCCAGAAGCACACCAC	TATTGGCCAGAGATGCCAGAAGCACACCACAGGTGATAAGCGT
cmoBb1871_810	36.057	TAACGCTCACATCCGCAATG	TCTGTGGTGGTAACGCTCACATCCGCAATGCGGATATCTACAA
rsxEb1632_72	21.948	TGACCGCCAACAGAGGACAA	GCAGTGGACGTGACCGCCAACAGAGGACAAAGGCCGAGCAACT
eutRb2437_450	38.9918	TATGCAAAAAGTTAGCCTGC	CGATCCGGGTTATGCAAAAAGTTAGCCTGCCGGGTGATGACAT
frmBb0355_532	5.79987	GCAAAGGCTTGCTGTCCCCA	AAGATATGCAGCAAAGGCTTGCTGTCCCCACGGCACTTGCGAT
coaDb3634_450	36.3721	ACTTCGCCATCAGCGCCTGA	CGCTACGCTAACTTCGCCATCAGCGCCTGATGGACATTCTCCG
yicLb3660_470	29.1561	GGCAATGCCCCAGAACAACG	CAAATGCCGAGGCAATGCCCCAGAACAACGCGGCAGGAGAGAT
focAb0904_317	16.9855	GTTTTTCGCCAACTGACCCC	CATTTAGCCAGTTTTTCGCCAACTGACCCCAGGTGATGCGCCC
sufEb1679_130	26.6179	CAGCCCTGAATGCTATTTTG	CTGACTCTGACAGCCCTGAATGCTATTTTGTGGACTTCTGTCT
ddpCb1485RBS30CDS20_5	32.9329	CCACCTCCACGTCCGATACG	GCATCATTCACCACCTCCACGTCCGATACGCGGATCAATCCAC
epmAb4155_491	31.8955	TTCCCGCAGTTGCGTTTTGT	TCGCTGCGACTTCCCGCAGTTGCGTTTTGTCGGCAGAGAGCGG
menAb3930_52	21.2719	AAGGCGAGGGGGAGGGTTTT	AATTGCAGCAAAGGCGAGGGGGAGGGTTTTAGGTCGTAAACTT
citEb0616_483	7.01241	GCACATAGTCTTCTGCACCG	CGCAGGTTGCGCACATAGTCTTCTGCACCGAGGGCGATACCGA
yjhFb4296_891	23.6248	CTTTTCCGCAAGAATCCATC	CCCGCGATAGCTTTTCCGCAAGAATCCATCAGGTCAGGGATTG
yheTb3353_511	16.3004	ACAATCACCGCCGCATCAAC	CGGCGCAGAGACAATCACCGCCGCATCAACCGGGAGATCATTG
sdiAb1916_65	24.9963	TTCATGGTAGACCTCTTCTG	GAAGCTCAATTTCATGGTAGACCTCTTCTGCGGTCTCCATCCT
ygiFb3054_632	9.88712	TTTTGCCGCAACATGCAAAA	CCACATCGGCTTTTGCCGCAACATGCAAAATGGTGGTCGGTTT
xapBb2406_228	25.8504	AAAGTACGCCCGCACACACC	GCCGCATAAAAAAGTACGCCCGCACACACCAGGTGACACAGCA
pqqLb1494_2427	8.45217	TGGCCTGAGGATCAACCGAG	CTGATATCTTTGGCCTGAGGATCAACCGAGAGGCGAGAAGAAA
yegSb2086_634	14.2544	CCATCGTTAATTAACGCGTT	TTGCAGCAAGCCATCGTTAATTAACGCGTTCGGACACAATTGC
ecob2209_298	16.9131	CAGGCCATCATCGTTGAAAC	GCCATCCGGGCAGGCCATCATCGTTGAAACCGGGGAACTGACT
hyfJb2490_275	25.464	CGCGAATGCCCGGGTCAACA	CCGCCAGTGGCGCGAATGCCCGGGTCAACAGGGCGGTGTGGCT
kdpDb0695_494	34.3423	ATCGAAAAAAGGATCGGGCA	CGTCGGCGGCATCGAAAAAAGGATCGGGCACGGTTTCCCGTAC
cutCb1874_498	26.7174	TAATGATTGGAGCATCACGA	GCTCCGGCCATAATGATTGGAGCATCACGATGGGCAATAAGTT
metGb2114_1455	15.8844	TCAGGTAAGTCATCAGCACG	AGTACCGGCTTCAGGTAAGTCATCAGCACGCGGAACAGGTTGA
fdnGb1474_896	30.7082	GGTGTAATGCTTAACGTATT	GGCTGGCGTTGGTGTAATGCTTAACGTATTCGGCGTTGATTTT
nfrAb0568_479	20.4993	AGGTAACTGTGCCAGCCGCA	CTCTGGCGACAGGTAACTGTGCCAGCCGCAGGGCATTCTGCCC
emrBb2686RBS30CDS20_16	32.8004	TGTTGCATCACACGCACCTC	CGGTTTTTGCTGTTGCATCACACGCACCTCTGGATTAGCCAGC
arsBb3502_507	19.0987	AGGCGTATTCGCGAAAGCCG	ACCATCACCGAGGCGTATTCGCGAAAGCCGAGGCCAAAGAAAT
gshAb2688RBS30CDS20_40	18.4966	GCGGGAGGTCAATTTGATCC	ATTTTGACAGGCGGGAGGTCAATTTGATCCCGGACGTATCACA
rhob3783_195	20.7899	GGTAGGAGCTGTCTGCGGAA	GGACCGGCGAGGTAGGAGCTGTCTGCGGAACGGAGGAAACCAA
fliSb1925RBS30CDS20_47	27.404	CAGGTCATGTACGCGGCAAA	CATCGGGAGACAGGTCATGTACGCGGCAAAAGGCACCCAGGCC
yfcSb2336_361	4.38192	TTGGGTTTGTTTGATTTTGG	TTGCAGGGTATTGGGTTTGTTTGATTTTGGCGGGATCTCGCGC
cusAb0575_2039	32.9319	GCCGGAAACTTTAATGCCGA	CCAGCACAGTGCCGGAAACTTTAATGCCGATGGGGCTTTTAAT
narXb1222_431	24.7733	TGTCTCGATGCGCATTTCCG	CCAGTACCACTGTCTCGATGCGCATTTCCGTGGTGCGGTCAAA
yphGb2549_74	36.3027	AACGCGATTTTCCAGGAACA	ATCCCTGATAAACGCGATTTTCCAGGAACATGGGATGTATATC
rseAb2572_20	31.2851	CGTTTCGCCATCCATTAAAG	CACTATCCAGCGTTTCGCCATCCATTAAAGCGGAAAGTTGTTC
bluRb1162_49	6.85263	TGCCAGGCCCGGAGAGTGAC	GTAGCGGCGTTGCCAGGCCCGGAGAGTGACAGGATTAATCCCG
nrdAb2234_66	13.9144	CCGCCCAATCCAGAACGCGA	AGTCCTTCTGCCGCCCAATCCAGAACGCGATGGATTTTGTCGA
hdfRb4480_234	41.2214	AGGTATGCGCCACCTCCTTA	TTATGTCGTGAGGTATGCGCCACCTCCTTACGGGCGGCCTGCC
lpxCb0096RBS30CDS20_45	24.5767	ATAATACGATGATCAAACAA	ATTTGGCGAGATAATACGATGATCAAACAAAGGACACTTAAAC
yphBb2544_401	34.3461	CAGCGTCTCTGCCCCTTGAT	TACCAAATGGCAGCGTCTCTGCCCCTTGATTGGTGACAGAGAG
gloAb1651_47	1.81658	CACTTTGGTATAAAAATCGA	TCATGCCCAGCACTTTGGTATAAAAATCGATGGAGCGTTGCAA
lsrDb1515_552	2.32922	AAAACACATTACGTCCGGCA	TGCCCAATCAAAAACACATTACGTCCGGCATGGGTTTTATGCA
yfjKb2627_1606	35.4392	GTCTTGAGGAAGTTTGTCGC	CTTTGCAAAGGTCTTGAGGAAGTTTGTCGCGGGAGTCCAGTGA
xylHb3568_252	20.5834	CCATCATTGAGCCGACGGAA	CCTAACAGCCCCATCATTGAGCCGACGGAAAGGTCGATTTCAG
yadNb0141_435	5.34308	CTTTAGTATACACATCGCCA	GCATCCAGGGCTTTAGTATACACATCGCCAGGGTTGTTAATTT
lldDb3605_968	24.6641	ACGACCCAGCAGTACGGTGT	ACAAGAAAGCACGACCCAGCAGTACGGTGTCGGCACCGAGCGC
uppb2498_425	15.6146	CGCTTTTTTCAGCAGGTCGA	TGCTGCAGCCCGCTTTTTTCAGCAGGTCGATGGTCGCGATAAC
flgKb1082_757	34.4845	TAAGCGACAGTCGTACGAGA	CCCATCAACATAAGCGACAGTCGTACGAGAAGGGTCAGCGCTG
rofb0189_216	0.429439	CCACCGTACCGATTTCCGGG	TCGCTTACCACCACCGTACCGATTTCCGGGTGGCTAAAGCTGG
mngBb0732_68	34.9944	CAGCAGAATACGTGACTCTT	TATTATTGACCAGCAGAATACGTGACTCTTCGGTGGTGAAATA
thiIb0423_35	40.5541	GCGCACAGATTGGCTTTTGA	TAAAGCGCAAGCGCACAGATTGGCTTTTGATGGTGATTTCCGG
glpCb2243_341	12.2987	CACCGGTTTCAGCGAGGTAG	GCAGCTGCCGCACCGGTTTCAGCGAGGTAGCGGTGTTGACGAT
thrSb1719_1406	31.0015	ACGATCGAGGCAGTCATACA	ACTGCCATGCACGATCGAGGCAGTCATACAGGGTAAATTCAAT
yiiSb3922_107	36.8108	AAAAGACTCTGCTTCTTCGC	GTTTGGTCATAAAAGACTCTGCTTCTTCGCGGGTGGCAAAAAA
potAb1126_46	12.997	ATTCCCGCCAATTGCACCAG	GCATTTGCGAATTCCCGCCAATTGCACCAGCGGTGAAAGCGAA
clcBb1592_569	33.5898	GCTAACCAGCAATGCCACGA	TAATCAGATTGCTAACCAGCAATGCCACGACGGCGGAAATAAT
yoaGb1796_20	1.0779	GCTGTTATTGGTGACGGTCA	AAACGCCATTGCTGTTATTGGTGACGGTCACGGTATACGTTGC
frlRb3375_674	11.0637	ATTGGCGCGGCAGAAGAGTT	AGGTGATGCGATTGGCGCGGCAGAAGAGTTCGGAGACGTGCAC
yhgAb3411_185	37.8914	TTTCACCGACCACAGCACAT	CTTGTTCCGTTTTCACCGACCACAGCACATCGGAATAGCTTTC
yeaDb1780_494	32.9913	GATATCACCCACGTTAAAGT	TTACCTTAGCGATATCACCCACGTTAAAGTAGGTATGCAGGGC
ydhUb1670_637	22.9073	AATAACCAGTATCTTACGCC	ATGTGTCTGCAATAACCAGTATCTTACGCCAGGAAACACATCT
hsdSb4348_40	21.4537	AGAGTTGTGACCGTAGATAC	TCCTCGGATTAGAGTTGTGACCGTAGATACTGGGGCGATAACC
ygaVb2667_70	40.807	CACAGAATCAGCAATCGTTT	GCTAAGCATGCACAGAATCAGCAATCGTTTAGGGTGGCTCATT
yohCb2135_180	30.6296	CGGTAAACCAGGATAACTTC	AGCGCCAGTCCGGTAAACCAGGATAACTTCAGGATAGTGCCAT
abgTb1336_268	4.75302	AGCGCCAGGATCGCACCAAG	ACCTAAAACCAGCGCCAGGATCGCACCAAGTGGAGCAAAACCG
ynfHb1590_284	26.8959	CAGCCACCATAATCCGCCAA	TGACTGCCACCAGCCACCATAATCCGCCAACGGCAAAAAATAT
aroKb3390_177	29.9205	TGACCTTTTCTTCGCGATCG	AACTCATTGATGACCTTTTCTTCGCGATCGCGGAAGCCTTCTT
uupb0949_1508	37.0748	GAAGATCCAACATTCTGTAA	CGCCGCCTTCGAAGATCCAACATTCTGTAACGGTGTTATCGAC
oppBb1244_40	35.9761	GTAATAAGAATAAATAGCGT	GAACGAAATAGTAATAAGAATAAATAGCGTCGGAATCGCTTCC
pepPb2908_821	20.2848	GCCGTTGACCGGGAAGGTGC	GGGTGAATTTGCCGTTGACCGGGAAGGTGCGGGTAATATCGCC
fucOb2799_799	9.41358	GTGTTATAAAACGCGCCCAG	ACCGTGTGGAGTGTTATAAAACGCGCCCAGTGGATGCGCCATA
ryjAb4459_12	8.32095	CGAGCACGTGGTGGAGGTTC	ACACCTCATTCGAGCACGTGGTGGAGGTTCCGGTTGGTGTTGA
ynjAb1753_28	23.1893	GCCTGTGGACGTAAAATTAA	ATGCAGCCACGCCTGTGGACGTAAAATTAAAGGAATTTTGCTA
kdsDb3197_341	37.504	ACGCTTAAGCACTGGAATTA	GTACGTGAAGACGCTTAAGCACTGGAATTAAGGCCGTGATTTC
ruvCb1863_350	32.9238	ATGCTGCACCTGGCTTTTTT	TGCGGACCATATGCTGCACCTGGCTTTTTTCGGCACTGCCAAT
ycjPb1312_151	2.76647	TGCTCCAGCGTCCACTGCTG	GTCGACGTAATGCTCCAGCGTCCACTGCTGCGGCAGCAGCGTA
yacHb0117_349	31.4794	GCAGCATCGCCTTGTTTAAG	CGCCTGAATAGCAGCATCGCCTTGTTTAAGTGGATTATCGTGC
yhgAb3411_132	7.37155	AGCTGCTCGACTCCAGCTTG	TCATCAATAAAGCTGCTCGACTCCAGCTTGAGGGTTTTCATAT
dsdCb2364_331	44.3782	AACCAGCATTGGGCGATAGA	TGCGGGCACCAACCAGCATTGGGCGATAGAGGGCCGGGAATAC
fliTb1926_29	26.5988	TTTTTCGACGAGTTGTTGCC	TGAGCTGGCTTTTTTCGACGAGTTGTTGCCAGGCGAAATATAA
potEb0692_584	24.8052	AGCCCACAGCGTCATAGCGA	GACCAAGAAAAGCCCACAGCGTCATAGCGATGGAAGAACCTAC
guaBb2508_73	39.0345	GTGCTGAGGTCAGCAGTATT	CGTCAGCTGGGTGCTGAGGTCAGCAGTATTCGGCAGAACGGTA
kdsBb0918_576	27.9471	GCTGCCAGTTGACGTAACGA	AACGGACTTGGCTGCCAGTTGACGTAACGACGGATAAAGCCTG
yjeHb4141_812	24.4204	GGCCAGATAGCCAATCACGC	TGGCAAAGCAGGCCAGATAGCCAATCACGCAGGCAATCCATAA
hybOb2997_278	33.9987	CTCTTCGACCTGATGACCGA	TATGTTTGTTCTCTTCGACCTGATGACCGAAGGCGGCGGAAAG
hdhAb1619_212	33.5025	CAGTGCAGAGAGTTCCTGTT	CAAAGTCTGCCAGTGCAGAGAGTTCCTGTTCGGAAGTAATATC
livHb3457_693	24.7363	CGGCCATAAAGCCGATGTAG	GCTTTCATCCCGGCCATAAAGCCGATGTAGGGGTTAATGACGC
ydjJb1774_457	6.77042	GCATGCATCCCGACTGCGGC	CAGCATCGCGGCATGCATCCCGACTGCGGCAGGCTCCACCAGC
hyuAb2873_1197	31.8243	GATGGCGATGCTGAATTTGT	TTGTCGTGGAGATGGCGATGCTGAATTTGTTGGCTCTGACGTG
cysBb1275_877	4.87809	ACGACATCACGCGTTAAATG	AGCCGCATCAACGACATCACGCGTTAAATGCGGTGCAAAACGC
hcpb0873_474	4.80479	TATAGGCCGCCGCACCTTTC	GCGTGTTCCATATAGGCCGCCGCACCTTTCAGGCCATACAGGC
menBb2262_826	29.8034	CGTTTGAATTTGCTGAAGTC	TTACGGATTCCGTTTGAATTTGCTGAAGTCAGGCTGACGTTTC
tsaBb1807_91	32.0039	ATTCGTTGAGTATGTTCACG	CATCGGTAAGATTCGTTGAGTATGTTCACGAGGGCAAAGCTCA
bolAb0435_212	27.9943	ATGCAGAGCCAGCGCATGAA	TAGTGTAAGTATGCAGAGCCAGCGCATGAACGGTAGTAGAGAG
fetBb0491_358	17.3086	GCGATAGGGATCACCTGCAT	AATCATCCCGGCGATAGGGATCACCTGCATCGGGATAAATTCA
betAb0311_809	23.7802	CAGTTCAGCGTTGCCGACGC	ACTCCGCCAGCAGTTCAGCGTTGCCGACGCCGGAGCGTTGCAG
uidRb1618_293	15.0842	CACCAGCGCCCGTTGTCCAA	TAATTTCAACCACCAGCGCCCGTTGTCCAAAGGCTTCATGGGT
clsBb0789_330	28.0567	CCACAATTTTGCGATGCATC	GCGTCGATCACCACAATTTTGCGATGCATCCGGCGAAACACAT
ispAb0421_726	34.0688	AGGTACTTTTACCAAGTTGC	AGTGCAGGGTAGGTACTTTTACCAAGTTGCTGGTCGGCACCCT
mcbRb1450_223	9.31316	AATTGACGTTTCCCCACTTC	GATTTCGTCTAATTGACGTTTCCCCACTTCCGGAACTGTAAAT
yfjPb2632_153	30.5663	CGGCAAACAGGGCATTGCAA	GATACTTCACCGGCAAACAGGGCATTGCAAAGGCTACTCTTTC
ytfQb4227RBS30CDS20_12	21.1702	ACATAGGGTTGTCCTCGTCG	AAGCGTTTCCACATAGGGTTGTCCTCGTCGGGGTAGTTATTAT
yqjFb3101RBS30CDS20_6	1.55711	TACTCTCCACTGCGCCACTC	TTTTTCATCATACTCTCCACTGCGCCACTCAGGCTGCTGATTG
rnlAb2630_579	32.9798	TATTAGCTTTACCATCCTCC	TGTTGAACAATATTAGCTTTACCATCCTCCTGGCGGATTAGCA
higBb3083RBS30CDS20_4	4.34101	CATCACGTCCGTTGACAAAT	GTGCATTCTTCATCACGTCCGTTGACAAATTGGCAATATGATA
yihPb3877_1013	19.7894	TGAGCCAAAGAACGCCAGGC	TAACAAACGCTGAGCCAAAGAACGCCAGGCAGGAGAACGCCAC
pyrHb0171_420	4.2016	CTGAGTCGGTGGTAAAGAAC	AGGCAAGCTGCTGAGTCGGTGGTAAAGAACGGGTTACCTGTAC
minEb1174RBS30CDS20_34	37.6784	CTTGTTCGGAGGATAAGTTA	TCCTCAAACGCTTGTTCGGAGGATAAGTTATGGCATTACTCGA
phoAb0383_1178	2.85636	CGCAACAATCTGGCTGGCGT	TGGTATCCGGCGCAACAATCTGGCTGGCGTGGGCGTGATCAGC
rseBb2571_516	22.9985	GCGTTTCACCATCGCGATCA	AATTGTTCCAGCGTTTCACCATCGCGATCAAGGAGATCAACCC
ycjYb1327_730	25.139	CTGCCCGCCACAATCTGCGT	CCCTGCCTGGCTGCCCGCCACAATCTGCGTCGGCTGAGTCAGG
rpoSb2741_659	11.2205	ACCCAGCGGGGTGTCTACCG	CGGAATCACCACCCAGCGGGGTGTCTACCGAGGTAATGCGCTC
flgFb1077_203	35.3229	CGAGGTGTAATCCATTTTGC	CCAGCGGGCGCGAGGTGTAATCCATTTTGCCGGGCGTCATATC
nagBb0678_333	10.3357	GGCACTCGGCGTCGATATCC	TCATACTGGCGGCACTCGGCGTCGATATCCGGGGCGTTGCCGT
flgAb1072_166	27.8076	GAAAGCAATGGCTGCTCGCA	ATTGCTCATCGAAAGCAATGGCTGCTCGCATGGCGGTAGTAGA
sbmAb0377_1031	31.7491	CAGGCCGAGCGTAATCGTAC	TCTGCGTCATCAGGCCGAGCGTAATCGTACCGGCAACAATTGA
yeeSb2002_209	31.8243	ATGGACTTCCGTGCGGTTGA	CTTCCCGGGGATGGACTTCCGTGCGGTTGATGGTGCCGGTGAA
opgBb4359_2188	31.864	TTGGTTGAGACAGGTTCCGG	ATTCCCTTCGTTGGTTGAGACAGGTTCCGGCGGCACAATTACC
csiRb2664_67	32.0761	CTCATTCGTAATTTTTCATC	TGTCAGCAAACTCATTCGTAATTTTTCATCCGGTTGAAAATTA
bluFb1163_608	16.2747	TTTACGCTGCCCAACCGCTA	TTTCCCCGTCTTTACGCTGCCCAACCGCTATGGCTGATGGGCT
cirAb2155_44	20.437	AGGCCATGCACAAGAAATAG	CCGCTAACACAGGCCATGCACAAGAAATAGCGGACAAACACAG
topAb1274_102	17.1499	AGCCACTGGTCGGCAAATCG	TTGGCAGCTGAGCCACTGGTCGGCAAATCGCGGATGTGACCGA
yaiLb0354_410	33.1913	AGCAATTTTATCGGCAACGC	CATCGCGCTGAGCAATTTTATCGGCAACGCTGGCGGGAATAAT
nagEb0679_1659	24.1354	CGGTTTCCAGGCAGAACGCG	GCGCCTTTTTCGGTTTCCAGGCAGAACGCGTGGTTGGTGTTGA
gatAb2094_109	13.6296	TCTCTGGCAATTAATGCCTG	GAATTCTGCTTCTCTGGCAATTAATGCCTGTGGCCAGGTATCA
proXb2679_844	23.3695	TGGGCGTTAATATCTGCCAC	AATGGCGTTCTGGGCGTTAATATCTGCCACTGGCAACTGCATA
aspCb0928_65	33.5637	AATTTTGCCGGGACGTTCAT	TCCCGAGGTTAATTTTGCCGGGACGTTCATCGGCACGAAACAG
yafOb0233RBS30CDS20_30	22.5555	TTCAATGACTTTAAGGAATA	GGATGATGATTTCAATGACTTTAAGGAATAAGGATGCGGGTAT
msrAb4219_548	38.0805	ATATTGCTGGTGGTCATCTT	TTTTATGCAGATATTGCTGGTGGTCATCTTCGGCATAATAAAA
glnAb3870_443	36.276	GATATCGTCGATAGCAACGT	ATGCGCCTTCGATATCGTCGATAGCAACGTGGGAACCGGAGAT
wcaLb2044_810	32.029	CCAGTTGATATTGTTCGATG	ACCACATCTTCCAGTTGATATTGTTCGATGAGGGTGCGCAGGC
fruBb2169_731	6.40597	GAGACGCTTAAGAACCGCGA	ATAAATCAGCGAGACGCTTAAGAACCGCGATGGGCTGATCGTC
ygbLb2738_498	35.0577	GGCTTTCACCGCAAACCACT	GCTTCTTGCAGGCTTTCACCGCAAACCACTGGGCCATGATTTG
hycGb2719_21	31.3547	CCGGAATGCCGTTGGCGTCA	GTCATGGGGACCGGAATGCCGTTGGCGTCACGGGGGCCTAATA
hycGb2719_20	3.07439	CGGAATGCCGTTGGCGTCAC	TCATGGGGACCGGAATGCCGTTGGCGTCACGGGGGCCTAATAA
yggWb2955_357	39.7102	TCTGCACACCAATAGAGATG	TCGCTAAAACTCTGCACACCAATAGAGATGCGGTTCACACCAG
zraSb4003_1326	30.086	ACGTTGAGCCTTTTCCCTCC	CAGAGGGTGAACGTTGAGCCTTTTCCCTCCTGGCTTGCGACCT
hycGb2719_29	30.9979	CATGGGGACCGGAATGCCGT	CATCCACCGTCATGGGGACCGGAATGCCGTTGGCGTCACGGGG
intAb2622_62	43.8704	ACCGTCATAAAGCTGGTAAT	TAAGCCCGTCACCGTCATAAAGCTGGTAATCGGCATCTTTAGG
metGb2114_547	9.8329	TGTTCAGAATCACGCATTAC	AAAGAAGAAGTGTTCAGAATCACGCATTACCGGCGTAGCGCCA
modFb0760_276	29.8098	GTCCGGTGTCATCTTCGCCA	GCCGTAGTGCGTCCGGTGTCATCTTCGCCAGGGCCGAGCATAT
efeOb1018_15	29.9038	TCAACTGCAATGCGTTACGG	GCAGCCACGCTCAACTGCAATGCGTTACGGCGGAAGTTAATGG
paaKb1398_197	30.2646	GTCGCGCAGATCCTGTTTGG	AGGGATAGTTGTCGCGCAGATCCTGTTTGGTGGTACAGGGAAA
mdtBb2075_33	31.5398	GCATAATAAACAGGCGCGAC	GCCACAGGACGCATAATAAACAGGCGCGACGGGCCGCCTGTGC
ypfJb2475_480	24.2142	CATGGGCGATAACGTACCCC	TGACCGACTTCATGGGCGATAACGTACCCCTGGGCAAAATCGC
sbcCb0397_146	34.7443	GTGATACAGCGCCAGACAAA	GCGGAGTTTCGTGATACAGCGCCAGACAAATGGCGTCCAGCAG
yhaOb3110_1139	30.0715	CACCGGTGCGTTCAGTACGA	TGAAGCTCAACACCGGTGCGTTCAGTACGATGGCGCTCCAGGC
ycjSb1315_380	8.86363	AAAACGATGGTGAAAGTCGT	TATCGAGCGCAAAACGATGGTGAAAGTCGTAGGCCAGCACCTT
marRb1530_378	15.1453	TTGCCACTTCGTCCGCCGTC	TACTCAAGTGTTGCCACTTCGTCCGCCGTCAGGTTTTTTGTTA
chrRb3713_328	29.4142	GAGCTGGTCTGAATCAATAC	CACGCCCATTGAGCTGGTCTGAATCAATACCGGTTTACCGGCC
bcpb2480_291	30.5451	CGCCGAATTGTTCGCACACC	TCACCCCAGACGCCGAATTGTTCGCACACCTGGTGGTCCTCAT
ygiFb3054_90	4.90905	TCAGCAACTGCACGGGGTCA	TAGTAAATATTCAGCAACTGCACGGGGTCATGGTGCTCGCCGC
rnbb1286_1059	2.91275	GATCTTTAAACACCAGTGCG	TAATCCGGGCGATCTTTAAACACCAGTGCGTGGTTATGACGCC
yceBb1063_451	29.5144	TCTTCGCGCAGGACGTAAGC	CTGGCTGCCATCTTCGCGCAGGACGTAAGCAGGTTGCTGGTTA
moeBb0826_171	12.3458	TGTCGAAGTCGAGCAGCGTC	AGCGAAACCGTGTCGAAGTCGAGCAGCGTCAGGTTACCGACAC
aroMb0390_582	7.4345	GCAGTAAATCGCGATGACGT	AGCTGTTTTTGCAGTAAATCGCGATGACGTTGGTGAAATCCTA
ispEb1208_22	3.93996	AAAAACAGATTAAGTTTTGC	GGTAATGTATAAAAACAGATTAAGTTTTGCCGGAGAGGGCCAC
kdsAb1215_766	27.3933	AACGGTTCCAGTTTAGCCAG	CTGCTTGAGGAACGGTTCCAGTTTAGCCAGCGGCAGCGCGGAT
mprAb2684_489	21.6508	CCACACCGTCTTGTTCCATC	GCTTCGAGAACCACACCGTCTTGTTCCATCTGGTCGAGACGGG
yohFb2137_599	19.4302	GGGAATCGAAGGCTCCGCGT	AACGCCGCAAGGGAATCGAAGGCTCCGCGTCGGGCTTCACGTC
yohFb2137_598	26.8202	GGAATCGAAGGCTCCGCGTC	ACGCCGCAAGGGAATCGAAGGCTCCGCGTCGGGCTTCACGTCG
dcmb1961_1354	32.4961	GCCACCGCCTGTTTGATTTT	CTGACGCAACGCCACCGCCTGTTTGATTTTTGGCTCAAGCAGT
flhDb1892_92	27.845	TATGCCGAGACGAAACATAG	TTTCTTCATTTATGCCGAGACGAAACATAGCGGACGCTTTGTC
mliCb1639_59	28.5175	GCGCTCAACCAGCTGATTAA	CGGTTTGCATGCGCTCAACCAGCTGATTAAAGGCGCTACAGCC
yecCb1917_82	22.5044	ATAATTGCCACCACTTCGCC	ACTCGGACCGATAATTGCCACCACTTCGCCAGGCTTTACCTCA
ydhVb1673_59	22.3292	AAACTTACTGGAATCTTCGA	CAAAACTTTTAAACTTACTGGAATCTTCGAGGGTAATATTTCC
ynfDb1586_14	29.6166	GAGCAGAAGCGCGGCACAGC	AGGCGAGGGCGAGCAGAAGCGCGGCACAGCAGGTTGAGAGTTT
yggCb2928_662	27.7394	AGTCATCTCTACTATCAGAT	GGCCTTCTTCAGTCATCTCTACTATCAGATTGGCCTGACGGCT
yhgNb3434_77	31.6617	CGGTTCAGTATGTTTCAGTA	GCCGTCTTTTCGGTTCAGTATGTTTCAGTACGGACATGAAAAT
ybaZb0454_100	42.0745	ACGATTTGCCAGACGCGTTG	AATAGCGGCGACGATTTGCCAGACGCGTTGGGGAAATGAATCT
ybaZb0454_102	26.4494	CGACGATTTGCCAGACGCGT	GGAATAGCGGCGACGATTTGCCAGACGCGTTGGGGAAATGAAT
yfdVb2372RBS30CDS20_11	1.55636	CATAATAGTATTTCCGATAA	AAAATGTTAGCATAATAGTATTTCCGATAAGGGTCCCCTCACC
dsdXb2365_632	14.2296	TTTGAGATCTGCAAACTCTG	CATCGCGAACTTTGAGATCTGCAAACTCTGTGGGTACAGGTTT
ryfAb4440_11	2.50988	AGCGCCCGTTTGCGAGACGG	TCCTAAAGCCAGCGCCCGTTTGCGAGACGGCGGAAAGGGCCGC
rclAb0304_845	30.7542	CGCCCAAATATTGTCTGCGG	CATCTCCCATCGCCCAAATATTGTCTGCGGTGGTATGTAATCG
frdBb4153_440	31.6536	CAAACCACAGTTGATGCAAC	CGGCGTAGCACAAACCACAGTTGATGCAACCGGAGAACTGGTG
panFb3258_1259	38.1699	ACTTAGCGCGCCTTTGGCGT	CGATCATCGCACTTAGCGCGCCTTTGGCGTTGGCGCGTTCCCA
gspEb3326_648	27.837	GGTTGTTCAATGAAAGCTGG	GTCATCCCCAGGTTGTTCAATGAAAGCTGGAGGCTGTTTTTAT
sfsAb0146_14	21.8101	TAGCGTCGCGCGCTGTAGAG	AACGCTGAATTAGCGTCGCGCGCTGTAGAGGGGGAGAAAATTC
sfsAb0146_15	32.026	TTAGCGTCGCGCGCTGTAGA	TAACGCTGAATTAGCGTCGCGCGCTGTAGAGGGGGAGAAAATT
sfsAb0146_16	37.504	ATTAGCGTCGCGCGCTGTAG	GTAACGCTGAATTAGCGTCGCGCGCTGTAGAGGGGGAGAAAAT
lpxPb2378_97	32.5116	AGAAAGCAGAGAACAGGATA	ACGCGTGCCGAGAAAGCAGAGAACAGGATAAGGAAGCTGTACC
mutYb2961_463	33.7184	TTCTCGACCTCTTTTTTCCC	CCATAATTTATTCTCGACCTCTTTTTTCCCAGGCCAGCCGCTT
yibQb3614_461	38.4084	CATCGCCTGGGTATTACCGA	GCGCGGCGCGCATCGCCTGGGTATTACCGATGGTTACGCTGTC
serAb2913_650	38.676	TTTCGCGCCCATCATATTTT	GTGAAATTTCTTTCGCGCCCATCATATTTTTGGTGGACGGATT
arnDb2256RBS30CDS20_26	35.9837	TAAGCCTACTTTGGTCATGA	CATCAATGCGTAAGCCTACTTTGGTCATGATGGTTTATCCGTA
yahMb0327_116	34.9871	CAGCCCACTCTCCCCTGTGT	CTTCCCATTTCAGCCCACTCTCCCCTGTGTGGGCTTTTTTCAT
yicGb3646_113	31.5083	TGACCCTCCGCCAATTGCGG	TATCGCGCACTGACCCTCCGCCAATTGCGGTGGCGGTCGCAAT
yphGb2549_110	17.377	GCCGTAGGGATAAACCGCGC	TATCGGTCACGCCGTAGGGATAAACCGCGCCGGACGATCCCTG
speGb1584_476	26.3312	CTGGAATATACACATGCGAA	GATACTGATGCTGGAATATACACATGCGAATGGCATTACGATA
ygaZb2682_139	29.8165	GAGAAAAAAACGCTTTCGAG	AATGATGCAGGAGAAAAAAACGCTTTCGAGAGGAGAGAATCCC
coaAb3974_169	32.491	AAGTTCAGCAAACGTGACAA	GCTTATATAGAAGTTCAGCAAACGTGACAAAGGTAAATAGATC
lptFb4261_681	25.6527	CAATGATCGCCTGATAATCC	GCCTGGTGACCAATGATCGCCTGATAATCCTGGAAGTCCGTAA
mdtHb1065_384	30.9893	AACGACCACGCTGCTGTGGA	AGCGAGAAAAAACGACCACGCTGCTGTGGACGGATTAATTTCA
tauAb0365_715	0.687322	GGCTGTTTCAGCCACACGTC	GATGTTTTCCGGCTGTTTCAGCCACACGTCTGGGTTAGCAATG
ybjOb0858RBS30CDS20_34	27.9537	ATGTCGCGGCATTGTTTTCA	AATGCCGCGCATGTCGCGGCATTGTTTTCATGGAAGACGAAAC
livKb3458_117	1.41974	TAAATTCCATATCGCCCCAC	CGCGCGCCGTTAAATTCCATATCGCCCCACTGGGCAATCGGGC
fsaBb3946_179	34.5616	CCCCTGCGCGTCGCGGCTCA	CTTCCACCATCCCCTGCGCGTCGCGGCTCATGGTCTGAGCAAA
eutPb2461_393	33.4074	CCAGTTGCTGCACGCTTTGC	AGATAATCCACCAGTTGCTGCACGCTTTGCGGGTCGTGGCTGT
talAb2464_252	15.6439	CGCGACCGGGTACGATTTTG	TCTGTTGACACGCGACCGGGTACGATTTTGAGGATTTCAGCAC
aroDb1693_435	25.2096	CTTCGGCTTCCGGCGTTTTA	GCAATGATTTCTTCGGCTTCCGGCGTTTTATGGAAGTCATGGT
xylAb3565_703	35.6472	TGATGTTTGGTCGGTTCTTG	GTAATCATATTGATGTTTGGTCGGTTCTTGCGGTTTCGGTTCG
fliMb1945_125	28.3641	TTCGCGCACAACCCGTCGTT	CCTGCAAACGTTCGCGCACAACCCGTCGTTGGGTATTCGGATC
cheAb1888RBS30CDS20_13	20.4957	CTCACGCTGTCACCTCGGTT	TATATCCATGCTCACGCTGTCACCTCGGTTCGGCTGATGGCAT
yoaEb1816_402	33.7169	CCAACGAGAAGACGGCGTCA	ATTACCGCATCCAACGAGAAGACGGCGTCAAGGATGACAATCT
arfBb0191_137	27.1595	TTTGTAATACTCTGGCAGGC	GCAGACGCTCTTTGTAATACTCTGGCAGGCTGGACGCCCGAAT
ybdLb0600_22	20.3002	AGTTGTGGAAGTTTGCTTTG	AGTGGTGCCAAGTTGTGGAAGTTTGCTTTGTGGAATCAGAGGG
yjjBb4363_161	31.0161	CCACTCAATATTCAACCCGC	TAAAGGTTGACCACTCAATATTCAACCCGCTGGTCATCAAGAT
ydfVb1565_87	12.6019	TGGCTGCTCCTGGCACAAAG	GACTTAGCAATGGCTGCTCCTGGCACAAAGCGGACAGTGATCA
aaeXb3242_13	2.5381	AGCCCAAACACCACGATAAC	TGGGAAGGACAGCCCAAACACCACGATAACGGGAAACAGACTC
metCb3008_320	34.822	ACTCGGTTCATAGGCGGTGT	AGAAATCCTGACTCGGTTCATAGGCGGTGTTGGTCATCAACAC
wcaIb2050_603	2.62999	GGGCAATTTCCGACCAGTTG	TGCTGAAAACGGGCAATTTCCGACCAGTTGGGGAAGAAGATGA
dkgBb0207_557	28.0403	AGCAATAACCTCATCTTTCA	CTGCGATACGAGCAATAACCTCATCTTTCAGGGCCTTACCATA
alxb3088_429	23.5922	GGAAGGCACCGAAGATATAC	GTAAACAGCAGGAAGGCACCGAAGATATACAGGATCCAGTCGA
ansPb1453_293	23.292	TTTCTCACCCAAAAACTCAC	CATAAGCGGCTTTCTCACCCAAAAACTCACGGGCATAAGAAAC
mutSb2733_2054	36.0106	CATTAACACCAGACTGTATT	CGATCTCATCCATTAACACCAGACTGTATTCGGTGGCGTTATG
asmAb2064_1493	37.2988	GCCATCCTTCAACGTCAAAT	ACGTCACGACGCCATCCTTCAACGTCAAATCGGTGGTAAAGCG
fumCb1611_654	12.6074	CCAGTTCCGCTACGTGAGGC	CCGCCAAGAGCCAGTTCCGCTACGTGAGGCAGGCTGTATTCGA
yjhHb4298_497	35.0606	CAAGTGACCAACGCTGTCGA	TCATCGTACGCAAGTGACCAACGCTGTCGATGGTGTCTTTGAT
rseAb2572_616	31.0601	GTTCCTAAAGTTTGAATTCC	CTGCGATTGCGTTCCTAAAGTTTGAATTCCTGGCACCTGTACA
nadCb0109_525	30.125	AGGCATCAGAAAGCCCCAGA	TTGATCAGGAAGGCATCAGAAAGCCCCAGACGGTGATTCGCTC
yhiNb3492_162	37.2087	AAGCGCCTGGTTCGACATAA	TGGCTCAGATAAGCGCCTGGTTCGACATAAAGGTTGGTAAAGT
menCb2261_706	42.5778	TCCAGACTGCCCGTGAGCGT	GCGTACTTTTTCCAGACTGCCCGTGAGCGTGGGTTTGATAACT
yneJb1526_530	21.1847	GTTACTGCCATTAACCTGAC	AGGCATAAATGTTACTGCCATTAACCTGACTGGCACGGGTTAC
ydaVb1360_328	1.87618	AAGTGGTTCTTCCCGGTACC	AGCTGCCGCTAAGTGGTTCTTCCCGGTACCAGGTTTTCCGCTG
yqcAb2790_247	32.2011	ATCACGCCATAACGCAGATT	GCCGAGCGCAATCACGCCATAACGCAGATTCGGCTGGAAGCCC
rutAb1012_659	37.4143	GCCGAAACAGAAGTTGAAAT	TTACGCCTTTGCCGAAACAGAAGTTGAAATCGGCATACCGGGC
tnaBb3709RBS30CDS20_14	20.0094	AGTCATGATGCCACCTTTAG	CAGCTTGATCAGTCATGATGCCACCTTTAGAGGAAGGCTATTT
ybiHb0796_14	40.1948	CTGTTCACCCTTGATTGTCA	GTTTTTTCGCCTGTTCACCCTTGATTGTCATGGCAGGATTATT
lamBb4036_152	34.9477	ACGGTATTTACTTTGAGCAC	CGTTGCCAAGACGGTATTTACTTTGAGCACCGGTAGTCTGGAA
zapBb3928RBS30CDS20_29	28.1551	AACGCCTTGCAATTCAGGAG	TTTATCCATCAACGCCTTGCAATTCAGGAGAGGTATGACAATG
mglBb2150_158	14.188	CAGCAGCTGAACATCTGGCG	AATCATTCATCAGCAGCTGAACATCTGGCGCGGCTTTCGCATC
ssuDb0935_230	40.6454	TGAGGTTACGCTGGGACGCA	CAACGGTAGGTGAGGTTACGCTGGGACGCAGGGCGACAAGAAA
fliPb1948_513	17.2691	ACTCGCTGGTCACGTAGGCC	GCGGTTTTCAACTCGCTGGTCACGTAGGCCGGGAGCAAAATGC
uidCb1615_983	10.275	ATAGTTGACGCCCAATTGCC	GCGTTAAACGATAGTTGACGCCCAATTGCCAGGACTGCATTCC
nfrAb0568_1022	18.8472	AAGCATTTCATTGGCGGGGA	AACGCTCCTCAAGCATTTCATTGGCGGGGAGGGTGGCGAGCAG
ydbDb1407_41	13.2571	TGGTAGACTCAGCATAAACA	CCGCCTGTACTGGTAGACTCAGCATAAACAGGGGCAGTAAACG
yhbEb3184_103	27.1684	CGGTAAAACACGATTGTCGG	CATCAAGAAACGGTAAAACACGATTGTCGGAGGTTCCATCACC
araBb0063_1028	24.3242	GCCGAGTACGCGACCAAACC	CCAGCGGCCAGCCGAGTACGCGACCAAACCAGGCGTAGATATC
trpDb1263_793	3.00571	AGATAATCCGGGCGCGGGAA	ATCAGCAAACAGATAATCCGGGCGCGGGAACGGCGCTGCGTTT
yiiQb3920_200	31.8607	TTTGTCGGGACTGCTGTCGA	TGAGATTGGCTTTGTCGGGACTGCTGTCGATGGCACGAAATTC
yciQb1268RBS30CDS20_24	25.0131	AACAAATTGCGTTCCACGGA	CCTTTCTTATAACAAATTGCGTTCCACGGATGGAAGACTATGG
mrrb4351_688	12.7705	CCGTAAAATGCCTGTAATTC	AGCCAGTGCGCCGTAAAATGCCTGTAATTCTGGCCTGCCTACA
zapDb0102_606	20.2243	GTGAATCGAGCGACAGATTC	GGATAAAGCTGTGAATCGAGCGACAGATTCAGGCGCAGCAAGT
elfGb0941_674	33.3155	ATCAACTTCAATTGTCTCTC	CATCACCTAAATCAACTTCAATTGTCTCTCCGGCATTGACGGA
ycaPb0906_54	29.4824	TACGTAGTGCAACTTCGCCA	GTATAAAGACTACGTAGTGCAACTTCGCCAAGGAAATCAAAAG
glpGb3424_504	8.17731	CAATTAGCTTACCGCTACCG	AGCGTAATGACAATTAGCTTACCGCTACCGAGGCGTTTTTCCA
wcaLb2044_30	35.6815	CGAAGGTTTCTGACGACAGC	TGGTTAAGGACGAAGGTTTCTGACGACAGCGGGAATTTCAGTA
yiaTb3584_287	28.3577	ACGCTTATCAAGCTGTTGCA	CCGTACTATCACGCTTATCAAGCTGTTGCATGGCATAATCGTC
menAb3930_305	39.7687	GGAGAGACAGATGAGCACGA	GTGCCAGCCCGGAGAGACAGATGAGCACGACGGTAATAATGAG
rpiAb2914_264	32.4865	CGCCTTTGATCATTTGCATG	GCCGCGCCGCCGCCTTTGATCATTTGCATGTGGCCGTTGATTT
gstBb0838RBS30CDS20_10	19.5625	ATACTCACCCCTTTTCCGAC	CAGCGTAATCATACTCACCCCTTTTCCGACAGGCAGCCACAGG
araCb0064_520	29.3681	TCGCGTACCCGATTATCCAT	CTGACAAGCCTCGCGTACCCGATTATCCATCGGTGGATGGAGC
xylBb3564_132	20.8602	TTGCCTGCCACCACTGTTCC	GCGCGATCAGTTGCCTGCCACCACTGTTCCGGGTCTTGTTCCG
pyrLb4246_70	38.8123	GGCTGGGAATGGGTGATCAA	TCGATTGAGGGGCTGGGAATGGGTGATCAACGGGAAGAAAAAC
ulaFb4198_296	23.2907	CCCCGCCTGCGCCCATGCGG	GGATCGCCAGCCCCGCCTGCGCCCATGCGGTGGCATGAGTGGA
nuoGb2283_1090	29.8482	GATTCGATTTCGCGCAGAGC	CGCATCGTAAGATTCGATTTCGCGCAGAGCCGGAGTATAAATG
wcaHb2051_432	10.7065	TCTCAGCGAGAAAATAGGCG	CCGGTACGCTTCTCAGCGAGAAAATAGGCGCGGCTGTTAGCAT
yeiGb2154RBS30CDS20_34	33.1809	ACACAACAAGGAGCCACGCA	ATTGCAAACAACACAACAAGGAGCCACGCATGGAAATGCTCGA
proXb2679_725	39.5826	ATTCGCACCATTCGGCAGTT	GGAAGCCATAATTCGCACCATTCGGCAGTTTGGTATCGGCGTT
mhpFb0351_854	20.4484	AATGTCGAGGTTGCCCGCAT	TGGAAGTCATAATGTCGAGGTTGCCCGCATAGGCAGGCAGATA
yfiBb2605_257	26.5652	ATCGGTGTGTCCATCCATAC	CACCATAGTTATCGGTGTGTCCATCCATACGGGCATGTGTTAG
hisAb2024_10	26.0196	CCGTCGATTAAATCTAATGC	CACCACAGTGCCGTCGATTAAATCTAATGCCGGAATAATCATC
ybgAb0707_148	32.4728	GGGCCAAGTTTGCGGTACTC	AGCCACGAACGGGCCAAGTTTGCGGTACTCCGGCTGAGAATGC
ebgCb3077_44	30.6411	GCGTTGCCACTTCTTGCCAG	CTTCAACGCAGCGTTGCCACTTCTTGCCAGAGGCGTAAATCTG
pspDb1307_77	4.16193	CGCCGGGCCATAGCGCAGTG	CCGCCACACCCGCCGGGCCATAGCGCAGTGCGGTAAGAAGTAC
gspOb3335_114	27.6737	GCCTGAAATGAACCAATACC	TATTTTTTTTGCCTGAAATGAACCAATACCTGGCGAAACGTTA
ycaQb0916_666	27.2806	AATCTGCCAGCCACTGTTCG	AGCCGATAGTAATCTGCCAGCCACTGTTCGCGGAATATTCCCA
yigEb4482_578	33.5499	CTGCTGGCTCAACAAAAACA	AATTTGTTGCCTGCTGGCTCAACAAAAACACGGCGTTCCCATG
yfjZb2645RBS30CDS20_48	22.9489	TATGAATGAGCAACACCACA	ATAAAGAGGTTATGAATGAGCAACACCACATGGGGCCTGCAGC
yhgFb3407_98	34.4013	ATAACGTGCGATAAACGGCA	TTTCCTTACGATAACGTGCGATAAACGGCACGGTATTCCCTTC
cbrAb3690_196	22.7655	GGATTAGCGATCACATCGAC	GAAAATCTGCGGATTAGCGATCACATCGACAGGAAGCGTCAGC
ahrb4269_346	34.6916	CCACCGCGATTCATAATCGT	CTCGGCAAAGCCACCGCGATTCATAATCGTCGGCACCGCACCT
truCb2791_113	40.6508	CTGGCCTATCTGGTCACGCA	TAAAAACATGCTGGCCTATCTGGTCACGCACGGTTTGCATGAC
yihWb3884_45	44.3659	CACGCTCGGCGATCAGCATG	TTCATATACCCACGCTCGGCGATCAGCATGAGGAGTTGGTCGT
hscCb0650_1135	32.6291	GTGGTGTTTCGTTCAATAAT	CACGGGCACAGTGGTGTTTCGTTCAATAATCGGCGAGAAAATG
rarDb3819_328	23.87	CCCAGCACAATGTTCACCAG	GAAAATCATCCCCAGCACAATGTTCACCAGCGGGTTAATAAAG
tsaAb0195_251	24.4372	TGTTGCGAAAACCCCCATTC	AAGTAGAGCGTGTTGCGAAAACCCCCATTCTGGCGTTACCGCC
glnHb0811_242	30.7951	CAGCGCCAGATCGACGTTTT	TAATGCCCGCCAGCGCCAGATCGACGTTTTTGGTTTGCAGTGC
waaAb3633_1252	10.6652	TGCGTTTTCGGTGGCAGGTA	ACAACCTCAATGCGTTTTCGGTGGCAGGTAAGGTTCCAGCAGT
erpAb0156_47	36.9625	GATCAGGCTTTTAACTTTGT	CTTCGTCAGCGATCAGGCTTTTAACTTTGTTGGCTGCTGCGTC
hycIb2717_245	40.5488	GGTAGTCATCATAAACATCT	GCATGTTATGGGTAGTCATCATAAACATCTCGGCGATATCATC
opgCb1047_713	1.61337	ACGAGACGGCGTGGTAAACA	GGGTACAGCCACGAGACGGCGTGGTAAACAAGGCTTTAAGATG
xdhCb2868_198	14.7168	TTCCTTCAGCCCAGGCGGCA	CGGATCTCTTTTCCTTCAGCCCAGGCGGCAAGGTATAAGCAAC
pfkBb1723_679	26.6853	TCAACACCCAGCGCTCCTTG	GTTTTCACTATCAACACCCAGCGCTCCTTGTGGACCCAGGGAA
hchAb1967_413	37.0113	TTCGCTATCAGCGTTGAGGC	TTGCTGCATATTCGCTATCAGCGTTGAGGCTGGCAACAACATC
tdcBb3117_601	11.6911	ACGCCAATAACACGAATGGT	TTCAGACTGTACGCCAATAACACGAATGGTCGGGTTAATAGAT
purRb1658_634	24.5921	CCCTGCACAATCCAGCTTTC	TTCAAAGTCACCCTGCACAATCCAGCTTTCCGGCACCTTGATC
dgoRb4479_576	31.6461	CGAACAGCGCCTTATGTTCC	CGTATCGCATCGAACAGCGCCTTATGTTCCTGGAGCGTTTGCG
dacBb3182_325	25.1813	ATATCCTGACGTTTTAACGT	CATATTGCGAATATCCTGACGTTTTAACGTCGGATCGGCACCA
cbrAb3690_443	31.0822	ATCGGCACCGACCAGATAGC	AGTTTGCGCCATCGGCACCGACCAGATAGCGGGCGGTAATATG
fimEb4313_156	6.50903	TTCTACCTTCATTAAGGTCA	CGAATATTTATTCTACCTTCATTAAGGTCAAGGTCCTGATAAT
yhjRb3535_110	37.3521	CTGTTCGCGTTGGGAAATAT	CCGCGGCCAACTGTTCGCGTTGGGAAATATCGGCATAATCAAT
rutFb1007_140	32.9099	ATTCAGGCACACCAGTAATG	ACGCCCCACGATTCAGGCACACCAGTAATGTGGGCGGCGTATC
ydiQb1697_670	30.8694	TGCTTACGTTCTGTTTGCGG	GATAATGATGTGCTTACGTTCTGTTTGCGGCGGTACGCGAATG
yedKb1931_639	14.3552	GTTGAATTAACTCCGCGCCC	TATCAAACAGGTTGAATTAACTCCGCGCCCTGGTTTTTAACAT
ompCb2215_510	20.5656	ATGGGTTGCCGTTTTTACCC	CCTTCACCAGATGGGTTGCCGTTTTTACCCTGGTACTGAACAG
betBb0312_979	19.1722	CGATGCGGGAAGCTGACCAG	CACGTTATCGCGATGCGGGAAGCTGACCAGCGGGCCGAAGTTA
hofOb3393_180	23.7685	TGAAGGGAGCGGTGTCTACC	TTTTCCTCGCTGAAGGGAGCGGTGTCTACCAGGCGATACAGTG
eddb1851_1237	29.2942	GTCCCACCATGATGAGAGAA	TAACACTTTTGTCCCACCATGATGAGAGAAAGGTTGTTCGAAG
feaRb1384_831	6.44294	ATACCGTTGAAAAATGACTC	CGTTGCTTAAATACCGTTGAAAAATGACTCTGGTCAGAAAATC
dosPb1489RBS30CDS20_12	31.6961	TCATGATTACCTCTGCATCC	TCGGTTAGCTTCATGATTACCTCTGCATCCTGGCGCATCTAAA
dinJb0226_173	31.5095	GCTGTTTTTGATTGATTGAA	TGCCAGCTTCGCTGTTTTTGATTGATTGAATGGTTAATTGATT
uvrYb1914_303	29.4485	GCGGAGCCGCGCCTTTGCTG	ACGACTTCCTGCGGAGCCGCGCCTTTGCTGAGGTAGCCCGCAG
yhbOb3153_270	37.8677	TGCCACTATTCACAAAATCA	AACACCGGTTTGCCACTATTCACAAAATCACGGGTAAAGGTGA
htpGb0473_503	31.4298	TTCAGTACCACGATCTTCTT	GCAGGGTGATTTCAGTACCACGATCTTCTTTGGTGATGTCGGC
makb0394_259	31.4303	GCGCTTAAGTCTTTATCGAA	CTGCAACCTCGCGCTTAAGTCTTTATCGAATGGCTGACCGTTG
plsYb3059_454	24.8012	TTAAACCACCAGACATAAAA	GAATTGTGGCTTAAACCACCAGACATAAAACGGAGCAATCAGT
yeaEb1781_179	35.4019	TGCTTCCCCAACCACCTTTT	GACCGGTTAATGCTTCCCCAACCACCTTTTCGGCACCGCCATC
lpoAb3147_74	4.39494	GGGAGTATGGGTGCCACAAC	TGGACTGATCGGGAGTATGGGTGCCACAACCGGCGAAAATCAG
entSb0591_132	24.7951	AGGTGGAATGTGTCATCATC	CCCACCTGCCAGGTGGAATGTGTCATCATCTGGATCTGCACCG
ppdDb0108_284	23.1649	CCCATTGAGACTTTCTTGCC	CGACGCTTAGCCCATTGAGACTTTCTTGCCCGGTCAGCGACAC
purMb2499_245	34.8199	GGCGACCAGATCAATACCAA	TAACGCACATGGCGACCAGATCAATACCAATGGTGTCGTGACG
xylAb3565_270	22.9953	AAAATGGCACATGTAACTTG	TGGAAGCAATAAAATGGCACATGTAACTTGTGGAAAAACTCAA
purCb2476_416	35.341	CTCTTTGCTCACCCAGCCAA	GCGCCAGGTTCTCTTTGCTCACCCAGCCAAAGGTTTCGCAGTA
mhpCb0349_507	33.3804	AGATATCCATCATCAGCTTC	TCAAAAACGAAGATATCCATCATCAGCTTCAGGTTTTCGATAG
proWb2678_520	31.0164	CGAATAATTTTCGCCGCTCG	AAGCAGTGGACGAATAATTTTCGCCGCTCGCGGACTTCTCGCC
flgEb1076_1040	30.0164	GGTGCCAAAGTTTCCCGTCC	CGTTGGTCAGGGTGCCAAAGTTTCCCGTCCCGGCTGTCCCCAA
abrBb0715_281	16.7785	TAACCAACCCACAATGGCGC	AGCGCACCAATAACCAACCCACAATGGCGCTGGAAAGCAGCGT
flgHb1079_291	39.9103	CAAAATTAGTTTTACCGTCA	GTATCAAAGCCAAAATTAGTTTTACCGTCACGGCTGGCATTCG
proQb1831_258	32.2788	GCTCGTCCAGCTCACCGCAT	TCTACATGTTGCTCGTCCAGCTCACCGCATGGGTTGCCGTCAA
manZb1819_377	38.3194	TGCTGCAAATACCGGACGTA	CGGCACCCAGTGCTGCAAATACCGGACGTACGGTTCCCCAGAA
yfcDb2299_294	22.115	ACTGCCCGTGCTCGGCAAAG	TCGAAATAGAACTGCCCGTGCTCGGCAAAGGGGACACCGGCAA
yphEb2547_710	27.1834	CAGCGACACAATATGATGCG	GCCCGAGCATCAGCGACACAATATGATGCGTGGAGGTGTTTTC
yhjHb3525_166	24.6636	AGGCGTTGCGAAGGGTTCAA	ATCCGGCGGCAGGCGTTGCGAAGGGTTCAAGGGATGCGTGACC
ebgAb3076_95	5.82031	GCTGCTGGTTTCGCGGGCAA	GCAGAAACAGGCTGCTGGTTTCGCGGGCAAAGGTACGCGCTTG
yaaUb0045_1112	34.1694	TAAGGACATAATCACGCCCA	CAATACGACTTAAGGACATAATCACGCCCACGGCAGAGGCGCG
yhhQb3471_411	7.75222	CTGTCGGTGCCAGCCACCAG	AGTGTGGACGCTGTCGGTGCCAGCCACCAGCGGCGACTCTGAC
yhbEb3184_609	28.5665	TCACTCCAGGCTTTGCCAGA	AGCTGCGCTATCACTCCAGGCTTTGCCAGAGGGAAGAGCGCAA
fabGb1093_647	29.8295	TGCCAGGAATGCAACCGCGT	CTTCGTCGGATGCCAGGAATGCAACCGCGTTGGCGATTTCCTG
rssBb1235_487	4.61174	TGGGAAATCACCTGCTGAAC	AACCCGGCAATGGGAAATCACCTGCTGAACCGGCGGTTGTAGT
rihCb0030_146	32.4496	CCAGAAATGCAGCAGTTGCA	TCTCCGCATTCCAGAAATGCAGCAGTTGCAGGGCATTGCGGGT
ycjDb1289_221	12.8898	CTCAAGCCAGCTAGTGCGCC	AGCCCTGCGACTCAAGCCAGCTAGTGCGCCTGGAATCATAGGC
yfgHb2505_66	1.24243	CATGATCGTCAGCATTTGAC	ACATCGGCAGCATGATCGTCAGCATTTGACTGGCATCCTGCCA
hycBb2724_400	2.59938	ACGGCGATCGCGCGAATACC	GTCACATTTGACGGCGATCGCGCGAATACCTGGCACCCAGTCA
cddb2143_600	34.6702	TACTGTAAGGCATGTGCGAA	CTTGGCGACTTACTGTAAGGCATGTGCGAACGGTTTGCCGCCG
cpsBb2049RBS30CDS20_34	26.1944	ATGATATTCGGGGATAATTA	CAATTTATAAATGATATTCGGGGATAATTATGGCGCAGTCGAA
lldPb3603_28	32.5342	GAAAGCCAGATATTCCCGGC	TATCAGACTGGAAAGCCAGATATTCCCGGCGGGATCGTAGTTT
yiiGb3896_611	26.8414	AATCGCCGCATGATAAGATT	TAATTTCCTGAATCGCCGCATGATAAGATTCGGCTACAGGTTC
trpEb1264_444	5.78122	CCACAAGGTCATAAGAGAAC	TCAAATCCCGCCACAAGGTCATAAGAGAACAGGCCGCCGAAGA
btuDb1709_122	2.46739	TCCGGCCATTCGCGCCAGTA	CGCTGGTCATTCCGGCCATTCGCGCCAGTAAGGTACTCTTACC
ccab3056_790	7.94897	TGATGACGCGGCCAGAGTTC	GCCATGACCATGATGACGCGGCCAGAGTTCTGGCGGCGTCAGC
yfeYb2432_373	33.8125	TTGCTGTAAAGGTCGCTAAA	GCCAAATGCTTTGCTGTAAAGGTCGCTAAACGGTGTACCGATT
insQb1432_242	8.60209	CTGTCCCCGCTTTTTGAATC	ATGCATCATTCTGTCCCCGCTTTTTGAATCGGGGAAAAGCAGC
ficb3361_137	32.5035	CACCAGCGGACCAAGCTCAA	GTAAACCGCGCACCAGCGGACCAAGCTCAATGGTCGCAGCACG
yigMb3827_812	26.7379	CTTACGATGCACCCACAGTG	GAGCGACCCACTTACGATGCACCCACAGTGAGGCCAGGATCAC
ydgIb1605_620	11.6335	CACACCAATGAAAACCCACA	CGGCACCTTCCACACCAATGAAAACCCACAGGGTGATCAGCAT
gltBb3212_70	30.0186	GTACGCACTACCTTGTGGCT	GTGTATTGCAGTACGCACTACCTTGTGGCTAGGTTCGCCTTCT
tyrPb1907_601	26.2633	TCCATATAGCTGACAATACT	AATGTTGCCATCCATATAGCTGACAATACTCGGCACGCTACCG
fabIb1288_609	17.894	CGCAATGAGCCAGCATTTTG	GTAACGGCTTCGCAATGAGCCAGCATTTTGCGGAAGTCTTTGA
puuBb1301_973	11.7555	ATTTTCACGCCCTTCAGCTG	GCGGTAATCAATTTTCACGCCCTTCAGCTGCGGGAAGGTTTTC
paaZb1387_1195	15.6533	GCTGGCATCAGCGTTGCGAC	CTGGTTTTGTGCTGGCATCAGCGTTGCGACAGGGCCAAAGGCT
epmAb4155_650	16.3804	TTGCGCCAGTGATGCCTGGC	CGGTACTGATTTGCGCCAGTGATGCCTGGCTGGCTGGAAAGTG
rhaMb3901_70	39.8202	GCTTCCAGTTCTGGCCAGAT	TTTCAGCACTGCTTCCAGTTCTGGCCAGATGGGATTATGCCGA
yahKb0325_135	5.20217	CCGCCCACTCGGAACGGACC	TAAACCGTCCCCGCCCACTCGGAACGGACCTGGTGGAGATCGG
ycjXb1321_979	26.876	AACAATAGCTTATCGATAAC	AGTGGCAGCAAACAATAGCTTATCGATAACCGGCGAAAACAAA
hycEb2721_978	40.5618	GAATCCCGCCGATCAAGTTC	AGATCGCGACGAATCCCGCCGATCAAGTTCAGGCCGTAGGTTT
lacAb0342_452	33.5941	AATAACAGAATTATCCCCGA	TACCCGCGCCAATAACAGAATTATCCCCGATGGTGACGCCTGG
ybdMb0601_492	9.99316	TATTATCGTCCCATCCCAAC	TTGCCAATTTTATTATCGTCCCATCCCAACTGGCTAAGTTCAC
ybjLb0847_365	20.4342	CATAGAGCCTGCTAACATAC	GTGTCGACGTCATAGAGCCTGCTAACATACCGGCCGTCAGGCC
narKb1223_856	36.0401	TATTGCAGAATCTGAACATC	GAAGAAAGCGTATTGCAGAATCTGAACATCCGGGAACTGCGTT
yfcEb2300_330	25.6236	TTAAAGCAGGCAGATTTTCC	TCGTTCTGGTTTAAAGCAGGCAGATTTTCCGGGCCAAAAAGAT
prkBb3355_368	16.0361	TTCATAAAACAGTACATCAG	CGTGTAAACCTTCATAAAACAGTACATCAGTGGGTTCCGGTAA
ccmBb2200_272	28.6244	CATCACCTTCGCCAGCACAA	TCCAGTGCGCCATCACCTTCGCCAGCACAACGGCGGGCAAGGG
lacIb0345RBS30CDS20_1	31.9886	ACCCTGAATTGACTCTCTTC	CACATTCACCACCCTGAATTGACTCTCTTCCGGGCGCTATCAT
wecBb3786_248	34.4663	CACGACGTCTGGTTTGAACT	CGTGAACCAGCACGACGTCTGGTTTGAACTCGGCAAGAATAGG
yjbDb4023_110	31.6625	TTTCTTAATGCTGTTGGTTT	CGATGTAATCTTTCTTAATGCTGTTGGTTTCGGAGTTGGTCAA
setCb3659_22	2.80175	GTGAGATCAAGTATTTTTGA	TGCCGCGGCAGTGAGATCAAGTATTTTTGATGGAGTGGTAGCC
wecAb3784_902	36.4932	AATGGAAGCGAGCAGTGCTG	CCAGCACGCCAATGGAAGCGAGCAGTGCTGCGGCAAGGGTAAT
hemXb3803_104	27.973	CACCGCGCTGAGAATCAATG	TAGCGATAGCCACCGCGCTGAGAATCAATGCGGTATTGTTCTT
yfcSb2336_163	33.0879	TGAGCCAGATAAGGGAGTTT	AATCCAGCTTTGAGCCAGATAAGGGAGTTTCGGATCGTTATTA
yjjKb4391_1542	25.0998	ACTCAACTTTACCTTCATCC	CCTTCGAAGAACTCAACTTTACCTTCATCCTGGTAATCCAGAA
narVb1465RBS30CDS20_24	13.1072	TATGTCGACATCAGTGCGGG	CGCGCCGCAATATGTCGACATCAGTGCGGGAGGTGGGAAATGA
yfbUb2294_353	27.697	GTGAGTTCCGGCGTCAAAAT	CGTTAAAACCGTGAGTTCCGGCGTCAAAATGGGTATAGCGCCC
rimIb4373_48	29.3019	CGTGGGCGCGTTGTTCAATG	CACGGAAAGGCGTGGGCGCGTTGTTCAATGTGGTAAGCCGCCG
lsrAb1513_899	16.0988	CTCGGCCAGTTCTGTGCGTC	CATAGAGCGTCTCGGCCAGTTCTGTGCGTCCGGCCCCCACCAG
rpoHb3461_34	25.0935	TAGGAATCCAGGTTGCCAAC	TGCCCGGATGTAGGAATCCAGGTTGCCAACTGGGGCTAAAGCT
cbpAb1000RBS30CDS20_34	11.6364	ATTTACGCGAGATAACGCTA	ATTTGTGTTGATTTACGCGAGATAACGCTATGGAATTAAAGGA
rpoHb3461_33	40.1977	AGGAATCCAGGTTGCCAACT	GCCCGGATGTAGGAATCCAGGTTGCCAACTGGGGCTAAAGCTA
kptAb4331_327	24.128	TTTTTATCTCGTCAAGGAAA	AGCCCCTGTTTTTTTATCTCGTCAAGGAAACGGCTTGCCGTAC
yajDb0410_204	21.7431	ATTTCGAATGCTCATGATCG	GCTTCGGTATATTTCGAATGCTCATGATCGTGGCAATAGAGAC
ybaKb0481_265	35.04	GTCGAACGCTGCGCGACCAT	CAGGTATCCCGTCGAACGCTGCGCGACCATCGGATCGGCCATC
entAb0596_677	17.2064	AATATGGCTGGCGAGGTCAG	CCTGTAGGGTAATATGGCTGGCGAGGTCAGAGGCGAGGAACAA
gfcBb0986_420	35.6835	CAAAGGAAAAAGTAGAACTC	TCTAATCCAGCAAAGGAAAAAGTAGAACTCAGGGTCGCAGAGC
cmkb0910RBS30CDS20_11	24.7749	CATCTTTATCTCCTTAAAAC	CAATTGCCGTCATCTTTATCTCCTTAAAACAGGCGTACCGTTA
tatCb3839_253	20.7587	CACACCTGATAGAGAATCAC	GATAAATGCCCACACCTGATAGAGAATCACCGGCGCTGACAGA
folDb0529_649	19.9206	CCTTCTTTGATCCAGTCACC	CACAATTGCGCCTTCTTTGATCCAGTCACCGGGAATAAAGCCT
dppFb3540_340	21.1207	ATTTGCCCGACTTTTTTACG	CTCTTCAAGAATTTGCCCGACTTTTTTACGCGGATTCAGCGAA
rcsCb2218_456	19.4593	GACCGAAATTGGCCATGCAG	ATATCACGCAGACCGAAATTGGCCATGCAGAGGTTATCGCTGC
fkpBb0028_305	28.9329	CATCTCACTGCCATCCATTG	TCACGCCAGGCATCTCACTGCCATCCATTGCGGTAAAAAGCAT
paaAb1388_474	4.34438	AGGCTTCAAACCCCTGACGC	AGTGCCATGCAGGCTTCAAACCCCTGACGCTGGTGAAAACTCT
mdtLb3710_775	32.9202	TTAAAAATTCCCAGCGCAAA	CGTACGTGGCTTAAAAATTCCCAGCGCAAATGGCGTGGAGAAT
moaEb0785_152	35.771	CATCCCCGGATAGTGTTCGA	CTTTTTCAGTCATCCCCGGATAGTGTTCGAGGGTTAATGCGTT
moaEb0785_153	27.8627	TCATCCCCGGATAGTGTTCG	GCTTTTTCAGTCATCCCCGGATAGTGTTCGAGGGTTAATGCGT
rapAb0059RBS30CDS20_47	36.6757	ACACATATGCCTTTTACACT	ATAGAGCCGAACACATATGCCTTTTACACTTGGTCAACGCTGG
yahJb0324_892	18.2317	GTCAGCTTGCCCTTCAGCTG	GTGACTGATGGTCAGCTTGCCCTTCAGCTGTGGCGTTTTCTCT
fimIb4315_40	31.4736	TTTCCGGCCAGAGCAAACAT	ATTCCATTTATTTCCGGCCAGAGCAAACATTGGCAGCAACGAC
yjdNb4107_403	27.6266	TTGACGACATTAATCATCCA	TGGTTGTTGTTTGACGACATTAATCATCCACGGTACGCCAAAT
radAb4389_435	36.9183	TATTGAGATTGTCAGTCGGC	TCCGACAACATATTGAGATTGTCAGTCGGCAGGCCAAGGCGAT
prpDb0334_337	26.7698	ATGCCGCCGAGGTTGTCGGA	CGTTGCCAGAATGCCGCCGAGGTTGTCGGAAGGATGGCCCCAC
ilvEb3770_211	14.8996	TCATCAATGCTCTGCGAAAC	TTCCATCAGCTCATCAATGCTCTGCGAAACCGGGAAGCGATAG
aaeAb3241_27	32.9729	ATACGACCGTGATGGCCGTA	AGAATGACTAATACGACCGTGATGGCCGTACGGGAGAATTTTC
aaeAb3241_26	25.3926	TACGACCGTGATGGCCGTAC	GAATGACTAATACGACCGTGATGGCCGTACGGGAGAATTTTCT
ybaKb0481_193	17.3695	AGATCCAGTTGACCTGCGAC	TACTTTTTTAAGATCCAGTTGACCTGCGACCGGCGTAACGGCC
ubiEb3833_312	24.5867	CGATATTACGCAGCTTCTCG	CCAATCACACCGATATTACGCAGCTTCTCGCGGCCCATTTTGA
sgcCb4304_43	26.7362	CCAATCACGATCATGATGAT	GAAGATAAGGCCAATCACGATCATGATGATAGGGACGAAAACG
yaeFb0193_187	21.576	AAATCGCCGGGTTTGAGATC	GGAGAACAGCAAATCGCCGGGTTTGAGATCAGGTGCCGTTATT
ulaGb4192_39	34.8598	CCCACTCCGGGAAAGTGCTC	AACCAGCTACCCCACTCCGGGAAAGTGCTCAGGATCCAGGATT
ilvIb0077_797	32.0445	CGCGTTATGCATCGTCATAT	AAATCACATCCGCGTTATGCATCGTCATATTGGCTTCGTAGGT
ulaGb4192_32	3.58387	CGGGAAAGTGCTCAGGATCC	TACCCCACTCCGGGAAAGTGCTCAGGATCCAGGATTCACGGGT
ynjBb1754_131	22.9263	GTCGAGATAGCGGTTAATTG	CGCTCACCCAGTCGAGATAGCGGTTAATTGCGGTATCGCCGCC
ydjAb1765_371	29.4909	CCAGATGCCGCCAAACCCCT	CGCCACTGCGCCAGATGCCGCCAAACCCCTGGGCAACTGCTGC
pgsAb1912_280	27.6246	CGGGCGATCATCGTTGCCGC	AATAATTTCACGGGCGATCATCGTTGCCGCCGGTAATGTCACC
rnhBb0183_225	10.2025	TGTTCAGCTCGTCGATTTCG	GCATGAAGAATGTTCAGCTCGTCGATTTCGTGGGGTTCCGCGC
phnLb4096_269	9.68789	CTGGCTCACCCAGCCGACGG	CGCGCAGAAACTGGCTCACCCAGCCGACGGTGGTTTTGCGGAT
emrKb2368_746	32.5347	GAGTTGTGTTTCTTTAAAGT	GTACATCCGTGAGTTGTGTTTCTTTAAAGTTGGCATTAACCCA
iraDb4326_145	34.0426	GGGTTATGCACTTGCCACTC	TTTGTCGCTCGGGTTATGCACTTGCCACTCGGGCATGCCTGAA
rspRb1540_485	26.0972	CATATAGCGCACGCGATCAA	GGTCGAAACTCATATAGCGCACGCGATCAACGGTCGCTTTCAG
yihUb3882_695	33.758	ATGGGCAAGATCGATCATGA	CAAGATCCTTATGGGCAAGATCGATCATGAAGGCGGGAGAAAG
ybbOb0493RBS30CDS20_18	32.6612	TATGAGTCATGATTTACTAA	TCCGTTGCTTTATGAGTCATGATTTACTAAAGGCTGCAACTGC
hisMb2307_239	40.7033	AATCTCAAGCGTGTACATGC	TTCCCTTAACAATCTCAAGCGTGTACATGCCGGAATAGAACAC
tamb1519_234	0.577667	GGATGTCTGCTTCCACGAAC	TGCCAGTTGCGGATGTCTGCTTCCACGAACTGGCAGTCTGGCA
ptsGb1101_820	6.34147	CCCACTTTCGCGCGGTTTTC	CATAATACCGCCCACTTTCGCGCGGTTTTCTGGTTTAGCAGAG
cysPb2425_868	26.6062	TTCAGTTTGTCCATCACCTC	GAATTTGTCTTTCAGTTTGTCCATCACCTCCGGGTTATTCACG
flkb2321_28	16.3543	CCCTGACCTGGTGGTTGCCC	CAGATTATCTCCCTGACCTGGTGGTTGCCCAGGAGGAGGGCCG
flkb2321_25	3.34397	TGACCTGGTGGTTGCCCAGG	ATTATCTCCCTGACCTGGTGGTTGCCCAGGAGGAGGGCCGGAA
nlpCb1708_389	29.1818	GGAACGCATCACTCCCTTGC	TATCAAGTGAGGAACGCATCACTCCCTTGCTGGTAGAGGCGTG
atoBb2224_302	11.0099	CTGCGCCTGACCTGCCTGAA	CCACAATGCTCTGCGCCTGACCTGCCTGAATGGCCTGGGCGGC
cynRb0338_643	10.1256	TTCGCCTCAATGACCACCTG	GCTAATTGAGTTCGCCTCAATGACCACCTGTGGATGTAGCCCC
yacLb0119_164	7.43463	TTCATGCCCTGCCCGTTGCC	ACAGGGTGTATTCATGCCCTGCCCGTTGCCAGGACCGTTCGCT
modCb0765_859	32.5426	TTACGAATGCTGGTTTGCTG	CCGCAATACGTTACGAATGCTGGTTTGCTGCGGCGGTTGTAAA
rhsAb3593_4010	11.8217	CTGAAGTACGTCACATCTGT	CAATTAGTTCCTGAAGTACGTCACATCTGTCGGGTTTTTTCCC
prpRb0330_1265	30.3601	GCGTAATGCAGCAGAAAATG	GTAACCCCTGGCGTAATGCAGCAGAAAATGGGGCGGAGAGCGC
nrfDb4073_488	31.2542	CAGCGCCGACAGCAGAAAGC	GATACGATTTCAGCGCCGACAGCAGAAAGCCGGTATAAGCCCC
yrdAb3279_215	35.9867	GTTGCCATCTGGGTTGTACG	TGGTTAATGGGTTGCCATCTGGGTTGTACGAGGATTTATGAGT
phrb0708_547	32.4538	TTCAGCGTAATGGATGGCGA	ACGAGGATAATTCAGCGTAATGGATGGCGAGGGCTCTATCGAT
lsrDb1515_146	21.3469	AATCACCATCGTTAGCGGTA	CGCCACTGACAATCACCATCGTTAGCGGTAGGGCGACAATGCC
sdaAb1814RBS30CDS20_5	1.64193	AATACTCCTGACAAGGTGAC	TAATCACGATAATACTCCTGACAAGGTGACTGGACTTCCAGTA
fixBb0042RBS30CDS20_25	13.6533	GCAAAGTCATTTAATTACAG	GAAAATCTTCGCAAAGTCATTTAATTACAGGGGATGCTATGAA
hybGb2990_194	29.5016	CAGTGCGTCTAATGTGGCTT	CCATTTGGCGCAGTGCGTCTAATGTGGCTTTGGCTTCATCTTC
yraNb3148_233	11.1188	TTGTTTGCTGCGGGTCACAC	ATAATTTGTGTTGTTTGCTGCGGGTCACACTGGCTGCCGCGCC
yfhRb2534_828	35.2651	TCTGCGGATTCAACGCGCTA	ATGGGTTAGTTCTGCGGATTCAACGCGCTAAGGATAAAGTCCA
iscXb2524_89	36.9507	GCAAATCCACTGATGCATAT	CTTCCAGATCGCAAATCCACTGATGCATATCGGTGAATCGAAC
secFb0409_33	14.6154	AGTCATAGACTTTACGGCCG	CAGCGCATAAAGTCATAGACTTTACGGCCGTGGTTTAGTTGTT
phnIb4099_784	3.0749	AAGTGCGGCGGCTCACCCGG	GCCGCGCGTGAAGTGCGGCGGCTCACCCGGCGGGTCGATAAAA
yeiHb2158_824	26.4001	CAGGTGGAACGAGTTAAAGA	TCTGCGGTAACAGGTGGAACGAGTTAAAGATGGCAACTACGAT
rbsCb3750_9	35.2892	AACGGCGACCAGAGACAGTC	TTCGTGAAATAACGGCGACCAGAGACAGTCTGGGTTGTCATTT
torYb1873_601	30.7789	CCTATGTGAGAAGTTTTGAA	AGCCAGCTCGCCTATGTGAGAAGTTTTGAAAGGATAAATATGT
ushAb0480_198	28.9047	CTTCAGCCGCAACCTCTTTG	ACGCTACCGCCTTCAGCCGCAACCTCTTTGCGGATACCATCCA
phnLb4096_483	14.8295	GGTAGTCGACGATAAAGCCG	AGCAGAATGGGGTAGTCGACGATAAAGCCGCGGGCGATGTTGA
bamBb2512_988	15.2661	AGGTTGCCATTATACAGCAC	ACCGACCACCAGGTTGCCATTATACAGCACCGGAGAAGTCAGC
ratAb2619_237	29.7527	TACTTTGGTTACTGGTCAAC	TTCATAAGAATACTTTGGTTACTGGTCAACTGGTTGCGGGTAG
pepBb2523_24	16.1554	CGTCGGCAGGTTGGGTAGAG	CCCCAGCGCGCGTCGGCAGGTTGGGTAGAGAGGGTAATCTTCA
lpxBb0182_30	4.73005	CGGAGGTTTCTCCGGCGACC	AGGATATCGCCGGAGGTTTCTCCGGCGACCAGGGCAATCGTTA
sodCb1646_254	13.7246	ATGCCCGCCTGCGGATTCCG	GTGGATCAAGATGCCCGCCTGCGGATTCCGCGGCGCTGGCTTT
exuRb3094_560	36.7075	GTCATCACACCAGTTATCGA	TTTGATCGTGGTCATCACACCAGTTATCGACGGTACGGGAATC
ygeAb2840_275	29.701	CAGAGTGCAACGTGACTCAA	GTAAGAAAGGCAGAGTGCAACGTGACTCAATGGCATCCGCCAC
hypTb4327_611	35.4954	ATTAATCAATCGCCCCATGT	TCAGGGTGCGATTAATCAATCGCCCCATGTAGGAGTTGCGGCT
dmsBb0895_8	35.2329	ATCAATAAAAAATCCATACT	AACGGCTGGAATCAATAAAAAATCCATACTGGGTTGTCATCGG
ubiFb0662_579	27.087	CGCCGGGATCGTTCTCGCAC	CAGGTGCTGTCGCCGGGATCGTTCTCGCACTGGACGCTAATCA
uxaCb3092_51	36.1101	TTGCGTAGTCGTGATACAGA	GGCTGGTCTTTTGCGTAGTCGTGATACAGACGGCGGGCAAATT
hofMb3395_536	37.205	CCACTGTTCGTTATCACGCC	TCGCCCACAGCCACTGTTCGTTATCACGCCAGGCCAGACATTG
flhBb1880_384	35.2473	TCCGTTTAATGCCCGGTAGC	GCCGAGAACATCCGTTTAATGCCCGGTAGCGGGTTGAGTTTGG
ytfFb4210_722	32.1711	GCCAACCCATGAGCAAAGCA	AGCAGAGTGCGCCAACCCATGAGCAAAGCACGGCTATCGCAAC
yadLb0137_451	15.1696	ATTGTTACCTCTTGTGATGC	TGCAGTGGAGATTGTTACCTCTTGTGATGCTGGTGTTACACAG
livGb3455_87	35.7259	TTAACGAGACGATCTCCTGC	TTAGGGCCGATTAACGAGACGATCTCCTGCGGGTACAGTTCAA
yhgFb3407_1683	32.8273	GAACGGTAGACGCGTCCAGC	GCTTCCGGGTGAACGGTAGACGCGTCCAGCGGGTTATCACCGT
yacLb0119_29	38.9478	CATACGCACCTTTACCACTC	GCCCCATGGACATACGCACCTTTACCACTCCGGTAATATCGCG
artQb0862_636	0.328984	GACTGAGCAGGGTGATCACC	AGAATGTACTGACTGAGCAGGGTGATCACCAGGTAAATCGCCG
ppab4226_244	5.41941	CGGCAACGGATCACAGAACC	GCCAACCGGACGGCAACGGATCACAGAACCCGGCTGCAGCGGG
mazEb2783_6	39.2016	CCCAACGCTTTACGCTACTG	GGTGAATTTCCCCAACGCTTTACGCTACTGTGGATCATAACCC
ygaUb2665RBS30CDS20_35	34.9771	TTAACGAATGAGGTAGCTAT	AGTGTTTCCGTTAACGAATGAGGTAGCTATGGGTCTGTTCAAT
ygaUb2665RBS30CDS20_34	33.3792	GTTAACGAATGAGGTAGCTA	GAGTGTTTCCGTTAACGAATGAGGTAGCTATGGGTCTGTTCAA
yihXb3885_387	31.6359	GATCTTGCGACAGATAGATA	CGCATCCCCAGATCTTGCGACAGATAGATATGGTCAGCAGCAT
gudXb2788_932	13.1918	AAGCGTCCAGAAGTGCGGAT	CTGCACCGGAAAGCGTCCAGAAGTGCGGATCGGCAAGTGGAAT
nepIb3662_968	39.2721	GATCCACGTTGACCAGCCGA	GCGAGCGGGTGATCCACGTTGACCAGCCGACGGGAACCAATGC
ycgGb1168_1290	11.3656	ATTCTGGGTCTGCGTTTACG	ATTCGGGTTGATTCTGGGTCTGCGTTTACGCGGCCAACGAAAC
ackAb2296_1083	7.10136	ATTTGCCGAAACGTGCAGCC	ATGAAACCAGATTTGCCGAAACGTGCAGCCAGGTTGCGTTCAT
ribBb3041_241	15.9763	GTGTTATTTTCTACCATCAT	ATAGGCGCTGGTGTTATTTTCTACCATCATTGGCAGATCGAGT
zinTb1973_227	23.9525	ATCCGCTTTCTTCTGAAAGA	TTTTATCTGCATCCGCTTTCTTCTGAAAGACGGGGTCAAGTTT
zinTb1973_226	28.2503	TCCGCTTTCTTCTGAAAGAC	TTTATCTGCATCCGCTTTCTTCTGAAAGACGGGGTCAAGTTTG
yieHb3715_625	36.6949	CCACGCGCTTTCCACAGTTC	AATATCCCAACCACGCGCTTTCCACAGTTCAGGTAACTGCGAA
ygiDb3039_115	25.4862	GAAACCACCACAATCGCTTG	CCAGTGAGCCGAAACCACCACAATCGCTTGCGGGCGTGGCAAT
ybiUb0821_700	28.7902	GTACGATGTGCCGCATGCCA	TTCAACTTCCGTACGATGTGCCGCATGCCAGGGATCATATTGC
yegKb2072_182	31.3974	ATAAGCCATCGCTTCATTGA	TTTGCGACATATAAGCCATCGCTTCATTGACGGCGAGCATCGC
purDb4005_1136	12.2188	GCACAGTACGCGCCCGCCGT	GCGCGGTGACGCACAGTACGCGCCCGCCGTTGGTCACTACCTG
tsgAb3364RBS30CDS20_25	41.0415	CGATTGCTGTTAGTCATGAT	GAGCTTGATGCGATTGCTGTTAGTCATGATTGGCCTGCGTTCA
pgpBb1278_251	19.9629	GCCTTGTCCCACAAGGATTG	AGGATTTAACGCCTTGTCCCACAAGGATTGCGGCCGCCAGAAT
gcdb0124_1580	33.7558	TTCAGAAAACGGTTGAGTTG	GGAAGCTCAGTTCAGAAAACGGTTGAGTTGGGGTTACGTAATC
bglFb3722_1823	35.4781	GCTTATCTGCGCCGTGCCGT	GTTCACCTGCGCTTATCTGCGCCGTGCCGTGGGGTAATACGTC
pspAb1304_405	31.2038	GACGTAACATCAATGCCTGC	GCCGCCTGATGACGTAACATCAATGCCTGCTGGCGAGCGCGTG
osmEb1739_163	38.1312	ATCATGCTCACTTCAGACGA	GCGAGCATGGATCATGCTCACTTCAGACGAAGGTTTACCCGCA
intAb2622_167	35.5319	ATAGGCACCGAAGCTCTGTT	AGACGGCAGGATAGGCACCGAAGCTCTGTTTGGTTCGCTGCTT
envCb3613_692	28.3613	GTTACGCAGACGGGATTCGT	GGGCAATGCTGTTACGCAGACGGGATTCGTTGGCGCGCAGCTC
yhdZb3271_337	31.7342	GGCATCTTGCGTACCCAAAT	CTCTTTCTTAGGCATCTTGCGTACCCAAATCGGTGCCAGGGTA
prcb1830_805	33.3655	ATAGCTTTACTCTTCGCTGC	ACCAACGCTGATAGCTTTACTCTTCGCTGCCGGACCACCTGCC
citAb0619_318	8.66669	CCGGATTAGGATGGTAAAGG	CCAATTTTCTCCGGATTAGGATGGTAAAGGCGGATCGAGTGCC
ydgHb1604_331	18.3525	ATCAGAACAGCCTGATCTTT	AAACGGTTCAATCAGAACAGCCTGATCTTTCGGCAGTTCGACA
rhmAb2245_332	32.9645	ACCGTAGGGAGGATAGCGCG	CACCACGCTCACCGTAGGGAGGATAGCGCGTGGCAGACACCAC
slyDb3349_18	28.0256	GATAGGCCAGGCTGACCACC	GTACGTACCTGATAGGCCAGGCTGACCACCAGGTCTTTTGCTA
trkAb3290_1265	31.3067	CTCAATGCGCAGATTGTCAT	GATCGCCTTGCTCAATGCGCAGATTGTCATTGGCAATCATCAC
thiKb1106_308	36.0465	CAGCAAGCCTGCCAGTTCGT	GTAGATAATACAGCAAGCCTGCCAGTTCGTTGGTATCCGGCAA
rlmBb4180_311	4.49155	CGCGCCGAGGTTGTGCGGAT	TACGCAGGCACGCGCCGAGGTTGTGCGGATCGGTTACGCCGTC
pldBb3825_162	16.1151	CCGGGCAGATGACTACCACC	TCAATACGCCCCGGGCAGATGACTACCACCCGGTCATGGTGCT
zntRb3292_43	31.6952	TCGTAATAACGAATCGTGTC	CTGCTGTTTTTCGTAATAACGAATCGTGTCGGGTGTTACTTCC
ydfCb1573RBS30CDS20_16	25.9285	TTCTGCATACTGATTCCTCG	GGGTTCTCGTTTCTGCATACTGATTCCTCGCGGTGCTGTTTCG
oppBb1244RBS30CDS20_16	4.71785	TTTAACATTGCCCTACCTTC	TAGAATAAATTTTAACATTGCCCTACCTTCTGGCCTGTGCCTT
yiaKb3575_290	30.3482	GTGATCGGCAGCCAGTTCAA	GACCAATACCGTGATCGGCAGCCAGTTCAATGGCGCGATCCAT
yjhGb4297_1179	9.98492	CGGAGTGCTCCCACCAGTCG	TGACGCCGTTCGGAGTGCTCCCACCAGTCGAGGTTTTCTTTCA
ybaEb0445RBS30CDS20_21	8.45677	TGAGCAATCGCATATAAACC	TTAAGACGGTTGAGCAATCGCATATAAACCCGGAACAATATTA
scpBb2919_702	26.0745	CTTCGCTGTCATACACCGCG	TCCTGGTAATCTTCGCTGTCATACACCGCGCGGCGCATCCCCT
sadb1525_791	1.03913	TGCCGCTGCACATACCTGTC	TAAAGCGTTTTGCCGCTGCACATACCTGTCCGGTATTCTGATA
ybaEb0445RBS30CDS20_25	31.6048	TAGTTAAATAATATTGTTCC	TAATAGTGAATAGTTAAATAATATTGTTCCGGGTTTATATGCG
ycjNb1310_1160	16.5462	ACCCGTCACATCACCCATGC	CCACGCCAGAACCCGTCACATCACCCATGCGGGTAAAGTTTTT
rhaBb3904_695	24.7782	GGCGGTATCATGGCTGGCAA	TAACCGCGCTGGCGGTATCATGGCTGGCAACGGCGACCACTGG
fliCb1923_1323	22.2798	GGTTGGTAGTGGTGTTGTTC	GCTTCAGACAGGTTGGTAGTGGTGTTGTTCAGGTTGGTAACCG
ycjRb1314_653	16.2171	AAACAGCGCGTGGAAATCCA	GCAGCTGTTCAAACAGCGCGTGGAAATCCAGGGTGCCGCTGCC
fliQb1949_66	22.7237	CCAACGCTACCAACAATAGC	AGGCCCGTGACCAACGCTACCAACAATAGCGGGGCAGCCAGTG
fliQb1949_67	12.368	ACCAACGCTACCAACAATAG	AAGGCCCGTGACCAACGCTACCAACAATAGCGGGGCAGCCAGT
umuCb1184_1011	23.1522	CGCCCGCTTTTTGGTAACGA	CCCAGCATCACGCCCGCTTTTTGGTAACGATGGCCCGCTTGCC
fliQb1949_65	23.1522	CAACGCTACCAACAATAGCG	GGCCCGTGACCAACGCTACCAACAATAGCGGGGCAGCCAGTGC
flcb0624_100	12.702	TTTGCTGTCAGCGTCCCCAA	CCCAATCAGGTTTGCTGTCAGCGTCCCCAACGGAATCGCCTGA
hyfHb2488_32	31.6048	ATATTTCACCGTCGCGGTTC	GCGCGAAGGGATATTTCACCGTCGCGGTTCCGGCGCGCATAAT
garDb3128_713	27.0338	ATCCTGCAAACTGACAATGC	CATGCTTTTCATCCTGCAAACTGACAATGCTGGCGCTTTCTAC
potHb0856_536	25.203	GGCCAGATTGGTATGCAGAA	CGATATAAACGGCCAGATTGGTATGCAGAATGGTCAGCGGTTG
nusBb0416_21	15.0588	GGACGGCACACTCACGAGCG	TAGAGCGCCTGGACGGCACACTCACGAGCGCGGCGACGAGCAG
ylaBb0457RBS30CDS20_3	33.6049	TATCCTTATTAACACAGTGT	CTCACCAGCATATCCTTATTAACACAGTGTAGGGAAAGTATAT
ycfJb1110_179	33.1406	ATCCTGCACCGGTCGACGAT	TGCGATTTTCATCCTGCACCGGTCGACGATGGGTCACTGTGAC
ppiBb0525_17	18.846	GATGACAATATCGCCGTGAT	CAAAAGTTTTGATGACAATATCGCCGTGATTGGTGTGGAAAGT
waaQb3632_405	8.31337	CGGTAATACCTAATGGCTCA	GTGTAGAAATCGGTAATACCTAATGGCTCAAGGACCGATAAAT
argWb2348_3	6.61625	GTTATATCCATTTAACTAAG	GGAGGGGCTCGTTATATCCATTTAACTAAGAGGACAATGCGGC
ugpCb3450_549	36.1418	CGTAGAGTGAAGTCGTTTTC	TCGTGAGTAACGTAGAGTGAAGTCGTTTTCAGGCGACGGTGCA
rhaRb3906_483	37.2803	ACGAATCACTGGTGTAACGA	GTTGGCGGCAACGAATCACTGGTGTAACGATGGCGATTCAGCA
torSb0993_1981	27.5936	GGTGCCGTGGCAACACGTAA	TTTTGGCACGGGTGCCGTGGCAACACGTAACGGCAAGCGTAAA
gdhAb1761_719	1.37353	AGCGTACTGGGCGACGTTGC	CTTTTTCGATAGCGTACTGGGCGACGTTGCCGGAGCCAGAAAC
ugdb2028_325	23.9259	TTGATGACCATAACCGCATA	AACCGTTGATTTGATGACCATAACCGCATAAGGATTTATCTCA
ebgRb3075_950	19.0104	GCCGCGCAGTTTTAATTTGC	AACGGGTCGTGCCGCGCAGTTTTAATTTGCTGGGAACGAAGAC
ansBb2957_854	35.7068	AGAACGCACGACTGCAGTAC	GTACGCGGGAAGAACGCACGACTGCAGTACCGGTTTTCGCGGC
tasb2834_12	33.3287	CCAGCGAACTGTGGGGTATA	GTGCTGACTTCCAGCGAACTGTGGGGTATACGGTGATATTGCA
dgcZb1535_437	17.0838	GTTGCGTAACTGATGATCAA	GAGGCTCAGCGTTGCGTAACTGATGATCAAAGGATTCATCAAG
ybaTb0486_59	32.704	CACCATTGCCCCAATGCCGA	TCCCCGCCCCCACCATTGCCCCAATGCCGATGGAAACGACGTT
yneEb1520_537	9.11793	GATCGTTGAGGCTAATAAAC	TCATTAAGCCGATCGTTGAGGCTAATAAACAGGATATCTGAAA
mcrBb4346_670	15.7276	TGAACCATATTGACGCGTTG	TTGATGGAACTGAACCATATTGACGCGTTGCGGAGCCTTTTCT
speGb1584_274	25.8174	AGACCTTTCCCCTGATACTC	ACGGGTTGCCAGACCTTTCCCCTGATACTCCGGGGAGATAATT
yadVb0140_544	26.7379	CTGCTAAAAGAGACGTAGTA	TAAATCACCACTGCTAAAAGAGACGTAGTAAGGGGTTGGATTG
ymfQb1153RBS30CDS20_34	34.8745	CGGTACTGGGGACGATTTCA	AACGAACTGGCGGTACTGGGGACGATTTCATGGACGTGACAAA
alsAb4087_1060	34.5244	TTCTGAGCGATGGAAAAGTT	GATCGCCATGTTCTGAGCGATGGAAAAGTTGGGGAAAAAACCG
maeBb2463RBS30CDS20_34	30.7591	ACGTGAAAGGAACAACCAAA	TGTGAACGTTACGTGAAAGGAACAACCAAATGGATGACCAGTT
lpxCb0096_776	34.354	TGCATGACCGGATTTATAAG	TGTTATTCAGTGCATGACCGGATTTATAAGCGGTAAATGCACC
yaeQb0190_317	31.1451	TTGCGCCGCCCGACTATTAT	GCCACCAGATTTGCGCCGCCCGACTATTATAGGTAAACAGCGC
yciHb1282RBS30CDS20_9	13.8613	TCATGCACTCCGCTGTAAAG	GAATCACTCATCATGCACTCCGCTGTAAAGAGGCGTTGATCGC
suhBb2533_500	30.8165	TTTGCCGACGATGTTGATGT	CGTTGAACAGTTTGCCGACGATGTTGATGTAGGTAGTGGCGTA
ompLb3875_640	25.9034	TGGTTTTGCTCGCGGTGGTA	GATACGGATCTGGTTTTGCTCGCGGTGGTACGGTTCGACGTTG
betBb0312_1376	20.4165	GCCGTTCTCGCGACCAATGC	GCGTCATCACGCCGTTCTCGCGACCAATGCCGGAGTGTTTGTA
ompLb3875_645	36.7832	GGATCTGGTTTTGCTCGCGG	GTCCCGATACGGATCTGGTTTTGCTCGCGGTGGTACGGTTCGA
mhpEb0352_597	37.1862	CCACGCCAAGACTCAGGTTA	ATAGAGTTCGCCACGCCAAGACTCAGGTTATGGTGAGCGTGCA
rclAb0304_56	21.9067	ACCTGCTTTTGCCAGCGTGA	CCACTCGCCAACCTGCTTTTGCCAGCGTGACGGCTAATGTTTT
pqqLb1494_1980	29.8468	AGCGCGTCTCATACATCTGC	TCATCAGCATAGCGCGTCTCATACATCTGCTGGGCGAATTTCT
zwfb1852_1122	27.4613	CGCCTTCATCAGGTTGCAGA	TGGATATCCACGCCTTCATCAGGTTGCAGACGGATAGTCAGTT
ppdBb2825_125	28.3552	ATCTTCCAGCGCCAGCTTAC	GCCAGATTTCATCTTCCAGCGCCAGCTTACGGGTGCTCGTTAA
ybdHb0599_611	25.8519	GTTTAACAAGACGTCGCGAA	GTTCGCTACTGTTTAACAAGACGTCGCGAATGGCTTGCGCATT
ygcEb2776_1324	1.58345	CGTTTGGCATTGCTCTCAAT	CGCGTCGTAGCGTTTGGCATTGCTCTCAATCGGTATAAAGATA
mdlAb0448_1233	9.49275	GCGTCTGGCTAACTACCGCC	AAAAGGAATGGCGTCTGGCTAACTACCGCCAGGCGGCTACGCC
holCb4259_253	34.362	CGGCTGCTGCTACGCTTTTG	TATATCGCGCCGGCTGCTGCTACGCTTTTGCGGCCAGGCGATC
frwAb3947_2351	31.6308	GCCCGCAGCGTGTTTGTTCA	TATGCTGATCGCCCGCAGCGTGTTTGTTCAGGGTTAACATAAT
sgcXb4305_24	30.0412	TGTGCTGCAAAAGCGAGAAC	GAAATCGCATTGTGCTGCAAAAGCGAGAACAGGGTTTCCTGCA
gudXb2788_108	35.7181	CGGTGAGTACCACAATATTG	CCGGCGTTATCGGTGAGTACCACAATATTGCGGGTGAAATATG
purUb1232_12	35.3026	TAGTACGCAGAACTTTACGT	TCCGGACAAATAGTACGCAGAACTTTACGTTGGAGTGAATGCA
ligAb2411_945	7.2636	AGGTCATCTGCTCCTGCGCC	TCACGCACAAAGGTCATCTGCTCCTGCGCCGGGAATTTAAACG
ybiXb0804_161	5.56809	CAGCACCTCATTTTGCAGGG	TAACCGCGTTCAGCACCTCATTTTGCAGGGCGGCGTATAACGT
ycbVb0943RBS30CDS20_17	15.007	TTTCAACATCACTCCTTCAC	AGATTATCCGTTTCAACATCACTCCTTCACTGGTAAACCAGAT
ytfLb4218_415	38.2677	ACGTACAGGCAGAAGCGCAT	CGGGGTGCAAACGTACAGGCAGAAGCGCATCGGGTTGATGATA
qseBb3025_566	27.8642	ATGATGCACATGCACTTCAA	TGCGTCGCAGATGATGCACATGCACTTCAACGGCATTACTGGT
hrpBb0148_2269	31.1856	ATTTGTAATGGCCTTTGGGC	ATCTCGTGTGATTTGTAATGGCCTTTGGGCAGGTGAAAGCAAC
queEb2777RBS30CDS20_12	3.56494	GCATAGCATTCTCTGTGAAG	ATCGGGTACTGCATAGCATTCTCTGTGAAGTGGATAATTGTTA
torRb0995_83	28.0844	ACCGCTCGCCGTAACGGAAA	GTAGCCCAGCACCGCTCGCCGTAACGGAAACGGTATACCCCTC
hdab2496_259	18.8289	TCCATACCGTCGAGCACTTC	CGACAAATGCTCCATACCGTCGAGCACTTCCGGAACAAACCAG
yahIb0323_785	42.3572	ATGCCCTTCCTGCATATAGC	CGGGCGGGAAATGCCCTTCCTGCATATAGCGGGTCATGGTGGC
ydhXb1671_313	23.6855	TCACGCCACGACGCCCCCGT	CCCCTGCTCATCACGCCACGACGCCCCCGTCGGGCAAACGTCG
carAb0032_291	22.1756	GGCGTTTCAGGTAAGAAGAG	ACGATGTTATGGCGTTTCAGGTAAGAAGAGAGGTCTTCGGTAT
aspCb0928_531	21.2222	TTGGGTTATGGCAGCAGCCA	TCGATACCGGTTGGGTTATGGCAGCAGCCATGGAACAGCACTA
ompAb0957_976	0.807483	TCGATCTCTACGCGACGATC	ACCTTTAACTTCGATCTCTACGCGACGATCCGGAGCCAGGCAG
epmAb4155_358	34.6083	AACCGGTACATATCATAGTG	CTCGTTCATCAACCGGTACATATCATAGTGCGGTCGATACCAC
dldb2133_502	15.9208	AACGACATTTCGGTATACGC	ACGCGCGAATAACGACATTTCGGTATACGCCGGGCCACGTTGC
nrdDb4238_1834	31.8868	TTCAGGTTGTGCTGAATGTT	TTCCAGCGCCTTCAGGTTGTGCTGAATGTTTGGATACTCGCCG
dmsCb0896_205	37.4874	AGCGAGTTAAAAGCGCGCAT	TACCCGGTTGAGCGAGTTAAAAGCGCGCATTGGTGAACCAAGA
dcdb2065_70	11.2346	GCGCCGTTAATACGCTCCAC	ATCCACCGTCGCGCCGTTAATACGCTCCACTGGCGGACGTGGG
prfCb4375_835	34.4904	GTATCAGTCTGACGCGGCAT	TACGGTACGGGTATCAGTCTGACGCGGCATCGGCGCAGGTGCC
garRb3125_96	35.4858	TCACGTCAGCAATAGCTTCT	CCTGCAGCAATCACGTCAGCAATAGCTTCTGGGTTACGGTCAG
yqeBb2875_1165	8.55814	TCCTTCCCAGCAGTAAAGCC	CGCATGACAATCCTTCCCAGCAGTAAAGCCCGGCCCAAGCGCG
atoBb2224_972	8.51328	CCAGGTTTTTCCCAACGGCA	GAATCAAAGCCCAGGTTTTTCCCAACGGCAAGGAACTGTGCAG
yffLb2443_75	20.9517	CTTGTTTCTCATACCGCCCC	TCTCCTTTAGCTTGTTTCTCATACCGCCCCCGGCATGTTGCAG
gcvAb2808_29	26.7127	TGCGGCATCAAAAACTCGTA	AATGGCGTGCTGCGGCATCAAAAACTCGTAAGGCATTTAGCGG
wzab2062_1005	35.2716	ACACCACGTCATAAGGTTGC	GTGGTGACATACACCACGTCATAAGGTTGCAGGCGGAATTCTG
mdtOb4081_816	26.8765	TTTCTGAAGCTAATTTTTGT	AGCTTGTTGATTTCTGAAGCTAATTTTTGTCGGAATTCAATAA
bdcAb4249_395	31.5008	AGGCATACGATCGCCATTCA	TGCCTGCAACAGGCATACGATCGCCATTCACGGAGCCGATGAT
gapAb1779_300	9.45324	TACGAGCAGTTTCGTCAGTC	GTGATGTGTTTACGAGCAGTTTCGTCAGTCAGGAACAGACCAG
nudGb1759_346	31.286	TCTAATAATGGAATGTCAGC	CATAAACGCCTCTAATAATGGAATGTCAGCAGGGGCCAGCGGA
nudGb1759_345	27.8233	CTAATAATGGAATGTCAGCA	ATAAACGCCTCTAATAATGGAATGTCAGCAGGGGCCAGCGGAT
nudGb1759_344	34.5586	TAATAATGGAATGTCAGCAG	TAAACGCCTCTAATAATGGAATGTCAGCAGGGGCCAGCGGATA
bcsAb3533_9	0.906185	GGATAAGCAACCACCGGGTC	TTGACCGGCGGGATAAGCAACCACCGGGTCAGGATACTCATGA
argEb3957_242	24.4684	GTCATCAAATGGCACCGTAT	TCCAGCGACCGTCATCAAATGGCACCGTATCGGTATGCCCCGC
yciBb1254_424	32.7502	AAGTTGACCCAAATATTTTG	AAAGACTTTAAAGTTGACCCAAATATTTTGCGGCAGCCAGAAT
pheAb2599_527	32.8256	CTCGCCAACAATCGACAAGC	TTAACGTCATCTCGCCAACAATCGACAAGCTGGTATGTTGCAG
sltb4392_376	37.7898	CATTGCGCTTCGGTAGTTCC	GTAGTAATTACATTGCGCTTCGGTAGTTCCGGGCTTTTCCGGG
paaEb1392_410	37.4401	GGTGAACTGACTTTCAGGCT	CGTAGATCAGGGTGAACTGACTTTCAGGCTCGGTTTGTAAAGT
cobBb1120_288	31.8402	TATTACCTGCGCGTTCATGC	ATCACATTGGTATTACCTGCGCGTTCATGCAGGTTGTCGATAT
rfbBb2041_892	20.1483	GCATAGCGGCGATCGTGTCC	AGCATCAATAGCATAGCGGCGATCGTGTCCCGGACGATCAGCA
yecMb1875RBS30CDS20_34	28.8199	TGAAAGACGAAGAGTGATTA	ACGCTTTTACTGAAAGACGAAGAGTGATTATGGCGAACTGGCA
menIb1686_69	27.2575	TATGTTCAAAGCGAATATCC	TCATCACCAATATGTTCAAAGCGAATATCCAGGAACCCCACCA
aesb0476RBS30CDS20_40	19.2786	AAGGAGTTTTTGTATGAAGC	CGTAATTTGAAAGGAGTTTTTGTATGAAGCCGGAAAACAAACT
fdoHb3893_35	28.9596	GGGGGTCAGACCGTTAGTCG	CCTGAGGCGCGGGGGTCAGACCGTTAGTCGCGGAACGACGAAT
tusb1610_494	1.94061	CCAACCAAAGCGTAAAGTGG	GTTTATTAGCCCAACCAAAGCGTAAAGTGGCGGGGTCGTGCAG
yaiCb0385_458	15.6555	CAGCTCGAGGGTGACAAGGC	TAATGCCCGTCAGCTCGAGGGTGACAAGGCAGGAAACCACCAT
lysCb4024_1234	37.6939	CAAATCATGCGAATGTTGAA	TGCGCCATAACAAATCATGCGAATGTTGAACGGTTCCAGTACG
potIb0857RBS30CDS20_46	28.2094	AACACGGATGAATAATTTAC	AGCGTGGGAGAACACGGATGAATAATTTACCGGTAGTTCGTTC
rcdAb0846_137	33.8514	ATCAATTCCTGAAAAATAGT	GTAACAACTCATCAATTCCTGAAAAATAGTAGGTCATCGATCC
lysPb2156_855	20.9345	GACCCGCGTGCTGGAACACC	GCAGAGAGCAGACCCGCGTGCTGGAACACCAGGGTGAACGGAC
argFb0273_555	18.0155	AGCAGGCTTTCGGGGCCAAC	TCTTCCGGCCAGCAGGCTTTCGGGGCCAACAGGCGCAGATCCA
rpsFb4200_275	21.4754	TGCTTCGGTAACAGCGTGCT	CCATCGGAGATGCTTCGGTAACAGCGTGCTTGGTACGCATAAC
tauAb0365_349	32.796	CGTTTGCCAATCAGATCTTC	TACGGCGATGCGTTTGCCAATCAGATCTTCCGGTTTGCTGATA
recXb2698_394	40.9101	TCTGAAAAGACAGTTGGCAA	CTTAACTTTTTCTGAAAAGACAGTTGGCAAAGGTTCGCCATAT
ugpCb3450_265	20.1179	TTTTCTTCGACACTCATATG	CCACGCCATGTTTTCTTCGACACTCATATGCGGATAAAGCGCG
nanCb4311_616	6.89453	AGGTAGTCATATTCTATGTA	CTGACGGTCAAGGTAGTCATATTCTATGTATGGCGTAATATCG
paaBb1389_264	17.926	ACATGTGCTCAATGCCATCA	TTCCGACCTCACATGTGCTCAATGCCATCAGGGATGGTGTAAA
paaBb1389_260	37.3282	GTGCTCAATGCCATCAGGGA	GACCTCACATGTGCTCAATGCCATCAGGGATGGTGTAAAACGT
yihIb3866_283	26.4784	AGTAATTCCAACTCCGCCTG	ATCCGTTTCCAGTAATTCCAACTCCGCCTGCGGTGAAAGCATA
qorBb4211_305	34.8855	GGTATCTGCATGTAGCAGGC	CGAGCGGGGAGGTATCTGCATGTAGCAGGCTGGTATAAGCGAT
yfiRb2603_15	25.1658	GAATCAGAAGTAAGAACAGT	GTCAGCAGGAGAATCAGAAGTAAGAACAGTCGGTGAGAAAAAC
hcaFb2539_165	20.8088	TCGGTGGCTGGACGCCTTTG	ATCCAGGTTGTCGGTGGCTGGACGCCTTTGCGGCGGTCGCGTG
ymjAb1295RBS30CDS20_17	32.5917	GTGGTTCATTATTTGCCCCT	GCGGGATATCGTGGTTCATTATTTGCCCCTGGGGTTAATGCGC
lsrKb1511_868	9.14789	TTAACGCGCACGTTCATTTC	AACATGAGGATTAACGCGCACGTTCATTTCTGGGTCTGTCACC
eutNb2456RBS30CDS20_25	23.1692	TTACCTGAAATACGCCACGG	GGGGGAGCTTTTACCTGAAATACGCCACGGAGGCGGGTATGAA
artJb0860_302	31.8892	TGAGTTTTCATAGTAGGGCG	TCACGACGGCTGAGTTTTCATAGTAGGGCGTGGTAAACGATAC
yhjKb3529_553	32.2877	TCGCGAGCAATATTGCGTAA	GGCGTTAAGTTCGCGAGCAATATTGCGTAACGGATGCAAAATC
bioCb0777_642	38.251	GCGAACGCGTTAATATTCGC	CGCTGCAACTGCGAACGCGTTAATATTCGCGGGTCGCGCCCTT
ebgAb3076RBS30CDS20_43	40.0901	GGGAGGCCCTATGAATCGCT	TCTCTCTACCGGGAGGCCCTATGAATCGCTGGGAAAACATTCA
greAb3181_13	20.5992	TCAGCGCCGCGTAAGGTCAT	GCGTAATTTTTCAGCGCCGCGTAAGGTCATCGGAATAGCTTGC
cysQb4214_137	27.8561	ACGTAAACCGTCCATGATAA	GTGTCAGCGTACGTAAACCGTCCATGATAACGGTGTGAGCGGC
pmbAb4235_1061	22.4553	CTCGAAGCTTAGACCTTGTC	TGAGCATCTGCTCGAAGCTTAGACCTTGTCCGGCAATCCGCCA
eutNb2456RBS30CDS20_28	3.06506	CCTGAAATACGCCACGGAGG	GGAGCTTTTACCTGAAATACGCCACGGAGGCGGGTATGAAACT
kchb1250_577	7.9807	AATCGTGCTGATTCAGAAAC	AATAGTGAACAATCGTGCTGATTCAGAAACAGGGACAATATCG
intEb1140_13	35.5894	ACTGAAACATTATTCTTACG	TAAGTTAGGGACTGAAACATTATTCTTACGCGGTCTGGCTGCC
talAb2464_814	9.80989	TCCGCTTCGCTCATGGGAGC	CCAACGGAACTCCGCTTCGCTCATGGGAGCTGGGCGTGGGAAC
fliGb1939RBS30CDS20_47	20.9851	ACGATCATGAGTAACCTGAC	TGGATAAATAACGATCATGAGTAACCTGACAGGCACCGATAAA
yfcCb2298_1088	25.6639	GACCAGCAGCAAAATCCCTT	CACCATTACCGACCAGCAGCAAAATCCCTTTGGCGAAACCCAC
ribAb1277_554	26.2396	ATGGCCCATTTTCTCGGCTT	TGTTCAGCAAATGGCCCATTTTCTCGGCTTTGGTATCGAGATA
ycjPb1312_193	10.9014	TCGACAAACGGGAAAATCAT	ACGGAAGTAGTCGACAAACGGGAAAATCATCGGGTTAAAAATG
hisQb2308_274	39.6209	GTGATAATACCAGCGACCAT	AAAACCGAGAGTGATAATACCAGCGACCATCGGATCGATATCA
ygeWb2870_805	32.6659	TTGTAAGGTGCCCATGACTT	TTCCATCACTTTGTAAGGTGCCCATGACTTCGGATAAACGATG
gsiAb0829_1246	30.6493	GAATCACCGATGGTCTGACG	TTCGATAATCGAATCACCGATGGTCTGACGTGGGTCCAGCGAA
ynjBb1754_677	29.6245	CACATCAAGATATTGCCACA	ACGGATGCAGCACATCAAGATATTGCCACAAGGGAGCAGTGAC
agaIb3141_242	30.9405	CCATTCGTCGAGCTTCACGA	GCAGATCCACCCATTCGTCGAGCTTCACGAAGGTGAGCTGGCT
lpxDb0179_89	17.8518	ACCTGTTTGTGCAGATTGCA	ACGTAATGTGACCTGTTTGTGCAGATTGCATGGACGCAACGCC
cysAb2422_633	23.2684	CAGCCTGTTCAATATTGCCC	TCCGGCGCGTCAGCCTGTTCAATATTGCCCTGGCTCATCACAA
dxrb0173_29	23.8613	CGTGCTGCAACCAATCGAGC	CCACGTCCAGCGTGCTGCAACCAATCGAGCCGGTCGAGCCCAG
ybjSb0868_951	13.0345	TTTTCTCGATACCTTCATCC	CAGGCGGCAGTTTTCTCGATACCTTCATCCAGGGTGATGACCG
yifEb3764_192	32.716	TCACTGGCTCACGTTCGCCA	TCTGCTTCTGTCACTGGCTCACGTTCGCCACGGCATACTGCTA
yffPb2447_467	19.6708	AGTTCGCTCTGTGTCAACGT	ACAGTTTGCCAGTTCGCTCTGTGTCAACGTTGGGAAGGCCGCC
gcvHb2904_265	0.277892	GGTTCGCTGTTCACCAGTTC	GCCTGCATACGGTTCGCTGTTCACCAGTTCCGGGGAATCGCTC
yjjWb4379_368	17.8618	CACAAACGGCAGCTGGGTCG	ACAGCGCCACCACAAACGGCAGCTGGGTCGTGGCTTCACCGCC
ydcKb1428_312	4.43634	TGTCACTTATATATGCACCC	ATGGTGACGCTGTCACTTATATATGCACCCTGGCTGATTTCAC
malIb1620_251	18.991	TTCCAGAGCTTCCGTCAATC	GTCCCTGCGCTTCCAGAGCTTCCGTCAATCCGGCCGTCAATTC
djlAb0055_255	28.798	AAGCGCCATGAAGATTCATT	GCAGTACGGGAAGCGCCATGAAGATTCATTCGGTCCATCAACT
ydbHb1381_985	20.4587	GCTTCACCGGTCAGCTGCAG	CGCCTGTTTCGCTTCACCGGTCAGCTGCAGAGGCAGCTGACTG
yfeOb2389_23	24.6275	GGGGAGCGATAATAACAACA	TTGCCACGGCGGGGAGCGATAATAACAACATGGTTCTGGCTCG
lpxTb2174_622	3.16067	AATGGCGTCAGCAACACCCA	TCGATCACTTAATGGCGTCAGCAACACCCAGGGCAAACCGATC
ycbFb0944_540	8.67814	CATTTACACTCACCTGAATC	AACGCTTTACCATTTACACTCACCTGAATCAGGTTAATGTAAT
wcaMb2043_4	30.6113	CGTCGGGAGAGTTTTTTAAA	CAGGAACGTGCGTCGGGAGAGTTTTTTAAATGGCATGCGTTCT
dcuCb0621_398	15.1644	CAGACCGGTTGCGGAAGAGA	GCAAAACACCCAGACCGGTTGCGGAAGAGACGGCCAGAGACAT
ulaDb4196_213	30.7653	CTTCGAAGCACATACGCGAA	TCAGCGTTGGCTTCGAAGCACATACGCGAAAGGATTTTGCCTG
purDb4005_339	8.58328	CCGCCGTAGGGATCTTATGG	TTCTGGTATTCCGCCGTAGGGATCTTATGGCGGGCCAGGAAAT
hisIb2026_213	29.5381	GGGCAATACTCACTACGTTG	TCGCAGTCCGGGGCAATACTCACTACGTTGAGGAAATTGCCCG
cynTb0339_490	25.6056	TCGAGCGCCAGGCGCACCGA	CCGCCCCTCTTCGAGCGCCAGGCGCACCGATGGATGAGTTTGC
envZb3404RBS30CDS20_36	31	CCGGACGGCTCTAAAGCATG	CGTCTTTGTACCGGACGGCTCTAAAGCATGAGGCGATTGCGCT
tyrPb1907_1053	33.5042	TTTGCCAGGTCAACAGCGAA	TGCTTTCTGCTTTGCCAGGTCAACAGCGAAGGGATAATCAATG
uspDb3923RBS30CDS20_34	36.2478	GCTTTAGAAGGAGTTAAACA	TGATGGAGTTGCTTTAGAAGGAGTTAAACATGGCTTATAAACA
pdxJb2564_128	22.6911	GCGATCTTCACGTAAATGCA	TAATGTGACGGCGATCTTCACGTAAATGCACGGTAATGCCGTC
ccmAb2201_138	32.3634	GAGACAACCCCGTCAGCAAA	GCGTCAGGGCGAGACAACCCCGTCAGCAAACGGAGAAGCGTTG
galEb0759_889	28.7405	CTGGCGTCCGCCCAGTAGGC	GTCGGCTTTGCTGGCGTCCGCCCAGTAGGCCGGAAGGTCGCCC
ybiUb0821_811	11.415	ACGTGCAGCAGCCCCTGACC	AATGGGCACGACGTGCAGCAGCCCCTGACCAGGCAGCATATCA
elbBb3209_314	9.48837	GGTGCATTCGCTACCAAGAC	CACGGTCAACGGTGCATTCGCTACCAAGACTGGCAAAATTGCT
yjgHb4248_139	32.7868	CTGACTTGTTGCTGAAAATC	AAATGCCAGTCTGACTTGTTGCTGAAAATCGGGTTCTGGTGTT
smrBb2331_211	6.3556	TCCGGGCGAACATATTTCAC	ATGGCTGACATCCGGGCGAACATATTTCACCGGACCTTCGGTA
basSb4112_978	27.8665	CGTGATGCAACTGTGTAATG	AAAAACTGCCCGTGATGCAACTGTGTAATGCGGCTGACAATAC
yaiZb0380_21	0.156816	CATAGTAGTGCCAGTCACGG	ATGGCGAACGCATAGTAGTGCCAGTCACGGCGGATTTTTACAG
allBb0512_620	18.8901	CGAAGCCACATAGTCATGAG	ATACCGGACGCGAAGCCACATAGTCATGAGCGGTTACGCGACC
clsAb1249_1036	29.237	GCATGAAGTAAATCATCGCT	CGTGCAAATCGCATGAAGTAAATCATCGCTTGGCACAAAGTAG
yggCb2928_255	40.5431	CATCCAGCCAGCTATTGTAA	AATTGATGCGCATCCAGCCAGCTATTGTAATGGTGAAAACCAT
pyrGb2780RBS30CDS20_24	34.2639	TCTTTTCAACCTAACTTCTC	TATTCCATCGTCTTTTCAACCTAACTTCTCAGGTTCAGCATGA
yfaAb2230_227	33.0635	AACATCGTGGAGAAACGGAA	CTTCGCTCAGAACATCGTGGAGAAACGGAATGGTGAGGAGATC
poxBb0871RBS30CDS20_43	44.101	ATGGAGAACCATGAAACAAA	CATTCAGGAGATGGAGAACCATGAAACAAACGGTTGCAGCTTA
gshAb2688_755	40.7684	GTACTCGTAAAGATCGTTGA	GGCCCGCTACGTACTCGTAAAGATCGTTGAAGGTAATACCAAG
ycjYb1327_678	19.1416	AAGCATCATAGGTAATAATC	GCCATATGGTAAGCATCATAGGTAATAATCTGGTTAAGGCTGC
yhdYb3270_717	22.6896	CAACATATGCTGACTGAAAC	ACGACTTCCGCAACATATGCTGACTGAAACAGGATCACGCCAA
ybeXb0658_81	23.7131	CACGGTTTTTCGGTTCACCG	AGCAGTTCGTCACGGTTTTTCGGTTCACCGTGGAAAAGTTGGC
rssAb1234RBS30CDS20_25	29.0706	TGCATTCCAGGGGAATCTTG	TGGCTACGATTGCATTCCAGGGGAATCTTGCGGGAATAATGAG
rssAb1234RBS30CDS20_26	34.4431	GCATTCCAGGGGAATCTTGC	GGCTACGATTGCATTCCAGGGGAATCTTGCGGGAATAATGAGA
ispGb2515_16	26.1214	GTTGATTTTCTACGTTGAAT	GTAAATACGTGTTGATTTTCTACGTTGAATTGGAGCCTGGTTA
asmAb2064_1725	32.8091	GCAGTAACTGATCCACTTGC	AGATGTTTGCGCAGTAACTGATCCACTTGCAGGCTGTAATTGA
mtnb0159_641	32.6619	CATCAGGCTGGACTGTTTAG	GTGACTCAACCATCAGGCTGGACTGTTTAGCGGCAACAGCCAG
araHb4460RBS30CDS20_12	24.2984	ACATCATACTCTCCTTACTC	GAAACAGAAGACATCATACTCTCCTTACTCAGGCAACAGCCTG
yihUb3882_43	35.939	TGCAATAAATTGCTCGCCAT	ATGCCCTTGCTGCAATAAATTGCTCGCCATTGGCGAACCCATT
yhhYb3441_167	32.7833	CACGACGTCTCCATCAATAC	TGAGATGGCCCACGACGTCTCCATCAATACAGGCGACGAGTTG
hipAb1507_30	33.3796	TCGTTAACTCGCCTACCCGC	TTGGCTAACTTCGTTAACTCGCCTACCCGCTGGTTGTTCATCC
sgcBb4565RBS30CDS20_26	39.65	CACAAGGATCTTTTTCATAA	TACCGCATGCCACAAGGATCTTTTTCATAATGGATGTGCCTCT
fadRb1187_233	21.7208	TGTTTCAAGGATATTTAAAC	GTCGCGCCAGTGTTTCAAGGATATTTAAACCGGAAGTTTCCCA
ygfQb4464_1031	30.7817	CAGGAATAACGCCCCCACTA	ACAGAATTAACAGGAATAACGCCCCCACTACGGTTGCGGTTAA
mmuMb0261_405	21.0937	CGCTACAATGATAATCGCCA	AATGCCTCAACGCTACAATGATAATCGCCACGGTATTCAGAGC
yqgFb2949_118	19.0672	CGCTCGATAATGTTCCAGTC	TTTCAGTAAACGCTCGATAATGTTCCAGTCCGGCGTACCGTCC
yhjXb3547_500	16.8947	AATCGCTCCCCAAATCACAA	TCAACAGCGCAATCGCTCCCCAAATCACAAAGGTTTTTTCCAG
mepHb1655_227	25.3318	GGTAATGGAAGATTTTTTAA	TTTTAGAAGCGGTAATGGAAGATTTTTTAACGGAAGAAGCGGT
yjhFb4296_1068	34.3295	CTGAACCCAGACAAATACGC	GCGACGGTGGCTGAACCCAGACAAATACGCAGGAATGCGGCCA
uvrAb4058_66	28.7123	TCACGACAATGAGCTTGTCG	GAAAGCCCGGTCACGACAATGAGCTTGTCGCGGGGGATAACGA
idnRb4264_260	22.4332	ATAATTATGCTCAGAGGTGA	TAAGGGTCTGATAATTATGCTCAGAGGTGACGGATTCTATTCC
tgtb0406_806	31.5607	ATGACCATTTCGGGCGTTGC	TCACGAACAAATGACCATTTCGGGCGTTGCGGGTTGGCATTAC
chrRb3713_510	5.19737	CGGTCAATTGCCCGGTCAGG	TCACCAAATGCGGTCAATTGCCCGGTCAGGTGGTCCAGCGTAC
uvrAb4058_63	6.81453	CGACAATGAGCTTGTCGCGG	AGCCCGGTCACGACAATGAGCTTGTCGCGGGGGATAACGAGGT
pyrFb1281_26	31.7197	AGGAGAATTCGTAACAGCGC	CAACAACCACAGGAGAATTCGTAACAGCGCGGGAAGAAGATGA
pyrFb1281_27	8.04681	CAGGAGAATTCGTAACAGCG	GCAACAACCACAGGAGAATTCGTAACAGCGCGGGAAGAAGATG
yfcCb2298_959	34.7361	GATGCCAATCACCAGACCCA	CAACGCCGATGATGCCAATCACCAGACCCATGGTGAAGAACTG
mdhb3236_147	25.1871	CTTTGATTTTCACAGCAGTA	CCAGAAAAACCTTTGATTTTCACAGCAGTAGGGATATGGCTCA
sohBb1272_397	19.1738	CGGAGCACAACCTGATCCTG	GCTTTCCAGACGGAGCACAACCTGATCCTGCGGTTTGAATGCT
yjeJb4145RBS30CDS20_34	0.980455	ATGGTTAGGGAGAACCTACA	TAATTGAGAAATGGTTAGGGAGAACCTACATGGCCATAAGCAT
yggWb2955_16	20.4185	ATGTGAATGTAGAGACTCAG	GCACCACGGGATGTGAATGTAGAGACTCAGCGGAGGTAATTTA
chbAb1736_155	29.647	CATCCGTGACTGATCCATCA	CATTCAATGCCATCCGTGACTGATCCATCATGGCTTTTGCTGC
yrbGb3196_106	23.537	GTCATGCCGATGATCAGCGG	ACTGACCACCGTCATGCCGATGATCAGCGGCGGGATGCCAAAG
kdpBb0697_866	4.67283	TTCAACTGCACGTCCGCTGG	CACCTGCCGCTTCAACTGCACGTCCGCTGGTGGCAATCACATT
atpHb3735_510	6.80635	AAGACTGCAAGACGTCTGCA	CAGTCCCCTTAAGACTGCAAGACGTCTGCAAGGCGCTCAAGAC
yacGb0101_161	32.3019	TTCGCTCCAGTCATCGCTTT	GCTTTGGTTCTTCGCTCCAGTCATCGCTTTCGGAAAGATCGCC
hcaTb2536_159	6.77809	GCGCGATGAGCAAACTCCCG	CTGACGCGGGGCGCGATGAGCAAACTCCCGAGGAAACGGGCAA
yghBb3009_287	35.7377	CAGCCAGCCTTTCACCGTTT	GAAGCTGTGCCAGCCAGCCTTTCACCGTTTTGGTATTCCCTAA
dicAb1570_187	27.2157	TCGCCAAATAGAATCCATGT	CTTGTCTTCATCGCCAAATAGAATCCATGTTGGTGAGCATTGC
fdoHb3893RBS30CDS20_34	39.1364	GGTGTAACGGAGACGACATA	ATGTGGAAAAGGTGTAACGGAGACGACATATGGCTTATCAATC
idnOb4266_461	7.88923	CGATGCGGCATAAGGGGTGA	CCGCCCCTTTCGATGCGGCATAAGGGGTGATGGTGTCACGTCC
wzbb2061_158	34.8023	CAGAGACAGTTGATGTTCTG	AGTGACCTTCCAGAGACAGTTGATGTTCTGCGGCGACGCTGAT
rclAb0304_659	28.6617	GTGACTGATTCGCTCCACAT	GATTTTCATGGTGACTGATTCGCTCCACATGGGCATTGAGGAT
acpTb3475_138	28.683	CATAGATGATCTCCGGTAGC	CCTTGTTCGCCATAGATGATCTCCGGTAGCGGGGAAAGCGTGT
yecMb1875_417	19.6361	TTTTCACTGAGATCCCCGGT	GGCGAACTGGTTTTCACTGAGATCCCCGGTAGGCTGAGTCCTT
fruAb2167_972	3.7248	ACTTCGCAATGTAACCAGCC	GTACTGATTAACTTCGCAATGTAACCAGCCAGGAAGCCCGCAA
yhhTb3474_361	36.8199	ATCCGCTGCAGCATTCGCTC	TTCCGAGTCCATCCGCTGCAGCATTCGCTCCGGCGACATATGC
hrpBb0148_13	31.69	TCAGGTAAGACGGCAGCAAC	GGTAAGTAATTCAGGTAAGACGGCAGCAACGGGCAACGACGAC
nepIb3662_595	21.8414	TTCTGATGCGAGGGTTCGCC	AGTATTTTGTTTCTGATGCGAGGGTTCGCCTGGCAGTGAAGGC
ulaCb4195_233	22.172	CAGCGTTACCAGAGAGAAAC	GCGGCTTTTTCAGCGTTACCAGAGAGAAACCGGTTTTCTTAAC
uhpTb3666RBS30CDS20_37	21.4814	ATTTCAGGAGTAACCCATGC	GCAGGTATTCATTTCAGGAGTAACCCATGCTGGCTTTCTTAAA
yhhWb3439_113	27.9132	GTCGTTAATCACGCGCAGCG	CAATCACGTCGTCGTTAATCACGCGCAGCGCGGAGAAGCCCAT
gltDb3213_30	35.502	TTGGCGGATCAACGCGCTGC	AGCGGTTTCTTTGGCGGATCAACGCGCTGCAGGTCGATAAATT
mglAb2149RBS30CDS20_13	29.6166	ACCATATAATTTTACCTTGT	CGTTGAGCTGACCATATAATTTTACCTTGTTGGCCATACAATA
gcdb0124_573	36.8573	CCCAGGCTTCTTTCAGATTA	GTACGGAACACCCAGGCTTCTTTCAGATTATGGACGTTATCGG
frdCb4152_316	35.3519	AGACTTTTGATAATTGGCTC	TACCGCCCAGAGACTTTTGATAATTGGCTCTGGTCCCATTTTT
ungb2580_17	17.9956	TTCAGCCAGCACGTCATGCC	GCTGCTTCTCTTCAGCCAGCACGTCATGCCAGGTTAATTCGTT
ygjIb3078_608	10.3253	ACCTGCGGCCATAAAGATCC	ACTCCGCGCCACCTGCGGCCATAAAGATCCAGGTGGTAACGCC
nfsAb0851_7	26.0676	CCACAAATAAGTTCAATGGT	GGAGCGATGGCCACAAATAAGTTCAATGGTTGGCGTCATTATC
glnGb3868_786	3.42845	CCGGCGCATAGCCGCCAACG	TCCACTTTCACCGGCGCATAGCCGCCAACGCGGTAAAACTGAC
aroBb3389_884	28.6538	TAACCCAGCCCGCTTGAGCA	CATTGACCGGTAACCCAGCCCGCTTGAGCAGGGTTATAATACG
narLb1221RBS30CDS20_17	28.5978	ATTACTCATGGGTATCTCCT	CCGGTTCCTGATTACTCATGGGTATCTCCTTGGACGTCTGTGA
hisPb2306_198	28.8699	CGCGCACCAGATTGATCGTC	CCGTCTTTGTCGCGCACCAGATTGATCGTCTGGCCATTGACCA
tfaEb1156_298	17.1963	GCGATAGTGGTTGTATTTTC	AGATAAAGGGGCGATAGTGGTTGTATTTTCAGGGTAATCACCC
yfaQb2226RBS30CDS20_11	34.1534	CACTTATTTCACCTGCATCC	TGCGCCAGTTCACTTATTTCACCTGCATCCCGGTCCATTCACT
yahBb0316_116	38.4037	CCCCGTCTCCATACGCTTAA	CCACATCCAGCCCCGTCTCCATACGCTTAATGGTGTAGCTAAT
tldDb3244_1398	12.9537	TATCGACTTTCAACGTTGGC	ACAGTCAGGTTATCGACTTTCAACGTTGGCTGGCCCACGCCAA
cysMb2421_598	38.5412	GGAATGCTGCTGCCCTCTTC	GCGAATGCCGGGAATGCTGCTGCCCTCTTCCGGTTGCAGGCCG
epmCb2326_246	11.3757	TTTGGGCATCGCGTCCGTCC	TGGCTTTGCGTTTGGGCATCGCGTCCGTCCGGGCAATACCAGT
epmCb2326_247	25.9513	GTTTGGGCATCGCGTCCGTC	CTGGCTTTGCGTTTGGGCATCGCGTCCGTCCGGGCAATACCAG
ycaOb0905_32	17.9964	AGCGATGGAATCTTCCAGAG	GCTGGAAGCGAGCGATGGAATCTTCCAGAGCGGCATCTTTGCC
yfcQb2334RBS30CDS20_12	0.238559	TCATTGATAGTCCACCACCA	AAAGTCTTTCTCATTGATAGTCCACCACCATGGTCAAACTGGC
yahFb0320_119	33.7321	CAGCACGCCTTTATTCATTT	CTAAATTCTTCAGCACGCCTTTATTCATTTCGGTCGCCATCGC
coaAb3974_640	2.66979	TCAGAAACAAATACATGATG	ATCGACAAAATCAGAAACAAATACATGATGTGGATCGTGTGGA
yafXb0248_43	29.7993	GTGACGGTCAGTTCAAATTC	GGGGACCGGCGTGACGGTCAGTTCAAATTCGGGTTGGTTAGCG
rsxEb1632RBS30CDS20_10	18.6602	ACGCTTTATTCTCCACAGGC	AATTTCGCTCACGCTTTATTCTCCACAGGCAGGAAGTTGAGAA
ycdYb1035_301	29.0742	TCGGCTGGCGTATCCGCTAA	GCCGATGTGATCGGCTGGCGTATCCGCTAATGGCATCCCTCGC
waaGb3631_34	21.4336	TCACGTTGAAGCCCACCAAA	GCGCATAAAGTCACGTTGAAGCCCACCAAATGGAAAATATTTA
ygcOb2767_127	30.6851	TCAATACGTAAGTTACCTTC	ACTGCGATAGTCAATACGTAAGTTACCTTCCGGTGTGAGCGAA
lysRb2839RBS30CDS20_34	38.0733	GGATTGCGAGAGAGCGCTAA	ATGGATTACCGGATTGCGAGAGAGCGCTAATGGCCGCCGTTAA
yhgFb3407_1000	22.425	TTTACCCCAGTACGCAGACC	CACCGCCACTTTTACCCCAGTACGCAGACCCGGATCGAGGCCC
rarDb3819_426	36.0078	GCGAACCAAAAGTCCACAGC	ATAATAGGTAGCGAACCAAAAGTCCACAGCTGGACTAACACGC
srlMb2706_260	35.81	TAAATCACCCGCATGCATAC	CATCGGGCTGTAAATCACCCGCATGCATACCGGTAATTGCGGG
fxsAb4140_71	30.79	CAGCAATACCCCCAATACAT	GCACGAGGGTCAGCAATACCCCCAATACATGGGCAACCTGAAT
ycjUb1317_545	24.371	CCCCACCGAGCGCATACCGC	CCGCGCCGATCCCCACCGAGCGCATACCGCTGGCGTTAATGGC
aceFb0115_1744	3.38736	AACTCTTTACCATTCCACAC	ACGCGGCACGAACTCTTTACCATTCCACACCGGCTCCATCGCG
osmCb1482_71	40.8033	TTGGTTCAGCACGCCACTCT	CATACGGCTGTTGGTTCAGCACGCCACTCTCGGTGGATACTGT
torSb0993RBS30CDS20_14	39.1801	ATTCACGGTCGGTGCACTTT	TCAGGGTTAAATTCACGGTCGGTGCACTTTAGGTGAAAAAGGT
yihVb3883_716	4.12261	AAAAACATCACCCGCACCTG	AAGCGCCGTGAAAAACATCACCCGCACCTGTGGTATCTACCAC
coaAb3974_393	23.4975	GTTCTTTCAGAACCTGATTA	ATCAGACCACGTTCTTTCAGAACCTGATTAGGGTGAAGGAAGC
hslRb3400_54	20.8848	GCGCGCGGGTTTTATAAAAA	TCACGGGCCAGCGCGCGGGTTTTATAAAAACGGGCAGCCCATA
yqjFb3101_49	30.8276	CCAGCGGTAATAAACAGAAT	TTTTCCCCAGCCAGCGGTAATAAACAGAATCGGCATTAAAATG
yegXb2102_82	5.14152	AAAAAATTCACCGTCTGACG	TGTCGAATAGAAAAAATTCACCGTCTGACGCGGATAAATTGCA
yjcEb4065_1401	31.1435	AACTGACCTCCGTAAGCAGC	ATGACGCGAGAACTGACCTCCGTAAGCAGCTGGTTATCGATAT
ompTb0565_420	26.3564	GGCGGTAATTGGGTTCGTTG	ATGAGTCCCAGGCGGTAATTGGGTTCGTTGAGGAGCCAGCCTT
ygdIb2809_62	10.0399	GTGCATCACATAGTTCGAAC	CGTCATTGGTGTGCATCACATAGTTCGAACCGGAACAGGCGCT
exuTb3093_946	19.7883	GTGAACAGGCCGATCATACC	ATACGGGTTGGTGAACAGGCCGATCATACCCGGGCCAATCATC
yhfKb3358_1265	28.7388	CGCAATGATTAACCCGACCA	GCGCCACGCCCGCAATGATTAACCCGACCACGGTTCCCACGGA
yacCb0122_198	30.5166	CGTAATTACTGAGGTCCCAC	TCGAAGGTGTCGTAATTACTGAGGTCCCACTGGTTTTGCTGAG
yagUb0287_373	6.10047	CCCTGCCAGAGTTTAATTTT	TGCCAGTAAGCCCTGCCAGAGTTTAATTTTTGGAAATACTTCA
rhmTb2246_367	19.5338	GAGGTGAGATAAATCATACC	AAACCATTGCGAGGTGAGATAAATCATACCAGGGAAAAATCCG
ybhFb0794_65	30.9405	GGTACAATCGAGCGGCGCGA	CGGCGTGAATGGTACAATCGAGCGGCGCGACGGCGGGCTTGTC
uspGb0607_345	35.0897	ACAGATGGGTCGAAATCGAT	TTAGAACCTAACAGATGGGTCGAAATCGATGGGTTGCGAGAAC
tsrb4355_356	11.0664	TTTGATCTCTGCCGCTGCGG	CGTAATTACGTTTGATCTCTGCCGCTGCGGCGGTGCTCTGACG
pcmb2743_511	19.5591	TACTGGTGCTCCTCCCCTAC	CCGTTTCAAATACTGGTGCTCCTCCCCTACGGGTAAGACGAGA
aegAb2468_20	33.1292	ACCCAGACATTGCTGACTGT	AAGCATGACAACCCAGACATTGCTGACTGTTGGCCATAATAAA
abrBb0715_890	23.4443	CGCCACGGTATCAAGCCCGC	CGGCGATGACCGCCACGGTATCAAGCCCGCCGGGGCTGGTGGC
nfob2159_366	33.714	TGGATTCGGCAATACGCGCA	GCAATGTTGATGGATTCGGCAATACGCGCAAGGCAATCCTCTT
parCb3019_1080	28.745	TCTCCAGACGATAGTTCAGT	TTGAGGACTTTCTCCAGACGATAGTTCAGTCGGCGGCGCACGG
nadCb0109_260	31.845	GTCATCCACATGCCAGATTA	TGACATCGCCGTCATCCACATGCCAGATTATGGTGACATCGTC
nikDb3479_4	33.2402	TTACGTAGTTCAATCTGTTG	TAGCGCGATATTACGTAGTTCAATCTGTTGCGGCATTAGTGTG
rbsRb3753RBS30CDS20_34	34.9352	AGACAGGCAGAGGTGACGCT	ACGCATTTTTAGACAGGCAGAGGTGACGCTTGGCTACAATGAA
ppdDb0108_134	34.35	GGCGGTACGGTAAGGCACAA	ACAACTCTACGGCGGTACGGTAAGGCACAAAGGTTTGTAGCAT
ynbAb1408_155	18.1978	GGGCAATAGCAAAAAGAGGA	AAAGCACGATGGGCAATAGCAAAAAGAGGATGGGTTGTGCCGC
ynbAb1408_154	26.5084	GGCAATAGCAAAAAGAGGAT	AAGCACGATGGGCAATAGCAAAAAGAGGATGGGTTGTGCCGCC
yfjKb2627_1817	20.257	CAAATCATTGTTGAGGGCAA	TTATGAGCTTCAAATCATTGTTGAGGGCAATGGAAAGAGTACG
kdpAb0698_1435	10.1194	GCCAGTAAACAGTTCCAGAA	CATGCAGAACGCCAGTAAACAGTTCCAGAACGGAGAGTTGGCG
ynjFb1758_23	36.8758	ATGCAACAACGGTTTAATCC	GCACGCACTGATGCAACAACGGTTTAATCCGGGGATGAAGATG
hldEb3052_623	29.6366	GCGCTCAACAATCTCTTCTT	GTTTCATGCCGCGCTCAACAATCTCTTCTTCGGTCTTACATTT
nhaAb0019_281	12.0308	AGCGGCGATAACTGGAAATG	TCCCACCAATAGCGGCGATAACTGGAAATGCGGCCTGGCGTAA
astAb1747_792	35.6656	TTTTACGGATGGCGCGCACG	ACCAGCCGACTTTTACGGATGGCGCGCACGCGGTCGATGTCAC
fadLb2344_202	37.3422	ACCGCACCCGCAGAAAATGT	GTCAATATAAACCGCACCCGCAGAAAATGTCGGGCGGTCAAAC
metNb0199_759	25.8887	GCTCCGCTTGCAGACGTTCC	TCAGTAAATGGCTCCGCTTGCAGACGTTCCTGGTAATCTTCCG
yphDb2546_25	22.7873	AGCGAGACGCTCTTGCCCTG	AAATTGTTTGAGCGAGACGCTCTTGCCCTGCGGCAATGGTAAT
garPb3127_449	6.3193	TTGCGCCGAGTTAAAGATGG	GCGAGAAATATTGCGCCGAGTTAAAGATGGCGGAGGCAGTACC
fliKb1943_793	25.9432	TGCACTTCACCTAAATCCTG	GAGGGAGATTTGCACTTCACCTAAATCCTGCGGGTGCAGACGC
truAb2318_96	16.5206	CCAGCTTCTCCTGCACACTG	AGCGCCTTTTCCAGCTTCTCCTGCACACTGCGGACTTCGTTCT
ycbXb0947_607	18.5804	GTGAAAATACAGCGGCTACA	GCTGACGGTGGTGAAAATACAGCGGCTACAAGGTTTAACCACA
ycbLb0927_35	29.4916	CCAGATTAATGAACAGTTCT	TTTGTTCACACCAGATTAATGAACAGTTCTGGGAGAATGCGGT
smrAb1340_247	16.578	AGATTCAGGCTCGCCTGTTG	CTGGCGCAAAAGATTCAGGCTCGCCTGTTGCGGATATTTACCA
purHb4006_53	34.0212	CTGGGCGAATTCGACGATAC	CGGAAAGTGCCTGGGCGAATTCGACGATACCGGCTTTGTCAGA
ydhTb1669_581	20.6926	GTCGCCGCTGTTGGCAATTC	TGTGTACATTGTCGCCGCTGTTGGCAATTCTGGCGTTTGCGCC
arnDb2256_461	30.6351	TGCTTCGATCACCTTCTGGT	ACGCTTCTTTTGCTTCGATCACCTTCTGGTCGGCACGCCAGCC
yhbPb3154_339	33.8796	CGAGCCGGATTTCCCACACC	TTGATTTCATCGAGCCGGATTTCCCACACCGGGGCCGACAGCA
yrdDb3283_132	6.50903	CCGCTGAAGATTTCAGAGGA	ATATGTCCATCCGCTGAAGATTTCAGAGGACGGACGTAGTCAC
mdtIb1599_164	29.9482	AGACAAGTCGATCCCTTTAA	CATAAGCGACAGACAAGTCGATCCCTTTAACGGCTTGAGAAAG
vsrb1960_428	31.7999	CTGCGTGTCGATCTGCGCGC	AATGAATCCCCTGCGTGTCGATCTGCGCGCTGGCACCTTCGCC
ribDb0414_604	34.567	GACCAACGCACCGTTAAGGC	ATCCAGTTCAGACCAACGCACCGTTAAGGCAGGATCATCCGCC
yjaAb4011_162	15.0502	AATGCCAGGTTGAACGTGGG	GGCAAAAAAGAATGCCAGGTTGAACGTGGGTGGAGTTGCAGAA
ulaEb4197_532	10.6211	TCCGGGTAGAGCTGGAACCA	GTTGCCGATATCCGGGTAGAGCTGGAACCACGGATTGTTGAGA
ampCb4150_625	34.1173	GCGTAATTCTTTTCTTCTGC	ATATCCCCAGGCGTAATTCTTTTCTTCTGCGGGCGGTACATTA
leuBb0073_689	22.6032	TGGATCTTTAATCAGCTGCA	CAAACTGTGATGGATCTTTAATCAGCTGCATGGTGGCGTTGTC
sgrRb0069_431	29.7653	GAAGATTTGCCGGGCGATAT	TTAGCGAACTGAAGATTTGCCGGGCGATATGGGTTTCGGAACG
yfjMb2629_166	8.86473	TTGTTGATGCCTTGCCCATC	GCTTTCTATATTGTTGATGCCTTGCCCATCCGGACCCCACTCC
yeeYb2015_532	29.0647	GGCTCTTCTTCCAGGGCTAA	ACGATTTAACGGCTCTTCTTCCAGGGCTAACGGATGATGAGGC
lsrKb1511_329	14.9228	TGCCGCTCTGGCATCCACAT	TAACTTCGCGTGCCGCTCTGGCATCCACATTGGCGCAGGCCCA
lolAb0891_446	24.7782	GCCATCACGTCCCACGTTAA	GATGGATTGTGCCATCACGTCCCACGTTAATGGTGAACTGCTT
sapBb1293_424	10.851	AGATCGAAACGCCCTGAAAC	TTCGTAGAGCAGATCGAAACGCCCTGAAACGGGCAACCAACCT
citTb0612_1062	16.2025	CAATAAAACCAGAACGAGTC	GCGAACCAGTCAATAAAACCAGAACGAGTCAGGCCGTTAGCCA
amtBb0451_890	34.7586	GCCAACCCCAATGTAGCCGC	TCAACGCGCCGCCAACCCCAATGTAGCCGCAGGCTGGCGTCAC
uxuAb4322_27	31.4731	CTAAAGAAACCGGATCGTTT	CGGACATCAGCTAAAGAAACCGGATCGTTTGGGCCGTACCAGC
wcaGb2052_456	33.4656	AGCGGTAATCGCGTCCGTAC	GGCATGACTGAGCGGTAATCGCGTCCGTACTGGCGGTTGTATG
cddb2143_101	17.9376	CAGCGATGAGACTTGCTCCC	TTGCGCTCTTCAGCGATGAGACTTGCTCCCCGGTCAACAAAGC
acpHb0404_210	34.7942	CCAGCGTAATAGGCGCAACG	CACATGACATCCAGCGTAATAGGCGCAACGCGGCGCGTTTCAC
kdpAb0698_262	17.2281	GGCAACTGCTGTGGATTAAG	CGACAGCCCTGGCAACTGCTGTGGATTAAGCGGCAGATAGTGC
fklBb4207_261	34.8103	CTTTTTTGGCGTTTTCTTCC	TTCACACCTTCTTTTTTGGCGTTTTCTTCCAGGTATTTCACAC
allEb0515_30	33.2582	GGTTAGCCAGTAAATCTTCG	ACAATCGCACGGTTAGCCAGTAAATCTTCGCGGTAACCGGTGA
hisAb2024_128	35.9256	ATCCACCAGGTGCAGCACTT	CCCCGGTCAGATCCACCAGGTGCAGCACTTCGGCACCCTGCGC
nudCb3996_589	31.8602	AACGCGGTCATTAAAGACTG	TTCCGCCATAAACGCGGTCATTAAAGACTGAGGAAACGGCCAC
flhBb1880_630	9.75647	TTTTCAGGTGGCTGAATATT	ATACGCAGCTTTTTCAGGTGGCTGAATATTTGGAAAAAGACGT
nudCb3996_583	33.5663	GTCATTAAAGACTGAGGAAA	CATAAACGCGGTCATTAAAGACTGAGGAAACGGCCACGGCTGA
ydeEb1534_195	9.92632	TCTTGTCGAACTTATCCGCC	ATATAGCGTTTCTTGTCGAACTTATCCGCCAGGATACCAAAAC
yhhQb3471_305	32.1267	GGCGACAAACAGGTTGAAGT	TGGCGATACGGGCGACAAACAGGTTGAAGTGGGCGAGTGCGCC
nadBb2574_1115	28.7082	GGTATAACTCACCTCGCCAA	CGTGTAAGCCGGTATAACTCACCTCGCCAATGGCATACAAGCC
ftsXb3462_124	21.0349	GTTTTGCGATTTACCGGTTT	GAAAACGTTGGTTTTGCGATTTACCGGTTTTGGCGAGGATTTC
rcnBb2107_47	2.28292	TGGTGCGGCCCAGGCGGCAC	CCGCGGTGGCTGGTGCGGCCCAGGCGGCACTGGTAACCAGCAA
eutHb2452_683	43.6604	GATCAATGCAACGAGGAATT	GACCGAGGGTGATCAATGCAACGAGGAATTTGGCGAAGATCTG
rsfSb0637_261	32.7998	GGCTCTCTTCCTGCATGACA	TACAGGCGACGGCTCTCTTCCTGCATGACATGGACAATCACAT
yqhAb3002_353	28.6829	AAAGACGCGCAGTAAGTGAA	TCGCATCCATAAAGACGCGCAGTAAGTGAATGGAAGAAATTGC
yeiGb2154_179	11.0818	CCGCTGGGCACCCGCCTTGG	CCGCCGCTACCCGCTGGGCACCCGCCTTGGTGGTGAAGTTCTC
gntKb3437_15	19.8097	AGACGTAAATGTGGTGATCA	ACGCCCATCAAGACGTAAATGTGGTGATCATGGTTAGTCGTGC
sapCb1292_785	26.8433	TGGCAGCATGACAGTCCACG	TTGCCGCACCTGGCAGCATGACAGTCCACGGGGCGACATAAAT
ydgIb1605_323	10.4863	GTCCGTAAAAAAGCTTAACG	ATTCCGGCGTGTCCGTAAAAAAGCTTAACGCGGAAAAAACGAT
leuEb1798_551	34.6297	AACTTTAGCCAGTTTCTTTT	GTGAGTTGCCAACTTTAGCCAGTTTCTTTTTGGTACGTATGTA
ydcKb1428_456	24.2624	CCCTTGCGCGATCATAAATT	GAGGCGCTAACCCTTGCGCGATCATAAATTTGGAGCAGGAGTT
phnLb4096RBS30CDS20_5	20.7216	TCGCCTCGTGGTTCGGGTGT	TAATCATTTTTCGCCTCGTGGTTCGGGTGTCGGATGCGACGCT
yeaEb1781_141	28.0522	ACATTTCGGCGGTATCAATG	CCATCGGCATACATTTCGGCGGTATCAATGAGGGTTAAACCGA
rihCb0030_592	30.0721	GGCAGTGTAGAGAGATAGTC	GTTTAACTGCGGCAGTGTAGAGAGATAGTCAGGAGTTAATATT
ycbLb0927_387	32.5542	CATGACCCGGCGTATGCCCA	AAAAACACGACATGACCCGGCGTATGCCCAGGGCAATGTAACA
rfbBb2041_1043	37.5712	CTGTTCAATCCACGATTGAT	CCTCATAGTTCTGTTCAATCCACGATTGATAGGCACCACTTTT
frdCb4152RBS30CDS20_4	36.1706	CACTCCTTAGCGTGGTTTCA	CGTCATGTTGCACTCCTTAGCGTGGTTTCAGGGTCGCGATAAG
efpb4147_182	1.46615	GACAACATCAGCGCCTTCAG	GGTTCATATCGACAACATCAGCGCCTTCAGCGGAATCAGTAGA
envCb3613_901	4.81173	TGCAGCGTCGGCCCGCGAAC	GCCATAGCGATGCAGCGTCGGCCCGCGAACCGGCCAGAATGCC
torRb0995_4	20.0925	TCAACAATAACAATGTGATG	CGGCTCATCTTCAACAATAACAATGTGATGTGGCATCAGAGGG
menEb2260_1037	24.5578	ATTGTCTAAACGTCCGACAA	TGAAGAATAGATTGTCTAAACGTCCGACAATGGTCAGCTTGCC
glpFb3927_27	13.4536	CGAGGAATTCAGCAATGCAC	AACCCGGTACCGAGGAATTCAGCAATGCACTGGCCTTTCAAGG
yjhUb4295_601	39.4953	TCAAAATTCGATCGAATAAT	AGTCAGAACGTCAAAATTCGATCGAATAATAGGCTCTGCCTGT
hofCb0106_266	32.8752	CAACGCTTGCCATTGCTTAC	GCGATTGCAGCAACGCTTGCCATTGCTTACTGGGATGCTGTTC
hycDb2722_109	9.07076	CGATACTCCTGCAACACGCC	GATAATGTCGCGATACTCCTGCAACACGCCCGGCCCGCGACGG
betIb0313_533	29.7275	GCGGGTCAGGGAATTAGCGC	TGATAAAGTGGCGGGTCAGGGAATTAGCGCGGGTTTTATCCAG
citBb0620_482	30.7583	TCGCACCGCGTTTAGCGTCA	TAAACAGTTTTCGCACCGCGTTTAGCGTCAAGGGGTCAATGCC
ybcIb0527_478	12.5321	ATTCCCATCAGTAGCATCCC	CCACCACAACATTCCCATCAGTAGCATCCCCGGCAACCACACC
yijFb3944_337	36.6027	CGGTGATCGATGTTGCTGTC	AGGCACCCGACGGTGATCGATGTTGCTGTCCGGGCGCTTTAAC
rpsNb3307_186	5.94511	GACGACCTGTTTGACGGCAG	AAACCATGCGGACGACCTGTTTGACGGCAGCGGTTACGCTGAC
hchAb1967_627	38.1894	TTTGTTTGTCTGCGGCGTCT	ATCTCTGGCGTTTGTTTGTCTGCGGCGTCTGGGAATGCGCAAA
lntb0657_720	26.4181	TCTTCAGCGTATTAAGAAGC	TTGTAGTAAATCTTCAGCGTATTAAGAAGCTGGCCTTCGTCCC
opgCb1047_102	21.2327	CGCTATTCACATGCCATGTA	GATGATTCGGCGCTATTCACATGCCATGTATGGCTCGAATAGA
yhcDb3216_50	13.8878	TATACCATCTGCATTGGCTG	CGGCAATCTCTATACCATCTGCATTGGCTGGGGGAGAAAAGGC
yhcDb3216_51	24.6275	CTATACCATCTGCATTGGCT	GCGGCAATCTCTATACCATCTGCATTGGCTGGGGGAGAAAAGG
glxKb0514_646	22.9794	TCAAGTTCTTCGACCATCTC	CAGCCCCTGTTCAAGTTCTTCGACCATCTCCGGCGTTGCCCCT
nlpEb0192_637	34.6468	TCGGGTGCCAATACTTTAGT	CCCTGCCGTATCGGGTGCCAATACTTTAGTCGGCGCACCGGTA
hyaEb0976_61	23.391	TCAAGACGGGATTCACTGAC	AAGCCAGTCGTCAAGACGGGATTCACTGACTGGCGTCCAGCCG
yfiNb2604_534	9.27206	CCAGGCCATTGTGCAAATGG	AGCGCTTCTACCAGGCCATTGTGCAAATGGCGGGTGAGGGTAA
yebYb1839_144	33.9123	CATACAAAGCATTACCCGGT	GGATTAATAACATACAAAGCATTACCCGGTCGGCAAGTCAGCA
exuRb3094_594	29.5118	CTTTGCGAATCAGCGCCTTG	GCATGAGGATCTTTGCGAATCAGCGCCTTGAGGATTTGATCGT
trmLb3606_319	17.0363	AGGGCATCAAGAATGCTCGC	TTCAGCGGGCAGGGCATCAAGAATGCTCGCTGGCAGGCCGCGT
mngAb0731_1293	21.2696	CCGGGTAGAGATAAAAAGTC	GTACCGAGCACCGGGTAGAGATAAAAAGTCAGGAATCCATTGA
yicCb3644_806	31.7352	AATCAACACTTTCAGCTCGA	GCATCTGCTCAATCAACACTTTCAGCTCGATGGCGGAGTTTGT
glgSb3049_95	5.96982	TTCATCCATGTTACCAGTAA	TTCTATGTTCTTCATCCATGTTACCAGTAACGGCCAGAATATC
pbpGb2134_35	31.9161	AAAAGGCACAGCCAGCATCA	CCTGCGGTGCAAAAGGCACAGCCAGCATCAGGGCCAGGCTAAA
ulaRb4191_346	28.5436	TAATTAGTGATGATTTGCAC	CAGCGGTAGATAATTAGTGATGATTTGCACTGGCTTGCCACAC
mhpRb0346_384	3.19488	TTGCCCGGTGAAAGGATAAG	CGCCCGACCATTGCCCGGTGAAAGGATAAGCGGCTGAAACGGT
plsYb3059_16	38.6909	TACGCGATGAGGATCATTCC	GCCGCAGAGGTACGCGATGAGGATCATTCCAGGCGCGATTGCA
pntBb1602RBS30CDS20_8	11.3269	ATGTTACCCCTTAATTTTTG	CTCCAGACATATGTTACCCCTTAATTTTTGCGGAACATTTTCA
dnaNb3701_237	26.5151	CCGCGCCTTCAGGCAGACCA	ACGGCAATTTCCGCGCCTTCAGGCAGACCACGGCAGATATCAA
hyfCb2483_773	29.3661	GACAAGTGAAGTCAGCAGGC	GCAGCGTAACGACAAGTGAAGTCAGCAGGCAGGCGAGAGAAAG
atoAb2222_284	33.9021	TTGCAAACCGCCGAGCACGC	CTTCGTCTACTTGCAAACCGCCGAGCACGCAGGCATCAATATG
mltAb2813RBS30CDS20_45	27.6458	AGAGAACAATGAAAGGACGT	AACCTGAAGAAGAGAACAATGAAAGGACGTTGGGTAAAGTACC
argFb0273_95	16.8503	TTCCTTGCCATTTTTTTTAT	GCTTCTGTACTTCCTTGCCATTTTTTTTATCGGCTTTGAGCTG
yejMb2188_269	23.4116	TCCCGCCGTTGCCAGAATGA	ATAGCGTCATTCCCGCCGTTGCCAGAATGACGGACAAAAACCT
aidBb4187_1513	38.1704	TGACACCACGCCTGCGCCAT	TAACATCACCTGACACCACGCCTGCGCCATTGGCGGAGAAGCA
ubiDb3843_504	29.3262	GATTCTGCCGCTCTTTATGT	TAAATGCCCAGATTCTGCCGCTCTTTATGTGGGCCGCGCGTCA
ynjEb1757_284	37.5911	GTACAGCGCCACCGGAGCAT	TGTCATTACCGTACAGCGCCACCGGAGCATCGGTTTTCAGGTT
yjbHb4029_1629	32.0796	ACGCCCAGTTGCTGTCCAGC	TCCAGACCAAACGCCCAGTTGCTGTCCAGCGGGCGATACAACA
flhDb1892_201	31.4168	TCGTCTGGTGGCTGTCAAAA	AACTGAGTAATCGTCTGGTGGCTGTCAAAACGGAAGTGACAAA
nusBb0416_295	21.0937	TCGTTAATGGCCACTTTGTA	TTCGATCGCTTCGTTAATGGCCACTTTGTATGGCACATCGCTA
thiIb0423_317	28.3125	GCGCTTCACGCGTACGCAGA	GTTTGCCACGGCGCTTCACGCGTACGCAGAAGGTTTTGCCTTC
yjbRb4057_205	31.2235	GCTTTATTCAGATGGCGGCT	GCTCCAGTGCGCTTTATTCAGATGGCGGCTTGGACGCACATCG
perRb0254_813	21.1022	CAGAATGCATGTGTTGGTGC	ACATCAAGCGCAGAATGCATGTGTTGGTGCTGGGGGAAAACCA
cynRb0338_99	5.22259	CCTCTAACTGGCGAATCTGC	CCTAAACTCTCCTCTAACTGGCGAATCTGCTGGGAAAGCGCAG
sdaCb2796_1102	14.6289	TCAATCATACCCAGGATGCT	GCCCAGGGTTTCAATCATACCCAGGATGCTCGGGTTCAGGGTG
appAb0980_187	3.48638	GTCAGCCAACCCAGTTTTAC	ACCGCGCGGTGTCAGCCAACCCAGTTTTACCGGCCAGGTTGGC
narWb1466_645	21.1607	CATATTGCGGCGCGACATCC	CTGATGTCGACATATTGCGGCGCGACATCCTGGCTAAAGCGTC
ispBb3187_413	29.3514	ACCTTCTGCGATGACGTTTA	GCAGAACTTCACCTTCTGCGATGACGTTTACGGCTTCTGACAT
pyrBb4245RBS30CDS20_9	34.6584	TCTTTTATCTCCTGACGCCT	GGATTAGCCATCTTTTATCTCCTGACGCCTGGGCAAAAAAAAG
nuoBb2287_268	6.24186	ACCATCAGGTCAGCCTGACG	TCCTGCAACCACCATCAGGTCAGCCTGACGCGGCGAAGCACGC
gsiCb0831_491	16.3595	CTGCCAACTGTCTGCTCCCA	AAATGTAGTGCTGCCAACTGTCTGCTCCCACGGTAGGCAGCCA
rcsFb0196_50	29.0778	GACAGGGGATCTGCTTAACA	GAACGGGTTCGACAGGGGATCTGCTTAACATGGAACAGCCGCT
prfCb4375_63	33.2461	TGGTAGTCTTACCGGCGTCC	TTCTCGGTGATGGTAGTCTTACCGGCGTCCGGGTGAGAAATAA
rfbDb2040_781	30.3006	GTATTAAGGCGAGAGTTATG	AAATTTTTCTGTATTAAGGCGAGAGTTATGTGGACGACGAGCT
prfCb4375_64	28.2086	ATGGTAGTCTTACCGGCGTC	CTTCTCGGTGATGGTAGTCTTACCGGCGTCCGGGTGAGAAATA
galPb2943_1052	31.978	AAACATCAGCAGCATGGCGA	AACCGACAATAAACATCAGCAGCATGGCGATGGCGAAATACTG
ecpBb0292_298	29.0885	TAGCGCTCTTTTTCATCTGC	AATGCGGTAGTAGCGCTCTTTTTCATCTGCGGGTCCCTTATAG
hslJb1379_154	7.81017	TTTTCACCAAAGCTGATTTC	AATCATCATTTTTTCACCAAAGCTGATTTCTGGCGGATTTTTA
fldAb0684_311	32.4535	CGGTTCAATGATGTCGCGGA	TTGCACCGCGCGGTTCAATGATGTCGCGGATGGTGCCCAATGC
gstBb0838_309	10.2938	GATGAGCATTACTGAGCGTC	AGGATCCCGCGATGAGCATTACTGAGCGTCTGGTTTGCCCAGT
nagKb1119_858	2.72682	GCATTCCTCCCGCATCACCG	GCCGCACCACGCATTCCTCCCGCATCACCGTGGCGCGCGCGTT
rimKb0852_11	28.5347	CGTTCCATCCCGGGACAATA	ACGAATAGAGCGTTCCATCCCGGGACAATATGGCAATTTTCAC
yfcSb2336_298	35.4573	GCTGGCAATTTGTTGATATC	TTCACGATCGGCTGGCAATTTGTTGATATCCGGCATTCCCTGC
btuFb0158_756	26.116	TACAGAGCTGTTGTGCAGCG	GAAAGCGCATTACAGAGCTGTTGTGCAGCGAGGATAATACGTG
yjbRb4057_40	27.1274	TGCACGCTCTGTTCTGCGCC	CCAGTCATTATGCACGCTCTGTTCTGCGCCTGGTTTTGCCATG
erab2566_767	36.8696	TTTACGCGCTTCAATCCCGA	CCTGCATGTCTTTACGCGCTTCAATCCCGATGGTTTTGATCTT
dmlRb1799_731	4.21206	GTTTTCGCTAACATCCCACC	CACTGGCAATGTTTTCGCTAACATCCCACCAGGAACGCAGAGC
yfbMb2272_209	31.7356	GAGGCTGTGTTCACCAAGCA	TGCCATCTTCGAGGCTGTGTTCACCAAGCACGGCACGACTCAG
yciKb1271_260	28.6936	ATCCAGACGCGGATAATTAA	GCAAAACACCATCCAGACGCGGATAATTAACGGCAATGCGCTG
guaAb2507_305	30.4297	GCCAAATTCACGTTCGTTAG	CCTGCGCGTAGCCAAATTCACGTTCGTTAGAGGCTTCAACGTG
bglBb3721_374	36.6358	CCCATATGGCATTTCGTAAT	TTTTCACCAGCCCATATGGCATTTCGTAATGGGATAACGTTAC
ycfZb1121_194	12.3318	ACTGGCTTCATTATTAATGT	TTTGTCTGAGACTGGCTTCATTATTAATGTCGGGTAAAACCAC
leuOb0076_900	20.1531	ATTGCTCTTCCATCCACTGA	ATTGAGACTAATTGCTCTTCCATCCACTGATGGCCTTTATCGC
djlCb0649_510	29.7889	ACGCAATGGGATATTCCAGA	TGGTTCTGCAACGCAATGGGATATTCCAGAAGGCTAAGGAAAT
smrAb1340_96	39.9403	CGATACGCTGCGGCGCACGT	TGCAGCGTGTCGATACGCTGCGGCGCACGTTGGTTACGCGTTG
napHb2204_733	0.29465	GGGCTTTGTTCATCCAGCAC	GACCTGCACCGGGCTTTGTTCATCCAGCACCGGGGCACGTAGC
pheSb1714_647	24.6152	CAGGTTGGTAAAGCTGATGT	GCGTGCCTTTCAGGTTGGTAAAGCTGATGTTGGTATCAACAAT
lptEb0641_50	12.2147	ACGCAGATGCCAGCCACACC	GCGTGGTATCACGCAGATGCCAGCCACACCCGGCGGTGATTAA
otsBb1897_149	31.8933	TGCCAATGCACCATCACTTG	CTGATATCAATGCCAATGCACCATCACTTGCGGTTGCCAGTAG
yegTb2098_500	22.9844	GAGCAGAGCAGAACTTCCGG	CAAACACACCGAGCAGAGCAGAACTTCCGGCGGTAATCAGCAG
epmAb4155_590	33.8549	AATATTTGGCTCTACGCCAA	TTTCTTTGCCAATATTTGGCTCTACGCCAAAGGTAAACAGCAA
nudJb1134_143	7.85585	TTCTTCCCACAGTTCACGGG	TGATGCCGGTTTCTTCCCACAGTTCACGGGCGGCGGCTTCCAC
eutDb2458_572	13.7518	GCGCGGCTCTTCTCCGGTGA	GCATCGCCACGCGCGGCTCTTCTCCGGTGATGGCGCGCCAGGT
yhaJb3105_527	25.2154	ATGAATCGGGTGATCAGGCG	CCGGCTCCTGATGAATCGGGTGATCAGGCGCGGCAACGTAGAC
thiPb0067_1046	22.7716	ACTGCTCCATAGCAGCATCA	GCAGTTCGCGACTGCTCCATAGCAGCATCATGGTCAGCACTAC
guaCb0104_589	40.4293	TCGATTACCGCAGAAAGTTG	ATCGGCACATTCGATTACCGCAGAAAGTTGCGGATAACCGACG
pepEb4021_194	32.5908	ATCGACAACGCTATGAATAC	CGGCAACGGGATCGACAACGCTATGAATACCGGTGACAGAAAC
ydhBb1659_549	15.2349	GCAACGTATCATCGCTGAAC	GGCCAGTTGCGCAACGTATCATCGCTGAACGGGCCATCCATCA
yicIb3656RBS30CDS20_47	30.6273	ACGGCAATGAAAATTAGCGA	GAACTAAGGAACGGCAATGAAAATTAGCGATGGAAACTGGTTG
casBb2759_275	40.8841	CTCGTTAATTCTTCCACTAT	AGATACGGCGCTCGTTAATTCTTCCACTATTGGCTAAAGCTCT
yddHb1462_313	32.5976	AATACCGGGCCTCTCACAAC	AGGCAAACCAAATACCGGGCCTCTCACAACCGGAATGCCATAG
yahOb0329_134	1.74291	TGCAGTCGACATTTCATTGC	CTTTTGCATCTGCAGTCGACATTTCATTGCTGGTTGAAATATC
fecIb4293_329	39.646	CATGCTGTCGAGGAGTTGTA	GCCCGTCCAGCATGCTGTCGAGGAGTTGTAGGGTCTCGAGTTG
sdaBb2797_1217	28.3307	ACGGCGCAGCGCCATACGTG	GCTCGCTGGTACGGCGCAGCGCCATACGTGCGGCGTTCACCGC
yebFb1847RBS30CDS20_46	12.7391	GAAAAACATGAAAAAAAGAG	GTGCTATGGAGAAAAACATGAAAAAAAGAGGGGCGTTTTTAGG
chaCb1218_362	18.4633	CATCTCTCGCTTCCACAACA	AGCCGGTAATCATCTCTCGCTTCCACAACAGGGTTAGTTCCTG
dksAb0145_120	27.7844	GCCATGCTTCCAGAATACGA	AGTTGATTACGCCATGCTTCCAGAATACGACGGAAGTGCGCCA
gcvTb2905_16	34.9987	AGCGTGTGTTGTTCGTACAA	AGCGCCGCAAAGCGTGTGTTGTTCGTACAAAGGAGTCTGTTGT
aptb0469_5	29.4228	CTCAAGCTGCTGTGCAGTCG	TTTTGAGATACTCAAGCTGCTGTGCAGTCGCGGTCATAAGTGT
adhPb1478_807	22.7906	TACCATCCAGCACAAGACGT	ACCACTTCAATACCATCCAGCACAAGACGTGGGATATCCAGGC
tdcFb3113_89	2.62365	TGGGCAAACCGGTATTTGCC	CACCGGTCTGTGGGCAAACCGGTATTTGCCCGGAGGTGAAGAC
htrEb0139_2281	7.96189	AAGACGACTGAACCCTGACG	AAAATCAGCAAAGACGACTGAACCCTGACGCGGTACAGCTACT
rluEb1135_512	20.502	GCGATTACGTCCTTCATATA	GGCGCACCTGGCGATTACGTCCTTCATATAAGGTGATCTTCAG
folAb0048_61	28.3275	AGATCGGCAGGCAGGTTCCA	AAACCAGGCGAGATCGGCAGGCAGGTTCCACGGCATGGCGTTT
ubiIb2906_885	30.2598	TTACCCCCTGCCCCGCCAGC	AAGCCGAGATTTACCCCCTGCCCCGCCAGCGGGTGAATGGTAT
ninEb0548_86	25.1957	TCCGAGCAGTGTTGGTATTT	TGGCGGTATATCCGAGCAGTGTTGGTATTTCGGATGGCTTCAG
ybdMb0601_262	30.6172	TCCGTATGTGTGACCACAAT	GGCATTTTTATCCGTATGTGTGACCACAATGGGTTGGGTAAAA
ynbAb1408_368	19.3485	ACCGCAAAACTCGGTCAATA	GCGCGAGTAAACCGCAAAACTCGGTCAATATGGTGCAAAATAA
queGb4166RBS30CDS20_26	35.6566	ATCGAGGGGCTCTGACATGA	ACTGATTGAGATCGAGGGGCTCTGACATGACGGACCATACAAT
rnkb0610_317	29.0944	GCCCGGAAGTTCCCAGTGAA	TTGCAACGCCGCCCGGAAGTTCCCAGTGAATGGAATCGCCAAC
cdaRb0162_874	31.3222	CGCAAACTGTCGAGTAACAC	CCAGTCGCCACGCAAACTGTCGAGTAACACAGGTAACATCAGA
copAb0484_164	36.3652	GTCATAACCCGCTTGTTTGA	TTACAGATGCGTCATAACCCGCTTGTTTGATGGTTTCGATCAG
yhiNb3492_317	27.6052	CATGTCGACAATCTGCTGCG	CATCCACCAGCATGTCGACAATCTGCTGCGCGGAGTCATCGCA
yohCb2135_551	36.8768	ACCGTAGCCCCATAGTATAA	ACAAACGATAACCGTAGCCCCATAGTATAACGGTTAGGGCGAG
exuTb3093_562	37.1685	GTCAGATGCTTCTGGTCGCG	TTCTTCATCGGTCAGATGCTTCTGGTCGCGCGGATGTTTATAG
paaYb1400_541	15.9766	AATACCAGGCGTTTCCTGCC	ATTCTCATCAAATACCAGGCGTTTCCTGCCAGGTTCAATTTCC
ygbIb2735_452	16.0665	CGCAGCGGCTTCCCCGACAC	GCAGCATGGTCGCAGCGGCTTCCCCGACACAGGAACGGTTTTC
kdpCb0696_520	33.6647	AGTTCAACAATGTTGACAAC	CGCCAGATTGAGTTCAACAATGTTGACAACCGGCTGGCCGATA
yedYb1971_553	29.6614	TGCTGGCCTGGCATCTGTTC	AAAGCGGTCCTGCTGGCCTGGCATCTGTTCCGGTGCATAAATT
iadAb4328_417	15.8343	AACCCGTAATGGTGCGGGAA	TTTTCCACGGAACCCGTAATGGTGCGGGAAGGGACATGATAAG
hypBb2727_541	17.1218	AGAATACCGTTATCGTCCAG	TTCGATAAACAGAATACCGTTATCGTCCAGTGGCAGACGCGGT
oppDb1246_545	40.2105	CAGCTTAGGTCGACATAACA	CCGCAATCAGCAGCTTAGGTCGACATAACAAGGCCATCGCAAT
nthb1633_166	14.9139	GCTGCAGGCGTATTCGCCAC	TTCAAGCATCGCTGCAGGCGTATTCGCCACCGGGTAGAGTTTC
pyrEb3642_93	17.9827	GCCCGGCGTTGAAGAAATAG	GTATTAAACAGCCCGGCGTTGAAGAAATAGGGGCTTTTGCGCC
fucKb2803_728	26.0563	AGCGCCAAAAAGGGCGAACT	GTTCAGCACCAGCGCCAAAAAGGGCGAACTGGGTATCGTGACC
relEb1563_111	10.9552	GGAGCTTGTTTGCTTCAATC	GGCATACCACGGAGCTTGTTTGCTTCAATCCGGGGTGACTCAA
agpb1002_1127	10.0931	ACGCTGCGCAGGTGCCTGCA	CCAGCGTCACACGCTGCGCAGGTGCCTGCAGGGTTAACGCATC
gltIb0655_274	29.2614	ATACGGTTTTGTGAGGTAAT	CAGCAGTGGAATACGGTTTTGTGAGGTAATCGGAATCAGTTTT
uraAb2497_55	1.6555	AACAAATGTTGCAAACTAAG	AAACATGGCGAACAAATGTTGCAAACTAAGCGGGATTGTCTGT
ydfIb1542_200	30.5465	ATTATCTTGCTGTTGTAAAT	CGGTATAAAGATTATCTTGCTGTTGTAAATCGGCAATTTGCTG
mltAb2813_651	24.9542	CTTCTTTTTTCACTTCGCCA	ATCGACATATCTTCTTTTTTCACTTCGCCACGGTCGATCAGCA
ybgLb0713_683	25.7229	AAATGCAGAGCGTAGTCGGC	CCTTTTCGGCAAATGCAGAGCGTAGTCGGCGGGCGAACGCCAG
livGb3455_444	19.4187	AGGCCAGGTTACTCGCCTGA	TGGTCACCATAGGCCAGGTTACTCGCCTGACGGTTGGCGTGTT
ybaEb0445_1062	1.38076	TCACTTTTCGCGCCTGCCAG	ATAATGGAGATCACTTTTCGCGCCTGCCAGAGGGAGAGTCGGG
narPb2193_365	34.4451	GACTTTGCTGCCTTTCGCTC	GTTCGCTAAAGACTTTGCTGCCTTTCGCTCCGGCACGAATCGC
yddWb1491_473	16.0821	TACGCGATAGGGGTTAAACC	TATTAACCGATACGCGATAGGGGTTAAACCAGGCGTGTACTTT
uupb0949_744	22.1218	TTTGTAATTCTTCCACGCGC	AACTCGGCATTTTGTAATTCTTCCACGCGCAGGGCTTCTTCTT
nrfCb4072_517	24.2121	CCAAACGTCAGCGCCTTGGT	GTCCAGATTGCCAAACGTCAGCGCCTTGGTCGGGCAAGCTTCA
lptEb0641_111	16.7245	CGTTCGGATCGCCTGAGTCC	CTTAATGGCCCGTTCGGATCGCCTGAGTCCAGGATCATGACCT
tpxb1324_262	27.5712	CAGAAACGAGACTGGGCGAA	TTCTGCGCCGCAGAAACGAGACTGGGCGAACGGCAGATCGGCA
yoaGb1796_76	35.2549	TCTGGCACCAGCAAAGTCAT	AGCCGCCACTTCTGGCACCAGCAAAGTCATCGGCGTCTCTGTT
mepAb2328_561	26.0268	CGCGATCGGTGCCCGCATCA	CGCAACCAGTCGCGATCGGTGCCCGCATCAAGGCAAAGTTGTT
rplBb3317_739	1.00682	CCTTTGGTCTGAACGCCCCA	GGTCTTCTTACCTTTGGTCTGAACGCCCCACGGAGTTACCGGG
gltXb2400_1124	1.70403	CGGACGCAGATGTTTTTTCG	GACGCGCTACCGGACGCAGATGTTTTTTCGCGGCGTCGGCATC
epdb2927_5	38.4079	GCCATTTATCGCTACGCGTA	TGCGACCGAAGCCATTTATCGCTACGCGTACGGTCATAGATCT
mdtLb3710_989	31.5651	GCAAACCTGCGCAATACCTA	GTGACGAACCGCAAACCTGCGCAATACCTAAGGTCGAGCTGGC
yqaBb2690_392	28.6867	GACGTGATCGGCAGCGACGA	TATGGTGTTTGACGTGATCGGCAGCGACGACGGCGTCAAAATA
yagAb0267RBS30CDS20_34	29.1065	AAGGCATAAGAACCCGTTTA	ACTTACAACTAAGGCATAAGAACCCGTTTATGGAGTCGCTTAT
yfhGb2555_256	23.7137	GCTTGCTGACGCGACTGCGC	ATATTGGCGAGCTTGCTGACGCGACTGCGCAGGCATTAAACGA
pmbAb4235_86	23.6732	CGCACCGTCCGATTTGCCTG	CGGCAACTTCCGCACCGTCCGATTTGCCTGAGGCCAACTCCAG
yfiEb2577_419	32.3216	ACGATAAAAGACGCCAACAT	CATTCCCTACACGATAAAAGACGCCAACATCGGCCTCATCATT
eutBb2441_177	31.5581	AGGCAATCACCGGATTATTG	TCATCTTCATAGGCAATCACCGGATTATTGCGGATGTCCGCTA
treAb1197_8	25.1169	TTGCGGGCGAGAAGGTGCGG	ACGCCATTTTTTGCGGGCGAGAAGGTGCGGGGGATTTCATCAA
ygjKb3080_65	22.606	TTTATAATTGTCGGCGTTAG	TAATCACGTTTTTATAATTGTCGGCGTTAGCGGCATGGGCGGA
xdhCb2868_203	13.5968	CTCTTTTCCTTCAGCCCAGG	GCGTGCGGATCTCTTTTCCTTCAGCCCAGGCGGCAAGGTATAA
defb3287_282	39.5215	GCACTAAAGCACGTTGTTCA	TCTGCGCGCGGCACTAAAGCACGTTGTTCAGGGATCGACAGGC
defb3287_283	30.3381	GGCACTAAAGCACGTTGTTC	CTCTGCGCGCGGCACTAAAGCACGTTGTTCAGGGATCGACAGG
tyrAb2600_847	30.4924	GCCAGCTCAAGGCGGTAAAT	CCCGACCATCGCCAGCTCAAGGCGGTAAATCGGCGAAGAGAGC
motAb1890_203	27.8687	ATACATTGCTTTGGTGTATT	GCAGATCCATATACATTGCTTTGGTGTATTTGGAGCGACGAAA
psuGb2165_730	33.907	GCCGCATTGATAGTGTGTTC	CTGATCGATCGCCGCATTGATAGTGTGTTCCGGCATAGCAAAC
kdpDb0695_134	28.4094	CCCTTGCGCCCGCAGTCGCT	CAATATCCAGCCCTTGCGCCCGCAGTCGCTGGGCTTCTGCCAG
astDb1746_585	23.6338	TTTCACGCCCGCCCTGCACC	GCCTGACCCGTTTCACGCCCGCCCTGCACCAGGTTCAGCACGC
yjhFb4296_550	37.0258	GGGCCGCAAAGAATAAAGGT	ATTCAATACCGGGCCGCAAAGAATAAAGGTTGGAATGCCGACA
mnmCb2324_763	17.8684	CTGCCCGTGCGGTTAAACCA	CCGTTTGCTGCTGCCCGTGCGGTTAAACCACGGCGCGGAGCAG
aatb0885_480	25.5287	TTTTAGACGCATTTTCCATC	AGAAGCGCCGTTTTAGACGCATTTTCCATCCGGCTGAACATGG
yrdAb3279_391	32.1936	CTCTCCAGCCGTTTATTTTG	CAGATATCCGCTCTCCAGCCGTTTATTTTGTGGGACCAGACTA
yrdAb3279_390	27.1705	TCTCCAGCCGTTTATTTTGT	AGATATCCGCTCTCCAGCCGTTTATTTTGTGGGACCAGACTAC
sapCb1292_231	23.1215	GTCCGAGGTCGTCAGTCCCC	AAAACATCGCGTCCGAGGTCGTCAGTCCCCAGGAAGAAAGAAA
yfcHb2304RBS30CDS20_26	3.42375	GCGTTAATCGCCATATCGGG	TAAGCTGGCAGCGTTAATCGCCATATCGGGAGGCTGCATGAAC
[truncated: 42,164 more rows]

## Sheet: eSpCas9
sgRNA_ID	On-target activity	20 nt-long sgRNA	43 nt-long target DNA sequence
gspKb3332_817	5.38733	CTTTTCACCTGAGCAACCAG	AAAGAGATGCCTTTTCACCTGAGCAACCAGTGGCTTCACACCG
trpBb1261_1125	1.43657	CTTTATCGCCGCGACCGGAA	GTGAAGATGTCTTTATCGCCGCGACCGGAAAGGTTAACCACCA
yhbJb3205_520	31.1467	AAGACGTAATCTGCATCGAT	GCGCACGTCAAAGACGTAATCTGCATCGATAGGGATACCGTGT
dsdXb2365_446	7.79061	GCAGTGCACTGCCATCAATG	GAGGAACCACGCAGTGCACTGCCATCAATGCGGTACATAGCGG
xylBb3564_1145	30.4291	ACTTTGCGGTTTAATACCGC	TCAACGTAACACTTTGCGGTTTAATACCGCAGGCATGCACGAC
rplEb3308_193	0.557412	TTGCGTGCTTTGGTGATCAG	TGCAACAGATTTGCGTGCTTTGGTGATCAGCGGTTTTTGACCG
norVb2710_678	11.5424	TATCGCGCCATACCACGCCG	TGCGTCGGGTTATCGCGCCATACCACGCCGTGGGAAGTGGCTA
lacZb0344_1683	9.47738	AGACGAAGCCGCCCTGTAAA	ACCCAGTCCCAGACGAAGCCGCCCTGTAAACGGGGATACTGAC
ycjRb1314_439	30.3116	TGATCCTGATAGCGGTTTAA	GTTGATCATATGATCCTGATAGCGGTTTAACGGTTCGAGATAC
purPb3714_956	8.16307	GCCAACCGATACGCCGGAAG	CGGTACGACCGCCAACCGATACGCCGGAAGAGGACTCAATATA
hisFb2025_21	28.3759	CATCACGAACGTCGAGACAT	ACCACCTGACCATCACGAACGTCGAGACATGGGATTATGCGTT
mdtAb2074_62	21.079	GCCTTGCCAGAACCAGAATG	AGTCATTGCGGCCTTGCCAGAACCAGAATGCGGCGATGGCGGC
ppiDb0441_629	20.4932	GTAGCTGGCAATCTCCTGTT	TTTGTTCGTAGTAGCTGGCAATCTCCTGTTCGGTCACAGGCTG
alaCb2379_71	17.4499	CGCAGCCATTTTCAGTTCAG	CGCGCCGACGCGCAGCCATTTTCAGTTCAGCGGTGATGTTAAA
ycjYb1327_625	11.567	GCTGTTGGATACTGCGCGCG	GTAACCCGGTGCTGTTGGATACTGCGCGCGAGGGGTGTGGTAA
iclRb4018_318	8.49272	CCATTAGATTGCGCAGGATA	CCAGACTCTTCCATTAGATTGCGCAGGATAGGGTGAACAATCG
yegEb2067_90	29.1773	GCGAAAGCTCAAGCGAGAAA	GTGCCAAACTGCGAAAGCTCAAGCGAGAAAAGGGTAAAGATAA
yejEb2179_859	3.11836	CCGAGTGACGGTGAACCGAG	CAGCAGTTCACCGAGTGACGGTGAACCGAGCGGTAGACCGAAG
nfob2159RBS30CDS20_25	17.0026	GCTCCAATGTATTTCATGCG	ACTAACGTGCGCTCCAATGTATTTCATGCGAGGACTCCTGTTA
zntRb3292_338	34.5031	GCTATGAGCAGTCCCACAAC	AATAAACACTGCTATGAGCAGTCCCACAACAGGCATCGTTAAG
ybaBb0471_156	29.5603	TCGGGTCGATCTCTACGCGA	TCCAGCAGGCTCGGGTCGATCTCTACGCGACGGCAGTTGTGTG
phoQb1129_1253	8.84596	TCGCTTGCTTAATGGAATAC	AAATGACCTCTCGCTTGCTTAATGGAATACCGGGGCCATCATC
kdpCb0696_77	7.10143	CCACCATTGCCCCAGTACGG	GCCAGGGAAACCACCATTGCCCCAGTACGGTGGTCAGCAGCGG
fumBb4122_56	31.6027	GGAAGTGAGTAGATAGTATT	TAACGTAATCGGAAGTGAGTAGATAGTATTCGGTATTGTCTTT
nikRb3481_116	29.6733	CTGGGTGGCCTCTTGCGCCA	TGCCGTGCTGCTGGGTGGCCTCTTGCGCCAGGGCGCTACGCAG
yddGb1473_570	7.70336	ACAGACTTGCTCCCGTTAGC	TAGTAAACCCACAGACTTGCTCCCGTTAGCAGGACAAAAACGG
bfrb3336_205	21.9305	TTGCCCAGGTCCTGTAAGTT	AATGTTCAGTTTGCCCAGGTCCTGTAAGTTTGGAAGACCTTCC
yfgHb2505_461	19.7558	ACGCGTTTCGTTATACGTCG	TTGGCTGAATACGCGTTTCGTTATACGTCGTGGTAATAACAAC
smtAb0921_334	21.2115	TGGAACAATATCAGATCAAC	GAGCACCGCATGGAACAATATCAGATCAACGGGCGTTTCCAAA
yggXb2962_186	29.6349	TCTCCTGCTCAAGCAGCTTG	AAGTTGACCATCTCCTGCTCAAGCAGCTTGCGGTGCTCGGCAT
allCb0516_897	34.9211	GCATGTCGTTTTCTAACTGT	CAAATCGCCCGCATGTCGTTTTCTAACTGTTGGGTGAAATCGC
yjjKb4391_111	13.2762	TACCCGCGCCATTCAGACCC	AGGGTGGACTTACCCGCGCCATTCAGACCCAGGACACCAATTT
cblb1987_695	5.91348	CCCAAGCCCAAGAGCAACAT	CTAATCCGATCCCAAGCCCAAGAGCAACATAGGTTTTAATGAC
ansPb1453_48	13.1095	CTTCGTGGGCATTAAGCCAG	TGATACCCCTCTTCGTGGGCATTAAGCCAGCGGCGTTTCGCGG
relAb2784_1270	17.0969	ATGTGGTAAGCGAAGTCCAG	ATCACTGTGGATGTGGTAAGCGAAGTCCAGCGGCGTTGATCCC
selDb1764_1006	26.8844	ATGGCACGACCGCCGCGCGC	AATCTCAACCATGGCACGACCGCCGCGCGCTGGCACCAGTTCG
fusAb3340_80	24.4528	GGTGTAGAACAGAATACGTT	GGTTTACACCGGTGTAGAACAGAATACGTTCGGTAGTAGTGGT
nsrRb4178_113	26.5214	TATTTTGACCATATGATTAC	GTTGATTGATTATTTTGACCATATGATTACGGGAGACGCCGTA
yihYb3886_485	15.4261	CCAGCGCAGGGAGAGCAAAT	GATCGCTCGCCCAGCGCAGGGAGAGCAAATAGGAACTGATCGC
yfeOb2389_599	20.3091	ATGAGGATGGAAAAATAATC	GCAGTGAAAAATGAGGATGGAAAAATAATCCGGTAGTAAGTGC
hcaEb2538_427	29.7708	CCTTTATAACTCTCCACACA	AAAAATTAGCCCTTTATAACTCTCCACACAAGGAACTTCGTTT
slpb3506_455	19.4229	GTAATCCCACAGGTTATAGG	CACCATAGCCGTAATCCCACAGGTTATAGGTGGTATTAACCAC
yceAb1055_4	13.6709	GAAATGCGGTTGTGTAACAC	CGCGTCGTTGGAAATGCGGTTGTGTAACACTGGCATGGTGTAC
agaDb3140_202	24.7238	ATCAGGAATCCGACCAGATT	TAATAACCCCATCAGGAATCCGACCAGATTCGGGTGGGTATTA
yejKb2186_146	29.1804	CAAGCCGTAAGCTTTATTTT	CTTCGCTAAACAAGCCGTAAGCTTTATTTTTGGCGCTATAGAC
smtAb0921_485	27.8628	CTGCACGTAATCAAAATTCC	GCATTCCCGCCTGCACGTAATCAAAATTCCCGGCGACCATGTT
gfcCb0985_708	11.5134	GCGTTAAAACAGACACAATC	GGAACACGTTGCGTTAAAACAGACACAATCTGGTCATTTAAAT
dsbAb3860_508	10.8896	TTACCGTTAACAAACATCGC	CAGCTGATATTTACCGTTAACAAACATCGCCGGAACGCCACGC
glmMb3176_273	18.0769	TCACAATTCCGGCCTCTGCG	GATGCAGATATCACAATTCCGGCCTCTGCGCGGAAGGTACGCG
amiAb2435_68	28.3212	CGACATTCCTGACAACGTCA	CGATGGCTTGCGACATTCCTGACAACGTCAGGGCAGCCAAACC
gpsAb3608_69	22.3365	CCTCGTGGCCATTTCTTGCC	CAGAGGACAACCTCGTGGCCATTTCTTGCCAGGGTGATGGCAA
melRb4118_561	23.9086	GGCTAACATAAAATTGCGCA	CCCAGCATCTGGCTAACATAAAATTGCGCATGGCGCGAGACGC
ppdAb2826_132	17.1766	AGAGCAAATAGTCCCGCGCC	TCACGTAAATAGAGCAAATAGTCCCGCGCCTGGCTGGCGGTTT
ycbVb0943_402	29.7556	ATGGCACCTTACCGCTATGT	TAAAAAGTTAATGGCACCTTACCGCTATGTAGGCTGTAGTCTT
waaJb3626_298	1.22804	CTTGACCAGACCTGTGTACA	GTACATTGCTCTTGACCAGACCTGTGTACAAGGCAAGCACTGG
yajGb0434_512	28.242	AGACATATCAGCGATGGTAT	TGGTGTCCTGAGACATATCAGCGATGGTATCGGTCAGCACACT
dmsCb0896RBS30CDS20_34	5.77131	AACCCGAAGGAGGTGTGAGA	CTATCTGGCAAACCCGAAGGAGGTGTGAGATGGGAAGTGGATG
ampGb0433_1319	18.5972	CGTCAATAGCAGTAACCACA	GCGCGTCCATCGTCAATAGCAGTAACCACACGGCCAACAGGCT
hemAb1210_479	8.72763	AAAAGCGACAGACACAGCGC	TACAAGCCGCAAAAGCGACAGACACAGCGCTGGCACCGATATC
ydhXb1671_471	7.32548	GCGGAAAGCCTTTTGCCAGT	ACGCAAATGGGCGGAAAGCCTTTTGCCAGTCGGGACTCAGCGC
fhuBb0153_1783	13.0121	CCCATCATCCGCGCAATATG	CCGTCGAAAGCCCATCATCCGCGCAATATGCGGTGCCATTAAA
purUb1232_241	9.12936	ACTATCCGGCGACGACCGGC	GACCAGAATCACTATCCGGCGACGACCGGCAGGATTCAGCTCA
ygdHb2795_548	3.45545	CATCGCTCCCGGACCACAGC	TCGGCGCTTCCATCGCTCCCGGACCACAGCCGGTGCAGATATT
ygjPb3085_375	28.0892	TGTTATGCTCTTTCTCCTTC	TAAAACGCTTTGTTATGCTCTTTCTCCTTCAGGTGCGCCAGCT
yeeTb2003RBS30CDS20_26	26.9999	ACGGGTGATAATTTTCATAA	TGGCTTCACCACGGGTGATAATTTTCATAATGGGATACCTCTG
arnCb2254_494	32.044	ATCGACAATATGACGGCGAT	GCAACATCGCATCGACAATATGACGGCGATAGGCGCGCAGCAT
gorb3500_435	9.70548	ATTCCACGCCCGGAATATCC	TCAATACCGTATTCCACGCCCGGAATATCCGGGTGGCTCGGAC
galEb0759_553	26.3763	TCTTCGCCCATATCGCCCGA	GCCTTGCGGATCTTCGCCCATATCGCCCGACGGATGCGCGCCA
palb0741_423	3.84391	CGTAAGAAACGATGGAGATC	TTTTCTTTACCGTAAGAAACGATGGAGATCTGGTCTGCAGAAA
sodAb3908_86	14.1349	TACGTAGGTCTGATGGTGTT	TGGCGTTGTTTACGTAGGTCTGATGGTGTTTGGTGTGGTGGAT
malSb3571_494	19.8891	CAGGAGTAAACCGTTGCTGG	CCCGTTCCAGCAGGAGTAAACCGTTGCTGGTGGCAGCGGGTTG
yneJb1526_296	6.29084	GGCTGGAATGCGCACTGCAG	CCGCCAGCGTGGCTGGAATGCGCACTGCAGCGGTGCTTTCCAG
rpsBb0169_14	25.8783	AGCCTTGAGCATGTCGCGCA	AGTGAACACCAGCCTTGAGCATGTCGCGCATGGAAACAGTTGC
mdhb3236_39	22.2724	TTAACAGTAGTGCAAGCGCC	AGTTGGGTTTTTAACAGTAGTGCAAGCGCCTGGCCAATACCGC
kduDb2842_466	26.2668	CTTTTTGATGCGGTATAAGA	CATCACGCCGCTTTTTGATGCGGTATAAGAAGGCACACGGATC
dcdb2065_252	9.69239	CCGCCAGCGCCAGCTCTCCT	TCCAGCGTCACCGCCAGCGCCAGCTCTCCTGGGTGAAGATAGA
yaiAb0389_13	21.8045	TATGCTTCACGAGGATAAGG	CGTCACTATATATGCTTCACGAGGATAAGGCGGTTTCGTTGGC
ycfTb1115_950	26.9062	ACAGATGAACAAACTGACAA	CCGCAACAGTACAGATGAACAAACTGACAAAGGGATAAACCAG
creBb4398_454	26.7698	TCATACCGAGTCAGCGCTAA	CAATAAAAACTCATACCGAGTCAGCGCTAATGGCGTGTCAAAC
atpHb3735_338	9.38273	TTGTTCACTCAGTGCGGCAG	TCGCGAGCTGTTGTTCACTCAGTGCGGCAGCGGAAATGACGTC
sixAb2340_35	24.7238	GGAATCACTGGCGGCATCGA	GAGGACGAACGGAATCACTGGCGGCATCGAGGGCTGCGTCGCC
gntTb3415_1034	10.6136	ACCCAGCGCGATACGCAGTA	CGGTTGCGGAACCCAGCGCGATACGCAGTACGGCAGCAATCGA
sgcAb4302_233	5.0474	GGCGACCGGGGTGCGTAGCG	CGTTACCAAAGGCGACCGGGGTGCGTAGCGTGGTGATACTGAC
mrcAb3396_1371	0.884449	AACCCACCTGACGCAGTGCC	TTGATGTTGGAACCCACCTGACGCAGTGCCTGGGTGGCGCGGT
murBb3972_331	12.0073	GGTGATGAGCCGACACAACC	ATTCTGGATAGGTGATGAGCCGACACAACCAGGAATTAATGCC
hcaDb2542_861	11.0724	CGTTTTCCCAGCTTTCGCAG	TGGTTATTGGCGTTTTCCCAGCTTTCGCAGCGGTGTAGTGCAC
katGb3942_95	10.8561	ATTTGGCCACCAGTCGCGAG	CACGAAGTTGATTTGGCCACCAGTCGCGAGTGGTTGTGCCCGC
frsAb0239_493	23.1182	TCCATCTGCCGCATCGTGCC	TACGGTAAACTCCATCTGCCGCATCGTGCCCGGTAGACGCTGA
livFb3454RBS30CDS20_5	33.5227	ATGCCTCACCTAAATAGGCA	TTTCCATCTTATGCCTCACCTAAATAGGCACGGATCACGTCCG
hcaFb2539_216	5.34587	GGGCGATTCGCCGCTCCAGC	GTTTCCAGACGGGCGATTCGCCGCTCCAGCTGGTCTTTGGTGT
yjfCb4186_1027	16.5412	GTGTAGCTATCGCCAAACCG	ACCGATGAGTGTGTAGCTATCGCCAAACCGCGGCAGAGGTTGA
yeaJb1786_38	27.3181	TGTCAGCACAATGACACTTG	GGAAGGAAGATGTCAGCACAATGACACTTGCGGCGATAAAATG
zraRb4004RBS30CDS20_23	24.6103	ATTATCGTGCGTCATCCTTG	GAATATCGATATTATCGTGCGTCATCCTTGTGGGTCCTTACGC
ydjFb1770_296	17.9882	CATTACGGTACTACTGGAAT	TGAGCAATTCCATTACGGTACTACTGGAATCGGCTGCCATGGT
yhjXb3547_568	29.9364	CTGGTTTTCACTTCCTGTTT	CACACCATTGCTGGTTTTCACTTCCTGTTTTGGTGCGTCTTTC
xerDb2894_483	12.9626	CCCGTACCACGCCCTGACGC	TTACCAATGACCCGTACCACGCCCTGACGCAGGCTGATATCAC
smpBb2620_261	14.7228	GCTGGTTGAGAAGTAACTTG	TCCAGTTCGCGCTGGTTGAGAAGTAACTTGCGGGTACGGGTAG
ypdEb2384_342	32.0556	CGCTGACGTCATTCCCCTGC	ACGCGCATGGCGCTGACGTCATTCCCCTGCCGGTCGCCGTCAA
yqiCb3042_135	23.5119	CGAACTCTTCACGGCTTACA	GTTTGGACGTCGAACTCTTCACGGCTTACAAGGTCGAGGCGCG
ibpAb3687_297	13.6963	CATGAATGTTCTCAGCTAAC	GCACCACGAACATGAATGTTCTCAGCTAACTGGAATTTGCGTT
gndb2029_893	23.4131	ACCAGAGAGAACTTTAGATG	GTGCTTGCGGACCAGAGAGAACTTTAGATGCGGCAACACGCTG
ugpQb3449_19	0.327071	CCACGATGAGCGACGATGCG	CTTACCGCCGCCACGATGAGCGACGATGCGGGGATAAGGCCAG
efeOb1018_857	6.66637	AGCCTGGAAATCCCACAGAT	CTTCAACGTTAGCCTGGAAATCCCACAGATCGGTGTGGCTGTA
ugpQb3449_13	12.6317	TGAGCGACGATGCGGGGATA	GCCGCCACGATGAGCGACGATGCGGGGATAAGGCCAGTTACTC
narUb1469_1187	16.6821	AGCCGCCGCCGTTTCGGTGA	TAAAGCCCAGAGCCGCCGCCGTTTCGGTGACGGCTTCTTTATG
btuBb3966_50	3.63724	GCTGGTATCCTGTGCCCAAG	GAGTATCCGGGCTGGTATCCTGTGCCCAAGCGGAAAATGCCGT
bamCb2477_617	8.12093	GGCAGATTTATCCAGACCGG	CGGCGTCAGTGGCAGATTTATCCAGACCGGCGGAAATAACGTT
glgPb3428_97	8.7849	TCATGTTTATTGGCGACGAC	GTTCAGCCATTCATGTTTATTGGCGACGACCGGGTCCTTTCCA
glgPb3428_96	18.827	CATGTTTATTGGCGACGACC	TTCAGCCATTCATGTTTATTGGCGACGACCGGGTCCTTTCCAA
acnBb0118_839	25.1946	TTCCATCGTGTTAAAGAAGA	CACCCGCGTCTTCCATCGTGTTAAAGAAGATGGGTGCAATTTT
prfBb2891_377	21.5358	CTGAATATCGAGGTAGCAGT	CAGACCCCGCCTGAATATCGAGGTAGCAGTCGGCGCTGTCATA
adhEb1241_1642	10.0381	ATGATCTTCGCGGCGTCCAT	CATAACCCACATGATCTTCGCGGCGTCCATCGGGGAACCACCA
emrDb3673RBS30CDS20_23	20.4359	TCTTTGCCTTTTCATTATCA	AATTGACGTTTCTTTGCCTTTTCATTATCACGGATGCTTTTAT
yhdEb3248_416	12.983	TTTATCTAACGGTTCATCGC	ATGCACCTGCTTTATCTAACGGTTCATCGCTGGCGACATAGCC
envZb3404_869	7.62924	TTCCATCGGCATCTCCTGCC	GATCCGCCATTTCCATCGGCATCTCCTGCCCGGTGCGCAGGTA
rodZb2516_715	26.9356	GTCACGCCAGCCTGATCGGT	CACCGGCGTGGTCACGCCAGCCTGATCGGTTGGCAACGGCGCA
yadEb0130_56	11.6039	CATATAACGGGCAGGTAACG	CGATGGTTTGCATATAACGGGCAGGTAACGCGGCACTGACACT
ybhDb0768_819	27.0963	GAGAAAGTACGGCATCTTTA	TCTGCTGCTGGAGAAAGTACGGCATCTTTACGGCGAATTATTC
ydaMb1341_938	5.37258	ACTTTCGAGGGTGCGGGCGA	TGCGAGCGCAACTTTCGAGGGTGCGGGCGAGGGCGCATAACAC
yihYb3886RBS30CDS20_26	35.4321	CATCCCGGACTATTTCGCGA	ATAAAACCACCATCCCGGACTATTTCGCGAAGGTGTTATGCTA
rtcAb4475_606	28.6078	CGATTTCACGCTCAGCAACA	GCCAGTGTAGCGATTTCACGCTCAGCAACATGGCGCGGCACAC
dctRb3507_38	7.24464	ACTCAGAATGTTTTTCATCG	CATTACCTTTACTCAGAATGTTTTTCATCGCGGTGAAGAACAT
uvrBb0779RBS30CDS20_7	20.2655	AGTCGCTACCTGAAGGAGTT	TTTACTCATGAGTCGCTACCTGAAGGAGTTGGGCGGGCAGGTA
treCb4239_1217	25.32	ACTGTTGTCACGGGATTTAC	TGGGCGTGCGACTGTTGTCACGGGATTTACTGGCGAGGATTGC
argDb3359_245	26.0791	AAGACGCAGCGCCGGTTCAT	GTTTACGCCCAAGACGCAGCGCCGGTTCATTGGTGAAAACGTT
gmrb1285_1130	33.2419	CGCTGTGTACATTGCTGTGT	CGCCTTCCTTCGCTGTGTACATTGCTGTGTCGGCGTGACGAAT
gcvTb2905_410	5.20861	CATGGAAAGGTCATCACGAA	GCACGGCAATCATGGAAAGGTCATCACGAACGGTAATTTCGAT
yicNb3663_65	10.7993	GCGAATCGCTTTTCTGGCCC	CGCTGAGACGGCGAATCGCTTTTCTGGCCCCGGATGTCAGCAC
msbAb0914_526	6.09337	CGAATCGCAATCGAAACAAT	CGATACAACGCGAATCGCAATCGAAACAATCGGTGCCAGCACA
fadKb1701_903	5.70234	GAAAGAAACGCAGCGCTGAA	CCGCCGCAAAGAAAGAAACGCAGCGCTGAAAGGTCCGCGGGTT
pgaDb1021_194	18.6716	CGCCCAGACAATTAACACGA	TATTGTACAGCGCCCAGACAATTAACACGACGGCATTCGCCAC
lacZb0344_142	9.20325	AGGCTGCGCAACTGTTGGGA	TTCGCCATTCAGGCTGCGCAACTGTTGGGAAGGGCGATCGGTG
lacZb0344_141	3.32299	GGCTGCGCAACTGTTGGGAA	TCGCCATTCAGGCTGCGCAACTGTTGGGAAGGGCGATCGGTGC
lacZb0344_146	9.87108	ATTCAGGCTGCGCAACTGTT	GCCATTCGCCATTCAGGCTGCGCAACTGTTGGGAAGGGCGATC
lacZb0344_147	12.0294	CATTCAGGCTGCGCAACTGT	CGCCATTCGCCATTCAGGCTGCGCAACTGTTGGGAAGGGCGAT
yjfZb4204_10	0.448661	GGAAATGAATAAATAGTCGT	TAAATATGCAGGAAATGAATAAATAGTCGTTGGTAATGTCATT
bamDb2595_409	29.425	AACGCAGCTCGTGCATGTTG	AAAGTCACTAAACGCAGCTCGTGCATGTTGAGGATCGCGATCG
dacAb0632_17	15.6276	CAGGCGCTTCATGATACGAG	TGGTGAGCGCCAGGCGCTTCATGATACGAGCGGAAAAAATGGT
yffPb2447_179	20.9594	CCAGCACTCCGTGTAATCGA	CACCAATTTCCCAGCACTCCGTGTAATCGAAGGTCATGCCGAT
yegTb2098_545	30.3173	GGTGCTTTTTGGTGGCGTGT	CCATTTTGCCGGTGCTTTTTGGTGGCGTGTCGGGCAGGAAAAA
rpoCb3988_121	6.83246	GTACGGTAGTTGATGGTTTC	TGGTTTGAACGTACGGTAGTTGATGGTTTCCGGCTTTTTAACT
yggIb2944_137	9.68056	TTCCAGCCAGGCCGTTCCGG	TTTCATAGCTTTCCAGCCAGGCCGTTCCGGCGGAGGTTCCGCG
metRb3828RBS30CDS20_13	33.1436	ATCATGAAAGTCCTTCACTT	TTTTACTTCGATCATGAAAGTCCTTCACTTCGGCATGAATAAT
yrdDb3283_261	34.5185	GTTCGGTATGTTCGCATTCA	TTATCGATAAGTTCGGTATGTTCGCATTCAGGGTAGTTAATGC
bioAb0774RBS30CDS20_40	2.73994	TTACAAGTCGATTATGACAA	TCAATTTGGTTTACAAGTCGATTATGACAACGGACGATCTTGC
yhjYb3548_250	0.424814	ATACTGCTGGTCACATCCAC	GCCCATACTCATACTGCTGGTCACATCCACAGGGGTTTCTTCC
prcb1830_1747	27.1316	TTCATGATGTTCTGGAACTC	CGCGATATCCTTCATGATGTTCTGGAACTCAGGATCTTTCGCG
chbRb1735_511	3.2418	ACCGTACTTTTCAGCCACTG	CATCTTTTCTACCGTACTTTTCAGCCACTGCGGTACATCATCA
yeiIb2160_707	19.5297	CTCCGGTAAAGTGGGTTTCA	AAATTTCCAGCTCCGGTAAAGTGGGTTTCAGGGTGTGAATATG
mdtOb4081RBS30CDS20_23	25.5797	GTTGAGCGCGCTCATTATTG	ATGGCAGGGAGTTGAGCGCGCTCATTATTGCGGCTCAAGATTA
casBb2759_136	6.55212	CGTGGGTTTTCCCAACCAAA	CTGCTGGTGACGTGGGTTTTCCCAACCAAAAGGTTGCACCAGC
ypdCb2382RBS30CDS20_44	16.9631	GGAACTTTCATGAAAGCACC	TCTTTAATCGGGAACTTTCATGAAAGCACCAGGCTTGCCCGCC
mutHb2831_421	4.20848	TCATTCGGGCTCCACAGCAA	GTCTTCCTCTTCATTCGGGCTCCACAGCAACGGTGATCCAACG
cysMb2421_512	16.9403	AGTGCCGGTCGTCCCCATGC	CGCCGGTGATAGTGCCGGTCGTCCCCATGCTGGAGACAAAATG
uidCb1615_739	15.3912	TCCCCTTTCAACGTATAATT	GCCGAGCAACTCCCCTTTCAACGTATAATTCGGGTCGAGCGGT
envZb3404_281	22.457	CCAACGCAGACCTGCCTCTT	AGTGTTGCGCCCAACGCAGACCTGCCTCTTCGGCAGCCTCGTT
eutLb2439_535	15.482	GAGTAGTTGGTTTCAGACGG	AAATGCTGCCGAGTAGTTGGTTTCAGACGGTGGCGGGACATAG
ycbJb0919_312	6.26305	GTTCCCAGCGTTCTGGTGTT	TCTTTGAGTTGTTCCCAGCGTTCTGGTGTTCGGGCTGGTGCCT
yhbYb3180_158	9.56669	GGTTTTAGTTTCGCGATCTT	CCACGATCAAGGTTTTAGTTTCGCGATCTTCGGTGGCGATTTT
nlpCb1708_410	3.66143	CCAATAGACATTATCAAGTG	AATTTTTCTGCCAATAGACATTATCAAGTGAGGAACGCATCAC
metCb3008_710	9.40494	GACCATCTGGCCCATCAGAT	TATCGGCATCGACCATCTGGCCCATCAGATAGGCATTTTCCCG
ytfJb4216_443	7.77235	CTTATCCAGCACCACTACAG	CGCGACCATCCTTATCCAGCACCACTACAGCGGAACTTTCTTC
agaCb3139_196	9.38016	GGCGGCTGAACACCACCTGC	AATCGGGTTGGGCGGCTGAACACCACCTGCAGGGGTTAATCCG
arsCb3503_146	29.4438	GCGTACGGAAATCCCCATAT	GCAGCAGCGCGCGTACGGAAATCCCCATATCGGCAATGAGTTT
insQb1432_163	27.3122	GACTGTTGCAATGGCTGTGA	GTCTTTCAGTGACTGTTGCAATGGCTGTGAGGGAGAATCTTTA
dppCb3542_689	14.3592	AAGAGCAGCCATATCGAGAA	CGAGGAAACCAAGAGCAGCCATATCGAGAATGGCGTTAGAGAA
hyaAb0972_716	28.8568	GAACTCTCCGGCGTCGAAGT	AACTCTGGACGAACTCTCCGGCGTCGAAGTGGGCGCGGCGATA
lpxKb0915_414	27.8299	TTACGATGATCTGCACATCA	CCGTCGTCGGTTACGATGATCTGCACATCAGGGTGTTGCGCCA
dsdAb2366_1175	12.9572	TGCACACACGCGCTGAGGTC	AACTTACTGATGCACACACGCGCTGAGGTCCGGCCATACCCGC
hycFb2720_496	21.1139	GTCAGTTCAATACGGTCGGA	CATATGGCGAGTCAGTTCAATACGGTCGGACGGCACCAGGCAT
hisMb2307_617	28.8182	GATGATTAAATAGAGCACCG	GGACATAAGAGATGATTAAATAGAGCACCGCGGCAATGCCGAA
yjjUb4377_16	14.3083	GCAATATTACCAAGCGTTAC	CGACAACGGCGCAATATTACCAAGCGTTACAGGTATTCGCTGC
ydjAb1765_30	8.4278	CAGCCAAGCGGGAGGCGCTA	GGCGCGGGTTCAGCCAAGCGGGAGGCGCTACGGCGATTGATCA
yicRb3638_438	24.2485	CCCGAGGATGGACTTCAACA	CGGATAATTTCCCGAGGATGGACTTCAACATGGTTTAGCGTGC
yfdEb2371_700	0.84826	ACATCAAAAGGTGCCATGTA	AGTATTGAAAACATCAAAAGGTGCCATGTAGGGATGGCGATTT
ushAb0480_936	27.7384	TCAGGTTCACCGGAATCAGC	ACTTTCTTCTTCAGGTTCACCGGAATCAGCTGGTAGTTAACCA
coaAb3974_315	19.7664	TTAATAGCGCCTGCAATACA	GGCCAACGGCTTAATAGCGCCTGCAATACACGGGCGGTTGTAC
hisCb2021_8	7.77002	CGCTAAATCGGTAATAGTCA	CGTTTTCACGCGCTAAATCGGTAATAGTCACGGTGCTCATGCT
lhgOb2660_555	20.1345	CTTCATATTCGCCGCCCTGA	AGCGTTGATGCTTCATATTCGCCGCCCTGACGGGTACGTATCA
ybeXb0658_612	35.1205	AGGTATGACGACTCAGCTGA	CGTACGGTCCAGGTATGACGACTCAGCTGACGGAAGTCGATAT
yajOb0419_26	24.4632	AAGTCGGGAAACGCGAAGGT	AGCCGAGGCAAAGTCGGGAAACGCGAAGGTCGGTTTTTCCTAA
mlaDb3193_524	4.62733	CGTTGTACCCACAGGTTCAG	GAAATTATTTCGTTGTACCCACAGGTTCAGTGGTTTCATTATT
rsmEb2946_71	9.64454	TACGCGCCCGATATGGTTGG	CCATGCGCAGTACGCGCCCGATATGGTTGGCGGCATCTTCGCA
ydeNb1498_1408	0.954339	TCCTCAGTGTTGGGGTTATG	TTGGCTTAAGTCCTCAGTGTTGGGGTTATGCGGGTAATCGTCT
ilvIb0077_625	10.4304	CCACCGCCTACGTAGACAAC	CGTGATTGCCCCACCGCCTACGTAGACAACCGGTTTTTTTGCC
idib2889_87	17.3792	TGGAGAACGCGAGATGTAAG	AACAGCCAACTGGAGAACGCGAGATGTAAGCGGGTGTCTGCCG
yigIb3820RBS30CDS20_10	11.3533	ATATCATCCTTACACTTCAT	TACGGCAGACATATCATCCTTACACTTCATTGGTTAATGAAAT
glcBb2976_1071	21.6854	CGCCATCAAGAATGCCTTCC	CCAGTCATGACGCCATCAAGAATGCCTTCCGGGATTTCATTGC
dnaQb0215RBS30CDS20_26	11.6541	TGTAATTGCAGTGCTCATAG	CGATCTGGCGTGTAATTGCAGTGCTCATAGCGGTCATTTATGT
yeaGb1783RBS30CDS20_24	19.5445	TGTGCTAAAAAACGAAAGGA	GCTCTTAACCTGTGCTAAAAAACGAAAGGACGGCATACCATGA
yebGb1848_238	21.1953	GATTCAGCACCGACGACCTG	TTCCTCTTCGGATTCAGCACCGACGACCTGTGGGGACGGTAAT
yebGb1848_237	14.9611	ATTCAGCACCGACGACCTGT	TCCTCTTCGGATTCAGCACCGACGACCTGTGGGGACGGTAATT
yebGb1848_236	8.93352	TTCAGCACCGACGACCTGTG	CCTCTTCGGATTCAGCACCGACGACCTGTGGGGACGGTAATTT
pncBb0931_602	23.4495	ACGCGCCAGATCGTAGTTGC	GGGAAAGCCGACGCGCCAGATCGTAGTTGCTGGTGCCCACAAA
agaVb3133_21	23.6344	GAATCAAGCGTTCATCAATC	ACCTGACCGTGAATCAAGCGTTCATCAATCCGGCTTAAAACAA
yiePb3755_506	28.9608	GAATGAGGTCAAAAACGGAT	ATAGCGAGGCGAATGAGGTCAAAAACGGATTGGCGCTCATTTC
caiDb0036_24	2.49213	TTTCCAGAATTGATCCATTG	TCAAGGGTAATTTCCAGAATTGATCCATTGCGGGTCAGATGTA
creDb4400RBS30CDS20_4	25.1609	TTCTCCTTTGCAATGGCAGC	CAACATAGTCTTCTCCTTTGCAATGGCAGCAGGATACGAAGAC
ynjEb1757_991	25.4504	GCGCCGGCTATTTCACCTTT	TCCCCAACGTGCGCCGGCTATTTCACCTTTTGGTTTAATATAG
caiDb0036_23	18.1728	TTCCAGAATTGATCCATTGC	CAAGGGTAATTTCCAGAATTGATCCATTGCGGGTCAGATGTAA
fiub0805_2235	4.84284	AGAAGGTTCTTGGCTCGCCC	GCTGTGAGCAAGAAGGTTCTTGGCTCGCCCGGGTGATAACGGT
ycaDb0898_230	0.245937	GCCAGCGGCAAAAATGAAGG	GGCCGGCACAGCCAGCGGCAAAAATGAAGGAGGCCAGATAATA
eamBb2578_310	27.7874	AAGCTGGCCCAAAAGCTGAT	CTGCAAAGCAAAGCTGGCCCAAAAGCTGATTGGTTTTGCCTGA
metIb0198RBS30CDS20_28	34.5091	CATGTAAAAGTAGAGGTACT	GCAGGAACACCATGTAAAAGTAGAGGTACTGGGTTATGTCTGA
cydDb0887_1128	22.5528	GACCAACCAACACCGCACGT	GAACCGCTGCGACCAACCAACACCGCACGTTGGCCTGCTGGCA
yajQb0426_131	9.43492	CAACACTTTGATGGTTTTGC	CGGACTCGCTCAACACTTTGATGGTTTTGCTGGCGTCGTTCAG
intEb1140_647	10.4301	AGTAACCAGCGCTAACAGCA	ACCGCTGACCAGTAACCAGCGCTAACAGCATGGCATTTCCCAT
scpCb2920_1109	27.8005	GCCGTTCATCAGATCGACCC	TGCCGCCGATGCCGTTCATCAGATCGACCCCGGCTACGTGTGT
ygbTb2755_47	7.23669	CCCATATTGCAGAAAGATCA	CATCGATCTGCCCATATTGCAGAAAGATCATGGAGACGCGATC
cysKb2414_57	21.8408	GTCCGTTACCGATGCGATTC	GCCAGAATGCGTCCGTTACCGATGCGATTCAGGCGAACCAGCG
helDb0962_1753	30.8505	ATAAAGTCGATTTGCAACTT	ATGAATGGTCATAAAGTCGATTTGCAACTTCGGCCAGCGTGTT
caiBb0038_74	2.07064	CATTTGCCCGGCAAACGGTC	ATTCTGCGAACATTTGCCCGGCAAACGGTCCGGCGATTTCGAT
ygfBb2909_76	17.1802	ATTAAACCATGCATCTCAGC	CATCCCGCTGATTAAACCATGCATCTCAGCTGGGGTCAGACCC
sfmFb0534_329	19.6594	ATTACGTAATTCGATGGCGA	AGCGATCGCTATTACGTAATTCGATGGCGACGGTTTGTGCCAT
psiFb0384_155	21.6106	CTTCAGGCAATCACTCATGT	ACTTGCTGTTCTTCAGGCAATCACTCATGTAGGTCTTACGAGC
yahGb0321_1073	11.0341	AATACCGTAGGTTTCGGTGA	CAAATCCGCCAATACCGTAGGTTTCGGTGATGGCGCTGTCGCC
hsdMb4349_213	34.4497	CTAAATGCACGAGCATTTTT	TCATCTTCGCCTAAATGCACGAGCATTTTTCGGTAGAACTGCA
yidBb3698_149	4.42493	GCCCTGTTGATTACTCAGCC	CCGATTGATTGCCCTGTTGATTACTCAGCCAGGTTGAGAGAAT
bioDb0778_277	34.1519	CTCATTACCAATGATTCTAT	TAATCCGGCGCTCATTACCAATGATTCTATCGGTCTGCCCTCT
yliIb0837_617	15.7709	AATGCCATAAGACCAGATCT	GCGGATTACGAATGCCATAAGACCAGATCTCGGCGCGCGCACC
gudDb2787_1186	3.48019	TCGATTTCTACACCCAGCCC	TTGATCCATATCGATTTCTACACCCAGCCCCGGTTTTTCTGGC
yhaJb3105_661	28.547	ATCGTGCTCACCGTTAAGCG	TTTATCTTCAATCGTGCTCACCGTTAAGCGCGGCTGTTTGTCC
yciNb1273_20	16.6412	CAACAGCGTTTCGCGGTCGA	TGGCCTCTTTCAACAGCGTTTCGCGGTCGATGGGTTGTGTCTC
yddBb1495_884	10.2624	ATTATAATCACGGCTGGAGC	AGGTGCTGGTATTATAATCACGGCTGGAGCCGGTATATTTTAA
folCb2315_859	32.4067	CTCACAATCTGGAAACGTCC	TGGCGACTCGCTCACAATCTGGAAACGTCCCGGCAAAATTGCG
ydiPb1696_47	0.98467	TGAAAGCCGTGGCGTTTTAC	ATGCAAAACGTGAAAGCCGTGGCGTTTTACCGGCGACAAACAG
lexAb4043_118	6.33178	AGATGTTCTTCAGCCGCGTT	CAGCGCCTTCAGATGTTCTTCAGCCGCGTTTGGGGAACGGAAC
glpTb2240_93	8.82418	CATAGCCAAAGAATATCCCC	TAGTAAGCCGCATAGCCAAAGAATATCCCCAGGAAAATTTGCC
sapBb1293_246	13.8245	TCAGCGCAAAACCGAAGGCG	ATGCCAACAATCAGCGCAAAACCGAAGGCGAGGATGCACAGTT
yebKb1853_608	4.15263	AGAGGTGAGGGCAATCACCA	GGGTACCCGCAGAGGTGAGGGCAATCACCATGGCGTCGTTTTC
hypDb2729_1082	24.4816	CTGACGATACTGATACCACG	CACTCTCCTGCTGACGATACTGATACCACGCGGCGCACGCTCC
glyAb2551_430	0.388555	CCGGTAGCATCGATACCGTA	GTCGATATGACCGGTAGCATCGATACCGTAAGGAACGATGTTG
nanRb3226_76	7.23781	GAGAGTTTTTTACGCGCCAG	CACCATTTCGGAGAGTTTTTTACGCGCCAGCGGGCGGCTACGC
thiHb3990_51	26.9395	CCGTTTTGCCGTTGATACGC	ACGTCAGCAGCCGTTTTGCCGTTGATACGCAGGCGGATGTCGT
lolEb1118_1110	6.86942	GCCAGTGCAATTCCGATGGC	AAGACGTCCAGCCAGTGCAATTCCGATGGCAGGAAATCAATAA
hemYb3802_460	6.1105	CGTACGCGGGTGATTTCTAC	CAGTTGCAGACGTACGCGGGTGATTTCTACCGGAATGGTGTCG
wzbb2061_339	4.48843	GGCTTTTGCGATACGGATCG	AACGTTTCCCGGCTTTTGCGATACGGATCGGGGATTTCACATT
uhpAb3669_380	29.6166	ACGACCGGATGCCAGTTTAA	GCGGGTCCTGACGACCGGATGCCAGTTTAATGGCAATATCCGG
ydhCb1660_401	32.167	TAGACCCACCAGCGGCATGA	GTGCCGGAGATAGACCCACCAGCGGCATGATGGCCGCAAAAAT
xylEb4031_8	7.52338	TATATAACTGGAATTATACT	TAATCGAAAATATATAACTGGAATTATACTGGGTATTCATTCA
pcnBb0143_27	23.7404	CCTCGCGGCTTAGCACCTTG	GCCTCGCTTTCCTCGCGGCTTAGCACCTTGCGGCAAAAATTAG
fdnGb1474_80	19.3027	CTGAGCCAGTGCTTGCTTCG	AGTTTCGCGCCTGAGCCAGTGCTTGCTTCGGGGCAAAGCCCAA
fdnGb1474_81	16.7362	CCTGAGCCAGTGCTTGCTTC	TAGTTTCGCGCCTGAGCCAGTGCTTGCTTCGGGGCAAAGCCCA
fdnGb1474_82	24.1533	GCCTGAGCCAGTGCTTGCTT	GTAGTTTCGCGCCTGAGCCAGTGCTTGCTTCGGGGCAAAGCCC
dsbBb1185_202	1.4244	ACCATCGCTACATAACGCAG	CAACCAGATAACCATCGCTACATAACGCAGCGGAGTTTTCGGG
yhjHb3525_485	30.0987	CGCAGAGAAATTTGCCATCC	CTTCACTTAGCGCAGAGAAATTTGCCATCCCGGTACCAAAATC
yghQb2983_268	26.0018	ACGACATTGCGGAATTGCTG	GGAAAATGAGACGACATTGCGGAATTGCTGCGGATTATTGTTG
mdtOb4081_816	7.69649	TTTCTGAAGCTAATTTTTGT	AGCTTGTTGATTTCTGAAGCTAATTTTTGTCGGAATTCAATAA
yeaWb1802_176	25.086	CTCACGCGTCACATAATCAT	CGCCAATGATCTCACGCGTCACATAATCATTGGCATTCGCCAG
speAb2938_813	18.839	TCGCCATCTGCGAACCGAGG	TCGCGAATATTCGCCATCTGCGAACCGAGGTGGAAGTGCAGTA
accAb0185_276	4.35203	CTTTATCGTCTGCATACGCG	CCGACGATAGCTTTATCGTCTGCATACGCGCGGTCGCCAGCCA
rpsHb3306_317	8.09925	ATCAGTCATAACACCTTTAG	GCGCTGCACGATCAGTCATAACACCTTTAGAGGTAGAAACAAC
blcb4149_64	5.34571	GTCACGCCACGCGGCGGCGT	ATTTACTACGGTCACGCCACGCGGCGGCGTAGGAGAACTGCAG
dnaGb3066_381	22.3983	CAGGTTGTTGTAAAGATTGT	GACGTGGCAACAGGTTGTTGTAAAGATTGTTGGTAAAACGTAT
corAb3816_625	11.6709	GCCTGCTCCAGTTGCCCACC	GATTTCACGCGCCTGCTCCAGTTGCCCACCCGGTAAACGCGCT
rhmTb2246RBS30CDS20_7	8.17615	AAAAGCTCCTTAGAATATGT	GGTGCTCATAAAAAGCTCCTTAGAATATGTGGGCGTTACCGTT
yfiHb2593_314	30.906	AAACAGCACAGGGAGGCAGT	CTCGATTGCAAAACAGCACAGGGAGGCAGTCGGCAGTCATCAC
dsbCb2893_208	24.3704	GTGCCACTAACGTCATACAT	GACCGGAGCCGTGCCACTAACGTCATACATTGGCCCCTGAATG
fbaAb2925_653	20.9892	GTTACCGAAGGACGCTGCGA	CACCGTGTACGTTACCGAAGGACGCTGCGATGGTGAAACGCGG
pdxYb1636RBS30CDS20_8	4.49234	GTTCCCTGTATAAAAACCAG	TTTTCATCATGTTCCCTGTATAAAAACCAGGGGGAGTGATTTC
ybaBb0471RBS30CDS20_38	2.40854	TTGAGAGAGAAACCTATGTT	CTTAACGTGATTGAGAGAGAAACCTATGTTTGGTAAAGGCGGT
mdfAb0842_787	13.4009	GCAATTAACGCCCCGAAAAT	CAAGTTACCCGCAATTAACGCCCCGAAAATAGGCACTTGCAGC
citTb0612_526	32.0064	TTCGGGAATGATTTAAACAA	GGACGGATCGTTCGGGAATGATTTAAACAACGGCGGCAGGTTT
djlBb0646_852	9.96552	GCAACATTAAAGCATCCGCC	CGGCACCATTGCAACATTAAAGCATCCGCCTGGGTGGAGGGAT
accCb3256_555	9.2456	AAGCAGCTTTCGCTTCCGCA	TCGTTGCTGAAAGCAGCTTTCGCTTCCGCACGGGTCATGGAGA
yeeRb2001_828	3.31053	GTTCATCAGGTGTGAATGAC	AGCGTTTTCAGTTCATCAGGTGTGAATGACAGGTTCTCTTTCA
moaCb0783_95	11.2246	CTCGCTGCGCATGGTGACAA	TCGCCAGCGTCTCGCTGCGCATGGTGACAAAGGCTTCCGCCCG
psiFb0384RBS30CDS20_26	32.2227	GGTTAAAACATGAAGAGGGA	ATACGCTCATGGTTAAAACATGAAGAGGGATGGTGCTATGAAA
sgcXb4305_170	26.7222	AATCATCAGTCGCAGCGCAT	TATGCGCAAAAATCATCAGTCGCAGCGCATCGGGTTTATCACT
manYb1818_717	12.2633	GGTTGTATTTCGGGCTAAGT	CCGGCTACGCGGTTGTATTTCGGGCTAAGTTGGATGTAGAGCA
hemLb0154RBS30CDS20_26	7.27661	ATTTTCAGACTTACTCATGG	CGCTGTAAAGATTTTCAGACTTACTCATGGAGGGTTCCTGATT
rngb3247_515	23.3145	CTCGCCAACCCCTTCCGCTG	CCAGTTCAGCCTCGCCAACCCCTTCCGCTGCGGTACGGATGAT
xdhCb2868RBS30CDS20_9	10.147	TTGCAATTTTCCCCCCGCCG	CTGTGATTCATTGCAATTTTCCCCCCGCCGCGGCGACGGCTTC
dcuSb4125_593	17.5625	CAGTACCTTAACCAGAATGC	GGATTTTTTTCAGTACCTTAACCAGAATGCAGGTGCCAATCAG
patDb1444_274	19.6654	TCATTGAACGCACTATGCAG	CGGGATTTCATCATTGAACGCACTATGCAGCGGTTTGCCACAA
coaAb3974_31	12.7034	TTGCGGTCAAACTGTAGGTA	TGCCCACTGGTTGCGGTCAAACTGTAGGTAAGGCGTCATTAAC
yliFb0834_1075	5.26536	TAGACTTTACCTTTATCTAC	GCCGAAGCGGTAGACTTTACCTTTATCTACCGGGATCTGTGAT
lpxMb1855_790	5.79613	TCTAACAGATCATCCATCGG	ATCATCCGCCTCTAACAGATCATCCATCGGTGGGCGCACCTGA
pgpCb2560RBS30CDS20_16	25.8783	GTTGCCAAACCATACTCCTC	ACGCTCGTGAGTTGCCAAACCATACTCCTCTGGACTGAAACAT
yagIb0272_546	5.4726	CCAGGGCGTAGCCTTGCTCG	TCTTCGCTGTCCAGGGCGTAGCCTTGCTCGCGGGTCTGCGCCA
mhpDb0350_339	6.93417	TATCGGTTGCGGGCAAATCG	TCGAAGGTGATATCGGTTGCGGGCAAATCGCGGTTCAACACCA
potEb0692_891	5.68484	CAGATGAAGATTTAAACACC	TAGCCTTCATCAGATGAAGATTTAAACACCTGGGCAATGGTGA
atpAb3734_134	22.7726	CATTTCACCCTGCATACAAT	GCAGGGAGATCATTTCACCCTGCATACAATCGGCCAGGCCGTG
glnHb0811_633	29.8922	GCAGCTCGTCGCTACCTTTC	ACTTTGTCACGCAGCTCGTCGCTACCTTTCGGGAACGCAATAC
cddb2143_185	7.89128	CGACAATGGCGTACGCGCAC	CATTAAAATTCGACAATGGCGTACGCGCACAGGCCGCCGCCAG
trkAb3290_1353	12.1384	ACAAGAAGAAAGGGCTTGGC	CTTATTAATTACAAGAAGAAAGGGCTTGGCTGGAAGAGTCTTT
ybhFb0794_61	14.2272	CAATCGAGCGGCGCGACGGC	GTGAATGGTACAATCGAGCGGCGCGACGGCGGGCTTGTCCATG
ybhFb0794_62	2.83996	ACAATCGAGCGGCGCGACGG	CGTGAATGGTACAATCGAGCGGCGCGACGGCGGGCTTGTCCAT
alsAb4087_815	19.2558	GACCTTTTTTCTGTCACGAC	AGATATCCCGGACCTTTTTTCTGTCACGACTGGTGACGTTCCG
yciIb1251RBS30CDS20_10	21.1444	ACGGGCACAACTCCTTGTTC	AACATACAACACGGGCACAACTCCTTGTTCGGGAAAGTTGTAA
lpxCb0096_684	19.1882	CAAATTCGTCTTCAAAACGC	TTGTGACGCACAAATTCGTCTTCAAAACGCAGGCCGTCTTCGT
yfcHb2304_391	29.4909	TGGGTAAATTCGTTATGCGG	GCAGAGTTTATGGGTAAATTCGTTATGCGGCGGTTCCTCTTCG
arnFb2258_360	2.54277	AACGTTGTTTTGTCGTGGGC	AAAACTCAGTAACGTTGTTTTGTCGTGGGCAGGAAAATCAGCA
dxrb0173_928	31.0127	CATGGATAACGATCATAATC	CAGTTTCAGGCATGGATAACGATCATAATCCGGTGCGGCAAAT
lpxLb1054RBS30CDS20_4	24.1581	ATCCTGTTTTTCAACCTATT	CGTCATATCAATCCTGTTTTTCAACCTATTCGGGCAATTGTAT
minEb1174_239	3.76202	CAGCTCTTCTGCTTCCGGTA	GGGCTTATTTCAGCTCTTCTGCTTCCGGTAAGGTCACGTTCAG
lpxLb1054RBS30CDS20_3	5.71466	TCCTGTTTTTCAACCTATTC	GTCATATCAATCCTGTTTTTCAACCTATTCGGGCAATTGTATG
murDb0088_794	16.6627	ATTGGTGTAGTTATGCTGCC	CCGCCAGCGCATTGGTGTAGTTATGCTGCCCGGAAAGTTTCAT
yeiWb4502_62	2.17942	GGGCTTGCCATCTGGCATAC	GCGTATTGGCGGGCTTGCCATCTGGCATACCGGGAATAGGGCT
ftsEb3463_160	21.3362	AACCAGATTTTCCCGGCGCT	ATGGCCGCTAAACCAGATTTTCCCGGCGCTGGGCCGCTCAATC
yafWb0246_267	21.6342	ATACGTAGCCGCAACTGCCA	ATGGCGATGTATACGTAGCCGCAACTGCCAAGGGTGTCGGCTT
abgRb1339_812	12.6044	ACGCCGCTGAATCAAATAAT	GGCGACTATCACGCCGCTGAATCAAATAATAGGCCGCTTTCGG
epmBb4146_384	11.1966	CGGCATAGGGGAAGTGACGA	CCCTGATTTTCGGCATAGGGGAAGTGACGACGGAAGCAATAGC
ydjFb1770_201	4.00872	ATGAAGCGCGCTTATAAAAA	TCATAAAACGATGAAGCGCGCTTATAAAAATGGATATTCTCCG
yqjEb3099_165	28.3087	ATGCAGCGAAAAGCATCGTC	ATAAGACCAAATGCAGCGAAAAGCATCGTCAGGCCCAGCATCA
xerDb2894_434	3.41938	CAGTTCAGAGACACGCAGCC	TCAGTCCGACCAGTTCAGAGACACGCAGCCCGGTAGCATACAA
yigBb3812_41	4.24984	AAGGGTATCATCCAGGTCAA	GGTTATCGTAAAGGGTATCATCCAGGTCAAAGGTGAGCGCCGA
proQb1831_572	27.9686	TTGACCCGCTTTCACCTTCA	CCATCGCGTTTTGACCCGCTTTCACCTTCAGGGCTTGTCCGAC
yjcZb4110_686	16.9351	ATGCTCCCCGCCCGTCGGAA	AAAAATCAGCATGCTCCCCGCCCGTCGGAACGGTCGAAGAGGC
ydcJb1423_1168	13.0342	AAGATCCCCGCCGCGCTAAC	ATTTGACTGGAAGATCCCCGCCGCGCTAACGGGCAAGAAATCT
yhjVb3539_677	28.249	ATCCGCTTCCCGTTTACGAT	CCAGTACTTTATCCGCTTCCCGTTTACGATAGGCAATATTCAT
hyfHb2488_386	17.8753	CAATTCAGCAGCCAGTGCGA	GCTGTGCTAACAATTCAGCAGCCAGTGCGATGGTTTTTTGCGG
topAb1274_259	15.6166	GAGACGACCTTCTCTTTACC	TTTCAGTTCAGAGACGACCTTCTCTTTACCAGGCAACACTTCA
rutFb1007_407	26.0275	GTGACGATGAATCGCTTCGA	AGGGTGTGGTGTGACGATGAATCGCTTCGATGGCGCAAAACAG
narIb1227_345	28.1934	TAGTGGTTGCACGCACGCGT	TCCGCTCCGGTAGTGGTTGCACGCACGCGTGGGCTGAACAGAC
hyfGb2487_1008	28.5104	GTTGCTCTTTGAGAATATCG	GTTTGCAGACGTTGCTCTTTGAGAATATCGCGGCGAACACCAC
fliTb1926_173	11.8946	GCGGAGCTGCTCCTGCATCG	GCAGCATCGGGCGGAGCTGCTCCTGCATCGTGGTGGACGGGTC
roxAb1128RBS30CDS20_34	7.87612	CAGCCTGTGGATGCTTAACA	TTGCAGATACCAGCCTGTGGATGCTTAACATGGAATACCAACT
setCb3659_411	4.85087	TACTGAACATGACCGTCTCA	CGTAAAAATGTACTGAACATGACCGTCTCACGGCCTGTTCTGT
citBb0620_401	23.9969	CTCATCAATTTGCTTCTGGC	CATTAAACATCTCATCAATTTGCTTCTGGCTGGCGCTATCAAT
ydhVb1673_2066	11.3677	ATTGTGTGCTGCCAGATCGG	CAGGCAGTAGATTGTGTGCTGCCAGATCGGCGGCAATATCTTC
pfkBb1723_424	24.5343	AATTTTTCCAGCTTCACACC	CAGTTGGGTTAATTTTTCCAGCTTCACACCTGGCGGCAGGCTT
bdcRb4251_448	35.6231	GTCACACATTGTGCGCGTTG	CATAAAATCAGTCACACATTGTGCGCGTTGTGGATGCCGCCTG
bioDb0778_23	7.17472	CCCCACTTCGGTATCCGTTC	CGACAGTTTTCCCCACTTCGGTATCCGTTCCGGTGACAAAATA
aceBb4014_668	14.4859	GCTGAAGACTTCGCTCCACC	CTTCTGCATAGCTGAAGACTTCGCTCCACCAGGCCGCTTCCTG
rfbAb2039_574	22.5683	TCTAACTCACCACGTGCAGA	ATCTGTAATTTCTAACTCACCACGTGCAGACGGCTTCAAGTTT
dgoAb4477_316	1.55259	TCGGTCGCCGTCGCGCAGCC	GGTAAAGGCTTCGGTCGCCGTCGCGCAGCCGGGGCAGACGGTC
ribFb0025_905	3.4748	TAGCCCAAAAAATTCGCGGG	CCGGTTTTGTTAGCCCAAAAAATTCGCGGGCGGTTAATTCATC
araCb0064_22	8.31524	AACGAGTATCCCGGCAGCAG	ATGGGCGTTAAACGAGTATCCCGGCAGCAGGGGATCATTTTGC
rihCb0030_330	10.4206	CAGGCTCTGGTGCACGCATC	ACCAGGGTAACAGGCTCTGGTGCACGCATCAGGGCATCCCGAA
qseBb3025_57	29.0782	CGCTAAAACCCATTTTACTA	AACCAGTCGACGCTAAAACCCATTTTACTAAGGCCCGTTTTGA
rluBb1269_543	20.6805	TCAGAGTCACGTTGTACCAC	CGGCCTTCGGTCAGAGTCACGTTGTACCACTGGTTGATCCCTT
dosPb1489_1475	29.6012	GTAGCTGATGCCAATACTCA	TACCCAGGTCGTAGCTGATGCCAATACTCAAGGTAAGCGGGAA
mdtPb4080_166	23.8891	TGTTTCCACCACTGCGCCTG	GTCATTGAGTTGTTTCCACCACTGCGCCTGCGGCCAGCCGGAG
ispBb3187_145	19.8909	GCAGCCAGTACAGCAATCAT	AACAGCTCGTGCAGCCAGTACAGCAATCATCGGACGAATACGT
trmDb2607_112	0.856763	CGGTCATGCGTGAAGTCGCG	GGTACGGTGCCGGTCATGCGTGAAGTCGCGAGGACTCCAGCTC
ushAb0480RBS30CDS20_48	17.328	GAAGTATGAAATTATTGCAG	GTCAGGGAGAGAAGTATGAAATTATTGCAGCGGGGCGTGGCGT
rpoEb2573_62	17.6096	GCGCACTACCAGTAAGTTAA	TATGCTGATAGCGCACTACCAGTAAGTTAAAGGCTTTCTGATC
puuBb1301_32	7.13156	TGGTGCATATTTATTCGCAC	GCGTGTCGAATGGTGCATATTTATTCGCACTGGCGGCGTAGTA
bdcRb4251_195	23.862	CGACGTATTCATTGAGTACA	GCTTCCGTACCGACGTATTCATTGAGTACACGGCTAAATAACC
rplDb3319_44	19.2979	ATCACGACCGAAGGTAGTTT	CTTCGTTGAAATCACGACCGAAGGTAGTTTCGGAAACAGTCAG
glsBb1524_299	28.7893	CTCCATTTCCAGTTGCACTA	GTATACCCTGCTCCATTTCCAGTTGCACTAAGGAATTGAACGG
yfdFb2345_7	9.9283	GTATTGTTGATTGAAATAGA	AGCTGCGCTGGTATTGTTGATTGAAATAGATGGTAGCATGATT
ybdRb0608_661	18.5536	GCGGCGAAATGCAAGCGGTA	GTAGCGGTCGGCGGCGAAATGCAAGCGGTAGGGATGATGATCA
uvrCb1913_1100	25.2549	AGATTGCTGCGAAAGTTTGC	GGTGAACGGTAGATTGCTGCGAAAGTTTGCTGGTTAAGGCCGT
dcrBb3472_362	5.1081	TTTGTGACCTTTCAGCTCAA	ACTGCTGCATTTTGTGACCTTTCAGCTCAATGGCTTTATTGGT
yjdFb4121_334	4.17792	ATTTCTCGTGCCACCAGTGC	GCGAACGAGAATTTCTCGTGCCACCAGTGCAGGCACCAGCCCC
garKb3124_17	25.6893	ACTTTCTTTATAAGAGTCTG	TGGCAGATAAACTTTCTTTATAAGAGTCTGGGGCGATTACGAT
adiAb4117_1760	6.77385	CAGAGTTCCCCATTTCCCAC	GGGTGTTAACCAGAGTTCCCCATTTCCCACGGGTTACGCCCAT
preTb2146_545	20.3884	CACGCCCATTTTTTCAATAC	ACTTAATGGTCACGCCCATTTTTTCAATACGGGCGATCTCTGC
yeiEb2157_202	22.767	TCAAGCAATGCCAACGCACG	AACCGCCTGTTCAAGCAATGCCAACGCACGCGGATAGAGCAGC
xylFb3566RBS30CDS20_23	0.256328	GTTCTTTATTTTCATGGTGT	TGAGTAGAATGTTCTTTATTTTCATGGTGTAGGGCCTTCTGTA
pqqLb1494_1161	8.22374	CATTTTTCAGCCAGGTGAGG	TGATCAACCGCATTTTTCAGCCAGGTGAGGCGGGTAGATTTGA
ybjCb0850_216	26.5703	GTGGACGGTTCATCAGCTGT	GAATATTGCGGTGGACGGTTCATCAGCTGTGGGGCAAGACGTT
yeaXb1803_864	29.3426	CGCTAAAATATTGATCCCGA	CGCTCTTCATCGCTAAAATATTGATCCCGATGGTCAGCTTCAC
narHb1225_1313	5.62013	ACGGTACATCTCCTGTGCCT	TCGCCAGATAACGGTACATCTCCTGTGCCTGGGCTTCGGTCAG
bepAb2494_675	19.5148	CCTGATCGAGTAATTTTTCG	GAGTAACGCGCCTGATCGAGTAATTTTTCGAGGAAGGTTGGCA
chbFb1734_473	2.23491	AAATCCGGTATGACGATAAA	TAAAGCGTTTAAATCCGGTATGACGATAAACGGCTTCAGTGAC
pepEb4021_111	4.96012	TCTGCGTTACGCCAGCGAAA	TCATCCCAGGTCTGCGTTACGCCAGCGAAAGGGATAAACACCG
fhuDb0152_352	17.6967	CTGAAGTTAAATCCGCGACC	TTTGCCGTCACTGAAGTTAAATCCGCGACCCGGCGCAATACGA
glxRb0509_773	18.4328	GGTATTAAATAACTCCTGGC	TTGCCGCACAGGTATTAAATAACTCCTGGCAGGTCGCAGTGTT
motAb1890_62	1.6782	GAGTGCTCCAAGGCTTCCAC	CGGGTTGATAGAGTGCTCCAAGGCTTCCACCGGTCATCAAATA
ttcAb1344_633	8.68608	GGTTAGGCTGTGAACCGCAC	TGACGTTGCAGGTTAGGCTGTGAACCGCACAGGTTGCACGGAA
ycjUb1317RBS30CDS20_44	15.6861	GGAGGATGAATGAAACTGCA	CCAAACATCAGGAGGATGAATGAAACTGCAAGGGGTAATTTTC
deoBb4383_1148	23.3375	AGTCTGGCCGATATCCGCGA	ATTTTGCCAGAGTCTGGCCGATATCCGCGAAGGTTTCACGATG
ybgKb0712_66	6.27566	CGCAGTGGCTGATACCCGAC	TCCAGTGCGCCGCAGTGGCTGATACCCGACTGGCGAAAACCGT
yedIb1958_255	2.94722	ACAGAGGCGTAATCGCCCAC	CCAATCATCAACAGAGGCGTAATCGCCCACGGGATAAACGCAC
yafQb0225_224	16.3853	CTCAAATCGTAAAAGTTTAT	TTCCAGTTCTCTCAAATCGTAAAAGTTTATCGGTAAGTTTGTA
stfRb1372_205	23.2217	GTAATGGTCCCGGCATGTGA	TTCATACACGGTAATGGTCCCGGCATGTGACGGCGGGAATCCT
secFb0409_845	28.7954	GATGGAAGATGCAGTACCGA	ATGCCACATAGATGGAAGATGCAGTACCGATGGAAACACCGAT
proPb4111_736	26.6487	ATCTCTTTAAACGAGACTTT	TTTAGTGGCAATCTCTTTAAACGAGACTTTCGGGCCATCCTGC
mdtGb1053_86	38.5512	GAAGGGCATTACCAGACTGA	AGAGGGGTAAGAAGGGCATTACCAGACTGAAGGCGGCACCGGT
rpoEb2573_496	17.5205	CGTGAACGCACCGTACCTAC	TCGGAAGATACGTGAACGCACCGTACCTACCGGACAATCCATG
yahFb0320_665	28.2392	CTCGCTCAGGTCGCGCCCGC	CGCCGATTTTCTCGCTCAGGTCGCGCCCGCCGGTGCCAATCAG
yceGb1097RBS30CDS20_3	20.623	ATTCGGGCGCTCACAAAGTG	TTCATGACTAATTCGGGCGCTCACAAAGTGGGGCTAAATATTC
thiLb0417_30	12.3612	TTCTTACACGGTCAAAATAA	AGACGAGAACTTCTTACACGGTCAAAATAACGGGCAATCAGGG
ygcSb2771_915	19.5202	AAAATTTGCGATGTGCCAGC	CTTCCCAGCAAAAATTTGCGATGTGCCAGCAGGTGCGTCAGAA
ompXb0814_344	2.07222	TTTGTAGGTCGGGTATTCAG	TGGTGTCGTGTTTGTAGGTCGGGTATTCAGTGGTCTGGAATTT
atpBb3738_180	31.5396	TCGCCTTTTTGGCTACGCTA	ACACCGCTGGTCGCCTTTTTGGCTACGCTACGGAATAAAACCA
ydhPb1657_416	9.85163	CACGCCACCGATATTTGCCA	TCGCCGCCGGCACGCCACCGATATTTGCCAGGGTTAACCCCAT
yqeFb2844_37	24.1144	GCACCACGAAAGCAGCCGAT	ACCCGCTAACGCACCACGAAAGCAGCCGATAGGTGTCCGTAAC
yhcHb3221_28	26.7765	GCAGGATGTAACCCAGCAGA	GTCCTGTAACGCAGGATGTAACCCAGCAGACGGTAATGACTGT
glpBb2242_901	19.7561	ACCGCGAAACGTGGACGTAG	GCTGGCGAGAACCGCGAAACGTGGACGTAGCGGAATATCGGCG
ispHb0029_281	2.46877	TTTGGTCACCAGCGGACAGG	CCATATGCACTTTGGTCACCAGCGGACAGGTGGCATCAAACAC
ucpAb2426_448	3.00869	AAGGCGTACGCCGTTTCGCC	CGCTTTCGTTAAGGCGTACGCCGTTTCGCCAGGATCGGCCACC
ygjQb3086_479	31.7638	GTACTGTTTTGCCAGCCAGA	CGTCGATGCCGTACTGTTTTGCCAGCCAGATGGCGCGTTGATT
yfdQb2360_323	14.5522	CTTTTTCAGTTTGAGAGTGG	ACGGTGCTGTCTTTTTCAGTTTGAGAGTGGCGGTGTTATCTGC
dnaCb4361_589	4.83405	CTGTTGGTCAGCATCCCGGT	TTCCATATTACTGTTGGTCAGCATCCCGGTTGGGCGTTTGGAA
ybaVb0442_179	18.5795	GGCATTATTAATGCTGACCC	CTTCCGCGCTGGCATTATTAATGCTGACCCGGGTGCCTTCTTC
ssuCb0934_611	19.8941	CAGATAACCAATGCCTGAAT	CATTCATCGCCAGATAACCAATGCCTGAATTGGCAGAAATGGT
yfjLb2628_1559	37.1004	GGTTAACCGCTCAAGACTCG	CAACTAATTGGGTTAACCGCTCAAGACTCGGGGCTGGATAAAT
btuFb0158_460	19.4161	TGCAGAAAAACACGTTTTTT	AATGCCGAATTGCAGAAAAACACGTTTTTTAGGTTTATCAGCA
cbrAb3690_36	14.3554	GTGCCAACGCCGATCCTGCC	GCTAACTTTCGTGCCAACGCCGATCCTGCCGGGCCGAGGCCAA
cbrAb3690_37	2.71472	CGTGCCAACGCCGATCCTGC	TGCTAACTTTCGTGCCAACGCCGATCCTGCCGGGCCGAGGCCA
ileSb0026_1995	14.1224	TTGCTGGATCAAAACCGTTC	ACCATATCTTTTGCTGGATCAAAACCGTTCAGGTTTGCCAGCA
ykfFb0249_111	16.2955	CAGTATCACGAACCACCAGA	ATCCGGCCTTCAGTATCACGAACCACCAGACGGAAGTGACTGC
fepBb0592_797	11.3069	ATCGGCATCTTTCTGATCAC	CATAAATAGCATCGGCATCTTTCTGATCACCGGCGAACAGGAA
yfdQb2360_204	24.7995	CTGCAAGATCTTTAGAATAA	GTGCCTTCATCTGCAAGATCTTTAGAATAACGGGTAAAGTCAT
lepBb2568_763	23.4433	CAGGTTGCCAGTTGTTGCCC	AGGAACAATCCAGGTTGCCAGTTGTTGCCCTGGCTGCTGGTAA
srlAb2702_48	23.2329	TAAACACCTCTCCGCCCTTT	ACCATCCCGGTAAACACCTCTCCGCCCTTTTGGAACAGCCCGA
nrfEb4074_1344	20.0887	TGCCTTTGGCTTGTAGATCG	CTGGTGTAATTGCCTTTGGCTTGTAGATCGAGGCACTCAAAAC
mepSb2175_46	20.3842	AGAACCGCTACTGCAATCGC	TGCAGAAAGCAGAACCGCTACTGCAATCGCGGGAATCCCGCGC
yhaVb3130_207	28.396	AGCCTAACGACTTGCCATGA	TTTTTCCCAGAGCCTAACGACTTGCCATGACGGAATGCCGGTG
prmBb2330_446	21.4512	ATCCGGGAAGGCATAAGCAC	CGACTTCTGCATCCGGGAAGGCATAAGCACAGGCAATGGCGAT
mntHb2392_966	23.1019	CTGTACGACGCACCCACAGC	AACATGGTGACTGTACGACGCACCCACAGCGGGATATGAAAGC
yfaLb2233_632	10.2149	CTTGCTGTCGCTATTATTAT	CTGAAGGATGCTTGCTGTCGCTATTATTATCGGTAACATCGAT
ygcEb2776_445	8.80906	GCCCAGCTCTTATAATCCAC	TTCGCTCCATGCCCAGCTCTTATAATCCACCGGCCACTGACCA
ycbZb0955_37	11.0919	TCCTGATAGCTATCGGTATC	AGCAAATATTTCCTGATAGCTATCGGTATCAGGAACCAGGTCA
emrDb3673_796	30.8167	AACGTGGAGAAGCGTTTATT	CTGCCACATTAACGTGGAGAAGCGTTTATTGGGACGTCCGGCA
ypfNb4547_110	34.055	CGGGGGAAGCTCCGGCTTGT	AATCACGATGCGGGGGAAGCTCCGGCTTGTTGGCGAGAAATTT
arnTb2257RBS30CDS20_7	34.0791	AGCGACTACCCGCAATTTGT	CGATTTCATCAGCGACTACCCGCAATTTGTTGGCAACCCAGCC
sbmCb2009_385	21.8103	TTCAAATAAACCTCGAAGCA	CGCGCCATTGTTCAAATAAACCTCGAAGCAGGGCTTTGGTAAC
ssuBb0933_132	4.83918	TACTTTTGCCACCACCGCTG	CGCAGCAGGGTACTTTTGCCACCACCGCTGCGGCCCACCACCG
ypfNb4547_118	19.8534	TCACGATGCGGGGGAAGCTC	ATCGTTGAAATCACGATGCGGGGGAAGCTCCGGCTTGTTGGCG
yjjNb4358_308	4.17667	TGAAATTTTTTCACAGCAAT	CGCCAATGACTGAAATTTTTTCACAGCAATTGGTACGCCCGCT
ydeIb1536_310	6.66523	CTAATGTTGATCATCTGGTC	CAGACTGCCACTAATGTTGATCATCTGGTCCGGCTGAACTTCT
baeRb2079_542	24.7275	ATGATTGAGCAATTGCTCGC	CGTCATAAAGATGATTGAGCAATTGCTCGCGGGAGAACACTTT
pbpGb2134_378	12.5778	GCGCAAGGCTTGCCGCCGCG	GGATAATGGTGCGCAAGGCTTGCCGCCGCGCGGTTTTCTGAAG
guaBb2508_749	34.9641	TACACCTTCTGAGTGACCGT	TACGTTGCAGTACACCTTCTGAGTGACCGTGGGAGGAGTCGAT
araAb0062_1306	27.1157	ATCCACGCTTCGGAAGCAGT	ACCAGCGAGGATCCACGCTTCGGAAGCAGTTGGCAGATCCGGT
atoBb2224_1048	30.5722	CGAGCACCACTGGCACCGAT	GACCAGAATACGAGCACCACTGGCACCGATAGGATGCCCGAGC
chbCb1737_1017	13.6343	ACAGAATCGGTTCGTTAATC	GGCAGACCAAACAGAATCGGTTCGTTAATCTGGAAGATGCCGG
damb3387_100	21.7061	ACCGACCCGGCACCTACAAA	GTTGAGAAACACCGACCCGGCACCTACAAAAGGCTCAACCAGA
yfeZb2433_58	27.9349	AGCACAAGCCAGAAGAGCAA	CTGAAGCAATAGCACAAGCCAGAAGAGCAAGGGTAAACGCAGG
kdsDb3197_463	26.8421	CTGGTCGGTGCCAGCCCTAA	GGTGGTGCTGCTGGTCGGTGCCAGCCCTAACGGACAGGCTTCT
asmAb2064_1304	19.0493	GTCGGCATCTATGTCAGCAC	GGCGGAATGCGTCGGCATCTATGTCAGCACCGGAGAAATCACC
ruvBb1860RBS30CDS20_12	21.9118	TCATCCTTTACCTCATAACG	TCTGCTTCAATCATCCTTTACCTCATAACGCGGCGCGTAGGGC
yncGb1454_316	28.7252	TAATCGGCGAAAGTGAATGT	ACGCTCAGGGTAATCGGCGAAAGTGAATGTTGGATAGACATTA
ftsWb0089_874	14.0627	ATAAAGTCAGTGTGCGCTTC	AATGGCGAAAATAAAGTCAGTGTGCGCTTCCGGCAGATACTCC
ydaMb1341_1102	0.127565	CCAATGCTGACGGTAAAGCG	ATGCGCCACACCAATGCTGACGGTAAAGCGTGGTAAGCCCGAA
yigBb3812_147	27.1344	GGCGTTGCAGATCTTCATTC	GCCTGGCGCAGGCGTTGCAGATCTTCATTCTGGAAGCTGCGCA
yhaMb4470_796	25.054	GAGCCGGAGTTACTCATAGC	CTGGTTACCCGAGCCGGAGTTACTCATAGCCGGAAGCGTAGCG
yehMb2120_78	34.9939	TCAACACGTATCGTGGCCGC	GGGCCTTCAATCAACACGTATCGTGGCCGCTGGCTTTCGATTA
yeeAb2008_48	14.1309	TACCATGCACAATGCGGTAA	GCGACCCGAGTACCATGCACAATGCGGTAATGGCGGTATACCC
xylFb3566_520	3.85511	ATTTTTCCGGAATCAACGTA	AACGACTTTAATTTTTCCGGAATCAACGTAAGGTTTTAACACT
yjiMb4335_14	3.35762	ATCGAAAATGGCGGGTAGAT	CAGAGAACTGATCGAAAATGGCGGGTAGATCGGTGACAAGTGA
yeeAb2008_45	3.39034	CATGCACAATGCGGTAATGG	ACCCGAGTACCATGCACAATGCGGTAATGGCGGTATACCCGGA
caiDb0036RBS30CDS20_2	11.2403	TCTCCATTTTTGCTTTTTCA	TCATTCCTTTTCTCCATTTTTGCTTTTTCAGGGACGACAACAT
gspFb3327_740	15.6474	GAGCGCAACGCGCAGCAACA	GCGGGCCGATGAGCGCAACGCGCAGCAACATGGCATGAAAACG
yegXb2102_410	13.6389	TAATCTCGCCTGAACTGAAG	TTTGCAGAAATAATCTCGCCTGAACTGAAGCGGATACCGACGG
wcaKb2045_24	17.2229	CGCCACGATTGCCGCAAGTG	ATGGCGCTGTCGCCACGATTGCCGCAAGTGTGGTTGCCCAGAA
uraAb2497_894	18.8915	TAACCCAGGTACTGTAAACA	GCCCCGCCGATAACCCAGGTACTGTAAACACGGGTGATCGCCA
srlAb2702_321	29.1167	GGAAGAGGCCATTCATTGAG	TTGATATGGGGGAAGAGGCCATTCATTGAGTGGCAGCTATAAG
ynjBb1754_565	10.9257	AACGCCGTGCCGGTAAAGTC	CTGTTCAAGAAACGCCGTGCCGGTAAAGTCCGGTGGGCGCGGA
ptsHb2415_59	23.7552	CTTAGCTTCTTTTACAAACT	AAGTGAAGCCCTTAGCTTCTTTTACAAACTGGGCAGCAGGGCG
rpoSb2741RBS30CDS20_24	18.2183	GCGTATTCTGACTCATAAGG	TGAACTTTCAGCGTATTCTGACTCATAAGGTGGCTCCTACCCG
phrb0708_27	24.3169	TATCGTGCAGACGTAAATCC	AGTGCGAGATTATCGTGCAGACGTAAATCCTGGCGAAACCAGA
yeeSb2002_411	10.8276	GTTCGGCAAAGGAGAAAACC	AGCAGACCATGTTCGGCAAAGGAGAAAACCTGGTTGCCACCGA
rplIb4203_42	2.80364	TAACGTTTACCTGATCACCC	TAGCCCGCTTTAACGTTTACCTGATCACCCAGGCTACCCAGGT
uupb0949RBS30CDS20_15	23.0035	ATGACATTACTATTCCTTTC	ATACTGATTAATGACATTACTATTCCTTTCAGGCTGCGGTAAT
yciKb1271_13	34.0788	TCATTGAGTAAATCTTGTTT	GATAATGCGATCATTGAGTAAATCTTGTTTTGGCTGGTAATGC
allCb0516_340	14.5437	ACCACTTCGACCGTACGTAG	TGCCATCGCCACCACTTCGACCGTACGTAGCGGCGCGCCGTAT
iapb2753_255	26.8146	GCCAGCTCTTACGATTATCG	GTCACGTTATGCCAGCTCTTACGATTATCGCGGGCGGTATAAA
yfeHb2410_38	16.907	CAGCAACACCACCGTGATCA	AGAAAGAGGCCAGCAACACCACCGTGATCAGGGTTAAGGTGAA
rlpAb0633_953	11.3767	GCCATTTTGAGTTACGCGAC	GCCAGACCGCGCCATTTTGAGTTACGCGACCGGGGACGCCGAA
yhfZb3383_789	22.6802	GGTAATCATCGACTCGCGTC	TGTTGCATTGGGTAATCATCGACTCGCGTCAGGACCACGGCTT
mrdBb0634_768	4.04945	TAAAGTCAGTATGGCGTTCG	ACCGCGAAGATAAAGTCAGTATGGCGTTCGGGGAGAAATTCAA
tusEb0969_274	12.9238	ATTTTGGTGGCTTGCTTAGC	CAGGCCAGCAATTTTGGTGGCTTGCTTAGCCGGACCTTTCGGA
metJb3938_31	8.23867	TTCTTGCCGTGCTCAGCGTA	TTGTTCACTCTTCTTGCCGTGCTCAGCGTATGGGCTGATATAT
metJb3938_30	17.1234	TCTTGCCGTGCTCAGCGTAT	TGTTCACTCTTCTTGCCGTGCTCAGCGTATGGGCTGATATATT
puuRb1299_203	27.4309	CTCATCAGGTTTTTCCGGCT	CGACCTGCGGCTCATCAGGTTTTTCCGGCTCGGAAAAGAATTC
yheTb3353_882	9.12197	GTTGATACTCCACCTGCGGG	TGTTCAGTCAGTTGATACTCCACCTGCGGGGGGAGACTTTCCG
rlmLb0948_1045	11.9758	TGCAAGCAGCTTAGCAGATC	TGCACGCAGCTGCAAGCAGCTTAGCAGATCCGGCGAGGCACTA
ackAb2296_555	8.98122	CTTCCTGGGTTACATAGAAG	ATTTTTGCCGCTTCCTGGGTTACATAGAAGTGGCTGGTGCCGT
tusCb3344_54	23.6429	GTAAAGCATCTAAACCTTCC	GAAGTTGCCAGTAAAGCATCTAAACCTTCCCGGCCTGCGGCTG
ptrAb2821_1628	27.1716	GACATCAGCTTTGGGCTCGC	AAATCAGGCTGACATCAGCTTTGGGCTCGCTGGCAAAATAACG
mdtLb3710_908	4.01433	ACCAAAACCTACCGAGAAAC	TCATCGCCACACCAAAACCTACCGAGAAACCGGCGCAAATCAG
rplEb3308_353	9.95531	ACGACCGTCGAAAGACTTAG	TGTAGTTACCACGACCGTCGAAAGACTTAGCGGACAGGCCACG
paaYb1400_409	11.7265	AGTTCACGAATCGCTTTCGC	CTGCTCACTGAGTTCACGAATCGCTTTCGCCGGGCTGCCGACA
yjbDb4023_220	30.2778	GACCAGCTAAATGACGCTTC	CGTATTTGCTGACCAGCTAAATGACGCTTCAGGATCCGGTTTA
rhsDb0497_2097	2.0845	CCGATTCATCGTAGTACCAG	GTGATACGGTCCGATTCATCGTAGTACCAGAGGATGACAAGTC
rsuAb2183_127	22.7424	TCGTAAGCGACATCATGTTC	CGGGTTGCCATCGTAAGCGACATCATGTTCAGGAAGCAGTTTG
ygiDb3039_547	31.859	TCATTAAACGACGTCGCCCA	TTTCACATACTCATTAAACGACGTCGCCCACGGATACGGTGAA
yfjLb2628_1217	15.1245	CCGTATCTCCGGCAATCTGA	ACAACTGATCCCGTATCTCCGGCAATCTGACGGCAATGTTAAT
clsBb0789_781	25.9894	CGCGCACCGACTCTGACAAT	ATACAGCAAGCGCGCACCGACTCTGACAATCGGCATATCCGGT
osmCb1482_332	14.1933	GATTATGCCGTCAAAGGTAG	TTGCTTTCTGGATTATGCCGTCAAAGGTAGAGGCATCAATACC
yncEb1452_427	14.2084	TCGTCAGCTACCAGCTCACG	GTTCGTGGCATCGTCAGCTACCAGCTCACGCGGTTGCAGCGGG
ybhNb0788_129	8.01986	GCGCAACGCGATTGTAGTCG	GCACTAAGCAGCGCAACGCGATTGTAGTCGCGGATGACCTTCC
ampHb0376RBS30CDS20_25	20.7653	AGCAGACTACGTTTCAACGG	GGCAGAAAAAAGCAGACTACGTTTCAACGGTGGTGTCCATAGA
sbmCb2009_179	27.4383	GGTGTCGCAGCGTAATTTTT	CCGTCACGACGGTGTCGCAGCGTAATTTTTCGGCGGGTGTTTC
oppBb1244_172	1.64542	CTGAAATACTGTGTCATGAT	TTTCAGGTAGCTGAAATACTGTGTCATGATCGGATCATTAAGA
ytfLb4218_882	11.5609	AACTTTCCAACGCCTCTGAA	GCGGTTTTAAAACTTTCCAACGCCTCTGAAAGGGTTAACGTAT
osmCb1482_338	7.43162	TTTCTGGATTATGCCGTCAA	CTGCTTTTGCTTTCTGGATTATGCCGTCAAAGGTAGAGGCATC
malQb3416_48	24.8698	CGTGGGCATTGATGTAATTG	TGCGGTTTACCGTGGGCATTGATGTAATTGGGGCTAATCCCCG
malQb3416_49	6.72749	CCGTGGGCATTGATGTAATT	CTGCGGTTTACCGTGGGCATTGATGTAATTGGGGCTAATCCCC
narUb1469_206	2.76866	GGTTAATAAAAAGAGTTGAT	AGGGTAATGCGGTTAATAAAAAGAGTTGATCGGTAGTAAAATT
mutLb4170_44	22.5519	TCGCTCGACCACCTCACCTG	CCGACGCAGGTCGCTCGACCACCTCACCTGCGGCAATCTGGTT
ascBb2716RBS30CDS20_24	27.6984	AAAGAAGTAAGTCTTAATTG	GACCGTCGCCAAAGAAGTAAGTCTTAATTGAGGATGAAAATGT
rnhBb0183_496	6.21188	TTTTCCAGATGAAAAGCGGT	TTCAGCCAGTTTTTCCAGATGAAAAGCGGTTGGGTACCCTTTG
dcuDb3227_337	33.5745	GTTGCCGACAGAATAATATA	GATGACGTAAGTTGCCGACAGAATAATATACGGCGAGCGAATG
mtlAb3599_1625	32.1652	AGACTCACCCAGATAAGTCG	GCACCGCGATAGACTCACCCAGATAAGTCGGGGTCAGTTTTTC
hyfRb2491_1767	9.40437	TCGGCAGTAAACGGCTTTGT	TCATTTAGCGTCGGCAGTAAACGGCTTTGTCGGACATTTAGAT
tpxb1324_117	5.7626	GTTTACCCGCAAACTGACCG	AGCACTTTGCGTTTACCCGCAAACTGACCGAGGGTGACGTCAG
dacDb2010_639	13.6944	ACAACCCGTTACGGTTTTGC	TTATCCCACAACAACCCGTTACGGTTTTGCTGGGTGATACCGT
ygdDb2807_92	2.64794	GCCCATCTCAACGGCCCCCA	TCTGGATCCAGCCCATCTCAACGGCCCCCATGGTTTTACTTAA
tnaBb3709_830	35.3148	CTCGATAATGCCGTGCTGTT	GCAGGCAAAACTCGATAATGCCGTGCTGTTTGGTGCCGAGGAA
ydeEb1534_725	18.2862	AACAACCGCGACCACCTTTT	TCACCGGAAGAACAACCGCGACCACCTTTTCGGCAAAATCCCC
yphGb2549_2181	13.9679	CCACTTCTTCCAGCGTATTC	TCCAGCGCCGCCACTTCTTCCAGCGTATTCGGGAAACGGACAA
feoCb3410_60	7.37469	TGTTCAATGTCTGGCTTATC	GGCTGTGGAGTGTTCAATGTCTGGCTTATCTGGGCCGCTTCCA
marRb1530_231	9.03817	CCACCCAGCCTTTACAGACC	GGCAACCTTTCCACCCAGCCTTTACAGACCAGGCGATCCAGCA
fieFb3915_676	23.9847	TCGTGAGCGCCGCTAACACC	CGTGCGAAGATCGTGAGCGCCGCTAACACCCGGCCAGGAAGTC
yigMb3827_272	11.8125	GATGTAGAGCGGCGTCAGCA	AAATCAGCGTGATGTAGAGCGGCGTCAGCACGGTGAACAGCAG
eutTb2459RBS30CDS20_6	19.2377	GGATTGCCAGTTAGCCGGCC	TCTTTCATAGGGATTGCCAGTTAGCCGGCCAGGCGACATACAG
sxyb0959_368	21.4543	TTCCAGATGAAAAGACATAT	CGAGAATCGCTTCCAGATGAAAAGACATATTGGGCAAATCTTT
feoCb3410_69	10.8036	GCTGTGGAGTGTTCAATGTC	TTAATCATTGGCTGTGGAGTGTTCAATGTCTGGCTTATCTGGG
ubiCb4039_340	18.1449	GTGAACAGATAGCGTCCTAA	TGTCGATGATGTGAACAGATAGCGTCCTAACGGCGTTTTACCC
rpsSb3316_104	16.9	AGGAAAGATCGTTGAACGAC	CGATCATGTTAGGAAAGATCGTTGAACGACGGGACCAAGTGCG
rpsSb3316_105	10.5113	TAGGAAAGATCGTTGAACGA	CCGATCATGTTAGGAAAGATCGTTGAACGACGGGACCAAGTGC
ybhFb0794_175	2.0697	ACCGTGGCACTGCCGCTGTC	AAAGCCAATCACCGTGGCACTGCCGCTGTCGGGTTTCAGTAAT
ecpDb0290_1388	20.423	GGTTTTTGTAGCTCCGTTGC	CGGCATCGTAGGTTTTTGTAGCTCCGTTGCGGGTAATAAAGGA
nagZb1107_785	2.6324	CAGTGAAGCCTGCCCGCGTT	AACCCGCATCCAGTGAAGCCTGCCCGCGTTCGGCATAACTGCC
acpTb3475_516	32.728	GAGTAGGGGTGCAGATCGCA	AGCGTAAAGGGAGTAGGGGTGCAGATCGCAAGGCTTAAATTTT
exoXb1844_494	7.49602	CGTCATCAACGACGGACGTC	AGGTGAAGGTCGTCATCAACGACGGACGTCCGGTGATATCGGC
artQb0862_209	14.3847	AAGCGTCAGCAGCAGCTGCG	AGCCATCCGAAAGCGTCAGCAGCAGCTGCGAGGAGCCAAAATA
ccmAb2201_405	25.8079	ACAGACGCGCTAAAGCGACG	CGGGTCAGCCACAGACGCGCTAAAGCGACGCGGCGTTGTTGCC
deoCb4381_650	24.7989	ACCGAACAGTTCATCTGCAA	CCCAGTCAGCACCGAACAGTTCATCTGCAATGGCGAGATATTT
ybdDb4512_23	15.5475	CGCCTGACCTAAATATTTTC	TCAGCTTCGCCGCCTGACCTAAATATTTTCCGGCTTTTGCCAG
cadCb4133_748	8.13928	AATGTTTTACCGGAACTGCT	CGCAATAGATAATGTTTTACCGGAACTGCTCGGTTCATCAATG
fruBb2169_904	12.3581	GTATTGACCAGCATGGTACC	TTGTTTAATGGTATTGACCAGCATGGTACCTGGACGAGCATGC
metIb0198_315	29.7722	GCAGAGCGTTCTCGACCATA	GGGATCTCCAGCAGAGCGTTCTCGACCATACGGGCAATAAACG
xdhBb2867_827	31.7202	GGCTTCGCTAATCACTTTTT	CCGCGGCGACGGCTTCGCTAATCACTTTTTTGGTCATCGTCTG
dusBb3260_672	9.42116	AGGGTCTTCCCTGAGCTGCG	CGAAAGATCCAGGGTCTTCCCTGAGCTGCGCGGCCTATCATCA
yiaNb3578_1000	25.4672	GGGGTAAGAATTAATACCGT	CATTAATACCGGGGTAAGAATTAATACCGTCGGCGTTAAATCC
ybhJb0771_1867	0.8621	CTGCCAATTTCAGTTTGCAG	ATAGACCATGCTGCCAATTTCAGTTTGCAGCGGATCAATATGC
yfbMb2272_48	6.76566	TTTCAGTAGACTCAAGCAGT	ATCAAAGGTTTTTCAGTAGACTCAAGCAGTTGGTTAATCTTTT
ygiCb3038_615	10.6245	ACCCGATATCATCGATGTAG	TTTTCACCTAACCCGATATCATCGATGTAGAGGAACTCAGTAG
trmHb3651_176	6.95671	ACCCGCCGCTGCCGAAGCCA	AGCTGTTACTACCCGCCGCTGCCGAAGCCATGGTGCGCATGCG
lsrAb1513RBS30CDS20_24	1.66425	ACTCACCTGCAAAACTGAAC	TTTGTTCAAAACTCACCTGCAAAACTGAACGGGGGAAATATGC
rndb1804RBS30CDS20_12	31.7641	TCAAATTGTTTTCTCTTTAG	ATTTGGTAATTCAAATTGTTTTCTCTTTAGTGGGCGTCAAAAA
yggUb2953_135	11.2666	TCACCAGATGACTGTTGGCC	CCGAGAAACTTCACCAGATGACTGTTGGCCTGGCCGTCAACCG
yqhDb3011_437	22.1077	GGAGATCACCGCGCCTGCGT	TGGTTTTACGGGAGATCACCGCGCCTGCGTTGGATTCTGAACC
ybaPb0482_552	15.0738	ACCGTGCGTTGGTATGCCAG	TGTTGCAGCAACCGTGCGTTGGTATGCCAGTGGGTCAGCGTAT
dacCb0839_1099	2.72076	ACATTTTCCATCACGATCAG	GCCCTCTTCCACATTTTCCATCACGATCAGCGGACGCTGCTCA
gfcDb0984_1491	10.4536	CGTCATTGCGAACGTAGTCA	TTGAGATAAACGTCATTGCGAACGTAGTCACGGATATGCGTGC
ybiPb0815_312	8.7883	TGTACCACGGAAAAATCGTC	ACCAGGTAGCTGTACCACGGAAAAATCGTCAGGATTTCGGTCG
bamEb2617_199	17.6196	AACCAGGTATTCGTACCAAA	GAAGACATAGAACCAGGTATTCGTACCAAATGGATCGGACATC
ydiMb1690_984	16.7607	TAGCTTTACCTTTAGCGTAA	TAGATCCCTGTAGCTTTACCTTTAGCGTAAGGGAAACGTTCAG
bamEb2617_194	0.302274	GGTATTCGTACCAAATGGAT	CATAGAACCAGGTATTCGTACCAAATGGATCGGACATCAGCGG
ydiJb1687_107	8.496	GGTCGACATTGTCAGACGAT	TACTGTTGTCGGTCGACATTGTCAGACGATCGGCATAACTTGT
argRb3237_204	24.8954	GTACACCCAGTTCAGCTGGC	GAGGTGGTTGGTACACCCAGTTCAGCTGGCAGGCAGTAAACCA
ygeYb2872_94	31.81	TTCTCGTCGCAGCTTTCACT	TACTACGCGTTTCTCGTCGCAGCTTTCACTGGGAATAGCAACC
aasb2836_645	5.22996	ATTTCTTCCCGGCTCCGAAG	TCTTCGACACATTTCTTCCCGGCTCCGAAGCGGTACATTGCAC
gshBb2947_604	20.2974	TTGTCGCCATCTTTAATGGC	CAGCACGCGTTTGTCGCCATCTTTAATGGCTGGCAGGTAATTT
livJb3460_958	29.1997	AGGTATTTGGCGATTTCAGC	GTTCGCTTTCAGGTATTTGGCGATTTCAGCCGGATCGTCAGAC
rtnb2176_459	23.6099	CGCCGCTATTTTTCAGCAAA	GCGGCAAAGACGCCGCTATTTTTCAGCAAAGGGTTGCGATACC
wzxCb2046_684	26.2731	GCGCCAGCACGAGCGTTGAA	CCGAGAATACGCGCCAGCACGAGCGTTGAAAGGTTGGTATTGA
aldBb3588_69	19.2748	CGCCAATAAAGTTGTCATAG	ACCCATTCGCCGCCAATAAAGTTGTCATAGCGGGCTTTTAACT
uraAb2497_306	22.8786	TCTTCACGATAAAAGAAACC	GTCCCCGCTTTCTTCACGATAAAAGAAACCAGGCAGAACAGCA
rhmDb2247_935	1.29857	CCCCCTGGATTTGGCGATTG	CCACCAGTTGCCCCCTGGATTTGGCGATTGCGGCAATTTCCAC
rplFb3305RBS30CDS20_14	22.6411	AGACATTTTTTCCTCCGATT	TAGCAACACGAGACATTTTTTCCTCCGATTAGGCTACGTAGCA
ileSb0026_77	7.31987	AGTCCAACGCGCCAGCATTC	GATCATCATCAGTCCAACGCGCCAGCATTCCGGGTTCGCGCTT
ileSb0026_76	2.64468	GTCCAACGCGCCAGCATTCC	ATCATCATCAGTCCAACGCGCCAGCATTCCGGGTTCGCGCTTG
dusAb4049_850	3.89923	CTGAGTTCACGCTCAATGTA	CGTCCCCTGGCTGAGTTCACGCTCAATGTACGGATACATGGCG
cyoAb0432_286	5.71971	AGGAAGATGATGATTAAGAT	CAGTACTGCAAGGAAGATGATGATTAAGATAGGTACCGTCCAG
yhcCb3211_45	23.8932	GCACCTTTTGCCCATAACGA	GTCAGCTTATGCACCTTTTGCCCATAACGACGGGTGAGATCAC
yhcCb3211_44	10.773	CACCTTTTGCCCATAACGAC	TCAGCTTATGCACCTTTTGCCCATAACGACGGGTGAGATCACC
fdoGb3894_82	26.5526	GTTTCCGCGAGTGCTACGCT	ATACTGCCGGGTTTCCGCGAGTGCTACGCTGGGTGCAAAACCC
mqob2210_746	22.709	TGCAGTGCCATTTTTCAGAT	GAATGTTCTGTGCAGTGCCATTTTTCAGATCGGCAACGGTAAC
cpxRb3912RBS30CDS20_12	18.9737	TCATTGTTTAAATACCTCCG	AGGATTTTATTCATTGTTTAAATACCTCCGAGGCAGAAATTAC
ybaBb0471_27	23.3185	TCTGCTGGGCTTGCTTCATC	TTTTCTTGCATCTGCTGGGCTTGCTTCATCAGGTTACCCAGAC
iscSb2530_876	27.0616	TGTTCGGCGCACCGTGTTCC	ACGTTGAGAATGTTCGGCGCACCGTGTTCCAGGTCACCGTTCA
galEb0759_371	2.07436	CTGATCGCCATAAACGGTGG	GAATTTTGGGCTGATCGCCATAAACGGTGGCGGAGGAGCTAAA
ydaVb1360_110	0.243462	CTCACAACGTTTCTGGCCTT	GGTTGATCTCCTCACAACGTTTCTGGCCTTCGGAAAGTTGCCA
parCb3019RBS30CDS20_43	30.157	ATCAGAATTAATGAGCGATA	AAGTTGAGGAATCAGAATTAATGAGCGATATGGCAGAGCGCCT
rpsMb3298_305	2.17654	ACGGGTACGTGCGTTGGTCT	GCGGACCCTTACGGGTACGTGCGTTGGTCTTGGTACGCTGACC
ampCb4150_206	21.8764	AAACAACGTTTGCTGTGTGA	AACCTAACTCAAACAACGTTTGCTGTGTGACGGGCTGCTTTTT
ycbKb0926_408	3.29749	CAATATGGAAATCCATCGCC	GCGATACCTTCAATATGGAAATCCATCGCCTGGCCTTTAGTGT
preAb2147_605	33.415	GATATTGGTGATGGATTTAA	GATTAAGATCGATATTGGTGATGGATTTAACGGTGTTAATCGC
yajQb0426_4	33.1437	TCAGAGACAATATCGAAAGA	AAGATCAACTTCAGAGACAATATCGAAAGATGGCATCTTTTCC
yahGb0321_1266	11.3352	GAATGCCGCTGCTACCCACG	ATCACCGGCAGAATGCCGCTGCTACCCACGCGGGTGATGTCGA
yojIb2211_1211	26.0527	TTGATCAAACAGCCAGACAT	GCCCCAGCAGTTGATCAAACAGCCAGACATCGGTAAACACTGC
gatDb2091_127	16.0564	GCACCATTTTTAAATATCCT	ATAATAATGTGCACCATTTTTAAATATCCTGGGTAAATCGGAA
bssRb0836_345	3.98588	TGGCGTGCTTCTGCAGGCTC	TTCTCAAGCATGGCGTGCTTCTGCAGGCTCTGGATACTCAGCG
erpAb0156_217	30.8562	ACCAGATATTGCAGGCTCAT	GGAACCGCCGACCAGATATTGCAGGCTCATCGGATCAACCACC
ydhWb1672RBS30CDS20_19	37.3556	ATCTTACCCATTCCTTACGC	CTGATGGTTCATCTTACCCATTCCTTACGCAGGCAGTAGATTG
opgBb4359_35	3.32868	CCATGCGTAAATCAGCACAG	GTCCCGCTTTCCATGCGTAAATCAGCACAGAGGCGAGAAAAAG
malMb4037_644	23.726	TAAAGGTCCTACCAACACGC	AAGAACCAAATAAAGGTCCTACCAACACGCTGGAGCTGGAGTT
trpDb1263_48	10.2875	TGCTGCGCAACTGATCTGCC	TTATGCCCATTGCTGCGCAACTGATCTGCCAGGTTGTACGTAA
ybiOb0808_12	5.02179	GCAGGCAGAAGAGGATGAAC	GGTGCGCCCAGCAGGCAGAAGAGGATGAACAGGATCCACCGCA
ccmBb2200_98	14.6208	ACCGATACTGAGCGGAAAAA	GCGGCTCCGGACCGATACTGAGCGGAAAAAGGGTAATTACAAT
ybjOb0858_308	12.0055	CGCCCACAAGTAACTTGCGG	CCAGCGAAGCCGCCCACAAGTAACTTGCGGCGGTGATTTGTGT
ytfBb4206_29	27.2001	CGCGTGCCAGACTTTCTCCA	AATTGTCCGGCGCGTGCCAGACTTTCTCCAGGGTTGGTTTTAG
yjaAb4011_273	21.3779	TTGCCCCAGCGACCACTTCA	TTCATTAACGTTGCCCCAGCGACCACTTCATGGAGAATGCGTT
fabDb1092_725	22.5246	ACGTACCAGTGCGTCACGGA	TATACAACTGACGTACCAGTGCGTCACGGATGGCATCACCATT
ybaYb0453_142	34.2351	CAGACGGTACCGGAGACATT	CTGACGGATCCAGACGGTACCGGAGACATTCGGTTGCTGGATA
yggFb2930RBS30CDS20_43	28.1704	AGGCCGCGCAATGATGTCCC	GATATCGGGGAGGCCGCGCAATGATGTCCCTGGCGTGGCCATT
slyDb3349_299	11.0236	AACCGGTACCGGACCCTGGT	CAGTGATTTCAACCGGTACCGGACCCTGGTCGGTTTCAGCCAG
ldhAb1380_579	11.6996	TAACGTCTGATTCAGAGAAC	TGCAGAGAGATAACGTCTGATTCAGAGAACAGGGTTGGCAGAT
insKb3558RBS30CDS20_9	19.9659	CTTTTTCGTGGGATGAGCTA	AGTACTTTCACTTTTTCGTGGGATGAGCTAAGGCTTTCAGCTT
iscUb2529_272	15.0447	TTCAAGTTCTTCAGCAATAT	CCGGCGGCAGTTCAAGTTCTTCAGCAATATCGGTGTTTTTGAT
tonBb1252_28	5.7981	ACCGAAAGTAACGTCGGCCA	ATGAATGCAGACCGAAAGTAACGTCGGCCAGGGGAAGCGGCGA
yqiKb3051_554	22.5396	TTTCGAGGTCTGGTTAAAGT	TGAAATGTTCTTTCGAGGTCTGGTTAAAGTTGGTAAGTGAAAC
dcrBb3472_410	10.4235	GTACGCCGTCTGGCCTTTCG	TAACGGAAGAGTACGCCGTCTGGCCTTTCGCGGAGATAATACT
eutJb2454_500	7.10401	CAGAGAGATGTGATGTCCGC	CGGCGAGAGTCAGAGAGATGTGATGTCCGCCGGTGGCTTCATC
rlmJb3499_122	29.8491	ATAACGCCCGGCCCCTGCGT	TGCCTAACTGATAACGCCCGGCCCCTGCGTGGGTGTCGAGATA
cyaAb3806_1593	25.0459	TCGGTGCAGGTAAGCGCAGC	GCCTTCGGTGTCGGTGCAGGTAAGCGCAGCGGGAAATGGTGCG
dinJb0226_71	2.87936	AGAGATGGTCAGCCCCATCC	GAACCAGGTCAGAGATGGTCAGCCCCATCCCGGCCAGTACGTC
ybhAb0766_300	14.0253	CATACATCAGACCGTGAATG	GCATCATCGACATACATCAGACCGTGAATGTGGTGTTCATTCA
potGb0855_22	18.8078	GCCTTACGGGTTTTCGCCTG	CGGCGTCAGCGCCTTACGGGTTTTCGCCTGCGGGCGAGGGATA
ftsWb0089_591	12.5867	ACAACACCACCACCGTACCA	GTAGTCACAAACAACACCACCACCGTACCAAGGTCTGGCTGTG
yadDb0132RBS30CDS20_34	11.2846	CACACGGAAGACAGGGAAGA	CACGCAAAGCCACACGGAAGACAGGGAAGATGGATGCACCGAG
yfjLb2628_420	19.1943	AATTGTCTGTGCGTTTGTTG	TCTGTTAAAAAATTGTCTGTGCGTTTGTTGAGGTCATCGATGA
bcsEb3536_371	17.092	CAACCATGAGCGAAGCCGCT	TCATTTTATCCAACCATGAGCGAAGCCGCTCGGCAGGAATGTT
qseCb3026_725	27.4487	ACGAAGTTCGTGAGCTGCGT	TTAACGGGCTACGAAGTTCGTGAGCTGCGTCGGAGGTAAAGCG
rihAb0651_534	2.9261	TCACCACCGGGATCCCTGAC	AGACCGGCCATCACCACCGGGATCCCTGACTGGAAGACAATTT
crrb2417_473	18.5457	GATAACCGGGGTTTCACCCA	TCTTGATGCGGATAACCGGGGTTTCACCCACGGTTACGCTACC
yfcGb2302_502	8.46891	CGAGTCCAGGCATTAACCCA	AATTCGCTGGCGAGTCCAGGCATTAACCCACGGCCAGCAGGCA
yaaYb0024_173	0.571265	TATACCTTGTACAGCGGTCA	ATCGTCCGAGTATACCTTGTACAGCGGTCAAGGTTAACCGGCG
uxuAb4322_1161	28.0356	AACGGCTAAAGAAAGCGCGC	GGTGGATATTAACGGCTAAAGAAAGCGCGCTGGATCGCCAGTT
narPb2193_260	31.4026	ATCGCTGGAGGCATCGGATA	GCGCAAAGACATCGCTGGAGGCATCGGATACGGTCAGGATAAT
ycaDb0898_42	18.2607	TCGCCAGAGTCAACAAAAGC	AACACCGCAATCGCCAGAGTCAACAAAAGCAGGCCAGACAGCA
wzcb2060_26	0.34069	ATCACTGCCCGTTACCGGAG	TATCGATTTCATCACTGCCCGTTACCGGAGCGGCATGTTGTTT
tauAb0365_131	28.2297	TGCTCCGCTTTCTTTAGCAA	AGTCCACGGTTGCTCCGCTTTCTTTAGCAAAGGTGTTGTCGGC
ybgOb0716_446	15.6377	ACGCGACATATGAATATTAG	CGAGAAAGGTACGCGACATATGAATATTAGCGGGATCGCCCGA
yhbXb3173RBS30CDS20_30	4.78221	TGGTTGTGAACTTGGATTTC	TTGTTTATATTGGTTGTGAACTTGGATTTCTGGATGACAGTAT
ydeJb1537_225	16.9671	GAGATTGCTGGCTTACGCTG	TATCGTTCAAGAGATTGCTGGCTTACGCTGAGGATTTTCATCT
aroMb0390_234	21.9147	GCACTTCAACCACACCTTGC	TGATTATCGAGCACTTCAACCACACCTTGCAGGTCACGCTCCA
agaIb3141_530	29.6802	CATCTCATGTTGCTGTGTTC	CGGTTTTTAACATCTCATGTTGCTGTGTTCTGGCATCAAGTTG
yiiXb3937_236	32.5461	GTATTTGCCCTTTTCACCAT	GGCGAACAACGTATTTGCCCTTTTCACCATGGGCGATCCACTG
lysSb2890_803	22.7375	GAACTCTGGGTTATGACGTA	CCATCATGGTGAACTCTGGGTTATGACGTACGGAAATACCTTC
tsaEb4168_260	12.8446	CCCCATAAACTCCAGCTCCT	AATCGCGGATCCCCATAAACTCCAGCTCCTCGGGATCGGCAAG
putAb1014_3201	10.1131	TAACATACAGGTTACCAACA	ATATTACGGTTAACATACAGGTTACCAACATGGGCCGAGCCAG
atoEb2223_1245	25.685	TGCAGTAGCCCATGATGTCG	AGGGCAGTGATGCAGTAGCCCATGATGTCGCGGACACCGAGTC
ypdCb2382_376	11.9095	CCTTCACCGCGTTGCAGGCT	CATCGCTTCACCTTCACCGCGTTGCAGGCTGGGAAGCTGGATC
sspAb3229_44	24.7605	GCTATAGATGTCAGTAGGAC	GGACCTGATGGCTATAGATGTCAGTAGGACCGGAAAACAGCGT
kbaYb3137_640	19.9231	GTGCGACGGACAAATTCATC	AAGTTCAATAGTGCGACGGACAAATTCATCCGGAACATCGCTG
rpoBb3987_197	18.6318	GTAGCTGACGTATTGCAGCT	CGCCAAGGCGGTAGCTGACGTATTGCAGCTCGGAATTACCGCT
glpDb3426_397	20.7851	TCGAATCCGCGCTTAATTTC	GTCAGAATATTCGAATCCGCGCTTAATTTCCGGTTTTAACACT
yedEb1929_49	5.5936	GCCGCGATGACCGCAGGGAT	GAGAATACCCGCCGCGATGACCGCAGGGATGGGGGCCCAGAAT
tdcBb3117_438	11.8881	CGTAAGGTGGGATAAAAATA	TTCGGATCATCGTAAGGTGGGATAAAAATACGGCCTTCCATTT
ccmFb2196_876	23.7446	CCAGCACGCCGGAACGCACG	TGTACCGATACCAGCACGCCGGAACGCACGAGGAAAGTCCCCA
ttdTb3063_805	6.1339	AGTTCCGTCTCTGCCCAGCG	CATTGCCTGCAGTTCCGTCTCTGCCCAGCGCGGCACCTGATCG
pflBb0903_1781	26.1683	AGTCGGGATAGCGTCACGGT	GAACAGACTGAGTCGGGATAGCGTCACGGTAGGTGTGCAGTTT
fhuBb0153_1424	0.0439496	CGCCAGTAACATACGGTGTG	ACGCCATCCCCGCCAGTAACATACGGTGTGGGGAAAATCCACC
wcaDb2056_233	17.382	AGTTGAAGTGACGTATTTAC	CAAACAGCATAGTTGAAGTGACGTATTTACTGGCATCCAGCGA
cbdAb0978_1194	23.4309	TCAGCATCACCAGTAGCAGC	ACAAGCGCAATCAGCATCACCAGTAGCAGCAGGGAACCACAGC
gspHb3329_383	38.3202	GAAGGGCGTGATTTGTCCGT	TCAACAAAGAGAAGGGCGTGATTTGTCCGTCGGCCAGAATCAC
yegQb2081_456	1.31083	CCATATCCGGCACCTGATTG	ATCTCGATCTCCATATCCGGCACCTGATTGCGGATCTCTTCAA
yiiGb3896_23	6.39307	CATGATGGCGACTATAATAG	GACCGAGGGACATGATGGCGACTATAATAGCGGAAGATAATAA
lpxAb0181_100	17.7146	CCCTCACCAATTTCGACATG	CAGTACGGTACCCTCACCAATTTCGACATGGGGTCCAACGATA
acnAb1276_459	24.4469	TCAGGAACACATAACGTTCG	TTTCCCCATTTCAGGAACACATAACGTTCGTGGTTGCGCTCCA
grxAb0849_34	3.7985	TCTTTTGCACGCACACAGTA	CTCAGCCAGATCTTTTGCACGCACACAGTAAGGGCAACCCGAA
paaHb1395_126	15.616	CGTGTATCCCGTCGATTGCG	TTTAGCCGCGCGTGTATCCCGTCGATTGCGCGGGTCAGCGCTT
hisDb2020_635	15.9194	ACGTTTCGCTTCGGTGACAA	GGCTCACCTGACGTTTCGCTTCGGTGACAAAGGCGTTACCCGG
wcaGb2052_564	24.1755	CATTCTGTGCCGTCGCCTCG	ACGTCCGGCGCATTCTGTGCCGTCGCCTCGTGGAAGCGACGCA
uhpAb3669_416	9.11082	CGCCACCTGGCGTTCACGTT	CCAGTTTTTCCGCCACCTGGCGTTCACGTTTGGTTAGCGGGTC
hofNb3394_42	22.2051	AGAAACGCAGAAAAGCGGTC	ATCAGCAACCAGAAACGCAGAAAAGCGGTCCGGCGTTGCTGTC
ygjHb3074_144	12.6385	CTTCGCTGTAGTACGGCACC	ATCAGCTCTTCTTCGCTGTAGTACGGCACCAGGCTGGTCACGG
nusBb0416_7	29.8227	CGAGCGCGGCGACGAGCAGC	GGCACACTCACGAGCGCGGCGACGAGCAGCAGGTTTCACGGAT
dapAb2478_381	24.226	CATTATACAGAATTTGCGGC	CGGGACGGCACATTATACAGAATTTGCGGCAGGTCAGTATGCT
pitAb3493_401	34.2487	CGTCCCGGTCATCAACGCAT	CCACCACTGACGTCCCGGTCATCAACGCATTGGTTAAACCAAT
glxKb0514_558	14.8507	CGTCACATGCTACTTCAATA	GGGTTATCAACGTCACATGCTACTTCAATATGGCAATTCGCCA
nprb3206_5	30.9104	GATTTCAACAGTTTGCTTGA	GCTTGTTTGTGATTTCAACAGTTTGCTTGACGGTCATGGTTTA
ycaPb0906_86	21.3629	GAACAAAAAGACCAGTACAA	TCATTTTGAGGAACAAAAAGACCAGTACAAAGGTATAAAGACT
accAb0185_704	15.0439	GTCGGCGCTCTTCCACAGAA	GCGGCGCTTTGTCGGCGCTCTTCCACAGAATGGACGCACAACC
fimEb4313_291	1.79859	AAATAAATATAGCGTCAGTC	CCGCGGCGAGAAATAAATATAGCGTCAGTCCGGTCAGCGCCTT
yaaWb0011_77	16.0546	TTCATTATGGGTGAGCAATC	TTTTGCCTTTTTCATTATGGGTGAGCAATCGGGCGAAATTTGC
cbrCb3717_19	26.2589	TGATATTTGAATTGGGGTAA	TGGCTTGGGATGATATTTGAATTGGGGTAACGGCCTGATATTT
gcvAb2808_875	15.0728	GAATTTTTCTTGTTCAGCAG	AACGAAAGCGGAATTTTTCTTGTTCAGCAGCGGCTTTCGCCAG
ruvBb1860_460	8.87178	GTTGCACCAATCAGGGTAAA	TGCGCGCGTGGTTGCACCAATCAGGGTAAACGGCGGCAAATCA
chiPb0681_396	0.951695	ATTTGGCCGCAGCTTTATAC	CCGTATTTAAATTTGGCCGCAGCTTTATACAGGCTTATACCGC
tarb1886_971	0.665223	GGCACTTTGCGCCAGTTGCG	CGGTGTCGGAGGCACTTTGCGCCAGTTGCGAGGCCTGGCGGGC
phnJb4098_806	9.86562	GCTCTGTTGGCGGCAATAAT	TTTTTGCCTCGCTCTGTTGGCGGCAATAATCGGTATCGGAGCA
gsiBb0830_727	20.9464	GTGGCCTGCTCGTAAGGAAT	CTCCAGCAGTGTGGCCTGCTCGTAAGGAATGGGGAAAGCAAAC
yqjHb3070_11	4.85159	AACGCGCTGCGGGTAGCGGG	GATCATTGCGAACGCGCTGCGGGTAGCGGGGGGTGTTATTCAT
yggNb2958RBS30CDS20_6	4.70602	TCTTCCCTCAAGAAAAAATC	CGCATCATAGTCTTCCCTCAAGAAAAAATCAGGCCAGCATTTG
aroEb3281_116	32.7701	TGTGTTGATGAAATCATTGA	AAGCGTTCAGTGTGTTGATGAAATCATTGATGGGTGCCAACAC
dldb2133_770	21.8775	TGCAAAGACCGCCAGCTTCC	CAAGACGTACTGCAAAGACCGCCAGCTTCCCGGCGCAACCAGA
waaPb3630_310	3.08041	ATAAATGATGCGCGAGTTAA	TTCGGTAATAATAAATGATGCGCGAGTTAATGGATTTAACCCT
ygeXb2871_994	5.67331	GATTCACCGGAGATGATGCG	GACAGCGCCGGATTCACCGGAGATGATGCGCGGGTCGTTGCCG
adiCb4115_658	19.7242	GCGATAGGGACATTGCGTTT	ACCAATGGTGGCGATAGGGACATTGCGTTTCGGGTTTTTCACC
thiFb3992_643	22.3423	AACAGTCGGAGTTCTCCCGC	TTTACCGTCGAACAGTCGGAGTTCTCCCGCAGGTGTCTCTATA
patAb3073_527	7.58223	TTTACCGTGGAACGCGCCGC	CGCCAAGTGATTTACCGTGGAACGCGCCGCTGGTGGCAATAAA
yfgHb2505_163	20.4402	TTGTCTACGGCAACTTTTGC	ATTTTGGGAGTTGTCTACGGCAACTTTTGCGGGAAGAATGGAA
plsYb3059_398	28.5273	CGAGTATCCGCTCAATAGCA	CTCCCAGCGACGAGTATCCGCTCAATAGCACGGTCAGTAACCA
hofBb0107_386	27.8962	TCTGGCGGTTAATGCGACTC	GCACTTTTAATCTGGCGGTTAATGCGACTCCGGCATCCGGTGA
cusRb0571_89	21.479	GTAGCCATTCAGCCCGTTGT	TCGCCAGATGGTAGCCATTCAGCCCGTTGTCGGCCAAATCGAC
yigZb3848_254	24.7571	GACGCCGCTGCCCATTAGCT	TAATTTCCCCGACGCCGCTGCCCATTAGCTGGGCGAGCATCGG
accBb3255_395	8.57246	CAGAATTGCTTTCACGGTAC	CACTTTCGACCAGAATTGCTTTCACGGTACCGGATTTGTCCGC
agaVb3133_221	21.9834	CAGCAGGATTTTCTGTCGAT	TTTTACAAACCAGCAGGATTTTCTGTCGATCGGCGGCGCGATG
ycfHb1100_284	4.52985	CGTGTAATAATAATCCAGCC	TAGTTTCCGGCGTGTAATAATAATCCAGCCCGGTTTCACCCAG
sfsBb3188_132	34.3949	TCATCTCTCCTTTCGGCCAT	TTCGCAATAATCATCTCTCCTTTCGGCCATGGGCGCGATAATG
bglAb2901RBS30CDS20_3	9.84066	CCAGATGAGTCAATTCTTAC	ATCATAGGCTCCAGATGAGTCAATTCTTACAGGAAATAGTACC
flhBb1880_928	22.5095	AGCGGCGGCGCTTCAAGCGT	CGCTCGCGCCAGCGGCGGCGCTTCAAGCGTCGGGACGTTATTT
hspQb0966_44	14.065	CACTCCGAGATAACCTAACA	TATCCACGACCACTCCGAGATAACCTAACAGGGAATGGCGGAC
setBb2170_410	22.8007	GAACATCACCGCCTCACGTC	AAAAAGAGCTGAACATCACCGCCTCACGTCCGGTTTTGTCGGC
yiaVb3586_150	4.19337	GCGCTTTAAAGGTATACGGA	ACCGCTTTTTGCGCTTTAAAGGTATACGGATGGTTATAGTTCA
rpoDb3067_1528	10.2422	GAATCTTCATCATCACCGAT	CCCCAGATGCGAATCTTCATCATCACCGATCGGCGTTTCCATG
parCb3019_677	32.0068	CTCGTAGATTTTACGGATCT	CACGTCCGTTCTCGTAGATTTTACGGATCTCGGCGCGCGAAGT
murBb3972RBS30CDS20_4	12.1397	GCTTTCCTGATGCAAAAACG	GTTCATAGCTGCTTTCCTGATGCAAAAACGAGGCTAGTTTACC
yicCb3644_315	5.85049	GCCAGCGTAGAATATCAACC	ATCACGCCCGGCCAGCGTAGAATATCAACCGGGTTGATTTCCC
yiiGb3896_827	10.0413	GCCGCCTTTATCCGCTTCTT	AGAAATTCATGCCGCCTTTATCCGCTTCTTTGGCCTGCGCCAC
btuDb1709_311	27.0442	TGCGACATCATTCAGTAGTT	CCAGCGCCCCTGCGACATCATTCAGTAGTTCGGTACGCGTTTT
fldBb2895RBS30CDS20_4	26.361	TAAGCTTCTCGATTCTGCTG	ATTCATAACGTAAGCTTCTCGATTCTGCTGTGGCTTTTGCGGC
yaaAb0006_278	13.5219	ATCGTCTTCGCTGAAGGTTT	CAAAATCGAAATCGTCTTCGCTGAAGGTTTCGGCCTGCAAGCC
ribAb1277_476	24.3397	AACAATATTAATCCCTGCTT	GTACGCGTTCAACAATATTAATCCCTGCTTCGGTCAGAATTTC
ybgIb0710_135	9.39811	CTGCCTCATCGAGCAAAGCC	CCCAGACGCACTGCCTCATCGAGCAAAGCCTGGCTGGCGGTGA
ycdZb1036_127	19.9486	AGCCCTTTCAGCCCACCTTG	GGAGATCGCCAGCCCTTTCAGCCCACCTTGCGGGCAGGCAAAG
yjbHb4029_791	8.97243	CAACGTAACGCCAAACATAA	AGTTGGTGCGCAACGTAACGCCAAACATAAAGGTGTTGCCACG
ygcPb2768_59	27.6922	ATCGATTGCCAGTTGCAGGC	GGCATTCAGAATCGATTGCCAGTTGCAGGCTGGCATTATCTTT
yiaTb3584_710	7.35113	CCAGCTCACCCCGGTGACAA	ATTAAAAACGCCAGCTCACCCCGGTGACAAAGGTAAAACTCTC
sibCb4446_26	14.4516	TTATTAACAGTCAGTCTCAG	GTTTCAGCGCTTATTAACAGTCAGTCTCAGGGGAGGAGCAATC
eptCb3955_48	4.77831	AGTAGAGCAGTGCCCAACCC	AAAAACCAAAAGTAGAGCAGTGCCCAACCCAGGGCTTTCCAGC
eptCb3955_47	5.2527	GTAGAGCAGTGCCCAACCCA	AAAACCAAAAGTAGAGCAGTGCCCAACCCAGGGCTTTCCAGCT
elaAb2267_56	17.2912	CGCGCAACGCAGTTGTAATA	CAACAAACACCGCGCAACGCAGTTGTAATAAGGCATAAAGCTG
yfbVb2295_297	3.28493	AAAACCAGTTAAGGATTGCA	CGAACTTCATAAAACCAGTTAAGGATTGCAGGGGGTAATGGCG
yceGb1097_251	11.9194	CGGTGTAAAGCGGTAAGTCC	CGGTCATCTGCGGTGTAAAGCGGTAAGTCCCGGCTTTAAAGTG
uhpCb3667_1080	24.8377	CCATACCGATTAACATCTGT	TCTGCCGCCGCCATACCGATTAACATCTGTGGGCCAAAGACAA
ytfLb4218_699	5.64786	GTTCCGCCACCTTATTCTTC	GAGTGCGGATGTTCCGCCACCTTATTCTTCAGGCTTTGCTCAT
metLb3940RBS30CDS20_25	27.5714	GCTTCCGGGCTGCAAACAAG	CTGGAAAATGGCTTCCGGGCTGCAAACAAGGGGTAAAAATGAG
atoCb2220_489	3.40755	TCAAGACGCTGGCCTGAGAA	TCACCGCTAATCAAGACGCTGGCCTGAGAAAGGGCAATTTTGG
paoCb0284RBS30CDS20_3	0.706965	TGCCCTCGCTTCAGCCAGTA	TTCATGCCTGTGCCCTCGCTTCAGCCAGTACGGAGGCAAGCGT
polAb3863_126	15.1664	TCAGACTGCGCAGCATGTTG	TATTGCATGATCAGACTGCGCAGCATGTTGAGGACACCATACA
yejLb2187_156	1.70602	AGTTGGCAATTGCCTGGCGT	CGGGCAAAAGAGTTGGCAATTGCCTGGCGTTGGGCCGGGGCAA
araEb2841_1205	22.1495	CATATTCGACACCCAGTTCG	CGCCGATAATCATATTCGACACCCAGTTCGTGGTGGTCGAACA
priAb3935RBS30CDS20_6	29.3216	CATCATCCTGACTTGAAATT	ACGGGCATAGCATCATCCTGACTTGAAATTCGGTGGGTTAGTA
priAb3935RBS30CDS20_2	25.3434	ATCCTGACTTGAAATTCGGT	GCATAGCATCATCCTGACTTGAAATTCGGTGGGTTAGTATACA
idib2889_243	9.19096	CAAGCTCATAACGGCAACGG	ATTTCCACGCCAAGCTCATAACGGCAACGGCGGATCACTGCGT
miaAb4171RBS30CDS20_22	21.3096	CTGATATCACTCATCTTTCA	GCTCGCCTTACTGATATCACTCATCTTTCAGGGCTTTTATCGC
yajGb0434RBS30CDS20_25	1.03702	AGGATTTTTTTGAACATGTT	TAACGGGAAGAGGATTTTTTTGAACATGTTCGGGCTCTCAGAG
arcZb4450_69	10.8057	CGAATACTGCGCCAACACCA	CCGGGGTGCGCGAATACTGCGCCAACACCAGGGAAATCTTGGC
tusEb0969_38	3.21741	GCTTTCTTTGAGATAGCCTT	TCCACTGGCTGCTTTCTTTGAGATAGCCTTCGGTATCCGTTTC
yjiGb4329RBS30CDS20_10	37.4792	ATGCTTGCGCTCCTTGCGTT	CTGAGTTGTCATGCTTGCGCTCCTTGCGTTGGGTTGCGACGTT
lexAb4043_471	0.258918	CTTTATTGCCCTGTTTTTTC	AACAGTTCGACTTTATTGCCCTGTTTTTTCAGGCGCTTAACGG
rsgAb4161_352	28.3671	TGGTCGATGTTGGCGGCAAT	AATGACAATCTGGTCGATGTTGGCGGCAATAGGTTTTACGCCG
cpdBb4213_86	6.85803	CATGTTGCTATGCAGATCAG	CGAAATCCATCATGTTGCTATGCAGATCAGTGGTTTCCATGAT
yjdFb4121_198	1.56177	CCATCAGGATGATGGCGTGA	TGTCCGCCGACCATCAGGATGATGGCGTGAAGGAAAATGAGCG
argIb4254_539	4.73399	GACCAGACGCAAATCCAGAC	CTTGTGGCGCGACCAGACGCAAATCCAGACCGGTAAGCGCCGC
ppiBb0525_342	17.5494	CGCAGTAGCCCCAACCTTGC	TCAGCAAACACGCAGTAGCCCCAACCTTGCAGGCTTTCGCCAG
tesBb0452_217	22.7308	GTTTCGACATCATAAATAAT	GTCACGCAGCGTTTCGACATCATAAATAATCGGCTTCTTACTA
yfiFb2581_795	20.8	CTACGGTGTAACCTGCCTGA	GAAGTGGTCACTACGGTGTAACCTGCCTGACGGAAATCATCCA
ybaAb0456_267	11.4281	CGCCGAACTCTTTCATCCGT	GGCATGGACTCGCCGAACTCTTTCATCCGTGGGTCCGACATCA
helDb0962_800	5.36984	CGTGCGTGCGGTAATGTCTT	GCGCATGAAACGTGCGTGCGGTAATGTCTTCGGTATGTAGCCG
accCb3256_958	10.4708	TCTTCTTGCTTGATCGACAG	AACGTGAACTTCTTCTTGCTTGATCGACAGCGGTTGACCGGCA
yphGb2549RBS30CDS20_26	14.0773	GTATGTCTTGTTAATATTGA	TTTTAATTCAGTATGTCTTGTTAATATTGAGGGCACCATGACT
yphGb2549RBS30CDS20_25	12.7715	AGTATGTCTTGTTAATATTG	CTTTTAATTCAGTATGTCTTGTTAATATTGAGGGCACCATGAC
yjcOb4078_59	4.24957	TAAATACTGGCTGCCAGGCT	CTGCTGCCTTTAAATACTGGCTGCCAGGCTCGGAGTCGTTGGC
ycjWb1320_316	6.07092	CATTTTTGCAGATCTTCTGC	TTTGCTTTCGCATTTTTGCAGATCTTCTGCCGGATTGTGCGAC
ybjQb0866_221	7.08306	ATCAATACCGACGACGGCAT	CGTAGTCGATATCAATACCGACGACGGCATCGGCCCCCAGCGC
prsb1207_37	23.9414	GCAATACGTTGTGCTAGTTC	CAGGCGGTTGGCAATACGTTGTGCTAGTTCCGGGGTGGCGTTA
dnaNb3701_701	15.4022	GAAGCGACCATCCACCAGTT	GATAATCCGGGAAGCGACCATCCACCAGTTTGGAGGTGAAGAT
ygbNb2740_333	18.2918	CAAAGAAGACGGGAATACCG	AAGCCGACATCAAAGAAGACGGGAATACCGAGGAAGAACGCTG
ydcIb1422_585	26.4224	CGACCGGCCATTCCAGCACC	GGTGATACAACGACCGGCCATTCCAGCACCCGGCTTAGCGTTA
gpsAb3608_660	8.33903	GCGACATTTCAGCCAGCCCA	GCACCAAGACGCGACATTTCAGCCAGCCCACGGGTGATCAGCG
chrRb3713_121	3.19927	AAGGGAATGTCGGCAATGGA	AGCGTCATACAAGGGAATGTCGGCAATGGATGGTAACGCATTG
yfcFb2301_277	26.3107	GCACGATTTTCTAAATCAAG	TCGTGCACGCGCACGATTTTCTAAATCAAGCGGATAAATACGT
glcBb2976_852	7.52797	CCAGCAGGTTGCGGTACAGC	TGCATCAGGCCCAGCAGGTTGCGGTACAGCAGGATTTTATCTT
murBb3972_699	12.4533	CCGTTTCGGCAGATACAACA	AATGCTTTAGCCGTTTCGGCAGATACAACAGGGTTTTTGAAGA
allDb0517RBS30CDS20_46	3.25074	AAGACAGATGAAAATCAGTC	GTTAAAAAGGAAGACAGATGAAAATCAGTCGGGAAACACTCCA
gclb0507_629	19.3513	AGCATTAATTACCCCGCCCC	CAGCTGCGTCAGCATTAATTACCCCGCCCCCGGCAACAATCAC
ppiAb3363_332	27.8065	AGCGGTACGTGCCATCGCGA	TGTCTTTGTCAGCGGTACGTGCCATCGCGATGGTGCCACGCGT
ydeEb1534_41	26.5782	GATGGTTAATAACAACGACG	CGCCGCGTCCGATGGTTAATAACAACGACGAGGCAAGAAGGGC
yphBb2544_768	22.812	GATGATGATCATCCGGCGCA	CCTTCCGGGCGATGATGATCATCCGGCGCATGGCTCATCGGTT
mukBb0924_59	18.8221	CTCGTCAAGGTCAAAAGTTC	TCGTGACCAGCTCGTCAAGGTCAAAAGTTCGGGCAAAAAAGCC
ihfBb0912RBS30CDS20_20	27.0864	TGACTTGGTCATGATTCCTC	CTATCAATTCTGACTTGGTCATGATTCCTCCGGTTCCTTAAAG
ynfGb1589_416	27.5559	CGGGCAGGATTCGACACATA	GTGCACGCAGCGGGCAGGATTCGACACATATGGGTTGTTTCCC
cusCb0572_1274	19.1102	GGTTGCAAATAAAGAACGCT	AAGTTTGTCGGGTTGCAAATAAAGAACGCTCGGCATCCAGCAC
rsmAb0051_401	29.1128	TTGCAACATAAAGTGCATGT	CCACCTCTTTTTGCAACATAAAGTGCATGTCGGCAATGGCATC
casDb2757_96	12.6473	GTAGCCCTAATAACCCGCTT	CAAGCCCCGAGTAGCCCTAATAACCCGCTTCGGGTCGGAAATC
fadDb1805_1516	32.1351	AGTGACTCTTCGGTAAGCGA	AAAAGTCACCAGTGACTCTTCGGTAAGCGATGGATCTTTTTTC
glxKb0514_239	10.8305	CACCGCCGTTTTCCCGTCGC	CCATCTCAATCACCGCCGTTTTCCCGTCGCCGGTAAGGCCATA
uspFb1376_22	20.0851	TCTGAATCGGAAATATCGAT	TTGAGTTAATTCTGAATCGGAAATATCGATAGGGACAAGAATC
speCb2965_446	23.5086	TACGTCAGCGTTACACATAT	CGCCCAATTTTACGTCAGCGTTACACATATCGGCGCGAAAGAC
yhfSb3376_862	25.8876	TCCAGCACTCTGGCGGCAAT	TTGCGCCTCTTCCAGCACTCTGGCGGCAATCGGCTGATGAAAC
maab0459_190	24.7593	CCATAGTCACAGCGAAACGT	AATGTTATAGCCATAGTCACAGCGAAACGTTGGCTCAATATAA
oppCb1245_162	6.01991	ACTGGGAAAGCATCGGTGCC	TCATAGGCAAACTGGGAAAGCATCGGTGCCAGGATTACAAATA
sltb4392_1826	32.978	CTTCACATAACCGCGCGTCT	CCAGCACGTTCTTCACATAACCGCGCGTCTCGGAGAATGGAAT
ansAb1767_920	14.7504	GCTAAGCAGGTAATGCAGTT	CCAGTTCCTGGCTAAGCAGGTAATGCAGTTTGGTTAGCGTGGC
dcuCb0621_986	17.0489	CAGACTTTGAATAAAGCCGA	CGATAGAAATCAGACTTTGAATAAAGCCGATGGTGCTAAGCCC
flhAb1879_1727	26.6952	TCCCAACGCCACGCGCACGA	TAATCGCCCGTCCCAACGCCACGCGCACGACGGCGGTTAATTC
tnaAb3708_21	1.52702	CACGAATGCGGAACGGTTCA	GGCTCAATAACACGAATGCGGAACGGTTCAGGGAGATGTTTAA
agpb1002_629	20.2583	TTGTTGATACTTGGCGCTAA	CACCTGGTTCTTGTTGATACTTGGCGCTAAAGGTATTTTTGCC
ydcVb1443_758	10.0819	GCCTTCGCGGGTTAGCCACC	GACCATTGTCGCCTTCGCGGGTTAGCCACCAGGCCCCCAGGAT
malSb3571_1871	3.02811	CTGCCAGTGCGCGACGCTGG	GGCTGATTTTCTGCCAGTGCGCGACGCTGGCGGCAGATTTACC
ygaVb2667_276	13.6369	ACGGACAATAGACATTTTTC	GTGACTCCTTACGGACAATAGACATTTTTCAGGGTGGCGATAA
ygaVb2667_275	18.5729	CGGACAATAGACATTTTTCA	TGACTCCTTACGGACAATAGACATTTTTCAGGGTGGCGATAAT
ybjEb0874_359	20.8283	AGCCAGTCCACTTAGACCAA	GTTGTAAGAAAGCCAGTCCACTTAGACCAATGGCAAAACCAAT
ygaVb2667_272	1.86359	ACAATAGACATTTTTCAGGG	CTCCTTACGGACAATAGACATTTTTCAGGGTGGCGATAATGGC
cdsAb0175_497	16.3427	TTTGCCAAACATATATGCGC	TACCAAACAATTTGCCAAACATATATGCGCCGGAGTCAGCGCC
flgHb1079_169	40.4921	GGTTGATAGCCATAGTTAAT	TTCAAACAGCGGTTGATAGCCATAGTTAATCGGCTGAGCAGAC
yrfGb3399_69	23.4023	AGAAATAGTTATCGAAGGCG	AGCTTTTGCCAGAAATAGTTATCGAAGGCGAGGTCGAGCAACG
tdcGb4471_714	6.44734	GACGACGCAGCGCTACGGCA	GAAACCAGCTGACGACGCAGCGCTACGGCACGGCGCGGCACAT
ydeIb1536_152	1.01127	CATGGTTTTTGCGAAATCAA	CGCCATCGTGCATGGTTTTTGCGAAATCAACGGTCATTTTTTT
nudFb3034_400	21.829	GAACGCTCACTGGTGCCCCC	CATAATTGACGAACGCTCACTGGTGCCCCCCGGGCTTGCCAGG
dnaAb3702RBS30CDS20_48	18.3042	CCGCCGTGTCACTTTCGCTT	CGAGTGGAGTCCGCCGTGTCACTTTCGCTTTGGCAGCAGTGTC
ogrKb2082_190	26.9125	CACATAATTTGCTGCCCTGA	TAATTACATCCACATAATTTGCTGCCCTGACGGCAACGGGTGC
nirDb3366_93	1.21054	CCTGATCGCTGTGATACGGG	ATCGCAAACACCTGATCGCTGTGATACGGGCGGAAAATCGCGA
nirDb3366_97	25.5682	AACACCTGATCGCTGTGATA	GCTGATCGCAAACACCTGATCGCTGTGATACGGGCGGAAAATC
nirDb3366_96	22.5783	ACACCTGATCGCTGTGATAC	CTGATCGCAAACACCTGATCGCTGTGATACGGGCGGAAAATCG
tktAb2935_602	11.4347	GTAAGCTTCGAAACGCATTG	CGTGCCAGCCGTAAGCTTCGAAACGCATTGCGGTGTCGTCGGT
yibQb3614_588	4.59183	TCGAACCGTTGCGACGCGCC	ATGGCAATGGTCGAACCGTTGCGACGCGCCAGGTCAATTGCGC
yihUb3882_714	20.804	GGGCGATGCCAAGATCCTTA	GCGACATCAAGGGCGATGCCAAGATCCTTATGGGCAAGATCGA
mukBb0924_1121	17.5867	ATTCTCTTGCTGGCGTTCGA	CACGAGCCTCATTCTCTTGCTGGCGTTCGATGGCTTCTGCCAC
torDb0998_224	0.585561	AAACAGGCCGCAAAAGTCCG	CGGTCATCAGAAACAGGCCGCAAAAGTCCGCGGCCAGTTCCAG
paoCb0284_95	3.67785	GTAGGCGTAGCGTGCCGTGC	CATGCCATTCGTAGGCGTAGCGTGCCGTGCCGGTAGTTTTCAG
xerCb3811_319	26.1131	ATGTTTTTCGGCAGATGACG	GTCGACGTCGATGTTTTTCGGCAGATGACGCGGCGCTTTCGGT
yqfAb2899_195	14.6373	CGTGATAGAGCGTCGAAGCG	TGAGGAATGGCGTGATAGAGCGTCGAAGCGAGGAACAGCAGGA
ynfLb1595_826	24.0176	GGACTTTGTTCATGATGTTT	ACGCGCAGCCGGACTTTGTTCATGATGTTTCGGCCAGACCAAC
rimIb4373_378	1.63135	CCGTGGTGGGGTAGTAATTG	TCGCGACCGTCCGTGGTGGGGTAGTAATTGCGGCGAATCGTCG
hyaBb0973_87	26.9842	TATTCACTTCGCAGCGCATG	TGATCGTTAATATTCACTTCGCAGCGCATGTGGCCTTCGATGC
yhbVb3159_776	28.949	GCCATTTTCATTAGCGCGGA	GTGGTGCAGCGCCATTTTCATTAGCGCGGAAGGCGTCGAGCAT
dmlAb1800_521	34.959	ACGGCTTTGCGCAAGTTCGA	TCTTACGTGGACGGCTTTGCGCAAGTTCGAAGGCATAACGCAA
iscUb2529_56	27.9139	GTTCTCGTCGTTGTTGTCAA	CGCTGCCGACGTTCTCGTCGTTGTTGTCAAAGGAACCCACGTT
idnTb4265_4	21.3978	CCTGCCGCAATAATGATTAA	CAGCGCGACGCCTGCCGCAATAATGATTAATGGCATAGTCTTT
xylFb3566_725	7.04828	TGCGAGATCCGCATCCTGGC	GTTTAATACCTGCGAGATCCGCATCCTGGCCGGAGATTGCTAC
nagBb0678_54	26.843	CATTGATACGATTGACGATA	GGTTTGAACGCATTGATACGATTGACGATATGGCGAGCAGCCC
ytfJb4216RBS30CDS20_5	3.54743	GTTTCCTTCTTATGATATGC	GGGTCATGGTGTTTCCTTCTTATGATATGCAGGTGATCCGACC
yghWb2998_150	0.486846	CCGCTTCCCAGGCGCTAAGC	GTCAGAATACCCGCTTCCCAGGCGCTAAGCTGGCGATCTCCGG
yaaXb0005_35	4.30187	CATGGGAGCGACCAGAACCA	CCTGTGCTGCCATGGGAGCGACCAGAACCAGGGAAAGTGCGAG
recRb0472_191	25.9922	GATGTTACAGACTTCCTGTT	GATTCGAACAGATGTTACAGACTTCCTGTTCGGTGAAAGTGCG
yiaMb3577_287	21.3875	TGTTTTTAGCGTTGCGCCCC	AGTCCTGAATTGTTTTTAGCGTTGCGCCCCAGGCCAGTGCGCC
damb3387_473	10.8139	GTAAGACTCACAATAGAAAA	TGCTATCGGCGTAAGACTCACAATAGAAAAAGGCATTCTGCGC
abgBb1337RBS30CDS20_24	13.4902	CTCAATTTTCCCTGGACGCG	GCGCACCGCGCTCAATTTTCCCTGGACGCGAGGTATCTGATGC
yshBb4686_65	9.64504	GGCACACAGCACGGCAGCAA	CAATCATTGCGGCACACAGCACGGCAGCAACGGCAGTTTGCGG
agaIb3141_29	25.4384	ATGAAATTCCTTAAGTAAAG	TTTGCACAGGATGAAATTCCTTAAGTAAAGAGGCACCACCAGA
uidAb1617_1358	2.08637	AAAGAGATCGCTGATGGTAT	ACAGCACATCAAAGAGATCGCTGATGGTATCGGTGTGAGCGTC
trmLb3606_113	19.8527	GCGCAGGCGCTTATCGTCCC	GCCCCGCGCGGCGCAGGCGCTTATCGTCCCAGGCAAATCCCAT
wcaBb2058_40	21.8128	TAGGCAAGAACCATGCAGCA	AGCAACACGATAGGCAAGAACCATGCAGCACGGGCGTAAACTC
loiPb2936_71	24.4878	TCCTGATGAGAGCAGTCCGT	AAGCTTCCGCTCCTGATGAGAGCAGTCCGTTGGAGTCCATATT
defb3287_332	7.77469	TGGTTTACCGTCGCGGTCAA	CCAGTTCAAATGGTTTACCGTCGCGGTCAAGGGCGCGAATTTT
defb3287_333	29.8663	ATGGTTTACCGTCGCGGTCA	TCCAGTTCAAATGGTTTACCGTCGCGGTCAAGGGCGCGAATTT
hisMb2307RBS30CDS20_6	15.2208	GTCAGCCCTCTTCACACCCA	TCGATCACAGGTCAGCCCTCTTCACACCCACGGAGTAGCGGCG
ppxb2502RBS30CDS20_18	21.9716	GTATTGGCATAGGGTTATTC	GATTTATCGTGTATTGGCATAGGGTTATTCAGGTTGTTCGAGT
csiRb2664_555	2.69958	GCGCCAGTACCGCCGCAGTC	GCGGTATCTCGCGCCAGTACCGCCGCAGTCAGGGTCTGGTGCT
defb3287_339	16.9874	GTTCAAATGGTTTACCGTCG	TCTGCTTCCAGTTCAAATGGTTTACCGTCGCGGTCAAGGGCGC
rpsAb0911_1431	26.1754	GGGATGCTTCAGAAGCACGC	ACGCGGTCACGGGATGCTTCAGAAGCACGCAGGTAACCTTCAA
abgRb1339_592	22.9929	TAGTAGCTGCCGTGTGGCGT	CAACTGTTTGTAGTAGCTGCCGTGTGGCGTCGGCATTGTCCAG
roxAb1128_168	17.6751	TGACCTGCCATTTGCCATCC	GGGCCGTGGCTGACCTGCCATTTGCCATCCTGGTGACTGACCA
mlrAb2127_609	22.0081	TACGGCCTTCGAATAGTTCA	ACCAGCAATGTACGGCCTTCGAATAGTTCAGGGCGTAGTTGAT
rlmIb0967_429	21.3543	ATTCCGGGTACAGCGTTTGC	TAAATCGAACATTCCGGGTACAGCGTTTGCAGGGCACTAATTA
fepCb0588_17	1.35169	TAACTGTTCGCCGCGCAAAC	ATCCCAGGGTTAACTGTTCGCCGCGCAAACGGGCTACTGATTC
ydeNb1498_1217	13.111	GTCTTTTGGAATGCTGATAT	CCAGCTTAAGGTCTTTTGGAATGCTGATATCGGCTGCATCAAG
yigMb3827RBS30CDS20_6	7.86095	TGGAAAACTCTTTGATTAAC	AGCGCCACAATGGAAAACTCTTTGATTAACGGGTATCCATTGT
yeiGb2154_617	15.4684	GATCGCATCCTGCGCGTTAC	TAAGCGTCGGGATCGCATCCTGCGCGTTACTGGCATACATCAG
wcaMb2043_653	24.6951	GCCCCAGTTGATTTTGCCGT	CTATGCCGATGCCCCAGTTGATTTTGCCGTTGGTACAGTTGAT
yfcAb2327_481	22.3686	GCGTAAAACGACCCGGCAGC	GAAGGCCAGCGCGTAAAACGACCCGGCAGCCGGGCCAAAGAAT
ybiPb0815_51	8.07336	AAAAGTAGAACGCAGTCCAC	AGCGACTGTAAAAAGTAGAACGCAGTCCACGGGCTAAATACCC
nrdDb4238_1197	30.5057	CGAGGTTGTTACGACCATCG	CTGATCACGCCGAGGTTGTTACGACCATCGTGGATCTGCTCGC
frlDb3374_309	27.9591	AGGCGTAATCCTCTTCACTC	TGCGCCAGCCAGGCGTAATCCTCTTCACTCAGGGCAAAGTCGG
ygeAb2840_338	13.6997	CACACGAGTCATTCCGGCCC	CCAGCAGCGCCACACGAGTCATTCCGGCCCCGGTAATTGCACG
smgb3284_32	14.7136	CTCAGCTTCTGTGTGAATAT	CCACACGCAACTCAGCTTCTGTGTGAATATAGGTTTCAAACAA
basRb4113_553	22.1396	ACTTCCAGGGTGTTGGTCGA	GTGGATATGCACTTCCAGGGTGTTGGTCGAGGGTTCATTGTCC
ftsQb0093_442	5.63292	TGCTTGCTGGTGCGTTCTGG	TGGAAGCACCTGCTTGCTGGTGCGTTCTGGCGGCACGCTGAAG
yghQb2983_651	30.1612	TGAAGGCGTTATGGATATTT	AGATTCAATTTGAAGGCGTTATGGATATTTCGGCGGCGTAATT
sapBb1293_51	20.9334	TGAAGCCAACGAAGGTCAGC	TAGCTCAAGCTGAAGCCAACGAAGGTCAGCAGGAACAAGGTGA
exuRb3094_269	22.554	CAACTCAAACGGACCGTAAT	GAGCCTGAAGCAACTCAAACGGACCGTAATTGGCGAATTCCAT
nrfCb4072_204	27.2432	GCTCGCTACGAATAATCGTC	TCGCCCTGCGGCTCGCTACGAATAATCGTCAGGCGCGAGACGC
sfsAb0146_149	33.3892	GTCTGAAGTCGAATACCAGA	GTTTGGTGTTGTCTGAAGTCGAATACCAGACGGTATCGCCAGG
nlpIb3163_155	15.0284	GTCATCGGTTAAAGCCCGAC	GTGCGCGTTCGTCATCGGTTAAAGCCCGACTGGCAAGGATTTG
fsaAb0825_313	24.4926	TATACCGCGGTTCCCAGCGT	TGCTGCGCCATATACCGCGGTTCCCAGCGTCGGAATCCCTTCC
pabAb3360_446	26.8428	GCGAATCCCCATAATCTCTC	ACTGGCGATGGCGAATCCCCATAATCTCTCGGGTTTCGCTCCA
pbpGb2134_92	24.7668	AATTTCCGGTTGTGAAGCGG	TACCGGAGGCAATTTCCGGTTGTGAAGCGGTGGTAGCGGCTGC
yiaVb3586RBS30CDS20_34	19.3646	CTTCTGCCGAGTAATACTTA	ATCAAATCCTCTTCTGCCGAGTAATACTTATGGATTTACTGAT
yobDb1820_80	12.9083	CAGGGTGGGGCCGTTACGGC	GAATTGCCAGCAGGGTGGGGCCGTTACGGCGGGGCATGATGAA
yobDb1820_81	3.57223	GCAGGGTGGGGCCGTTACGG	GGAATTGCCAGCAGGGTGGGGCCGTTACGGCGGGGCATGATGA
macBb0879RBS30CDS20_17	14.7714	AGGCGTCATTGTGCAGCTCC	ATTCGAGCAAAGGCGTCATTGTGCAGCTCCTGGTTTGGCCTCA
yhhXb3440_1013	4.47864	CTTAGCGAGAGTTACTGTGG	ATCAAACTTACTTAGCGAGAGTTACTGTGGAGGGAGAGGCTTG
frvAb3900_187	19.239	ACGCAGGCGCTTTTACCGTG	CGGTTGTTTAACGCAGGCGCTTTTACCGTGCGGCACGGCGACA
azoRb1412_245	8.43913	AACGTCGTGGGCTTTCAGCT	CAATAACGATAACGTCGTGGGCTTTCAGCTCGGCAATCAACTC
yqjAb3095_501	29.2575	GCATGTAACCCAGAGTTGTC	GTTTTGCCGAGCATGTAACCCAGAGTTGTCAGGATCAATACCC
folMb1606_413	15.6285	ACCGCGCTCCACCACATAAT	GTTTGTCGCTACCGCGCTCCACCACATAATCGGTAAAGTGAAT
yadSb0157_271	1.75219	AGACCAACGGCGTCCAGCAC	AAACACCGCCAGACCAACGGCGTCCAGCACCGGCAACATCCAT
gabPb2663_74	1.17525	CAGACTTGCGCCGATAACAC	AACCGACAAACAGACTTGCGCCGATAACACCGGCAATAGACAA
ydgKb1626_191	8.95332	GTAATACCACAAGGCGATAG	ACCACAGTGTGTAATACCACAAGGCGATAGCGGTAATAAAAGA
nlpEb0192_155	24.3921	GGTTTCGATTCCTTCGCAAT	GGAACAGAGAGGTTTCGATTCCTTCGCAATCGGCACACGGCAG
yecEb1868_258	29.4506	GCGGAGCCAACGGTGACATG	TGCCCAATGCGCGGAGCCAACGGTGACATGCGGGTCAAAAATT
yhcHb3221_169	29.7674	AATTCCGCTTTTTTCTCGAC	TTGCTCGTGCAATTCCGCTTTTTTCTCGACGGGCGATTGAGTG
xisEb1141_113	2.07186	CCATAACCGGCCTTGTTTCA	CACGCACTCGCCATAACCGGCCTTGTTTCATGGCCGGTGGACA
allRb0506_285	23.8431	CGGCGACGGAGAGGACATCG	ATAAACGGCCCGGCGACGGAGAGGACATCGCGGTTATGGATGT
rhaRb3906_147	23.1835	GGCGATCGTTGAGTACATGC	ATGCGATAAGGGCGATCGTTGAGTACATGCAGGCCATTACCGC
ytfKb4217_161	8.7779	CATAACCTGACGGTTAACTT	TTTGCAGACGCATAACCTGACGGTTAACTTCGGACATCACTGA
fadKb1701_1385	2.9747	ATCGGACATTGCAACCACAC	CTAAACGTTCATCGGACATTGCAACCACACAGGCATCGTGAAT
yagUb0287_129	5.51628	CTGCATTAAACATATCCACC	GGGCCACACGCTGCATTAAACATATCCACCGGGCTACGTGGCG
glcFb4467RBS30CDS20_28	36.6566	TACGCGGAACTTTGAGGAGC	CGGTCGCATGTACGCGGAACTTTGAGGAGCAGGCTATGCAAAC
yfjDb4461RBS30CDS20_12	31.3966	CCAGGGGAAACTCCTTTTCT	GAAATGTGTTCCAGGGGAAACTCCTTTTCTGGGTTTAGCTGAT
sapFb1290_531	12.2366	TCGACATATCCAGTGAAGCG	TGCGAACGCATCGACATATCCAGTGAAGCGAGGGCTTCATCGG
bglBb3721_1015	9.46868	AACAGAACCCGTAATCCAAC	AAGCGTATTTAACAGAACCCGTAATCCAACCGGATCAATTTGC
narZb1468RBS30CDS20_46	28.9761	TCATGTCATGAGTAAACTTT	GGAGCAGGAGTCATGTCATGAGTAAACTTTTGGATCGCTTTCG
dadAb1189_371	31.3909	TTCATACTGAATATTGGTTT	CCTGACGCCCTTCATACTGAATATTGGTTTCGGCGCGCAATGC
cstAb0598_727	1.46139	TCAAAGTACGGTGCCCAGGT	GCCGGTAAAGTCAAAGTACGGTGCCCAGGTCGGACTTTCTGCC
helDb0962_396	7.88389	GCAACGCCGACAAAGCCTGG	ACCGGCAACGGCAACGCCGACAAAGCCTGGCGGATTTGTTGCT
uxaCb3092_200	21.6074	CAGACGCTCGGCCACACCGT	CACCGGTACACAGACGCTCGGCCACACCGTTGGTACGCATAGC
wcaNb2042_749	2.77198	GGTCATCAGCATTGCATCAA	AACTGTCGCCGGTCATCAGCATTGCATCAACGGATTGTTTTTT
murGb0090_338	19.0032	CGGAATGCCTAACGACCACG	GAAGTACAACCGGAATGCCTAACGACCACGCGGCCAGACCACC
rsmGb3740_270	17.1374	GGCTATCCAACAGAGTGAAA	CGTTTACCAAGGCTATCCAACAGAGTGAAATGGGCTTCAGGAC
ybaQb0483_216	4.76201	AAAGATCAACCGCCGCCTGG	TCAACTTCCCAAAGATCAACCGCCGCCTGGAGGTTTAGCCAAA
yecRb1904RBS30CDS20_27	0.155137	CTTTCTCTTACTCTTCTGGC	TAAAATAGTGCTTTCTCTTACTCTTCTGGCTGGACCATGAGAC
yqeIb2847_45	1.11384	TATGTACCGATATTAATTTT	AGATCGGCGTTATGTACCGATATTAATTTTCGGTGCTCAGGCC
corAb3816_477	12.3074	GATGCCCTTCCATAATCACC	TCATCGCCCTGATGCCCTTCCATAATCACCCGGCTCAACTGCT
glmSb3729_710	29.8877	GCCCGCGTCATATTGCAGAT	TGCCTTTATCGCCCGCGTCATATTGCAGATTGGATTCGATATC
yiiXb3937_68	32.8565	GATCTGAAAGATGATGTCGC	ATGAGCGAGAGATCTGAAAGATGATGTCGCCGGTTTGTGGCTG
cmoBb1871_320	29.8824	AACACGATCCCATTTCCAGT	GATGGGGCAGAACACGATCCCATTTCCAGTCGGAACGCCATTC
ytfTb4230_758	29.6093	CAGCCATAACCCAGCGTTGT	CGTCCAGCTCCAGCCATAACCCAGCGTTGTTGGCATCGGCACC
ydhTb1669_335	22.7638	ACCCATACTGGCAATTTGCG	GCACGCTATAACCCATACTGGCAATTTGCGCGGCATACCCAGC
recNb2616_555	10.1324	GGTATTGCAGCAGTTCCGCA	TCTTTTAATTGGTATTGCAGCAGTTCCGCACGGGCGGCGCGTT
kdsDb3197_900	33.0181	CAACCATCACGGAGGTGATA	TCGCCATCGGCAACCATCACGGAGGTGATATGGCGGGACTGCA
sspBb3228_436	29.0054	GGCTGCGGAGGTTCATCGTC	ACCGCGTGGTGGCTGCGGAGGTTCATCGTCAGGATGAGTGTCA
mdtEb3513_894	26.8772	GCGGCACCAGTAATACATTC	ACGCCTTCCTGCGGCACCAGTAATACATTCTGGCGGCTACCTT
purFb2312_1074	27.9538	CCAGCAGGACGTTTTTATCG	GAGTCGTCGACCAGCAGGACGTTTTTATCGCGGAACTCGGCGC
elfDb0939_523	7.48213	TCTGTCAGGGTAATGAAATA	TATTTTCAGGTCTGTCAGGGTAATGAAATAAGGTGTTGGGTTA
glrRb2554RBS30CDS20_14	24.8805	GCTCATCAGGAGTGACCTCA	CAGGTTTATGGCTCATCAGGAGTGACCTCATGGGTGGATGGCG
fabRb3963_278	16.708	ACCGATGAACTCCATAAATG	TAGGATTATTACCGATGAACTCCATAAATGTGGAGACCGAGGT
ycbXb0947_345	4.69804	CCCAGCGTAATTGCACTTCG	TGTGGCCCCACCCAGCGTAATTGCACTTCGCGGGAGAAAAATC
chiPb0681_47	9.6088	GCCCGACATTGCTGTAACAC	TTGCCATAAAGCCCGACATTGCTGTAACACCGGCGATAGCCAG
mutLb4170RBS30CDS20_43	22.3012	AGGACGATTGATGCCAATTC	TGCCAAACTAAGGACGATTGATGCCAATTCAGGTCTTACCGCC
lsrAb1513_612	2.26746	CGCTAATTCGATCGGCAATC	TCGCGCATCACGCTAATTCGATCGGCAATCTGGCGAATTTCCG
phoBb0399_232	11.8228	CTGGCGGTCAACATCACCAC	TTCTTCCCCTCTGGCGGTCAACATCACCACTGGAATATCCCGG
ascFb2715RBS30CDS20_34	21.4538	GATAACAGGATAAAATCCGA	CTACCCTACTGATAACAGGATAAAATCCGATGGCCAAAAATTA
ygaUb2665_288	14.6861	CAGACTTAACGGTATAAAAC	AGAGTGTCGCCAGACTTAACGGTATAAAACTGGCTGGCAGTGG
aroCb2329_954	23.52	TCCCGACACAGGGATCGTGA	ACTGCGCGGATCCCGACACAGGGATCGTGACGGCCTTTGGTGA
ygaUb2665_284	0.732381	CTTAACGGTATAAAACTGGC	TGTCGCCAGACTTAACGGTATAAAACTGGCTGGCAGTGGCTGG
yjhFb4296_4	13.5802	CCTGCCACAACGATAATTAG	TAAAGCAATCCCTGCCACAACGATAATTAGTGGCATAACGTCC
frvAb3900_233	31.8492	GTCAATAGCCTGCGCTTTGC	TGGCTTTCCAGTCAATAGCCTGCGCTTTGCGGGCGAATAATAC
frvAb3900_234	28.6525	AGTCAATAGCCTGCGCTTTG	CTGGCTTTCCAGTCAATAGCCTGCGCTTTGCGGGCGAATAATA
yrdDb3283_410	17.945	AGCTATGGGTTTGAAGTTAA	GGCATTCTCCAGCTATGGGTTTGAAGTTAATGGCAAATTGACA
cydCb0886_321	7.22174	GATAGCGCGCCAGTCCGGCA	TCGCCCTGACGATAGCGCGCCAGTCCGGCAGGGGAGAGGGGCA
rnrb4179_931	16.1454	TTACGCGCTTCTCTGTCCAG	CGTGCCACGGTTACGCGCTTCTCTGTCCAGCGGCGTTGACGGA
yffMb2444_71	26.8038	AAGGGTCCCCAAAACTAATT	GAAGCAGGGAAAGGGTCCCCAAAACTAATTCGGAAAACTCCCT
dgcZb1535_578	6.14062	TTCGTAATCACGCGTCCAAC	GATAAACCGTTTCGTAATCACGCGTCCAACTGGCTAAGTAAGT
lsrCb1514_345	10.6678	CAAGGGTGGCAACAATGGCA	CCTAACGTGCCAAGGGTGGCAACAATGGCAGGGATCTTTAGCC
secMb0097_143	29.5638	GGCTGAAGGCTCGTGGTTGC	AGTTAACTTTGGCTGAAGGCTCGTGGTTGCGGGTTGTCGCTTT
panBb0134_699	9.94578	GGATGTCGCCCGTTTCGGCG	ACAGCCGCGCGGATGTCGCCCGTTTCGGCGAGGAAATTTTTAG
endAb2945_524	29.9798	TTGGTCGCGCATATAGAAGT	TCAGGTTGTATTGGTCGCGCATATAGAAGTAGGTGCGCGCAAT
ugpEb3451_41	1.61244	CGCGATCCCGAGGATCAGCA	AGAGGATCACCGCGATCCCGAGGATCAGCATGGTATGGCTGAA
eutMb2457RBS30CDS20_44	39.3726	GAAAGCACAATGGAAGCATT	TGATAAAGAGGAAAGCACAATGGAAGCATTAGGAATGATCGAA
yeaVb1801_657	25.6359	TGTTGGTAATAAATTCGGTT	TTGATGATGCTGTTGGTAATAAATTCGGTTGGGCCGACAATCA
yedIb1958_226	10.5341	GCACTGATGATCAGCGCCAG	CGGGATAAACGCACTGATGATCAGCGCCAGCGGCACCAGAATC
sodBb1656_68	25.5991	CTTGCCGTAGTGATACTCGA	TCTGATGGTGCTTGCCGTAGTGATACTCGATGGTTTCCGCAGA
rcsDb2216_46	19.6334	AAGAAGCGGGTAATGCTCCC	CAACAGTAAAAAGAAGCGGGTAATGCTCCCCGGTAGGAGTGAA
psdb4160_540	32.7766	GGCAAATCACGCGTTCGTTA	GTATCGAAAAGGCAAATCACGCGTTCGTTACGGGCAAACAGAT
smgb3284_297	22.5357	TCACCATTTCACGAGTTTCA	ACTCGCTCTATCACCATTTCACGAGTTTCAAGGTTGAGCACCT
frwCb3949_583	20.2354	GCATAGGCCACTTTGTTAAC	CAGCATGAAGGCATAGGCCACTTTGTTAACCGGACCGCCCATA
tgtb0406_889	5.75014	CAATCACACTCAGGATCGAG	ACAGGTGTAGCAATCACACTCAGGATCGAGTGGGCCAGTATCG
zntAb3469RBS30CDS20_19	7.17444	GGAGTCGACATGGCATCCTC	GTGATTGTCAGGAGTCGACATGGCATCCTCCGGTTAAGTTTTT
ttdRb3060_16	22.4596	ACCTGCAAGTCTTTGGCTAA	TTCTACCAGTACCTGCAAGTCTTTGGCTAAAGGCCAGCTATTC
leuDb0071_196	13.7752	ATGGAAGCGCCCTGATACTG	TGCCAGCAAAATGGAAGCGCCCTGATACTGCGGGAAGTTCAGC
ygcEb2776_965	13.1643	TTTGTACGGTTCCCACGGAT	TAATCCCGCGTTTGTACGGTTCCCACGGATTGGTCAGCCAGTC
dutb3640_367	24.6828	TTAAATTCAGCCTGTACTAC	TTCCACCAGATTAAATTCAGCCTGTACTACCGGAACAAAAATC
yfcDb2299_170	27.3343	GGGTAAAAAGTCTTTTGTCT	CTAACATGCCGGGTAAAAAGTCTTTTGTCTCGGTACGACGCTG
tehBb1430_424	7.16575	AACGGGAAGCCGACGGTACA	TTTGAAGGCAAACGGGAAGCCGACGGTACATGGATAATCAGCG
ldtBb0819_235	30.2433	TTCAGTACAGTACCGCCTTT	CTGCGGAATGTTCAGTACAGTACCGCCTTTCGGCAGGAAGGTA
ybiWb0823RBS30CDS20_6	17.7736	TTGTTATCCTCGTAAGGTCG	GTGGTCATGGTTGTTATCCTCGTAAGGTCGCGGTTAACCCTTT
hyfHb2488_176	26.401	GCGCGAATTTTGCTGGTCGT	GCTGCCAGGTGCGCGAATTTTGCTGGTCGTCGGTCTGGATAGT
minDb1175_606	26.771	CGCCGACGAGTTTGATGCGC	TCTGGGATCACGCCGACGAGTTTGATGCGCAGGATCTCCAGCA
dedAb2317_311	30.4021	GCGACGGAAAATTTTCGAAT	CGAGATAACTGCGACGGAAAATTTTCGAATTGGGATTACTGAA
smgb3284_129	11.6299	CAAGTTTTTCCAGCCATAGC	TGATAATCAGCAAGTTTTTCCAGCCATAGCAGGGCATTGTAGA
ybgQb0718_1464	35.5285	CGTAAAGATTGAGGTTTAGT	AGCAGGTTGGCGTAAAGATTGAGGTTTAGTGGGGTAATCGGTT
ygbIb2735_143	14.844	GCCTCCGGACACCAGCACAA	GAGACTGGACGCCTCCGGACACCAGCACAACGGCTCCCTGCTG
ybhGb0795_626	24.4149	TAACAGCGTGCCATCAGACG	CCGCGCGCGTTAACAGCGTGCCATCAGACGGGGCTATCAACGT
yiiQb3920_165	29.1571	TCAGTGGCAGGCTGGGATTC	CGAAATTCGTTCAGTGGCAGGCTGGGATTCTGGCTGTTAAAGT
garLb3126_371	26.2799	CATATTGGCGCGGTGAGAAA	CGGTGCCAAACATATTGGCGCGGTGAGAAACGGAGACGCCGCG
setAb0070_323	5.15119	AGATGCCAGAAGCACACCAC	TATTGGCCAGAGATGCCAGAAGCACACCACAGGTGATAAGCGT
cmoBb1871_810	27.3728	TAACGCTCACATCCGCAATG	TCTGTGGTGGTAACGCTCACATCCGCAATGCGGATATCTACAA
rsxEb1632_72	13.7926	TGACCGCCAACAGAGGACAA	GCAGTGGACGTGACCGCCAACAGAGGACAAAGGCCGAGCAACT
eutRb2437_450	33.158	TATGCAAAAAGTTAGCCTGC	CGATCCGGGTTATGCAAAAAGTTAGCCTGCCGGGTGATGACAT
frmBb0355_532	5.96676	GCAAAGGCTTGCTGTCCCCA	AAGATATGCAGCAAAGGCTTGCTGTCCCCACGGCACTTGCGAT
coaDb3634_450	19.6172	ACTTCGCCATCAGCGCCTGA	CGCTACGCTAACTTCGCCATCAGCGCCTGATGGACATTCTCCG
yicLb3660_470	22.6411	GGCAATGCCCCAGAACAACG	CAAATGCCGAGGCAATGCCCCAGAACAACGCGGCAGGAGAGAT
ycjWb1320_50	14.4357	ATTCAGCACGCGTGATACGG	TAGTTTGCTTATTCAGCACGCGTGATACGGTGGATTTTGATAC
focAb0904_317	14.8108	GTTTTTCGCCAACTGACCCC	CATTTAGCCAGTTTTTCGCCAACTGACCCCAGGTGATGCGCCC
sufEb1679_130	20.3742	CAGCCCTGAATGCTATTTTG	CTGACTCTGACAGCCCTGAATGCTATTTTGTGGACTTCTGTCT
ddpCb1485RBS30CDS20_5	13.4047	CCACCTCCACGTCCGATACG	GCATCATTCACCACCTCCACGTCCGATACGCGGATCAATCCAC
epmAb4155_491	37.0567	TTCCCGCAGTTGCGTTTTGT	TCGCTGCGACTTCCCGCAGTTGCGTTTTGTCGGCAGAGAGCGG
yfdRb2361_228	3.19356	TCAGTGGTGCGGGGATGTCC	AGAAGGCGTTTCAGTGGTGCGGGGATGTCCTGGCAATACGCTT
menAb3930_52	17.167	AAGGCGAGGGGGAGGGTTTT	AATTGCAGCAAAGGCGAGGGGGAGGGTTTTAGGTCGTAAACTT
citEb0616_483	7.35868	GCACATAGTCTTCTGCACCG	CGCAGGTTGCGCACATAGTCTTCTGCACCGAGGGCGATACCGA
yiaTb3584_40	0.591964	GCAGTTGCGCTTGCCATAAA	TAATTCAGAAGCAGTTGCGCTTGCCATAAAAGGCAACGCAAAT
yjhFb4296_891	22.7569	CTTTTCCGCAAGAATCCATC	CCCGCGATAGCTTTTCCGCAAGAATCCATCAGGTCAGGGATTG
ribFb0025_713	27.2286	TGTTCCGATGTTTGCCACGC	CCGTTGGGCGTGTTCCGATGTTTGCCACGCCGGGTAACGGCTT
sdiAb1916_65	19.9698	TTCATGGTAGACCTCTTCTG	GAAGCTCAATTTCATGGTAGACCTCTTCTGCGGTCTCCATCCT
yiaKb3575_472	1.02278	GAAGGAATGGCGACGATCAG	GATCGGCGTGGAAGGAATGGCGACGATCAGCGGGTTAGTGCCT
xapBb2406_228	16.4885	AAAGTACGCCCGCACACACC	GCCGCATAAAAAAGTACGCCCGCACACACCAGGTGACACAGCA
pqqLb1494_2427	10.2416	TGGCCTGAGGATCAACCGAG	CTGATATCTTTGGCCTGAGGATCAACCGAGAGGCGAGAAGAAA
gltXb2400_25	25.3074	TGCAGATAGCCTGTTGGGCT	GCCGCCAACGTGCAGATAGCCTGTTGGGCTTGGCGCGAAGCGA
wzab2062_168	7.81926	GTAATTGGTCAATCAGGCGC	GGGCGTGGGCGTAATTGGTCAATCAGGCGCGGGGTCAGCGGAT
hyfJb2490_275	15.438	CGCGAATGCCCGGGTCAACA	CCGCCAGTGGCGCGAATGCCCGGGTCAACAGGGCGGTGTGGCT
kdpDb0695_494	22.7258	ATCGAAAAAAGGATCGGGCA	CGTCGGCGGCATCGAAAAAAGGATCGGGCACGGTTTCCCGTAC
csgFb1038_160	4.43548	CCAAAGTCATCGTTATAGCT	TGTTTCAATACCAAAGTCATCGTTATAGCTCGGATCTTTATAA
cutCb1874_498	26.4255	TAATGATTGGAGCATCACGA	GCTCCGGCCATAATGATTGGAGCATCACGATGGGCAATAAGTT
metGb2114_1455	29.4687	TCAGGTAAGTCATCAGCACG	AGTACCGGCTTCAGGTAAGTCATCAGCACGCGGAACAGGTTGA
fdnGb1474_896	27.4557	GGTGTAATGCTTAACGTATT	GGCTGGCGTTGGTGTAATGCTTAACGTATTCGGCGTTGATTTT
nfrAb0568_479	12.3168	AGGTAACTGTGCCAGCCGCA	CTCTGGCGACAGGTAACTGTGCCAGCCGCAGGGCATTCTGCCC
emrBb2686RBS30CDS20_16	25.3066	TGTTGCATCACACGCACCTC	CGGTTTTTGCTGTTGCATCACACGCACCTCTGGATTAGCCAGC
gshAb2688RBS30CDS20_40	13.6163	GCGGGAGGTCAATTTGATCC	ATTTTGACAGGCGGGAGGTCAATTTGATCCCGGACGTATCACA
rhob3783_195	13.0715	GGTAGGAGCTGTCTGCGGAA	GGACCGGCGAGGTAGGAGCTGTCTGCGGAACGGAGGAAACCAA
fliSb1925RBS30CDS20_47	2.02749	CAGGTCATGTACGCGGCAAA	CATCGGGAGACAGGTCATGTACGCGGCAAAAGGCACCCAGGCC
yfcSb2336_361	7.53657	TTGGGTTTGTTTGATTTTGG	TTGCAGGGTATTGGGTTTGTTTGATTTTGGCGGGATCTCGCGC
cusAb0575_2039	25.5094	GCCGGAAACTTTAATGCCGA	CCAGCACAGTGCCGGAAACTTTAATGCCGATGGGGCTTTTAAT
narXb1222_431	17.0364	TGTCTCGATGCGCATTTCCG	CCAGTACCACTGTCTCGATGCGCATTTCCGTGGTGCGGTCAAA
yphGb2549_74	22.7388	AACGCGATTTTCCAGGAACA	ATCCCTGATAAACGCGATTTTCCAGGAACATGGGATGTATATC
rseAb2572_20	18.0462	CGTTTCGCCATCCATTAAAG	CACTATCCAGCGTTTCGCCATCCATTAAAGCGGAAAGTTGTTC
nrdAb2234_66	14.5045	CCGCCCAATCCAGAACGCGA	AGTCCTTCTGCCGCCCAATCCAGAACGCGATGGATTTTGTCGA
ssbb4059_54	17.9588	TTGGCATGTAGCGTACTTCC	GCGCCACCATTTGGCATGTAGCGTACTTCCGGGTCCTGACCCA
hdfRb4480_234	27.6786	AGGTATGCGCCACCTCCTTA	TTATGTCGTGAGGTATGCGCCACCTCCTTACGGGCGGCCTGCC
lpxCb0096RBS30CDS20_45	24.6183	ATAATACGATGATCAAACAA	ATTTGGCGAGATAATACGATGATCAAACAAAGGACACTTAAAC
yphBb2544_401	3.57317	CAGCGTCTCTGCCCCTTGAT	TACCAAATGGCAGCGTCTCTGCCCCTTGATTGGTGACAGAGAG
gloAb1651_47	8.95059	CACTTTGGTATAAAAATCGA	TCATGCCCAGCACTTTGGTATAAAAATCGATGGAGCGTTGCAA
ybeUb0648_314	0.630596	CCCTTCCCCACAGCACATAG	CTTTGATTCCCCCTTCCCCACAGCACATAGCGGTTTGGGCAAC
yfjKb2627_1606	34.5016	GTCTTGAGGAAGTTTGTCGC	CTTTGCAAAGGTCTTGAGGAAGTTTGTCGCGGGAGTCCAGTGA
yadNb0141_435	3.44194	CTTTAGTATACACATCGCCA	GCATCCAGGGCTTTAGTATACACATCGCCAGGGTTGTTAATTT
lldDb3605_968	15.06	ACGACCCAGCAGTACGGTGT	ACAAGAAAGCACGACCCAGCAGTACGGTGTCGGCACCGAGCGC
uppb2498_425	3.75937	CGCTTTTTTCAGCAGGTCGA	TGCTGCAGCCCGCTTTTTTCAGCAGGTCGATGGTCGCGATAAC
flgKb1082_757	35.2672	TAAGCGACAGTCGTACGAGA	CCCATCAACATAAGCGACAGTCGTACGAGAAGGGTCAGCGCTG
mngBb0732_68	32.9625	CAGCAGAATACGTGACTCTT	TATTATTGACCAGCAGAATACGTGACTCTTCGGTGGTGAAATA
thiIb0423_35	33.9249	GCGCACAGATTGGCTTTTGA	TAAAGCGCAAGCGCACAGATTGGCTTTTGATGGTGATTTCCGG
glpCb2243_341	2.11925	CACCGGTTTCAGCGAGGTAG	GCAGCTGCCGCACCGGTTTCAGCGAGGTAGCGGTGTTGACGAT
tgtb0406_45	5.61644	CGCCACGATCAAAGACCAGG	GTTTCCACTACGCCACGATCAAAGACCAGGCGGCCACGGCGTG
thrSb1719_1406	21.5865	ACGATCGAGGCAGTCATACA	ACTGCCATGCACGATCGAGGCAGTCATACAGGGTAAATTCAAT
yiiSb3922_107	3.52141	AAAAGACTCTGCTTCTTCGC	GTTTGGTCATAAAAGACTCTGCTTCTTCGCGGGTGGCAAAAAA
potAb1126_46	8.86118	ATTCCCGCCAATTGCACCAG	GCATTTGCGAATTCCCGCCAATTGCACCAGCGGTGAAAGCGAA
clcBb1592_569	25.6047	GCTAACCAGCAATGCCACGA	TAATCAGATTGCTAACCAGCAATGCCACGACGGCGGAAATAAT
yoaGb1796_20	2.35969	GCTGTTATTGGTGACGGTCA	AAACGCCATTGCTGTTATTGGTGACGGTCACGGTATACGTTGC
frlRb3375_674	4.32785	ATTGGCGCGGCAGAAGAGTT	AGGTGATGCGATTGGCGCGGCAGAAGAGTTCGGAGACGTGCAC
yhgAb3411_185	18.5261	TTTCACCGACCACAGCACAT	CTTGTTCCGTTTTCACCGACCACAGCACATCGGAATAGCTTTC
yeaDb1780_494	30.4445	GATATCACCCACGTTAAAGT	TTACCTTAGCGATATCACCCACGTTAAAGTAGGTATGCAGGGC
ycjPb1312_101	12.341	CTCTTTCGCGCCCTTGAACG	GTGAGATCGCCTCTTTCGCGCCCTTGAACGAGGTCATCAGCAT
ydhUb1670_637	18.6779	AATAACCAGTATCTTACGCC	ATGTGTCTGCAATAACCAGTATCTTACGCCAGGAAACACATCT
hsdSb4348_40	4.13403	AGAGTTGTGACCGTAGATAC	TCCTCGGATTAGAGTTGTGACCGTAGATACTGGGGCGATAACC
ygaVb2667_70	22.867	CACAGAATCAGCAATCGTTT	GCTAAGCATGCACAGAATCAGCAATCGTTTAGGGTGGCTCATT
yohCb2135_180	17.4495	CGGTAAACCAGGATAACTTC	AGCGCCAGTCCGGTAAACCAGGATAACTTCAGGATAGTGCCAT
abgTb1336_268	9.05603	AGCGCCAGGATCGCACCAAG	ACCTAAAACCAGCGCCAGGATCGCACCAAGTGGAGCAAAACCG
ynfHb1590_284	9.43288	CAGCCACCATAATCCGCCAA	TGACTGCCACCAGCCACCATAATCCGCCAACGGCAAAAAATAT
aroKb3390_177	24.162	TGACCTTTTCTTCGCGATCG	AACTCATTGATGACCTTTTCTTCGCGATCGCGGAAGCCTTCTT
uupb0949_1508	27.7797	GAAGATCCAACATTCTGTAA	CGCCGCCTTCGAAGATCCAACATTCTGTAACGGTGTTATCGAC
oppBb1244_40	30.2945	GTAATAAGAATAAATAGCGT	GAACGAAATAGTAATAAGAATAAATAGCGTCGGAATCGCTTCC
thiFb3992_487	0.15575	TAACACCCCTGCTCCCAGGG	CAGGCAGCGGTAACACCCCTGCTCCCAGGGCGGCGTCAGTACC
pepPb2908_821	9.49631	GCCGTTGACCGGGAAGGTGC	GGGTGAATTTGCCGTTGACCGGGAAGGTGCGGGTAATATCGCC
fucOb2799_799	15.2753	GTGTTATAAAACGCGCCCAG	ACCGTGTGGAGTGTTATAAAACGCGCCCAGTGGATGCGCCATA
ryjAb4459_12	4.75911	CGAGCACGTGGTGGAGGTTC	ACACCTCATTCGAGCACGTGGTGGAGGTTCCGGTTGGTGTTGA
ynjAb1753_28	20.2165	GCCTGTGGACGTAAAATTAA	ATGCAGCCACGCCTGTGGACGTAAAATTAAAGGAATTTTGCTA
kdsDb3197_341	33.2028	ACGCTTAAGCACTGGAATTA	GTACGTGAAGACGCTTAAGCACTGGAATTAAGGCCGTGATTTC
ruvCb1863_350	29.4288	ATGCTGCACCTGGCTTTTTT	TGCGGACCATATGCTGCACCTGGCTTTTTTCGGCACTGCCAAT
ycjPb1312_151	6.64335	TGCTCCAGCGTCCACTGCTG	GTCGACGTAATGCTCCAGCGTCCACTGCTGCGGCAGCAGCGTA
yacHb0117_349	13.7775	GCAGCATCGCCTTGTTTAAG	CGCCTGAATAGCAGCATCGCCTTGTTTAAGTGGATTATCGTGC
yhgAb3411_132	5.25407	AGCTGCTCGACTCCAGCTTG	TCATCAATAAAGCTGCTCGACTCCAGCTTGAGGGTTTTCATAT
dsdCb2364_331	31.8947	AACCAGCATTGGGCGATAGA	TGCGGGCACCAACCAGCATTGGGCGATAGAGGGCCGGGAATAC
potEb0692_584	31.3319	AGCCCACAGCGTCATAGCGA	GACCAAGAAAAGCCCACAGCGTCATAGCGATGGAAGAACCTAC
guaBb2508_73	17.7569	GTGCTGAGGTCAGCAGTATT	CGTCAGCTGGGTGCTGAGGTCAGCAGTATTCGGCAGAACGGTA
kdsBb0918_576	33.9697	GCTGCCAGTTGACGTAACGA	AACGGACTTGGCTGCCAGTTGACGTAACGACGGATAAAGCCTG
yjeHb4141_812	10.47	GGCCAGATAGCCAATCACGC	TGGCAAAGCAGGCCAGATAGCCAATCACGCAGGCAATCCATAA
hybOb2997_278	28.1267	CTCTTCGACCTGATGACCGA	TATGTTTGTTCTCTTCGACCTGATGACCGAAGGCGGCGGAAAG
aspSb1866_1344	7.88305	CTTTCGGTGAGGTGAACGGA	GCCGTCATATCTTTCGGTGAGGTGAACGGATGGTGCATTGCCG
yaiLb0354_443	25.0254	GCTGTGCAACACTATACTGC	CGCTGAGCGCGCTGTGCAACACTATACTGCTGGCATCGCGCTG
ydjJb1774_457	10.8907	GCATGCATCCCGACTGCGGC	CAGCATCGCGGCATGCATCCCGACTGCGGCAGGCTCCACCAGC
frdCb4152_359	2.67946	AACAAACAGGATTACGATGG	AGTACAGGGCAACAAACAGGATTACGATGGTGGCAACCACAGT
cysBb1275_877	1.37876	ACGACATCACGCGTTAAATG	AGCCGCATCAACGACATCACGCGTTAAATGCGGTGCAAAACGC
hcpb0873_474	3.82477	TATAGGCCGCCGCACCTTTC	GCGTGTTCCATATAGGCCGCCGCACCTTTCAGGCCATACAGGC
menBb2262_826	22.7024	CGTTTGAATTTGCTGAAGTC	TTACGGATTCCGTTTGAATTTGCTGAAGTCAGGCTGACGTTTC
tsaBb1807_91	26.6727	ATTCGTTGAGTATGTTCACG	CATCGGTAAGATTCGTTGAGTATGTTCACGAGGGCAAAGCTCA
bolAb0435_212	7.49181	ATGCAGAGCCAGCGCATGAA	TAGTGTAAGTATGCAGAGCCAGCGCATGAACGGTAGTAGAGAG
fetBb0491_358	17.4741	GCGATAGGGATCACCTGCAT	AATCATCCCGGCGATAGGGATCACCTGCATCGGGATAAATTCA
betAb0311_809	2.2901	CAGTTCAGCGTTGCCGACGC	ACTCCGCCAGCAGTTCAGCGTTGCCGACGCCGGAGCGTTGCAG
uidRb1618_293	5.76049	CACCAGCGCCCGTTGTCCAA	TAATTTCAACCACCAGCGCCCGTTGTCCAAAGGCTTCATGGGT
clsBb0789_330	17.7176	CCACAATTTTGCGATGCATC	GCGTCGATCACCACAATTTTGCGATGCATCCGGCGAAACACAT
ispAb0421_726	25.9917	AGGTACTTTTACCAAGTTGC	AGTGCAGGGTAGGTACTTTTACCAAGTTGCTGGTCGGCACCCT
mcbRb1450_223	9.05012	AATTGACGTTTCCCCACTTC	GATTTCGTCTAATTGACGTTTCCCCACTTCCGGAACTGTAAAT
yfjPb2632_153	19.0118	CGGCAAACAGGGCATTGCAA	GATACTTCACCGGCAAACAGGGCATTGCAAAGGCTACTCTTTC
ytfQb4227RBS30CDS20_12	20.9142	ACATAGGGTTGTCCTCGTCG	AAGCGTTTCCACATAGGGTTGTCCTCGTCGGGGTAGTTATTAT
yqjFb3101RBS30CDS20_6	2.8332	TACTCTCCACTGCGCCACTC	TTTTTCATCATACTCTCCACTGCGCCACTCAGGCTGCTGATTG
rnlAb2630_579	17.6511	TATTAGCTTTACCATCCTCC	TGTTGAACAATATTAGCTTTACCATCCTCCTGGCGGATTAGCA
higBb3083RBS30CDS20_4	4.96581	CATCACGTCCGTTGACAAAT	GTGCATTCTTCATCACGTCCGTTGACAAATTGGCAATATGATA
yihPb3877_1013	15.0076	TGAGCCAAAGAACGCCAGGC	TAACAAACGCTGAGCCAAAGAACGCCAGGCAGGAGAACGCCAC
minEb1174RBS30CDS20_34	33.1994	CTTGTTCGGAGGATAAGTTA	TCCTCAAACGCTTGTTCGGAGGATAAGTTATGGCATTACTCGA
mdhb3236_357	16.2945	TTGCAACTGTGGTGTTAACC	TCAGCAGCAATTGCAACTGTGGTGTTAACCGGGTTAGTGATAA
phoAb0383_1178	0.618635	CGCAACAATCTGGCTGGCGT	TGGTATCCGGCGCAACAATCTGGCTGGCGTGGGCGTGATCAGC
rseBb2571_516	17.7984	GCGTTTCACCATCGCGATCA	AATTGTTCCAGCGTTTCACCATCGCGATCAAGGAGATCAACCC
ycjYb1327_730	26.4325	CTGCCCGCCACAATCTGCGT	CCCTGCCTGGCTGCCCGCCACAATCTGCGTCGGCTGAGTCAGG
rpoSb2741_659	11.0795	ACCCAGCGGGGTGTCTACCG	CGGAATCACCACCCAGCGGGGTGTCTACCGAGGTAATGCGCTC
yccSb0960_418	26.6659	GCACCGGCCAGCAGATACAT	GTACCAGACGGCACCGGCCAGCAGATACATCGGCTGCTGATAC
flgFb1077_203	26.7865	CGAGGTGTAATCCATTTTGC	CCAGCGGGCGCGAGGTGTAATCCATTTTGCCGGGCGTCATATC
nagBb0678_333	9.7337	GGCACTCGGCGTCGATATCC	TCATACTGGCGGCACTCGGCGTCGATATCCGGGGCGTTGCCGT
flgAb1072_166	12.1933	GAAAGCAATGGCTGCTCGCA	ATTGCTCATCGAAAGCAATGGCTGCTCGCATGGCGGTAGTAGA
sbmAb0377_1031	15.114	CAGGCCGAGCGTAATCGTAC	TCTGCGTCATCAGGCCGAGCGTAATCGTACCGGCAACAATTGA
ydhYb1674_19	5.20554	GTTAAGCCAATATCTAATAG	TTCTAATCGCGTTAAGCCAATATCTAATAGTGGACGATCAACC
opgBb4359_2188	13.8133	TTGGTTGAGACAGGTTCCGG	ATTCCCTTCGTTGGTTGAGACAGGTTCCGGCGGCACAATTACC
csiRb2664_67	34.3356	CTCATTCGTAATTTTTCATC	TGTCAGCAAACTCATTCGTAATTTTTCATCCGGTTGAAAATTA
yqjFb3101_102	25.2195	CCATTGCTTCCATATATTGT	CCCGGGACGCCCATTGCTTCCATATATTGTTGGGTACCCGCGT
cirAb2155_44	3.96971	AGGCCATGCACAAGAAATAG	CCGCTAACACAGGCCATGCACAAGAAATAGCGGACAAACACAG
topAb1274_102	8.94199	AGCCACTGGTCGGCAAATCG	TTGGCAGCTGAGCCACTGGTCGGCAAATCGCGGATGTGACCGA
yaiLb0354_410	26.3942	AGCAATTTTATCGGCAACGC	CATCGCGCTGAGCAATTTTATCGGCAACGCTGGCGGGAATAAT
nagEb0679_1659	18.3858	CGGTTTCCAGGCAGAACGCG	GCGCCTTTTTCGGTTTCCAGGCAGAACGCGTGGTTGGTGTTGA
gatAb2094_109	9.76111	TCTCTGGCAATTAATGCCTG	GAATTCTGCTTCTCTGGCAATTAATGCCTGTGGCCAGGTATCA
proXb2679_844	16.9965	TGGGCGTTAATATCTGCCAC	AATGGCGTTCTGGGCGTTAATATCTGCCACTGGCAACTGCATA
aspCb0928_65	20.191	AATTTTGCCGGGACGTTCAT	TCCCGAGGTTAATTTTGCCGGGACGTTCATCGGCACGAAACAG
yafOb0233RBS30CDS20_30	6.65148	TTCAATGACTTTAAGGAATA	GGATGATGATTTCAATGACTTTAAGGAATAAGGATGCGGGTAT
msrAb4219_548	23.6823	ATATTGCTGGTGGTCATCTT	TTTTATGCAGATATTGCTGGTGGTCATCTTCGGCATAATAAAA
glnAb3870_443	28.0764	GATATCGTCGATAGCAACGT	ATGCGCCTTCGATATCGTCGATAGCAACGTGGGAACCGGAGAT
wcaLb2044_810	23.2577	CCAGTTGATATTGTTCGATG	ACCACATCTTCCAGTTGATATTGTTCGATGAGGGTGCGCAGGC
fruBb2169_731	8.65522	GAGACGCTTAAGAACCGCGA	ATAAATCAGCGAGACGCTTAAGAACCGCGATGGGCTGATCGTC
ygbLb2738_498	27.091	GGCTTTCACCGCAAACCACT	GCTTCTTGCAGGCTTTCACCGCAAACCACTGGGCCATGATTTG
hycGb2719_21	11.7775	CCGGAATGCCGTTGGCGTCA	GTCATGGGGACCGGAATGCCGTTGGCGTCACGGGGGCCTAATA
yggWb2955_357	25.2106	TCTGCACACCAATAGAGATG	TCGCTAAAACTCTGCACACCAATAGAGATGCGGTTCACACCAG
zraSb4003_1326	28.833	ACGTTGAGCCTTTTCCCTCC	CAGAGGGTGAACGTTGAGCCTTTTCCCTCCTGGCTTGCGACCT
hycGb2719_29	29.1495	CATGGGGACCGGAATGCCGT	CATCCACCGTCATGGGGACCGGAATGCCGTTGGCGTCACGGGG
intAb2622_62	21.6777	ACCGTCATAAAGCTGGTAAT	TAAGCCCGTCACCGTCATAAAGCTGGTAATCGGCATCTTTAGG
metGb2114_547	14.0811	TGTTCAGAATCACGCATTAC	AAAGAAGAAGTGTTCAGAATCACGCATTACCGGCGTAGCGCCA
modFb0760_276	19.5881	GTCCGGTGTCATCTTCGCCA	GCCGTAGTGCGTCCGGTGTCATCTTCGCCAGGGCCGAGCATAT
efeOb1018_15	14.4295	TCAACTGCAATGCGTTACGG	GCAGCCACGCTCAACTGCAATGCGTTACGGCGGAAGTTAATGG
mdtBb2075_34	10.8355	CGCATAATAAACAGGCGCGA	GGCCACAGGACGCATAATAAACAGGCGCGACGGGCCGCCTGTG
hemAb1210_40	4.36976	ACACGTTCTCGCAGCGATAC	CGAAAACGATACACGTTCTCGCAGCGATACAGGTGCCGTTTTA
ypfJb2475_480	19.2097	CATGGGCGATAACGTACCCC	TGACCGACTTCATGGGCGATAACGTACCCCTGGGCAAAATCGC
sbcCb0397_146	28.2254	GTGATACAGCGCCAGACAAA	GCGGAGTTTCGTGATACAGCGCCAGACAAATGGCGTCCAGCAG
yhaOb3110_1139	28.0135	CACCGGTGCGTTCAGTACGA	TGAAGCTCAACACCGGTGCGTTCAGTACGATGGCGCTCCAGGC
marRb1530_378	16.1249	TTGCCACTTCGTCCGCCGTC	TACTCAAGTGTTGCCACTTCGTCCGCCGTCAGGTTTTTTGTTA
chrRb3713_328	16.4457	GAGCTGGTCTGAATCAATAC	CACGCCCATTGAGCTGGTCTGAATCAATACCGGTTTACCGGCC
bcpb2480_291	18.3978	CGCCGAATTGTTCGCACACC	TCACCCCAGACGCCGAATTGTTCGCACACCTGGTGGTCCTCAT
ygiFb3054_90	3.79092	TCAGCAACTGCACGGGGTCA	TAGTAAATATTCAGCAACTGCACGGGGTCATGGTGCTCGCCGC
rnbb1286_1059	1.40605	GATCTTTAAACACCAGTGCG	TAATCCGGGCGATCTTTAAACACCAGTGCGTGGTTATGACGCC
yeaXb1803_113	11.7924	CACAATGACGTGACTTCCTC	CGCTCATCTGCACAATGACGTGACTTCCTCCGGTAAACGCAGG
yceBb1063_451	27.4329	TCTTCGCGCAGGACGTAAGC	CTGGCTGCCATCTTCGCGCAGGACGTAAGCAGGTTGCTGGTTA
moeBb0826_171	6.67317	TGTCGAAGTCGAGCAGCGTC	AGCGAAACCGTGTCGAAGTCGAGCAGCGTCAGGTTACCGACAC
ftsHb3178_1070	14.7376	CAGGTTCGCCAGGTCAGCAC	CTTCGTTCACCAGGTTCGCCAGGTCAGCACCGGAGAAACCAGG
aroMb0390_582	7.34491	GCAGTAAATCGCGATGACGT	AGCTGTTTTTGCAGTAAATCGCGATGACGTTGGTGAAATCCTA
yieLb3719_1028	32.2801	CAGCCCGGCGATATCCTTGC	GCTCAGTTTTCAGCCCGGCGATATCCTTGCCGGTTACGACATC
kdsAb1215_766	20.1674	AACGGTTCCAGTTTAGCCAG	CTGCTTGAGGAACGGTTCCAGTTTAGCCAGCGGCAGCGCGGAT
mprAb2684_489	16.3487	CCACACCGTCTTGTTCCATC	GCTTCGAGAACCACACCGTCTTGTTCCATCTGGTCGAGACGGG
pepQb3847_503	3.16604	TTTCTGCGCTTCACGCATAC	TGACCGCCATTTTCTGCGCTTCACGCATACAGGCCAGTTCGTA
yohFb2137_599	21.6358	GGGAATCGAAGGCTCCGCGT	AACGCCGCAAGGGAATCGAAGGCTCCGCGTCGGGCTTCACGTC
yohFb2137_598	17.7844	GGAATCGAAGGCTCCGCGTC	ACGCCGCAAGGGAATCGAAGGCTCCGCGTCGGGCTTCACGTCG
rapAb0059_143	17.6062	GAACATCACGCGGGTCACGG	CACCAGGGTTGAACATCACGCGGGTCACGGGGGAATCACTGCG
flhDb1892_92	26.586	TATGCCGAGACGAAACATAG	TTTCTTCATTTATGCCGAGACGAAACATAGCGGACGCTTTGTC
mliCb1639_59	23.1589	GCGCTCAACCAGCTGATTAA	CGGTTTGCATGCGCTCAACCAGCTGATTAAAGGCGCTACAGCC
yecCb1917_82	19.004	ATAATTGCCACCACTTCGCC	ACTCGGACCGATAATTGCCACCACTTCGCCAGGCTTTACCTCA
ydhVb1673_59	3.0527	AAACTTACTGGAATCTTCGA	CAAAACTTTTAAACTTACTGGAATCTTCGAGGGTAATATTTCC
hspQb0966_257	6.21917	GGTCTGCGCCAGCTCATCCA	GTTTGCGGATGGTCTGCGCCAGCTCATCCATGGATGGCTGTTC
ynfDb1586_14	19.4418	GAGCAGAAGCGCGGCACAGC	AGGCGAGGGCGAGCAGAAGCGCGGCACAGCAGGTTGAGAGTTT
yggCb2928_662	16.3787	AGTCATCTCTACTATCAGAT	GGCCTTCTTCAGTCATCTCTACTATCAGATTGGCCTGACGGCT
opgDb1424_1224	10.5591	CACTCCAGTACAGACGATAC	GGCGGTTGCGCACTCCAGTACAGACGATACTGGAATGCAAACT
ybaZb0454_100	29.9979	ACGATTTGCCAGACGCGTTG	AATAGCGGCGACGATTTGCCAGACGCGTTGGGGAAATGAATCT
ybaZb0454_102	20.2437	CGACGATTTGCCAGACGCGT	GGAATAGCGGCGACGATTTGCCAGACGCGTTGGGGAAATGAAT
ydbDb1407_1329	8.61181	TCATCCGCAACAATTGACCA	TCTTGTGGCGTCATCCGCAACAATTGACCATGGTGTTTCATCT
ryfAb4440_11	5.10782	AGCGCCCGTTTGCGAGACGG	TCCTAAAGCCAGCGCCCGTTTGCGAGACGGCGGAAAGGGCCGC
rclAb0304_845	19.381	CGCCCAAATATTGTCTGCGG	CATCTCCCATCGCCCAAATATTGTCTGCGGTGGTATGTAATCG
frdBb4153_440	23.0275	CAAACCACAGTTGATGCAAC	CGGCGTAGCACAAACCACAGTTGATGCAACCGGAGAACTGGTG
panFb3258_1259	27.5437	ACTTAGCGCGCCTTTGGCGT	CGATCATCGCACTTAGCGCGCCTTTGGCGTTGGCGCGTTCCCA
gspEb3326_648	18.7776	GGTTGTTCAATGAAAGCTGG	GTCATCCCCAGGTTGTTCAATGAAAGCTGGAGGCTGTTTTTAT
sfsAb0146_15	30.3778	TTAGCGTCGCGCGCTGTAGA	TAACGCTGAATTAGCGTCGCGCGCTGTAGAGGGGGAGAAAATT
sfsAb0146_16	1.5068	ATTAGCGTCGCGCGCTGTAG	GTAACGCTGAATTAGCGTCGCGCGCTGTAGAGGGGGAGAAAAT
lpxPb2378_97	23.1576	AGAAAGCAGAGAACAGGATA	ACGCGTGCCGAGAAAGCAGAGAACAGGATAAGGAAGCTGTACC
mutYb2961_463	18.6435	TTCTCGACCTCTTTTTTCCC	CCATAATTTATTCTCGACCTCTTTTTTCCCAGGCCAGCCGCTT
yibQb3614_461	14.2568	CATCGCCTGGGTATTACCGA	GCGCGGCGCGCATCGCCTGGGTATTACCGATGGTTACGCTGTC
serAb2913_650	25.7229	TTTCGCGCCCATCATATTTT	GTGAAATTTCTTTCGCGCCCATCATATTTTTGGTGGACGGATT
ybhCb0772_983	28.1452	AGCATTGAAACGGCTGTTTA	CATCACCGAAAGCATTGAAACGGCTGTTTACGGCGAGGAAACC
arnDb2256RBS30CDS20_26	36.5189	TAAGCCTACTTTGGTCATGA	CATCAATGCGTAAGCCTACTTTGGTCATGATGGTTTATCCGTA
yahMb0327_116	22.3399	CAGCCCACTCTCCCCTGTGT	CTTCCCATTTCAGCCCACTCTCCCCTGTGTGGGCTTTTTTCAT
yicGb3646_113	28.3847	TGACCCTCCGCCAATTGCGG	TATCGCGCACTGACCCTCCGCCAATTGCGGTGGCGGTCGCAAT
yphGb2549_110	14.8283	GCCGTAGGGATAAACCGCGC	TATCGGTCACGCCGTAGGGATAAACCGCGCCGGACGATCCCTG
speGb1584_476	13.7029	CTGGAATATACACATGCGAA	GATACTGATGCTGGAATATACACATGCGAATGGCATTACGATA
ygaZb2682_139	20.8425	GAGAAAAAAACGCTTTCGAG	AATGATGCAGGAGAAAAAAACGCTTTCGAGAGGAGAGAATCCC
coaAb3974_169	22.5962	AAGTTCAGCAAACGTGACAA	GCTTATATAGAAGTTCAGCAAACGTGACAAAGGTAAATAGATC
lptFb4261_681	12.0377	CAATGATCGCCTGATAATCC	GCCTGGTGACCAATGATCGCCTGATAATCCTGGAAGTCCGTAA
mdtHb1065_384	15.4249	AACGACCACGCTGCTGTGGA	AGCGAGAAAAAACGACCACGCTGCTGTGGACGGATTAATTTCA
yfbPb2275_391	29.8158	AACCAATATTCGCTGACTTC	TGCCAGTGCTAACCAATATTCGCTGACTTCAGGCAATTGTTCT
ybjOb0858RBS30CDS20_34	27.874	ATGTCGCGGCATTGTTTTCA	AATGCCGCGCATGTCGCGGCATTGTTTTCATGGAAGACGAAAC
livKb3458_117	1.48824	TAAATTCCATATCGCCCCAC	CGCGCGCCGTTAAATTCCATATCGCCCCACTGGGCAATCGGGC
fsaBb3946_179	18.1926	CCCCTGCGCGTCGCGGCTCA	CTTCCACCATCCCCTGCGCGTCGCGGCTCATGGTCTGAGCAAA
eutPb2461_393	14.6882	CCAGTTGCTGCACGCTTTGC	AGATAATCCACCAGTTGCTGCACGCTTTGCGGGTCGTGGCTGT
yhcAb3215_328	17.5536	CTGCTGCTCTTGTCATCTTT	AACAGTAACTCTGCTGCTCTTGTCATCTTTTGGTGGAATACCT
talAb2464_252	10.7746	CGCGACCGGGTACGATTTTG	TCTGTTGACACGCGACCGGGTACGATTTTGAGGATTTCAGCAC
aroDb1693_435	9.88675	CTTCGGCTTCCGGCGTTTTA	GCAATGATTTCTTCGGCTTCCGGCGTTTTATGGAAGTCATGGT
xylAb3565_703	25.0827	TGATGTTTGGTCGGTTCTTG	GTAATCATATTGATGTTTGGTCGGTTCTTGCGGTTTCGGTTCG
fliMb1945_125	25.4155	TTCGCGCACAACCCGTCGTT	CCTGCAAACGTTCGCGCACAACCCGTCGTTGGGTATTCGGATC
cheAb1888RBS30CDS20_13	17.9334	CTCACGCTGTCACCTCGGTT	TATATCCATGCTCACGCTGTCACCTCGGTTCGGCTGATGGCAT
yoaEb1816_402	29.6808	CCAACGAGAAGACGGCGTCA	ATTACCGCATCCAACGAGAAGACGGCGTCAAGGATGACAATCT
ybdLb0600_22	14.2788	AGTTGTGGAAGTTTGCTTTG	AGTGGTGCCAAGTTGTGGAAGTTTGCTTTGTGGAATCAGAGGG
yjjBb4363_161	22.7431	CCACTCAATATTCAACCCGC	TAAAGGTTGACCACTCAATATTCAACCCGCTGGTCATCAAGAT
hflDb1132_546	3.73666	GCAGACGTCCGCCGCCGACC	AACATCAGTTGCAGACGTCCGCCGCCGACCTGGTGCCAGAGCA
flgNb1070_386	6.84794	AATCTTTTTACCGCCGCGAT	TTCAGATCGAAATCTTTTTACCGCCGCGATGGGTTGTTGAGGT
aaeXb3242_13	3.50858	AGCCCAAACACCACGATAAC	TGGGAAGGACAGCCCAAACACCACGATAACGGGAAACAGACTC
metCb3008_320	22.1347	ACTCGGTTCATAGGCGGTGT	AGAAATCCTGACTCGGTTCATAGGCGGTGTTGGTCATCAACAC
wcaIb2050_603	1.36567	GGGCAATTTCCGACCAGTTG	TGCTGAAAACGGGCAATTTCCGACCAGTTGGGGAAGAAGATGA
eptAb4114_25	26.4787	CAGGCGAGTAAATTCAAAGA	CAACAATAGCCAGGCGAGTAAATTCAAAGAGGGTCTTTTTAGT
alxb3088_429	27.8762	GGAAGGCACCGAAGATATAC	GTAAACAGCAGGAAGGCACCGAAGATATACAGGATCCAGTCGA
ansPb1453_293	10.2661	TTTCTCACCCAAAAACTCAC	CATAAGCGGCTTTCTCACCCAAAAACTCACGGGCATAAGAAAC
mutSb2733_2054	14.292	CATTAACACCAGACTGTATT	CGATCTCATCCATTAACACCAGACTGTATTCGGTGGCGTTATG
gndb2029_759	14.9653	CTTTGTTAGCCGCTTCATCC	TTACCGGTACCTTTGTTAGCCGCTTCATCCAGGATCACATCAA
asmAb2064_1493	16.7543	GCCATCCTTCAACGTCAAAT	ACGTCACGACGCCATCCTTCAACGTCAAATCGGTGGTAAAGCG
ycbLb0927_580	21.3891	TCATAACCAAGTGTGGATAA	ATGCAGGCGTTCATAACCAAGTGTGGATAATGGTCCGTGACCC
yjhHb4298_497	25.0399	CAAGTGACCAACGCTGTCGA	TCATCGTACGCAAGTGACCAACGCTGTCGATGGTGTCTTTGAT
rseAb2572_616	27.6447	GTTCCTAAAGTTTGAATTCC	CTGCGATTGCGTTCCTAAAGTTTGAATTCCTGGCACCTGTACA
nadCb0109_525	13.3964	AGGCATCAGAAAGCCCCAGA	TTGATCAGGAAGGCATCAGAAAGCCCCAGACGGTGATTCGCTC
fliNb1946RBS30CDS20_26	26.2477	ATTATTCATGTCACTCATTT	CATCGGCCGGATTATTCATGTCACTCATTTGGGCTGTTCCTCG
menCb2261_706	32.0997	TCCAGACTGCCCGTGAGCGT	GCGTACTTTTTCCAGACTGCCCGTGAGCGTGGGTTTGATAACT
yneJb1526_530	12.8141	GTTACTGCCATTAACCTGAC	AGGCATAAATGTTACTGCCATTAACCTGACTGGCACGGGTTAC
ydaVb1360_328	6.37822	AAGTGGTTCTTCCCGGTACC	AGCTGCCGCTAAGTGGTTCTTCCCGGTACCAGGTTTTCCGCTG
yqcAb2790_247	31.3704	ATCACGCCATAACGCAGATT	GCCGAGCGCAATCACGCCATAACGCAGATTCGGCTGGAAGCCC
rutAb1012_659	10.1435	GCCGAAACAGAAGTTGAAAT	TTACGCCTTTGCCGAAACAGAAGTTGAAATCGGCATACCGGGC
sdhBb0724_72	22.7465	CGCGACCTTCATCCGCTTCC	AGCATCATGTCGCGACCTTCATCCGCTTCCAGGGTGTAATCCT
ybiHb0796_14	30.6551	CTGTTCACCCTTGATTGTCA	GTTTTTTCGCCTGTTCACCCTTGATTGTCATGGCAGGATTATT
pepPb2908_45	9.89864	CGGGTTGCATTTGCTCCACC	GCGGCGCTGCCGGGTTGCATTTGCTCCACCAGGGCCTGACGGC
pepPb2908_44	6.96078	GGGTTGCATTTGCTCCACCA	CGGCGCTGCCGGGTTGCATTTGCTCCACCAGGGCCTGACGGCG
zapBb3928RBS30CDS20_29	21.26	AACGCCTTGCAATTCAGGAG	TTTATCCATCAACGCCTTGCAATTCAGGAGAGGTATGACAATG
mglBb2150_158	3.03002	CAGCAGCTGAACATCTGGCG	AATCATTCATCAGCAGCTGAACATCTGGCGCGGCTTTCGCATC
ssuDb0935_230	26.7559	TGAGGTTACGCTGGGACGCA	CAACGGTAGGTGAGGTTACGCTGGGACGCAGGGCGACAAGAAA
fliPb1948_513	14.0006	ACTCGCTGGTCACGTAGGCC	GCGGTTTTCAACTCGCTGGTCACGTAGGCCGGGAGCAAAATGC
uidCb1615_983	10.6321	ATAGTTGACGCCCAATTGCC	GCGTTAAACGATAGTTGACGCCCAATTGCCAGGACTGCATTCC
nfrAb0568_1022	7.71629	AAGCATTTCATTGGCGGGGA	AACGCTCCTCAAGCATTTCATTGGCGGGGAGGGTGGCGAGCAG
ydbDb1407_41	11.1574	TGGTAGACTCAGCATAAACA	CCGCCTGTACTGGTAGACTCAGCATAAACAGGGGCAGTAAACG
yhbEb3184_103	8.92384	CGGTAAAACACGATTGTCGG	CATCAAGAAACGGTAAAACACGATTGTCGGAGGTTCCATCACC
araBb0063_1028	5.16926	GCCGAGTACGCGACCAAACC	CCAGCGGCCAGCCGAGTACGCGACCAAACCAGGCGTAGATATC
trpDb1263_793	0.982462	AGATAATCCGGGCGCGGGAA	ATCAGCAAACAGATAATCCGGGCGCGGGAACGGCGCTGCGTTT
yiiQb3920_200	1.94009	TTTGTCGGGACTGCTGTCGA	TGAGATTGGCTTTGTCGGGACTGCTGTCGATGGCACGAAATTC
sieBb1353_425	3.51955	CATAAAATGGGAGTATTTTT	AGAATAACTTCATAAAATGGGAGTATTTTTCGGTGACGAGATA
torSb0993_1417	19.5354	TCACGCTGGGCGTTAAGTGC	CCGCAAATCATCACGCTGGGCGTTAAGTGCGGGGTTATCTGCC
zapDb0102_606	7.33477	GTGAATCGAGCGACAGATTC	GGATAAAGCTGTGAATCGAGCGACAGATTCAGGCGCAGCAAGT
elfGb0941_674	17.2128	ATCAACTTCAATTGTCTCTC	CATCACCTAAATCAACTTCAATTGTCTCTCCGGCATTGACGGA
ycaPb0906_54	14.2547	TACGTAGTGCAACTTCGCCA	GTATAAAGACTACGTAGTGCAACTTCGCCAAGGAAATCAAAAG
glpGb3424_504	8.95956	CAATTAGCTTACCGCTACCG	AGCGTAATGACAATTAGCTTACCGCTACCGAGGCGTTTTTCCA
wcaLb2044_30	12.2675	CGAAGGTTTCTGACGACAGC	TGGTTAAGGACGAAGGTTTCTGACGACAGCGGGAATTTCAGTA
yiaTb3584_287	18.4222	ACGCTTATCAAGCTGTTGCA	CCGTACTATCACGCTTATCAAGCTGTTGCATGGCATAATCGTC
menAb3930_305	45.1725	GGAGAGACAGATGAGCACGA	GTGCCAGCCCGGAGAGACAGATGAGCACGACGGTAATAATGAG
rpiAb2914_264	26.8817	CGCCTTTGATCATTTGCATG	GCCGCGCCGCCGCCTTTGATCATTTGCATGTGGCCGTTGATTT
gstBb0838RBS30CDS20_10	16.1506	ATACTCACCCCTTTTCCGAC	CAGCGTAATCATACTCACCCCTTTTCCGACAGGCAGCCACAGG
araCb0064_520	29.2487	TCGCGTACCCGATTATCCAT	CTGACAAGCCTCGCGTACCCGATTATCCATCGGTGGATGGAGC
xylBb3564_132	12.9291	TTGCCTGCCACCACTGTTCC	GCGCGATCAGTTGCCTGCCACCACTGTTCCGGGTCTTGTTCCG
ftsWb0089_1011	14.5287	CGAGAAAACCGGAAAAACGG	ATAGAACAGGCGAGAAAACCGGAAAAACGGTGGTCAATTTCTA
nuoGb2283_1090	25.0098	GATTCGATTTCGCGCAGAGC	CGCATCGTAAGATTCGATTTCGCGCAGAGCCGGAGTATAAATG
wcaHb2051_432	5.69019	TCTCAGCGAGAAAATAGGCG	CCGGTACGCTTCTCAGCGAGAAAATAGGCGCGGCTGTTAGCAT
yeiGb2154RBS30CDS20_34	21.7695	ACACAACAAGGAGCCACGCA	ATTGCAAACAACACAACAAGGAGCCACGCATGGAAATGCTCGA
proXb2679_725	17.4797	ATTCGCACCATTCGGCAGTT	GGAAGCCATAATTCGCACCATTCGGCAGTTTGGTATCGGCGTT
rpsHb3306_164	18.8673	AGTAAGTTCCAGTTCAGGCT	AATACTTCAGAGTAAGTTCCAGTTCAGGCTTGGTGTCGCCTTC
mhpFb0351_854	12.2723	AATGTCGAGGTTGCCCGCAT	TGGAAGTCATAATGTCGAGGTTGCCCGCATAGGCAGGCAGATA
yfiBb2605_257	11.5874	ATCGGTGTGTCCATCCATAC	CACCATAGTTATCGGTGTGTCCATCCATACGGGCATGTGTTAG
ligTb0147_361	25.7523	AAGGTAATATGTGGATGAAA	GTCGCGCAATAAGGTAATATGTGGATGAAACGGACGATTGCTT
pqiBb0951RBS30CDS20_47	12.4463	GACAGTATGGAATCTAATAA	GAGGAGTCCTGACAGTATGGAATCTAATAATGGGGAAGCCAAA
ybgAb0707_148	24.6766	GGGCCAAGTTTGCGGTACTC	AGCCACGAACGGGCCAAGTTTGCGGTACTCCGGCTGAGAATGC
recEb1350_2106	7.95417	GATACATGAGTTCAATTTTC	ATAACGCTTTGATACATGAGTTCAATTTTCCGGCCTTCTTCCG
ebgCb3077_44	29.1276	GCGTTGCCACTTCTTGCCAG	CTTCAACGCAGCGTTGCCACTTCTTGCCAGAGGCGTAAATCTG
pspDb1307_77	0.956088	CGCCGGGCCATAGCGCAGTG	CCGCCACACCCGCCGGGCCATAGCGCAGTGCGGTAAGAAGTAC
gspOb3335_114	11.9917	GCCTGAAATGAACCAATACC	TATTTTTTTTGCCTGAAATGAACCAATACCTGGCGAAACGTTA
ycaQb0916_666	15.9658	AATCTGCCAGCCACTGTTCG	AGCCGATAGTAATCTGCCAGCCACTGTTCGCGGAATATTCCCA
yigEb4482_578	24.7886	CTGCTGGCTCAACAAAAACA	AATTTGTTGCCTGCTGGCTCAACAAAAACACGGCGTTCCCATG
yhgFb3407_98	25.9138	ATAACGTGCGATAAACGGCA	TTTCCTTACGATAACGTGCGATAAACGGCACGGTATTCCCTTC
cbrAb3690_196	20.2783	GGATTAGCGATCACATCGAC	GAAAATCTGCGGATTAGCGATCACATCGACAGGAAGCGTCAGC
ahrb4269_346	28.1135	CCACCGCGATTCATAATCGT	CTCGGCAAAGCCACCGCGATTCATAATCGTCGGCACCGCACCT
truCb2791_113	24.1383	CTGGCCTATCTGGTCACGCA	TAAAAACATGCTGGCCTATCTGGTCACGCACGGTTTGCATGAC
yihWb3884_45	25.7979	CACGCTCGGCGATCAGCATG	TTCATATACCCACGCTCGGCGATCAGCATGAGGAGTTGGTCGT
hscCb0650_1135	32.9286	GTGGTGTTTCGTTCAATAAT	CACGGGCACAGTGGTGTTTCGTTCAATAATCGGCGAGAAAATG
accDb2316_58	7.08237	CACTTAGTCCACACCCCTTC	GCAGCTATCACACTTAGTCCACACCCCTTCAGGAATGCTCGCC
rarDb3819_328	4.44863	CCCAGCACAATGTTCACCAG	GAAAATCATCCCCAGCACAATGTTCACCAGCGGGTTAATAAAG
tsaAb0195_251	15.773	TGTTGCGAAAACCCCCATTC	AAGTAGAGCGTGTTGCGAAAACCCCCATTCTGGCGTTACCGCC
glnHb0811_242	3.06818	CAGCGCCAGATCGACGTTTT	TAATGCCCGCCAGCGCCAGATCGACGTTTTTGGTTTGCAGTGC
erpAb0156_47	33.2164	GATCAGGCTTTTAACTTTGT	CTTCGTCAGCGATCAGGCTTTTAACTTTGTTGGCTGCTGCGTC
hycIb2717_245	30.5343	GGTAGTCATCATAAACATCT	GCATGTTATGGGTAGTCATCATAAACATCTCGGCGATATCATC
opgCb1047_713	3.5619	ACGAGACGGCGTGGTAAACA	GGGTACAGCCACGAGACGGCGTGGTAAACAAGGCTTTAAGATG
xdhCb2868_198	5.67876	TTCCTTCAGCCCAGGCGGCA	CGGATCTCTTTTCCTTCAGCCCAGGCGGCAAGGTATAAGCAAC
pfkBb1723_679	18.8923	TCAACACCCAGCGCTCCTTG	GTTTTCACTATCAACACCCAGCGCTCCTTGTGGACCCAGGGAA
hchAb1967_413	11.8031	TTCGCTATCAGCGTTGAGGC	TTGCTGCATATTCGCTATCAGCGTTGAGGCTGGCAACAACATC
tdcBb3117_601	9.16582	ACGCCAATAACACGAATGGT	TTCAGACTGTACGCCAATAACACGAATGGTCGGGTTAATAGAT
purRb1658_634	8.34009	CCCTGCACAATCCAGCTTTC	TTCAAAGTCACCCTGCACAATCCAGCTTTCCGGCACCTTGATC
dgoRb4479_576	28.1849	CGAACAGCGCCTTATGTTCC	CGTATCGCATCGAACAGCGCCTTATGTTCCTGGAGCGTTTGCG
dacBb3182_325	15.726	ATATCCTGACGTTTTAACGT	CATATTGCGAATATCCTGACGTTTTAACGTCGGATCGGCACCA
cbrAb3690_443	23.5616	ATCGGCACCGACCAGATAGC	AGTTTGCGCCATCGGCACCGACCAGATAGCGGGCGGTAATATG
fimEb4313_156	0.302453	TTCTACCTTCATTAAGGTCA	CGAATATTTATTCTACCTTCATTAAGGTCAAGGTCCTGATAAT
yhjRb3535_110	11.2731	CTGTTCGCGTTGGGAAATAT	CCGCGGCCAACTGTTCGCGTTGGGAAATATCGGCATAATCAAT
rutFb1007_140	21.4282	ATTCAGGCACACCAGTAATG	ACGCCCCACGATTCAGGCACACCAGTAATGTGGGCGGCGTATC
glpGb3424_231	0.111537	AAGGATAACGGCGATAATGC	GCGGCAAAGAAAGGATAACGGCGATAATGCAGGCCACTGCCGG
yedKb1931_639	14.8087	GTTGAATTAACTCCGCGCCC	TATCAAACAGGTTGAATTAACTCCGCGCCCTGGTTTTTAACAT
ompCb2215_510	14.8983	ATGGGTTGCCGTTTTTACCC	CCTTCACCAGATGGGTTGCCGTTTTTACCCTGGTACTGAACAG
betBb0312_979	11.5803	CGATGCGGGAAGCTGACCAG	CACGTTATCGCGATGCGGGAAGCTGACCAGCGGGCCGAAGTTA
hofOb3393_180	15.487	TGAAGGGAGCGGTGTCTACC	TTTTCCTCGCTGAAGGGAGCGGTGTCTACCAGGCGATACAGTG
flgCb1074_47	2.82461	CACGTTCAGGCGCTGGGACT	TACTGGCCGCCACGTTCAGGCGCTGGGACTGGGCAGTTAACGC
eddb1851_1237	9.20102	GTCCCACCATGATGAGAGAA	TAACACTTTTGTCCCACCATGATGAGAGAAAGGTTGTTCGAAG
feaRb1384_831	5.10321	ATACCGTTGAAAAATGACTC	CGTTGCTTAAATACCGTTGAAAAATGACTCTGGTCAGAAAATC
dosPb1489RBS30CDS20_12	19.2539	TCATGATTACCTCTGCATCC	TCGGTTAGCTTCATGATTACCTCTGCATCCTGGCGCATCTAAA
dinJb0226_173	26.861	GCTGTTTTTGATTGATTGAA	TGCCAGCTTCGCTGTTTTTGATTGATTGAATGGTTAATTGATT
ynjIb1762_322	4.60837	TGTAACTTCTCGATACTGAG	TTGTAGCGCCTGTAACTTCTCGATACTGAGCGGCTCAATACCT
uvrYb1914_303	21.7142	GCGGAGCCGCGCCTTTGCTG	ACGACTTCCTGCGGAGCCGCGCCTTTGCTGAGGTAGCCCGCAG
yhbOb3153_270	25.9572	TGCCACTATTCACAAAATCA	AACACCGGTTTGCCACTATTCACAAAATCACGGGTAAAGGTGA
htpGb0473_503	8.77516	TTCAGTACCACGATCTTCTT	GCAGGGTGATTTCAGTACCACGATCTTCTTTGGTGATGTCGGC
makb0394_259	35.087	GCGCTTAAGTCTTTATCGAA	CTGCAACCTCGCGCTTAAGTCTTTATCGAATGGCTGACCGTTG
plsYb3059_454	10.1411	TTAAACCACCAGACATAAAA	GAATTGTGGCTTAAACCACCAGACATAAAACGGAGCAATCAGT
yeaEb1781_179	26.7628	TGCTTCCCCAACCACCTTTT	GACCGGTTAATGCTTCCCCAACCACCTTTTCGGCACCGCCATC
entSb0591_132	26.6945	AGGTGGAATGTGTCATCATC	CCCACCTGCCAGGTGGAATGTGTCATCATCTGGATCTGCACCG
ppdDb0108_284	15.4211	CCCATTGAGACTTTCTTGCC	CGACGCTTAGCCCATTGAGACTTTCTTGCCCGGTCAGCGACAC
yfcHb2304_261	5.80034	GTTTTTGCGTGATATTCCAG	AAATCGACCAGTTTTTGCGTGATATTCCAGCGGCTTTGGCAGA
purMb2499_245	26.4672	GGCGACCAGATCAATACCAA	TAACGCACATGGCGACCAGATCAATACCAATGGTGTCGTGACG
xylAb3565_270	7.4867	AAAATGGCACATGTAACTTG	TGGAAGCAATAAAATGGCACATGTAACTTGTGGAAAAACTCAA
purCb2476_416	37.0994	CTCTTTGCTCACCCAGCCAA	GCGCCAGGTTCTCTTTGCTCACCCAGCCAAAGGTTTCGCAGTA
mhpCb0349_507	25.6922	AGATATCCATCATCAGCTTC	TCAAAAACGAAGATATCCATCATCAGCTTCAGGTTTTCGATAG
proWb2678_520	17.1727	CGAATAATTTTCGCCGCTCG	AAGCAGTGGACGAATAATTTTCGCCGCTCGCGGACTTCTCGCC
flgEb1076_1040	21.5372	GGTGCCAAAGTTTCCCGTCC	CGTTGGTCAGGGTGCCAAAGTTTCCCGTCCCGGCTGTCCCCAA
abrBb0715_281	11.3037	TAACCAACCCACAATGGCGC	AGCGCACCAATAACCAACCCACAATGGCGCTGGAAAGCAGCGT
flgHb1079_291	15.46	CAAAATTAGTTTTACCGTCA	GTATCAAAGCCAAAATTAGTTTTACCGTCACGGCTGGCATTCG
proQb1831_258	18.9168	GCTCGTCCAGCTCACCGCAT	TCTACATGTTGCTCGTCCAGCTCACCGCATGGGTTGCCGTCAA
manZb1819_377	24.4897	TGCTGCAAATACCGGACGTA	CGGCACCCAGTGCTGCAAATACCGGACGTACGGTTCCCCAGAA
yfcDb2299_294	14.0931	ACTGCCCGTGCTCGGCAAAG	TCGAAATAGAACTGCCCGTGCTCGGCAAAGGGGACACCGGCAA
yphEb2547_710	14.3394	CAGCGACACAATATGATGCG	GCCCGAGCATCAGCGACACAATATGATGCGTGGAGGTGTTTTC
yhjHb3525_166	9.21498	AGGCGTTGCGAAGGGTTCAA	ATCCGGCGGCAGGCGTTGCGAAGGGTTCAAGGGATGCGTGACC
ebgAb3076_95	4.3031	GCTGCTGGTTTCGCGGGCAA	GCAGAAACAGGCTGCTGGTTTCGCGGGCAAAGGTACGCGCTTG
yhhQb3471_411	4.6013	CTGTCGGTGCCAGCCACCAG	AGTGTGGACGCTGTCGGTGCCAGCCACCAGCGGCGACTCTGAC
yhbEb3184_609	28.5532	TCACTCCAGGCTTTGCCAGA	AGCTGCGCTATCACTCCAGGCTTTGCCAGAGGGAAGAGCGCAA
fabGb1093_647	20.145	TGCCAGGAATGCAACCGCGT	CTTCGTCGGATGCCAGGAATGCAACCGCGTTGGCGATTTCCTG
dhaLb1199_431	31.101	AACAGAGAGATTTTGCTCGC	GCGCCACCGGAACAGAGAGATTTTGCTCGCTGGACTGACGTAA
rbsKb3752_758	24.4891	CGCACCGTTAAAGGTATCTC	CCGTGATTAACGCACCGTTAAAGGTATCTCCGGCAGCAATGGT
rihCb0030_146	8.37934	CCAGAAATGCAGCAGTTGCA	TCTCCGCATTCCAGAAATGCAGCAGTTGCAGGGCATTGCGGGT
ycjDb1289_221	10.0297	CTCAAGCCAGCTAGTGCGCC	AGCCCTGCGACTCAAGCCAGCTAGTGCGCCTGGAATCATAGGC
yfgHb2505_66	3.77738	CATGATCGTCAGCATTTGAC	ACATCGGCAGCATGATCGTCAGCATTTGACTGGCATCCTGCCA
hycBb2724_400	2.70309	ACGGCGATCGCGCGAATACC	GTCACATTTGACGGCGATCGCGCGAATACCTGGCACCCAGTCA
cddb2143_600	10.3867	TACTGTAAGGCATGTGCGAA	CTTGGCGACTTACTGTAAGGCATGTGCGAACGGTTTGCCGCCG
cpsBb2049RBS30CDS20_34	6.18934	ATGATATTCGGGGATAATTA	CAATTTATAAATGATATTCGGGGATAATTATGGCGCAGTCGAA
murBb3972_713	39.1176	CAGTAATGCTTTAGCCGTTT	GAAATTGTGACAGTAATGCTTTAGCCGTTTCGGCAGATACAAC
lldPb3603_28	28.197	GAAAGCCAGATATTCCCGGC	TATCAGACTGGAAAGCCAGATATTCCCGGCGGGATCGTAGTTT
yiiGb3896_611	14.4487	AATCGCCGCATGATAAGATT	TAATTTCCTGAATCGCCGCATGATAAGATTCGGCTACAGGTTC
trpEb1264_444	7.24338	CCACAAGGTCATAAGAGAAC	TCAAATCCCGCCACAAGGTCATAAGAGAACAGGCCGCCGAAGA
ccab3056_790	13.5473	TGATGACGCGGCCAGAGTTC	GCCATGACCATGATGACGCGGCCAGAGTTCTGGCGGCGTCAGC
yfeYb2432_373	28.0787	TTGCTGTAAAGGTCGCTAAA	GCCAAATGCTTTGCTGTAAAGGTCGCTAAACGGTGTACCGATT
insQb1432_242	6.21994	CTGTCCCCGCTTTTTGAATC	ATGCATCATTCTGTCCCCGCTTTTTGAATCGGGGAAAAGCAGC
ficb3361_137	27.2432	CACCAGCGGACCAAGCTCAA	GTAAACCGCGCACCAGCGGACCAAGCTCAATGGTCGCAGCACG
ydgIb1605_620	9.63211	CACACCAATGAAAACCCACA	CGGCACCTTCCACACCAATGAAAACCCACAGGGTGATCAGCAT
gltBb3212_70	37.8414	GTACGCACTACCTTGTGGCT	GTGTATTGCAGTACGCACTACCTTGTGGCTAGGTTCGCCTTCT
tyrPb1907_601	28.4961	TCCATATAGCTGACAATACT	AATGTTGCCATCCATATAGCTGACAATACTCGGCACGCTACCG
fabIb1288_609	11.1993	CGCAATGAGCCAGCATTTTG	GTAACGGCTTCGCAATGAGCCAGCATTTTGCGGAAGTCTTTGA
puuBb1301_973	13.5544	ATTTTCACGCCCTTCAGCTG	GCGGTAATCAATTTTCACGCCCTTCAGCTGCGGGAAGGTTTTC
paaZb1387_1195	6.01863	GCTGGCATCAGCGTTGCGAC	CTGGTTTTGTGCTGGCATCAGCGTTGCGACAGGGCCAAAGGCT
epmAb4155_650	3.03773	TTGCGCCAGTGATGCCTGGC	CGGTACTGATTTGCGCCAGTGATGCCTGGCTGGCTGGAAAGTG
rhaMb3901_70	26.8521	GCTTCCAGTTCTGGCCAGAT	TTTCAGCACTGCTTCCAGTTCTGGCCAGATGGGATTATGCCGA
yhhQb3471_77	24.6822	AAGCTGAACCAGATAGTTAC	TGGAGACGGGAAGCTGAACCAGATAGTTACTGGAGGTGATCAC
ycjXb1321_979	6.56041	AACAATAGCTTATCGATAAC	AGTGGCAGCAAACAATAGCTTATCGATAACCGGCGAAAACAAA
hycEb2721_978	34.9542	GAATCCCGCCGATCAAGTTC	AGATCGCGACGAATCCCGCCGATCAAGTTCAGGCCGTAGGTTT
yfiRb2603_232	7.96819	TGTTGAGTGTGAATGATGAC	CATCGCCTCTTGTTGAGTGTGAATGATGACAGGCAGATAAGGC
lacAb0342_452	29.5776	AATAACAGAATTATCCCCGA	TACCCGCGCCAATAACAGAATTATCCCCGATGGTGACGCCTGG
ybdMb0601_492	12.2404	TATTATCGTCCCATCCCAAC	TTGCCAATTTTATTATCGTCCCATCCCAACTGGCTAAGTTCAC
ybjLb0847_365	2.70876	CATAGAGCCTGCTAACATAC	GTGTCGACGTCATAGAGCCTGCTAACATACCGGCCGTCAGGCC
narKb1223_856	20.4397	TATTGCAGAATCTGAACATC	GAAGAAAGCGTATTGCAGAATCTGAACATCCGGGAACTGCGTT
mdtFb3514_2235	13.3186	CGAAGGCGGTGGAAATTGTC	TAGCTGCTGCCGAAGGCGGTGGAAATTGTCTGGTTGATATCAG
yfcEb2300_330	25.5809	TTAAAGCAGGCAGATTTTCC	TCGTTCTGGTTTAAAGCAGGCAGATTTTCCGGGCCAAAAAGAT
prkBb3355_368	11.9275	TTCATAAAACAGTACATCAG	CGTGTAAACCTTCATAAAACAGTACATCAGTGGGTTCCGGTAA
ccmBb2200_272	15.9569	CATCACCTTCGCCAGCACAA	TCCAGTGCGCCATCACCTTCGCCAGCACAACGGCGGGCAAGGG
sucBb0727_459	4.98218	CCGGAGCAGACTCTTTCGCC	GCAGCCGCTGCCGGAGCAGACTCTTTCGCCGGGGCTTTCGCCA
lacIb0345RBS30CDS20_1	18.9461	ACCCTGAATTGACTCTCTTC	CACATTCACCACCCTGAATTGACTCTCTTCCGGGCGCTATCAT
wecBb3786_248	26.488	CACGACGTCTGGTTTGAACT	CGTGAACCAGCACGACGTCTGGTTTGAACTCGGCAAGAATAGG
yjbDb4023_110	6.02211	TTTCTTAATGCTGTTGGTTT	CGATGTAATCTTTCTTAATGCTGTTGGTTTCGGAGTTGGTCAA
setCb3659_22	5.11572	GTGAGATCAAGTATTTTTGA	TGCCGCGGCAGTGAGATCAAGTATTTTTGATGGAGTGGTAGCC
wecAb3784_902	29.5245	AATGGAAGCGAGCAGTGCTG	CCAGCACGCCAATGGAAGCGAGCAGTGCTGCGGCAAGGGTAAT
hemXb3803_104	12.6461	CACCGCGCTGAGAATCAATG	TAGCGATAGCCACCGCGCTGAGAATCAATGCGGTATTGTTCTT
yfcSb2336_163	34.49	TGAGCCAGATAAGGGAGTTT	AATCCAGCTTTGAGCCAGATAAGGGAGTTTCGGATCGTTATTA
yjjKb4391_1542	14.9341	ACTCAACTTTACCTTCATCC	CCTTCGAAGAACTCAACTTTACCTTCATCCTGGTAATCCAGAA
narVb1465RBS30CDS20_24	11.6384	TATGTCGACATCAGTGCGGG	CGCGCCGCAATATGTCGACATCAGTGCGGGAGGTGGGAAATGA
yfbUb2294_353	15.0521	GTGAGTTCCGGCGTCAAAAT	CGTTAAAACCGTGAGTTCCGGCGTCAAAATGGGTATAGCGCCC
rimIb4373_48	15.5459	CGTGGGCGCGTTGTTCAATG	CACGGAAAGGCGTGGGCGCGTTGTTCAATGTGGTAAGCCGCCG
lsrAb1513_899	12.6513	CTCGGCCAGTTCTGTGCGTC	CATAGAGCGTCTCGGCCAGTTCTGTGCGTCCGGCCCCCACCAG
rpoHb3461_34	13.3186	TAGGAATCCAGGTTGCCAAC	TGCCCGGATGTAGGAATCCAGGTTGCCAACTGGGGCTAAAGCT
rpoHb3461_33	24.4291	AGGAATCCAGGTTGCCAACT	GCCCGGATGTAGGAATCCAGGTTGCCAACTGGGGCTAAAGCTA
rpoHb3461_32	21.9888	GGAATCCAGGTTGCCAACTG	CCCGGATGTAGGAATCCAGGTTGCCAACTGGGGCTAAAGCTAA
yajDb0410_204	6.38889	ATTTCGAATGCTCATGATCG	GCTTCGGTATATTTCGAATGCTCATGATCGTGGCAATAGAGAC
ybaKb0481_265	26.2865	GTCGAACGCTGCGCGACCAT	CAGGTATCCCGTCGAACGCTGCGCGACCATCGGATCGGCCATC
entAb0596_677	10.9257	AATATGGCTGGCGAGGTCAG	CCTGTAGGGTAATATGGCTGGCGAGGTCAGAGGCGAGGAACAA
bglAb2901_56	2.24051	GCCGCCTTCGACCTGATGAG	CTTTGTTCCAGCCGCCTTCGACCTGATGAGCGGCAACTGCGCC
gfcBb0986_420	18.4581	CAAAGGAAAAAGTAGAACTC	TCTAATCCAGCAAAGGAAAAAGTAGAACTCAGGGTCGCAGAGC
cmkb0910RBS30CDS20_11	9.43761	CATCTTTATCTCCTTAAAAC	CAATTGCCGTCATCTTTATCTCCTTAAAACAGGCGTACCGTTA
tatCb3839_253	7.46651	CACACCTGATAGAGAATCAC	GATAAATGCCCACACCTGATAGAGAATCACCGGCGCTGACAGA
folDb0529_649	8.28188	CCTTCTTTGATCCAGTCACC	CACAATTGCGCCTTCTTTGATCCAGTCACCGGGAATAAAGCCT
dppFb3540_340	8.00938	ATTTGCCCGACTTTTTTACG	CTCTTCAAGAATTTGCCCGACTTTTTTACGCGGATTCAGCGAA
rcsCb2218_456	11.7221	GACCGAAATTGGCCATGCAG	ATATCACGCAGACCGAAATTGGCCATGCAGAGGTTATCGCTGC
fkpBb0028_305	20.3353	CATCTCACTGCCATCCATTG	TCACGCCAGGCATCTCACTGCCATCCATTGCGGTAAAAAGCAT
paaAb1388_474	4.82594	AGGCTTCAAACCCCTGACGC	AGTGCCATGCAGGCTTCAAACCCCTGACGCTGGTGAAAACTCT
mdtLb3710_775	27.8069	TTAAAAATTCCCAGCGCAAA	CGTACGTGGCTTAAAAATTCCCAGCGCAAATGGCGTGGAGAAT
moaEb0785_152	33.5591	CATCCCCGGATAGTGTTCGA	CTTTTTCAGTCATCCCCGGATAGTGTTCGAGGGTTAATGCGTT
moaEb0785_153	23.3412	TCATCCCCGGATAGTGTTCG	GCTTTTTCAGTCATCCCCGGATAGTGTTCGAGGGTTAATGCGT
rapAb0059RBS30CDS20_47	32.2626	ACACATATGCCTTTTACACT	ATAGAGCCGAACACATATGCCTTTTACACTTGGTCAACGCTGG
yjfKb4183_61	2.89563	CTATTGAGATGAAGTCCCAG	CGTAAAGCCACTATTGAGATGAAGTCCCAGCGGACCACGAGCG
yahJb0324_892	10.4106	GTCAGCTTGCCCTTCAGCTG	GTGACTGATGGTCAGCTTGCCCTTCAGCTGTGGCGTTTTCTCT
fimIb4315_40	7.86329	TTTCCGGCCAGAGCAAACAT	ATTCCATTTATTTCCGGCCAGAGCAAACATTGGCAGCAACGAC
yjdNb4107_403	11.0749	TTGACGACATTAATCATCCA	TGGTTGTTGTTTGACGACATTAATCATCCACGGTACGCCAAAT
radAb4389_435	23.9349	TATTGAGATTGTCAGTCGGC	TCCGACAACATATTGAGATTGTCAGTCGGCAGGCCAAGGCGAT
ilvEb3770_211	4.41219	TCATCAATGCTCTGCGAAAC	TTCCATCAGCTCATCAATGCTCTGCGAAACCGGGAAGCGATAG
aaeAb3241_27	21.574	ATACGACCGTGATGGCCGTA	AGAATGACTAATACGACCGTGATGGCCGTACGGGAGAATTTTC
aaeAb3241_26	23.6988	TACGACCGTGATGGCCGTAC	GAATGACTAATACGACCGTGATGGCCGTACGGGAGAATTTTCT
ybaKb0481_193	12.1076	AGATCCAGTTGACCTGCGAC	TACTTTTTTAAGATCCAGTTGACCTGCGACCGGCGTAACGGCC
ubiEb3833_312	10.2739	CGATATTACGCAGCTTCTCG	CCAATCACACCGATATTACGCAGCTTCTCGCGGCCCATTTTGA
yfiNb2604_311	6.16788	ATCCTTACGGGTGTAATGCC	TATCGCCTGGATCCTTACGGGTGTAATGCCAGGATGCCAGAAT
yaeFb0193_187	6.90681	AAATCGCCGGGTTTGAGATC	GGAGAACAGCAAATCGCCGGGTTTGAGATCAGGTGCCGTTATT
ulaGb4192_39	1.65066	CCCACTCCGGGAAAGTGCTC	AACCAGCTACCCCACTCCGGGAAAGTGCTCAGGATCCAGGATT
ilvIb0077_797	32.5646	CGCGTTATGCATCGTCATAT	AAATCACATCCGCGTTATGCATCGTCATATTGGCTTCGTAGGT
ulaGb4192_32	2.56238	CGGGAAAGTGCTCAGGATCC	TACCCCACTCCGGGAAAGTGCTCAGGATCCAGGATTCACGGGT
ynjBb1754_131	24.9435	GTCGAGATAGCGGTTAATTG	CGCTCACCCAGTCGAGATAGCGGTTAATTGCGGTATCGCCGCC
ydjAb1765_371	16.4778	CCAGATGCCGCCAAACCCCT	CGCCACTGCGCCAGATGCCGCCAAACCCCTGGGCAACTGCTGC
pgsAb1912_280	24.3894	CGGGCGATCATCGTTGCCGC	AATAATTTCACGGGCGATCATCGTTGCCGCCGGTAATGTCACC
rnhBb0183_225	10.7208	TGTTCAGCTCGTCGATTTCG	GCATGAAGAATGTTCAGCTCGTCGATTTCGTGGGGTTCCGCGC
phnLb4096_269	2.10883	CTGGCTCACCCAGCCGACGG	CGCGCAGAAACTGGCTCACCCAGCCGACGGTGGTTTTGCGGAT
emrKb2368_746	28.6462	GAGTTGTGTTTCTTTAAAGT	GTACATCCGTGAGTTGTGTTTCTTTAAAGTTGGCATTAACCCA
rspRb1540_485	14.7598	CATATAGCGCACGCGATCAA	GGTCGAAACTCATATAGCGCACGCGATCAACGGTCGCTTTCAG
ydaNb1342_882	5.91001	CGAATTGCCACCCGCCGCCA	ATTGAAAATCCGAATTGCCACCCGCCGCCAGGGATCCCACCAA
yihUb3882_695	35.1278	ATGGGCAAGATCGATCATGA	CAAGATCCTTATGGGCAAGATCGATCATGAAGGCGGGAGAAAG
mipAb1782_357	2.91295	TGGTACGCAGGTAACCGTAC	CCAGCCAGGGTGGTACGCAGGTAACCGTACTGGGTAAAGTGAG
hisMb2307_239	33.2455	AATCTCAAGCGTGTACATGC	TTCCCTTAACAATCTCAAGCGTGTACATGCCGGAATAGAACAC
tamb1519_234	2.31527	GGATGTCTGCTTCCACGAAC	TGCCAGTTGCGGATGTCTGCTTCCACGAACTGGCAGTCTGGCA
yhcDb3216_49	6.68008	ATACCATCTGCATTGGCTGG	GGCAATCTCTATACCATCTGCATTGGCTGGGGGAGAAAAGGCA
cysPb2425_868	16.1847	TTCAGTTTGTCCATCACCTC	GAATTTGTCTTTCAGTTTGTCCATCACCTCCGGGTTATTCACG
flkb2321_28	7.34291	CCCTGACCTGGTGGTTGCCC	CAGATTATCTCCCTGACCTGGTGGTTGCCCAGGAGGAGGGCCG
flkb2321_25	6.07743	TGACCTGGTGGTTGCCCAGG	ATTATCTCCCTGACCTGGTGGTTGCCCAGGAGGAGGGCCGGAA
nlpCb1708_389	30.3602	GGAACGCATCACTCCCTTGC	TATCAAGTGAGGAACGCATCACTCCCTTGCTGGTAGAGGCGTG
atoBb2224_302	5.52375	CTGCGCCTGACCTGCCTGAA	CCACAATGCTCTGCGCCTGACCTGCCTGAATGGCCTGGGCGGC
ydeNb1498_1028	0.980675	GATAACCGCACCATTATCGG	GAGGACCATCGATAACCGCACCATTATCGGAGGTAAAGAGAAT
cynRb0338_643	5.60361	TTCGCCTCAATGACCACCTG	GCTAATTGAGTTCGCCTCAATGACCACCTGTGGATGTAGCCCC
yacLb0119_164	2.96276	TTCATGCCCTGCCCGTTGCC	ACAGGGTGTATTCATGCCCTGCCCGTTGCCAGGACCGTTCGCT
rhsAb3593_4010	2.20992	CTGAAGTACGTCACATCTGT	CAATTAGTTCCTGAAGTACGTCACATCTGTCGGGTTTTTTCCC
prpRb0330_1265	12.9826	GCGTAATGCAGCAGAAAATG	GTAACCCCTGGCGTAATGCAGCAGAAAATGGGGCGGAGAGCGC
nrfDb4073_488	25.2796	CAGCGCCGACAGCAGAAAGC	GATACGATTTCAGCGCCGACAGCAGAAAGCCGGTATAAGCCCC
yrdAb3279_215	28.8151	GTTGCCATCTGGGTTGTACG	TGGTTAATGGGTTGCCATCTGGGTTGTACGAGGATTTATGAGT
phrb0708_547	26.5552	TTCAGCGTAATGGATGGCGA	ACGAGGATAATTCAGCGTAATGGATGGCGAGGGCTCTATCGAT
lsrDb1515_146	23.0862	AATCACCATCGTTAGCGGTA	CGCCACTGACAATCACCATCGTTAGCGGTAGGGCGACAATGCC
solAb1059_727	30.699	CCATAATATTGATCGCCATT	TGCCGGAAAACCATAATATTGATCGCCATTGGGCAGTTCACCG
sdaAb1814RBS30CDS20_5	0.518008	AATACTCCTGACAAGGTGAC	TAATCACGATAATACTCCTGACAAGGTGACTGGACTTCCAGTA
fixBb0042RBS30CDS20_25	10.9084	GCAAAGTCATTTAATTACAG	GAAAATCTTCGCAAAGTCATTTAATTACAGGGGATGCTATGAA
hybGb2990_194	28.066	CAGTGCGTCTAATGTGGCTT	CCATTTGGCGCAGTGCGTCTAATGTGGCTTTGGCTTCATCTTC
yraNb3148_233	6.27596	TTGTTTGCTGCGGGTCACAC	ATAATTTGTGTTGTTTGCTGCGGGTCACACTGGCTGCCGCGCC
yfhRb2534_828	26.4558	TCTGCGGATTCAACGCGCTA	ATGGGTTAGTTCTGCGGATTCAACGCGCTAAGGATAAAGTCCA
iscXb2524_89	35.0476	GCAAATCCACTGATGCATAT	CTTCCAGATCGCAAATCCACTGATGCATATCGGTGAATCGAAC
secFb0409_33	14.0291	AGTCATAGACTTTACGGCCG	CAGCGCATAAAGTCATAGACTTTACGGCCGTGGTTTAGTTGTT
phnIb4099_784	1.75627	AAGTGCGGCGGCTCACCCGG	GCCGCGCGTGAAGTGCGGCGGCTCACCCGGCGGGTCGATAAAA
secFb0409_39	25.522	GCATAAAGTCATAGACTTTA	TAGTCCCAGCGCATAAAGTCATAGACTTTACGGCCGTGGTTTA
yeiHb2158_824	25.9296	CAGGTGGAACGAGTTAAAGA	TCTGCGGTAACAGGTGGAACGAGTTAAAGATGGCAACTACGAT
livGb3455_365	15.813	TTCGCTCTGGGCGCGACGGA	GGTCGAGCGCTTCGCTCTGGGCGCGACGGAAGGATGGCGTTTT
torYb1873_601	27.11	CCTATGTGAGAAGTTTTGAA	AGCCAGCTCGCCTATGTGAGAAGTTTTGAAAGGATAAATATGT
ushAb0480_198	15.476	CTTCAGCCGCAACCTCTTTG	ACGCTACCGCCTTCAGCCGCAACCTCTTTGCGGATACCATCCA
phnLb4096_483	13.39	GGTAGTCGACGATAAAGCCG	AGCAGAATGGGGTAGTCGACGATAAAGCCGCGGGCGATGTTGA
bamBb2512_988	14.6755	AGGTTGCCATTATACAGCAC	ACCGACCACCAGGTTGCCATTATACAGCACCGGAGAAGTCAGC
ratAb2619_237	21.5052	TACTTTGGTTACTGGTCAAC	TTCATAAGAATACTTTGGTTACTGGTCAACTGGTTGCGGGTAG
nhaRb0020_730	24.8121	AAGTCATATGCATAAAGCGT	ATCGGCATAAAAGTCATATGCATAAAGCGTTGGGGCAACGAAG
sodCb1646_254	13.7806	ATGCCCGCCTGCGGATTCCG	GTGGATCAAGATGCCCGCCTGCGGATTCCGCGGCGCTGGCTTT
hyaEb0976_74	2.39343	CGTAAGCCAGTCGTCAAGAC	CTGGCGCTTGCGTAAGCCAGTCGTCAAGACGGGATTCACTGAC
ygeAb2840_275	6.72279	CAGAGTGCAACGTGACTCAA	GTAAGAAAGGCAGAGTGCAACGTGACTCAATGGCATCCGCCAC
hypTb4327_611	25.8615	ATTAATCAATCGCCCCATGT	TCAGGGTGCGATTAATCAATCGCCCCATGTAGGAGTTGCGGCT
dmsBb0895_8	33.9461	ATCAATAAAAAATCCATACT	AACGGCTGGAATCAATAAAAAATCCATACTGGGTTGTCATCGG
ubiFb0662_579	21.9164	CGCCGGGATCGTTCTCGCAC	CAGGTGCTGTCGCCGGGATCGTTCTCGCACTGGACGCTAATCA
uxaCb3092_51	27.99	TTGCGTAGTCGTGATACAGA	GGCTGGTCTTTTGCGTAGTCGTGATACAGACGGCGGGCAAATT
hofMb3395_536	10.7372	CCACTGTTCGTTATCACGCC	TCGCCCACAGCCACTGTTCGTTATCACGCCAGGCCAGACATTG
flhBb1880_384	20.4208	TCCGTTTAATGCCCGGTAGC	GCCGAGAACATCCGTTTAATGCCCGGTAGCGGGTTGAGTTTGG
yqcAb2790_115	29.6394	GGCAGCCAGTCGCTTAATTC	ATCCTGATAGGGCAGCCAGTCGCTTAATTCAGGATCTTCAAAT
yadLb0137_451	1.55573	ATTGTTACCTCTTGTGATGC	TGCAGTGGAGATTGTTACCTCTTGTGATGCTGGTGTTACACAG
livGb3455_87	34.2191	TTAACGAGACGATCTCCTGC	TTAGGGCCGATTAACGAGACGATCTCCTGCGGGTACAGTTCAA
yhgFb3407_1683	28.5943	GAACGGTAGACGCGTCCAGC	GCTTCCGGGTGAACGGTAGACGCGTCCAGCGGGTTATCACCGT
yacLb0119_29	26.3185	CATACGCACCTTTACCACTC	GCCCCATGGACATACGCACCTTTACCACTCCGGTAATATCGCG
artQb0862_636	3.35483	GACTGAGCAGGGTGATCACC	AGAATGTACTGACTGAGCAGGGTGATCACCAGGTAAATCGCCG
mazEb2783_6	10.6967	CCCAACGCTTTACGCTACTG	GGTGAATTTCCCCAACGCTTTACGCTACTGTGGATCATAACCC
ygaUb2665RBS30CDS20_35	31.9606	TTAACGAATGAGGTAGCTAT	AGTGTTTCCGTTAACGAATGAGGTAGCTATGGGTCTGTTCAAT
ygaUb2665RBS30CDS20_34	33.0624	GTTAACGAATGAGGTAGCTA	GAGTGTTTCCGTTAACGAATGAGGTAGCTATGGGTCTGTTCAA
yihXb3885_387	29.3859	GATCTTGCGACAGATAGATA	CGCATCCCCAGATCTTGCGACAGATAGATATGGTCAGCAGCAT
gudXb2788_932	9.84976	AAGCGTCCAGAAGTGCGGAT	CTGCACCGGAAAGCGTCCAGAAGTGCGGATCGGCAAGTGGAAT
degPb0161_495	24.435	GGTTTTTCGGGTTCTGGATT	ATTGCGGTCAGGTTTTTCGGGTTCTGGATTTGGATCAGCGCGA
yaaYb0024RBS30CDS20_39	14.0503	AATAAGCGCCGTTAATGTGC	GATTTGTGCAAATAAGCGCCGTTAATGTGCCGGCACTCGTTAC
nepIb3662_968	26.6896	GATCCACGTTGACCAGCCGA	GCGAGCGGGTGATCCACGTTGACCAGCCGACGGGAACCAATGC
ycgGb1168_1290	11.945	ATTCTGGGTCTGCGTTTACG	ATTCGGGTTGATTCTGGGTCTGCGTTTACGCGGCCAACGAAAC
ribBb3041_241	11.8192	GTGTTATTTTCTACCATCAT	ATAGGCGCTGGTGTTATTTTCTACCATCATTGGCAGATCGAGT
zinTb1973_227	22.1248	ATCCGCTTTCTTCTGAAAGA	TTTTATCTGCATCCGCTTTCTTCTGAAAGACGGGGTCAAGTTT
zinTb1973_226	4.14764	TCCGCTTTCTTCTGAAAGAC	TTTATCTGCATCCGCTTTCTTCTGAAAGACGGGGTCAAGTTTG
yieHb3715_625	24.5978	CCACGCGCTTTCCACAGTTC	AATATCCCAACCACGCGCTTTCCACAGTTCAGGTAACTGCGAA
ygiDb3039_115	30.7265	GAAACCACCACAATCGCTTG	CCAGTGAGCCGAAACCACCACAATCGCTTGCGGGCGTGGCAAT
ybiUb0821_700	26.948	GTACGATGTGCCGCATGCCA	TTCAACTTCCGTACGATGTGCCGCATGCCAGGGATCATATTGC
yegKb2072_182	35.9571	ATAAGCCATCGCTTCATTGA	TTTGCGACATATAAGCCATCGCTTCATTGACGGCGAGCATCGC
purDb4005_1136	9.14355	GCACAGTACGCGCCCGCCGT	GCGCGGTGACGCACAGTACGCGCCCGCCGTTGGTCACTACCTG
tsgAb3364RBS30CDS20_25	19.0944	CGATTGCTGTTAGTCATGAT	GAGCTTGATGCGATTGCTGTTAGTCATGATTGGCCTGCGTTCA
pgpBb1278_251	2.94695	GCCTTGTCCCACAAGGATTG	AGGATTTAACGCCTTGTCCCACAAGGATTGCGGCCGCCAGAAT
gcdb0124_1580	31.65	TTCAGAAAACGGTTGAGTTG	GGAAGCTCAGTTCAGAAAACGGTTGAGTTGGGGTTACGTAATC
bglFb3722_1823	25.6706	GCTTATCTGCGCCGTGCCGT	GTTCACCTGCGCTTATCTGCGCCGTGCCGTGGGGTAATACGTC
pspAb1304_405	21.7192	GACGTAACATCAATGCCTGC	GCCGCCTGATGACGTAACATCAATGCCTGCTGGCGAGCGCGTG
osmEb1739_163	22.7396	ATCATGCTCACTTCAGACGA	GCGAGCATGGATCATGCTCACTTCAGACGAAGGTTTACCCGCA
intAb2622_167	15.6365	ATAGGCACCGAAGCTCTGTT	AGACGGCAGGATAGGCACCGAAGCTCTGTTTGGTTCGCTGCTT
fucKb2803_962	9.49142	TTCTTCAATCAACATTTGCC	TCAGACGAGCTTCTTCAATCAACATTTGCCAGGGTGTTTCAGC
envCb3613_692	25.3531	GTTACGCAGACGGGATTCGT	GGGCAATGCTGTTACGCAGACGGGATTCGTTGGCGCGCAGCTC
yhdZb3271_337	11.9416	GGCATCTTGCGTACCCAAAT	CTCTTTCTTAGGCATCTTGCGTACCCAAATCGGTGCCAGGGTA
prcb1830_805	23.1764	ATAGCTTTACTCTTCGCTGC	ACCAACGCTGATAGCTTTACTCTTCGCTGCCGGACCACCTGCC
proSb0194_417	17.5879	AACGCGGACGCACTTCGTCG	ATGACGCCGAAACGCGGACGCACTTCGTCGCGGAACTTGGTCT
ydgHb1604_331	16.1759	ATCAGAACAGCCTGATCTTT	AAACGGTTCAATCAGAACAGCCTGATCTTTCGGCAGTTCGACA
rhmAb2245_332	23.6494	ACCGTAGGGAGGATAGCGCG	CACCACGCTCACCGTAGGGAGGATAGCGCGTGGCAGACACCAC
slyDb3349_18	16.5001	GATAGGCCAGGCTGACCACC	GTACGTACCTGATAGGCCAGGCTGACCACCAGGTCTTTTGCTA
trkAb3290_1265	29.7671	CTCAATGCGCAGATTGTCAT	GATCGCCTTGCTCAATGCGCAGATTGTCATTGGCAATCATCAC
thiKb1106_308	16.5872	CAGCAAGCCTGCCAGTTCGT	GTAGATAATACAGCAAGCCTGCCAGTTCGTTGGTATCCGGCAA
rlmBb4180_311	1.67698	CGCGCCGAGGTTGTGCGGAT	TACGCAGGCACGCGCCGAGGTTGTGCGGATCGGTTACGCCGTC
pldBb3825_162	9.32125	CCGGGCAGATGACTACCACC	TCAATACGCCCCGGGCAGATGACTACCACCCGGTCATGGTGCT
zntRb3292_43	29.3941	TCGTAATAACGAATCGTGTC	CTGCTGTTTTTCGTAATAACGAATCGTGTCGGGTGTTACTTCC
ydfCb1573RBS30CDS20_16	14.5386	TTCTGCATACTGATTCCTCG	GGGTTCTCGTTTCTGCATACTGATTCCTCGCGGTGCTGTTTCG
groLb4143_1486	29.545	GCAGAACGAGTTACTTTGGT	GTACTGCAGAGCAGAACGAGTTACTTTGGTTGGATCCAGGATA
ybaEb0445RBS30CDS20_21	6.75352	TGAGCAATCGCATATAAACC	TTAAGACGGTTGAGCAATCGCATATAAACCCGGAACAATATTA
scpBb2919_702	17.332	CTTCGCTGTCATACACCGCG	TCCTGGTAATCTTCGCTGTCATACACCGCGCGGCGCATCCCCT
sadb1525_791	1.2959	TGCCGCTGCACATACCTGTC	TAAAGCGTTTTGCCGCTGCACATACCTGTCCGGTATTCTGATA
ybaEb0445RBS30CDS20_25	16.1838	TAGTTAAATAATATTGTTCC	TAATAGTGAATAGTTAAATAATATTGTTCCGGGTTTATATGCG
ycjNb1310_1160	10.551	ACCCGTCACATCACCCATGC	CCACGCCAGAACCCGTCACATCACCCATGCGGGTAAAGTTTTT
rhaBb3904_695	5.33512	GGCGGTATCATGGCTGGCAA	TAACCGCGCTGGCGGTATCATGGCTGGCAACGGCGACCACTGG
fliCb1923_1323	13.68	GGTTGGTAGTGGTGTTGTTC	GCTTCAGACAGGTTGGTAGTGGTGTTGTTCAGGTTGGTAACCG
fliQb1949_66	2.64769	CCAACGCTACCAACAATAGC	AGGCCCGTGACCAACGCTACCAACAATAGCGGGGCAGCCAGTG
fliQb1949_67	11.0575	ACCAACGCTACCAACAATAG	AAGGCCCGTGACCAACGCTACCAACAATAGCGGGGCAGCCAGT
umuCb1184_1011	0.0560172	CGCCCGCTTTTTGGTAACGA	CCCAGCATCACGCCCGCTTTTTGGTAACGATGGCCCGCTTGCC
fliQb1949_65	12.915	CAACGCTACCAACAATAGCG	GGCCCGTGACCAACGCTACCAACAATAGCGGGGCAGCCAGTGC
hyfHb2488_32	30.3561	ATATTTCACCGTCGCGGTTC	GCGCGAAGGGATATTTCACCGTCGCGGTTCCGGCGCGCATAAT
garDb3128_713	21.1891	ATCCTGCAAACTGACAATGC	CATGCTTTTCATCCTGCAAACTGACAATGCTGGCGCTTTCTAC
potHb0856_536	11.1045	GGCCAGATTGGTATGCAGAA	CGATATAAACGGCCAGATTGGTATGCAGAATGGTCAGCGGTTG
nusBb0416_21	14.8206	GGACGGCACACTCACGAGCG	TAGAGCGCCTGGACGGCACACTCACGAGCGCGGCGACGAGCAG
yjaZb3989RBS30CDS20_46	1.33399	AACGAGAATGAAACAGGAAG	TTTCTTAAGGAACGAGAATGAAACAGGAAGTGGAAAAGTGGCG
nupXb2161_1141	4.71917	GCGATTTCCGGCGCACGGTG	ACCAAGCTGGGCGATTTCCGGCGCACGGTGTGGCGCAACCGCA
ycfJb1110_179	24.6057	ATCCTGCACCGGTCGACGAT	TGCGATTTTCATCCTGCACCGGTCGACGATGGGTCACTGTGAC
ppiBb0525_17	1.55342	GATGACAATATCGCCGTGAT	CAAAAGTTTTGATGACAATATCGCCGTGATTGGTGTGGAAAGT
hemEb3997_278	20.883	GGTAAAACGCGGACCTTCTC	TGACTGGCGAGGTAAAACGCGGACCTTCTCCGGCTTCAAAATA
waaQb3632_405	5.25082	CGGTAATACCTAATGGCTCA	GTGTAGAAATCGGTAATACCTAATGGCTCAAGGACCGATAAAT
argWb2348_3	7.09443	GTTATATCCATTTAACTAAG	GGAGGGGCTCGTTATATCCATTTAACTAAGAGGACAATGCGGC
fliFb1938_1420	21.9625	TCAGCGCGACGTGTTAGCTG	TTTCATCGCCTCAGCGCGACGTGTTAGCTGCGGACGTACCGCT
rsmHb0082_574	14.8353	TGTTTAAACTTATCTTTCAC	GGTCGCGGGATGTTTAAACTTATCTTTCACCGGCGTTGCAGCA
ugpCb3450_549	13.0198	CGTAGAGTGAAGTCGTTTTC	TCGTGAGTAACGTAGAGTGAAGTCGTTTTCAGGCGACGGTGCA
rhaRb3906_483	29.3288	ACGAATCACTGGTGTAACGA	GTTGGCGGCAACGAATCACTGGTGTAACGATGGCGATTCAGCA
torSb0993_1981	17.6618	GGTGCCGTGGCAACACGTAA	TTTTGGCACGGGTGCCGTGGCAACACGTAACGGCAAGCGTAAA
gdhAb1761_719	3.00431	AGCGTACTGGGCGACGTTGC	CTTTTTCGATAGCGTACTGGGCGACGTTGCCGGAGCCAGAAAC
narYb1467_870	8.19002	CTTCGCACTGGCGTTCATAG	TCGAGGAACACTTCGCACTGGCGTTCATAGAGGTCAACTTCGC
ugdb2028_325	1.38454	TTGATGACCATAACCGCATA	AACCGTTGATTTGATGACCATAACCGCATAAGGATTTATCTCA
ebgRb3075_950	16.7002	GCCGCGCAGTTTTAATTTGC	AACGGGTCGTGCCGCGCAGTTTTAATTTGCTGGGAACGAAGAC
ansBb2957_854	21.5242	AGAACGCACGACTGCAGTAC	GTACGCGGGAAGAACGCACGACTGCAGTACCGGTTTTCGCGGC
tasb2834_12	0.4607	CCAGCGAACTGTGGGGTATA	GTGCTGACTTCCAGCGAACTGTGGGGTATACGGTGATATTGCA
dgcZb1535_437	12.9549	GTTGCGTAACTGATGATCAA	GAGGCTCAGCGTTGCGTAACTGATGATCAAAGGATTCATCAAG
ybaTb0486_59	31.3111	CACCATTGCCCCAATGCCGA	TCCCCGCCCCCACCATTGCCCCAATGCCGATGGAAACGACGTT
yneEb1520_537	4.44661	GATCGTTGAGGCTAATAAAC	TCATTAAGCCGATCGTTGAGGCTAATAAACAGGATATCTGAAA
tatCb3839_22	23.0924	TCAATCAGATGCGTGATAAG	CTTACGCAGCTCAATCAGATGCGTGATAAGCGGTTGAGTATCT
speGb1584_274	18.3737	AGACCTTTCCCCTGATACTC	ACGGGTTGCCAGACCTTTCCCCTGATACTCCGGGGAGATAATT
ymfQb1153RBS30CDS20_34	30.0815	CGGTACTGGGGACGATTTCA	AACGAACTGGCGGTACTGGGGACGATTTCATGGACGTGACAAA
alsAb4087_1060	8.1821	TTCTGAGCGATGGAAAAGTT	GATCGCCATGTTCTGAGCGATGGAAAAGTTGGGGAAAAAACCG
maeBb2463RBS30CDS20_34	26.3742	ACGTGAAAGGAACAACCAAA	TGTGAACGTTACGTGAAAGGAACAACCAAATGGATGACCAGTT
lpxCb0096_776	22.141	TGCATGACCGGATTTATAAG	TGTTATTCAGTGCATGACCGGATTTATAAGCGGTAAATGCACC
yaeQb0190_317	20.6713	TTGCGCCGCCCGACTATTAT	GCCACCAGATTTGCGCCGCCCGACTATTATAGGTAAACAGCGC
suhBb2533_500	7.50284	TTTGCCGACGATGTTGATGT	CGTTGAACAGTTTGCCGACGATGTTGATGTAGGTAGTGGCGTA
ompLb3875_640	9.95459	TGGTTTTGCTCGCGGTGGTA	GATACGGATCTGGTTTTGCTCGCGGTGGTACGGTTCGACGTTG
ompLb3875_645	22.0265	GGATCTGGTTTTGCTCGCGG	GTCCCGATACGGATCTGGTTTTGCTCGCGGTGGTACGGTTCGA
yfaQb2226_203	0.571219	TTGATGGGTATCCTCCAGCC	GCTGCTCCGGTTGATGGGTATCCTCCAGCCAGGCGTAAACATA
mhpEb0352_597	10.5664	CCACGCCAAGACTCAGGTTA	ATAGAGTTCGCCACGCCAAGACTCAGGTTATGGTGAGCGTGCA
rclAb0304_56	14.4421	ACCTGCTTTTGCCAGCGTGA	CCACTCGCCAACCTGCTTTTGCCAGCGTGACGGCTAATGTTTT
pqqLb1494_1980	19.4851	AGCGCGTCTCATACATCTGC	TCATCAGCATAGCGCGTCTCATACATCTGCTGGGCGAATTTCT
zwfb1852_1122	23.404	CGCCTTCATCAGGTTGCAGA	TGGATATCCACGCCTTCATCAGGTTGCAGACGGATAGTCAGTT
ppdBb2825_125	29.2877	ATCTTCCAGCGCCAGCTTAC	GCCAGATTTCATCTTCCAGCGCCAGCTTACGGGTGCTCGTTAA
ybdHb0599_611	25.2331	GTTTAACAAGACGTCGCGAA	GTTCGCTACTGTTTAACAAGACGTCGCGAATGGCTTGCGCATT
ymfQb1153_276	0.863874	CCTCGTTGATGCCGCCCGCC	AGATAAAAATCCTCGTTGATGCCGCCCGCCAGGTTAACCTTCG
ygcEb2776_1324	5.23823	CGTTTGGCATTGCTCTCAAT	CGCGTCGTAGCGTTTGGCATTGCTCTCAATCGGTATAAAGATA
ycjPb1312_671	7.87879	CACCGGTAAGGTGAAATTGC	CGTTCAGGCCCACCGGTAAGGTGAAATTGCTGGCGCTGGAGAG
mdlAb0448_1233	10.748	GCGTCTGGCTAACTACCGCC	AAAAGGAATGGCGTCTGGCTAACTACCGCCAGGCGGCTACGCC
nhaBb1186_11	1.92003	GCGCCATAGCGCGCGGCCCC	CCAAAAAATTGCGCCATAGCGCGCGGCCCCAGGAGATCTCCAT
artMb0861_381	0.695742	TATCTTTTTTGCTCATTCCC	ATCGCCAGCGTATCTTTTTTGCTCATTCCCAGGGCGCTACAGG
holCb4259_253	9.67853	CGGCTGCTGCTACGCTTTTG	TATATCGCGCCGGCTGCTGCTACGCTTTTGCGGCCAGGCGATC
frwAb3947_2351	32.8846	GCCCGCAGCGTGTTTGTTCA	TATGCTGATCGCCCGCAGCGTGTTTGTTCAGGGTTAACATAAT
rnbb1286_1587	27.9246	GACGGCGACGCTCGGCCATT	ATCCGGTTGAGACGGCGACGCTCGGCCATTTGGACAGTGATTT
sgcXb4305_24	22.4029	TGTGCTGCAAAAGCGAGAAC	GAAATCGCATTGTGCTGCAAAAGCGAGAACAGGGTTTCCTGCA
gudXb2788_108	24.4974	CGGTGAGTACCACAATATTG	CCGGCGTTATCGGTGAGTACCACAATATTGCGGGTGAAATATG
fryAb2383_1512	23.5318	TCACCCATAAGATCTGATCG	ATCTCGCCTTTCACCCATAAGATCTGATCGAGGCTGTGAACCA
ligAb2411_945	10.7905	AGGTCATCTGCTCCTGCGCC	TCACGCACAAAGGTCATCTGCTCCTGCGCCGGGAATTTAAACG
ytfLb4218_415	31.2652	ACGTACAGGCAGAAGCGCAT	CGGGGTGCAAACGTACAGGCAGAAGCGCATCGGGTTGATGATA
qseBb3025_566	20.4722	ATGATGCACATGCACTTCAA	TGCGTCGCAGATGATGCACATGCACTTCAACGGCATTACTGGT
hrpBb0148_2269	13.8961	ATTTGTAATGGCCTTTGGGC	ATCTCGTGTGATTTGTAATGGCCTTTGGGCAGGTGAAAGCAAC
ykfAb0253_173	15.0049	GCTGACCGGTGATATATCTC	CCGCCACATCGCTGACCGGTGATATATCTCCGGCAAACAGGGC
queEb2777RBS30CDS20_12	10.6036	GCATAGCATTCTCTGTGAAG	ATCGGGTACTGCATAGCATTCTCTGTGAAGTGGATAATTGTTA
torRb0995_83	15.2187	ACCGCTCGCCGTAACGGAAA	GTAGCCCAGCACCGCTCGCCGTAACGGAAACGGTATACCCCTC
hdab2496_259	20.439	TCCATACCGTCGAGCACTTC	CGACAAATGCTCCATACCGTCGAGCACTTCCGGAACAAACCAG
yahIb0323_785	16.4306	ATGCCCTTCCTGCATATAGC	CGGGCGGGAAATGCCCTTCCTGCATATAGCGGGTCATGGTGGC
glnPb0810_521	1.18233	AATAATTTCTTGCCCCTGAC	AGTTACCGGCAATAATTTCTTGCCCCTGACGGGTCAGTTCCGC
ydhXb1671_313	17.6494	TCACGCCACGACGCCCCCGT	CCCCTGCTCATCACGCCACGACGCCCCCGTCGGGCAAACGTCG
carAb0032_291	5.07567	GGCGTTTCAGGTAAGAAGAG	ACGATGTTATGGCGTTTCAGGTAAGAAGAGAGGTCTTCGGTAT
aspCb0928_531	8.05184	TTGGGTTATGGCAGCAGCCA	TCGATACCGGTTGGGTTATGGCAGCAGCCATGGAACAGCACTA
ompAb0957_976	2.15648	TCGATCTCTACGCGACGATC	ACCTTTAACTTCGATCTCTACGCGACGATCCGGAGCCAGGCAG
epmAb4155_358	20.7226	AACCGGTACATATCATAGTG	CTCGTTCATCAACCGGTACATATCATAGTGCGGTCGATACCAC
livJb3460_389	1.98919	GATCAGCTGATAGCCACGGG	TGGTGCGCAGGATCAGCTGATAGCCACGGGCGGTCAGCTCCGG
dldb2133_502	15.7498	AACGACATTTCGGTATACGC	ACGCGCGAATAACGACATTTCGGTATACGCCGGGCCACGTTGC
nrdDb4238_1834	2.64217	TTCAGGTTGTGCTGAATGTT	TTCCAGCGCCTTCAGGTTGTGCTGAATGTTTGGATACTCGCCG
dmsCb0896_205	24.956	AGCGAGTTAAAAGCGCGCAT	TACCCGGTTGAGCGAGTTAAAAGCGCGCATTGGTGAACCAAGA
dcdb2065_70	8.01909	GCGCCGTTAATACGCTCCAC	ATCCACCGTCGCGCCGTTAATACGCTCCACTGGCGGACGTGGG
prfCb4375_835	21.2956	GTATCAGTCTGACGCGGCAT	TACGGTACGGGTATCAGTCTGACGCGGCATCGGCGCAGGTGCC
mtlAb3599_115	37.1441	TCGTTCGGTAACCACCCTGT	CGCCAGCGTCTCGTTCGGTAACCACCCTGTTGGAATAAATAAC
atoBb2224_972	2.97743	CCAGGTTTTTCCCAACGGCA	GAATCAAAGCCCAGGTTTTTCCCAACGGCAAGGAACTGTGCAG
yffLb2443_75	20.3748	CTTGTTTCTCATACCGCCCC	TCTCCTTTAGCTTGTTTCTCATACCGCCCCCGGCATGTTGCAG
yqjCb3097_93	24.5684	CGGCATAGCTGATCTCCTTA	TGGTGTTTTTCGGCATAGCTGATCTCCTTAAGGATATTTTGCT
wzab2062_1005	29.6809	ACACCACGTCATAAGGTTGC	GTGGTGACATACACCACGTCATAAGGTTGCAGGCGGAATTCTG
bdcAb4249_395	5.62496	AGGCATACGATCGCCATTCA	TGCCTGCAACAGGCATACGATCGCCATTCACGGAGCCGATGAT
hyfGb2487_1463	31.2373	CAACACCGGCCAGTTGGCGT	GCATGTAACGCAACACCGGCCAGTTGGCGTAGGTGGCGGCACG
nudGb1759_346	22.3056	TCTAATAATGGAATGTCAGC	CATAAACGCCTCTAATAATGGAATGTCAGCAGGGGCCAGCGGA
nudGb1759_345	11.5418	CTAATAATGGAATGTCAGCA	ATAAACGCCTCTAATAATGGAATGTCAGCAGGGGCCAGCGGAT
nudGb1759_344	24.4192	TAATAATGGAATGTCAGCAG	TAAACGCCTCTAATAATGGAATGTCAGCAGGGGCCAGCGGATA
bcsAb3533_9	0.320796	GGATAAGCAACCACCGGGTC	TTGACCGGCGGGATAAGCAACCACCGGGTCAGGATACTCATGA
ydhKb1645_656	10.2667	CTGGATACGCAGCAAATTCA	TCCAGAAAGCCTGGATACGCAGCAAATTCATGGTCAGTATCTG
yciBb1254_424	29.4323	AAGTTGACCCAAATATTTTG	AAAGACTTTAAAGTTGACCCAAATATTTTGCGGCAGCCAGAAT
pheAb2599_527	31.6249	CTCGCCAACAATCGACAAGC	TTAACGTCATCTCGCCAACAATCGACAAGCTGGTATGTTGCAG
sltb4392_376	8.35082	CATTGCGCTTCGGTAGTTCC	GTAGTAATTACATTGCGCTTCGGTAGTTCCGGGCTTTTCCGGG
paaEb1392_410	35.4819	GGTGAACTGACTTTCAGGCT	CGTAGATCAGGGTGAACTGACTTTCAGGCTCGGTTTGTAAAGT
cobBb1120_288	27.7258	TATTACCTGCGCGTTCATGC	ATCACATTGGTATTACCTGCGCGTTCATGCAGGTTGTCGATAT
rfbBb2041_892	15.744	GCATAGCGGCGATCGTGTCC	AGCATCAATAGCATAGCGGCGATCGTGTCCCGGACGATCAGCA
yecMb1875RBS30CDS20_34	14.4283	TGAAAGACGAAGAGTGATTA	ACGCTTTTACTGAAAGACGAAGAGTGATTATGGCGAACTGGCA
menIb1686_69	19.8939	TATGTTCAAAGCGAATATCC	TCATCACCAATATGTTCAAAGCGAATATCCAGGAACCCCACCA
aesb0476RBS30CDS20_40	6.89539	AAGGAGTTTTTGTATGAAGC	CGTAATTTGAAAGGAGTTTTTGTATGAAGCCGGAAAACAAACT
fdoHb3893_35	22.8905	GGGGGTCAGACCGTTAGTCG	CCTGAGGCGCGGGGGTCAGACCGTTAGTCGCGGAACGACGAAT
yaiCb0385_458	0.254092	CAGCTCGAGGGTGACAAGGC	TAATGCCCGTCAGCTCGAGGGTGACAAGGCAGGAAACCACCAT
lysCb4024_1234	20.1196	CAAATCATGCGAATGTTGAA	TGCGCCATAACAAATCATGCGAATGTTGAACGGTTCCAGTACG
potIb0857RBS30CDS20_46	30.7582	AACACGGATGAATAATTTAC	AGCGTGGGAGAACACGGATGAATAATTTACCGGTAGTTCGTTC
rcdAb0846_137	25.3838	ATCAATTCCTGAAAAATAGT	GTAACAACTCATCAATTCCTGAAAAATAGTAGGTCATCGATCC
lysPb2156_855	12.3327	GACCCGCGTGCTGGAACACC	GCAGAGAGCAGACCCGCGTGCTGGAACACCAGGGTGAACGGAC
argFb0273_555	10.7646	AGCAGGCTTTCGGGGCCAAC	TCTTCCGGCCAGCAGGCTTTCGGGGCCAACAGGCGCAGATCCA
rpsFb4200_275	17.2556	TGCTTCGGTAACAGCGTGCT	CCATCGGAGATGCTTCGGTAACAGCGTGCTTGGTACGCATAAC
tauAb0365_349	23.8954	CGTTTGCCAATCAGATCTTC	TACGGCGATGCGTTTGCCAATCAGATCTTCCGGTTTGCTGATA
recXb2698_394	31.5944	TCTGAAAAGACAGTTGGCAA	CTTAACTTTTTCTGAAAAGACAGTTGGCAAAGGTTCGCCATAT
ugpCb3450_265	0.580045	TTTTCTTCGACACTCATATG	CCACGCCATGTTTTCTTCGACACTCATATGCGGATAAAGCGCG
paaBb1389_264	22.6994	ACATGTGCTCAATGCCATCA	TTCCGACCTCACATGTGCTCAATGCCATCAGGGATGGTGTAAA
paaBb1389_260	16.4686	GTGCTCAATGCCATCAGGGA	GACCTCACATGTGCTCAATGCCATCAGGGATGGTGTAAAACGT
gphb3385_673	28.4044	ATAGACTGATAAATTACATC	AAGGTCATTTATAGACTGATAAATTACATCAGGCTGGCTGAGA
yihIb3866_283	21.0647	AGTAATTCCAACTCCGCCTG	ATCCGTTTCCAGTAATTCCAACTCCGCCTGCGGTGAAAGCATA
qorBb4211_305	15.7202	GGTATCTGCATGTAGCAGGC	CGAGCGGGGAGGTATCTGCATGTAGCAGGCTGGTATAAGCGAT
yfiRb2603_15	33.8239	GAATCAGAAGTAAGAACAGT	GTCAGCAGGAGAATCAGAAGTAAGAACAGTCGGTGAGAAAAAC
hcaFb2539_165	20.7765	TCGGTGGCTGGACGCCTTTG	ATCCAGGTTGTCGGTGGCTGGACGCCTTTGCGGCGGTCGCGTG
ymjAb1295RBS30CDS20_17	28.7266	GTGGTTCATTATTTGCCCCT	GCGGGATATCGTGGTTCATTATTTGCCCCTGGGGTTAATGCGC
lsrKb1511_868	6.60301	TTAACGCGCACGTTCATTTC	AACATGAGGATTAACGCGCACGTTCATTTCTGGGTCTGTCACC
eutNb2456RBS30CDS20_25	22.6227	TTACCTGAAATACGCCACGG	GGGGGAGCTTTTACCTGAAATACGCCACGGAGGCGGGTATGAA
artJb0860_302	16.9069	TGAGTTTTCATAGTAGGGCG	TCACGACGGCTGAGTTTTCATAGTAGGGCGTGGTAAACGATAC
yhjKb3529_553	16.7329	TCGCGAGCAATATTGCGTAA	GGCGTTAAGTTCGCGAGCAATATTGCGTAACGGATGCAAAATC
bioCb0777_642	28.8956	GCGAACGCGTTAATATTCGC	CGCTGCAACTGCGAACGCGTTAATATTCGCGGGTCGCGCCCTT
ebgAb3076RBS30CDS20_43	36.1336	GGGAGGCCCTATGAATCGCT	TCTCTCTACCGGGAGGCCCTATGAATCGCTGGGAAAACATTCA
greAb3181_13	13.5958	TCAGCGCCGCGTAAGGTCAT	GCGTAATTTTTCAGCGCCGCGTAAGGTCATCGGAATAGCTTGC
cysQb4214_137	11.7743	ACGTAAACCGTCCATGATAA	GTGTCAGCGTACGTAAACCGTCCATGATAACGGTGTGAGCGGC
yfeZb2433_260	22.3439	CAGAAAATAGAGTACACGCC	CCAACAGCAACAGAAAATAGAGTACACGCCAGGTGCGAGGAAA
pmbAb4235_1061	8.03739	CTCGAAGCTTAGACCTTGTC	TGAGCATCTGCTCGAAGCTTAGACCTTGTCCGGCAATCCGCCA
eutNb2456RBS30CDS20_28	8.09294	CCTGAAATACGCCACGGAGG	GGAGCTTTTACCTGAAATACGCCACGGAGGCGGGTATGAAACT
nrfAb4070_900	22.2531	CAAACGGATTACCAATTTTA	GCGAAGTTATCAAACGGATTACCAATTTTATGGTCGGTGTAGA
ygbNb2740_1127	27.6191	CGCTTCTGAGAGTAACCCGC	ATCCCATCACCGCTTCTGAGAGTAACCCGCCGGTTGTCAGTAT
intEb1140_13	22.2288	ACTGAAACATTATTCTTACG	TAAGTTAGGGACTGAAACATTATTCTTACGCGGTCTGGCTGCC
talAb2464_814	13.8095	TCCGCTTCGCTCATGGGAGC	CCAACGGAACTCCGCTTCGCTCATGGGAGCTGGGCGTGGGAAC
fliGb1939RBS30CDS20_47	3.12197	ACGATCATGAGTAACCTGAC	TGGATAAATAACGATCATGAGTAACCTGACAGGCACCGATAAA
yfcCb2298_1088	28.6698	GACCAGCAGCAAAATCCCTT	CACCATTACCGACCAGCAGCAAAATCCCTTTGGCGAAACCCAC
ribAb1277_554	27.7668	ATGGCCCATTTTCTCGGCTT	TGTTCAGCAAATGGCCCATTTTCTCGGCTTTGGTATCGAGATA
ycjPb1312_193	6.01974	TCGACAAACGGGAAAATCAT	ACGGAAGTAGTCGACAAACGGGAAAATCATCGGGTTAAAAATG
hisQb2308_274	30.1805	GTGATAATACCAGCGACCAT	AAAACCGAGAGTGATAATACCAGCGACCATCGGATCGATATCA
ygeWb2870_805	26.348	TTGTAAGGTGCCCATGACTT	TTCCATCACTTTGTAAGGTGCCCATGACTTCGGATAAACGATG
gsiAb0829_1246	24.1808	GAATCACCGATGGTCTGACG	TTCGATAATCGAATCACCGATGGTCTGACGTGGGTCCAGCGAA
ynjBb1754_677	26.1778	CACATCAAGATATTGCCACA	ACGGATGCAGCACATCAAGATATTGCCACAAGGGAGCAGTGAC
allCb0516_195	17.9234	GTGGATATTCGGTGCCATTC	ACCACTTCCTGTGGATATTCGGTGCCATTCAGGCGACCGTATA
rplYb2185_109	14.1266	TGATCCAGCTCGATAGCCAG	GACTTTGTCGTGATCCAGCTCGATAGCCAGCGGCGCTTCTTTG
agaIb3141_242	14.4101	CCATTCGTCGAGCTTCACGA	GCAGATCCACCCATTCGTCGAGCTTCACGAAGGTGAGCTGGCT
lpxDb0179_89	2.92105	ACCTGTTTGTGCAGATTGCA	ACGTAATGTGACCTGTTTGTGCAGATTGCATGGACGCAACGCC
cysAb2422_633	19.3601	CAGCCTGTTCAATATTGCCC	TCCGGCGCGTCAGCCTGTTCAATATTGCCCTGGCTCATCACAA
dxrb0173_29	32.5557	CGTGCTGCAACCAATCGAGC	CCACGTCCAGCGTGCTGCAACCAATCGAGCCGGTCGAGCCCAG
yifEb3764_192	24.6644	TCACTGGCTCACGTTCGCCA	TCTGCTTCTGTCACTGGCTCACGTTCGCCACGGCATACTGCTA
yffPb2447_467	12.1026	AGTTCGCTCTGTGTCAACGT	ACAGTTTGCCAGTTCGCTCTGTGTCAACGTTGGGAAGGCCGCC
gcvHb2904_265	3.33626	GGTTCGCTGTTCACCAGTTC	GCCTGCATACGGTTCGCTGTTCACCAGTTCCGGGGAATCGCTC
gcvHb2904_264	5.37959	GTTCGCTGTTCACCAGTTCC	CCTGCATACGGTTCGCTGTTCACCAGTTCCGGGGAATCGCTCA
ydcKb1428_312	4.37552	TGTCACTTATATATGCACCC	ATGGTGACGCTGTCACTTATATATGCACCCTGGCTGATTTCAC
malIb1620_251	12.1081	TTCCAGAGCTTCCGTCAATC	GTCCCTGCGCTTCCAGAGCTTCCGTCAATCCGGCCGTCAATTC
djlAb0055_255	23.3116	AAGCGCCATGAAGATTCATT	GCAGTACGGGAAGCGCCATGAAGATTCATTCGGTCCATCAACT
ydbHb1381_985	12.2404	GCTTCACCGGTCAGCTGCAG	CGCCTGTTTCGCTTCACCGGTCAGCTGCAGAGGCAGCTGACTG
acrAb0463RBS30CDS20_48	25.5881	TACATATGAACAAAAACAGA	ACTCGAGGTTTACATATGAACAAAAACAGAGGGTTTACGCCTC
yfeOb2389_23	20.6951	GGGGAGCGATAATAACAACA	TTGCCACGGCGGGGAGCGATAATAACAACATGGTTCTGGCTCG
lpxTb2174_622	5.87344	AATGGCGTCAGCAACACCCA	TCGATCACTTAATGGCGTCAGCAACACCCAGGGCAAACCGATC
ycbFb0944_540	2.23315	CATTTACACTCACCTGAATC	AACGCTTTACCATTTACACTCACCTGAATCAGGTTAATGTAAT
wcaMb2043_4	21.3032	CGTCGGGAGAGTTTTTTAAA	CAGGAACGTGCGTCGGGAGAGTTTTTTAAATGGCATGCGTTCT
dcuCb0621_398	6.68587	CAGACCGGTTGCGGAAGAGA	GCAAAACACCCAGACCGGTTGCGGAAGAGACGGCCAGAGACAT
ulaDb4196_213	9.37095	CTTCGAAGCACATACGCGAA	TCAGCGTTGGCTTCGAAGCACATACGCGAAAGGATTTTGCCTG
hisIb2026_213	24.6559	GGGCAATACTCACTACGTTG	TCGCAGTCCGGGGCAATACTCACTACGTTGAGGAAATTGCCCG
ytfKb4217_123	24.6402	GCAGCTTATCCTTCACTTTT	ACTGACAAATGCAGCTTATCCTTCACTTTTGGGATAAGAATCT
mdtMb4337_565	8.23403	GCGCCGCGCTTCACCGTCTC	AAACGGAACCGCGCCGCGCTTCACCGTCTCTGGCATCGCCAAC
cynTb0339_490	11.8085	TCGAGCGCCAGGCGCACCGA	CCGCCCCTCTTCGAGCGCCAGGCGCACCGATGGATGAGTTTGC
envZb3404RBS30CDS20_36	19.8851	CCGGACGGCTCTAAAGCATG	CGTCTTTGTACCGGACGGCTCTAAAGCATGAGGCGATTGCGCT
uspDb3923RBS30CDS20_34	30.415	GCTTTAGAAGGAGTTAAACA	TGATGGAGTTGCTTTAGAAGGAGTTAAACATGGCTTATAAACA
pdxJb2564_128	13.2064	GCGATCTTCACGTAAATGCA	TAATGTGACGGCGATCTTCACGTAAATGCACGGTAATGCCGTC
ccmAb2201_138	24.1209	GAGACAACCCCGTCAGCAAA	GCGTCAGGGCGAGACAACCCCGTCAGCAAACGGAGAAGCGTTG
galEb0759_889	10.3855	CTGGCGTCCGCCCAGTAGGC	GTCGGCTTTGCTGGCGTCCGCCCAGTAGGCCGGAAGGTCGCCC
ybiUb0821_811	11.3681	ACGTGCAGCAGCCCCTGACC	AATGGGCACGACGTGCAGCAGCCCCTGACCAGGCAGCATATCA
yjgHb4248_139	11.8491	CTGACTTGTTGCTGAAAATC	AAATGCCAGTCTGACTTGTTGCTGAAAATCGGGTTCTGGTGTT
smrBb2331_211	11.4929	TCCGGGCGAACATATTTCAC	ATGGCTGACATCCGGGCGAACATATTTCACCGGACCTTCGGTA
basSb4112_978	31.8192	CGTGATGCAACTGTGTAATG	AAAAACTGCCCGTGATGCAACTGTGTAATGCGGCTGACAATAC
yaiZb0380_21	6.2242	CATAGTAGTGCCAGTCACGG	ATGGCGAACGCATAGTAGTGCCAGTCACGGCGGATTTTTACAG
allBb0512_620	1.62429	CGAAGCCACATAGTCATGAG	ATACCGGACGCGAAGCCACATAGTCATGAGCGGTTACGCGACC
clsAb1249_1036	31.5916	GCATGAAGTAAATCATCGCT	CGTGCAAATCGCATGAAGTAAATCATCGCTTGGCACAAAGTAG
yggCb2928_255	30.7639	CATCCAGCCAGCTATTGTAA	AATTGATGCGCATCCAGCCAGCTATTGTAATGGTGAAAACCAT
pyrGb2780RBS30CDS20_24	18.6519	TCTTTTCAACCTAACTTCTC	TATTCCATCGTCTTTTCAACCTAACTTCTCAGGTTCAGCATGA
yfaAb2230_227	20.1113	AACATCGTGGAGAAACGGAA	CTTCGCTCAGAACATCGTGGAGAAACGGAATGGTGAGGAGATC
poxBb0871RBS30CDS20_43	33.2296	ATGGAGAACCATGAAACAAA	CATTCAGGAGATGGAGAACCATGAAACAAACGGTTGCAGCTTA
gshAb2688_755	32.7741	GTACTCGTAAAGATCGTTGA	GGCCCGCTACGTACTCGTAAAGATCGTTGAAGGTAATACCAAG
ycjYb1327_678	11.0405	AAGCATCATAGGTAATAATC	GCCATATGGTAAGCATCATAGGTAATAATCTGGTTAAGGCTGC
rssAb1234RBS30CDS20_25	13.2259	TGCATTCCAGGGGAATCTTG	TGGCTACGATTGCATTCCAGGGGAATCTTGCGGGAATAATGAG
rssAb1234RBS30CDS20_26	23.1384	GCATTCCAGGGGAATCTTGC	GGCTACGATTGCATTCCAGGGGAATCTTGCGGGAATAATGAGA
ispGb2515_16	27.0974	GTTGATTTTCTACGTTGAAT	GTAAATACGTGTTGATTTTCTACGTTGAATTGGAGCCTGGTTA
asmAb2064_1725	32.9264	GCAGTAACTGATCCACTTGC	AGATGTTTGCGCAGTAACTGATCCACTTGCAGGCTGTAATTGA
mtnb0159_641	24.0523	CATCAGGCTGGACTGTTTAG	GTGACTCAACCATCAGGCTGGACTGTTTAGCGGCAACAGCCAG
araHb4460RBS30CDS20_12	6.15903	ACATCATACTCTCCTTACTC	GAAACAGAAGACATCATACTCTCCTTACTCAGGCAACAGCCTG
yihUb3882_43	32.2138	TGCAATAAATTGCTCGCCAT	ATGCCCTTGCTGCAATAAATTGCTCGCCATTGGCGAACCCATT
yhhYb3441_167	15.8664	CACGACGTCTCCATCAATAC	TGAGATGGCCCACGACGTCTCCATCAATACAGGCGACGAGTTG
hipAb1507_30	28.6247	TCGTTAACTCGCCTACCCGC	TTGGCTAACTTCGTTAACTCGCCTACCCGCTGGTTGTTCATCC
sgcBb4565RBS30CDS20_26	25.7869	CACAAGGATCTTTTTCATAA	TACCGCATGCCACAAGGATCTTTTTCATAATGGATGTGCCTCT
fadRb1187_233	7.50453	TGTTTCAAGGATATTTAAAC	GTCGCGCCAGTGTTTCAAGGATATTTAAACCGGAAGTTTCCCA
ygfQb4464_1031	26.801	CAGGAATAACGCCCCCACTA	ACAGAATTAACAGGAATAACGCCCCCACTACGGTTGCGGTTAA
mmuMb0261_405	16.0685	CGCTACAATGATAATCGCCA	AATGCCTCAACGCTACAATGATAATCGCCACGGTATTCAGAGC
yqgFb2949_118	11.0506	CGCTCGATAATGTTCCAGTC	TTTCAGTAAACGCTCGATAATGTTCCAGTCCGGCGTACCGTCC
yhjXb3547_500	15.3929	AATCGCTCCCCAAATCACAA	TCAACAGCGCAATCGCTCCCCAAATCACAAAGGTTTTTTCCAG
mepHb1655_227	29.9031	GGTAATGGAAGATTTTTTAA	TTTTAGAAGCGGTAATGGAAGATTTTTTAACGGAAGAAGCGGT
yjhFb4296_1068	27.4183	CTGAACCCAGACAAATACGC	GCGACGGTGGCTGAACCCAGACAAATACGCAGGAATGCGGCCA
uvrAb4058_66	25.0206	TCACGACAATGAGCTTGTCG	GAAAGCCCGGTCACGACAATGAGCTTGTCGCGGGGGATAACGA
idnRb4264_260	19.7982	ATAATTATGCTCAGAGGTGA	TAAGGGTCTGATAATTATGCTCAGAGGTGACGGATTCTATTCC
tgtb0406_806	25.368	ATGACCATTTCGGGCGTTGC	TCACGAACAAATGACCATTTCGGGCGTTGCGGGTTGGCATTAC
chrRb3713_510	3.18477	CGGTCAATTGCCCGGTCAGG	TCACCAAATGCGGTCAATTGCCCGGTCAGGTGGTCCAGCGTAC
uvrAb4058_63	5.5245	CGACAATGAGCTTGTCGCGG	AGCCCGGTCACGACAATGAGCTTGTCGCGGGGGATAACGAGGT
pyrFb1281_26	26.9999	AGGAGAATTCGTAACAGCGC	CAACAACCACAGGAGAATTCGTAACAGCGCGGGAAGAAGATGA
pyrFb1281_27	5.04518	CAGGAGAATTCGTAACAGCG	GCAACAACCACAGGAGAATTCGTAACAGCGCGGGAAGAAGATG
yfcCb2298_959	24.4639	GATGCCAATCACCAGACCCA	CAACGCCGATGATGCCAATCACCAGACCCATGGTGAAGAACTG
mdhb3236_147	1.57504	CTTTGATTTTCACAGCAGTA	CCAGAAAAACCTTTGATTTTCACAGCAGTAGGGATATGGCTCA
sohBb1272_397	9.53492	CGGAGCACAACCTGATCCTG	GCTTTCCAGACGGAGCACAACCTGATCCTGCGGTTTGAATGCT
yjeJb4145RBS30CDS20_34	1.39713	ATGGTTAGGGAGAACCTACA	TAATTGAGAAATGGTTAGGGAGAACCTACATGGCCATAAGCAT
yggWb2955_16	13.7851	ATGTGAATGTAGAGACTCAG	GCACCACGGGATGTGAATGTAGAGACTCAGCGGAGGTAATTTA
chbAb1736_155	21.9612	CATCCGTGACTGATCCATCA	CATTCAATGCCATCCGTGACTGATCCATCATGGCTTTTGCTGC
yrbGb3196_106	14.6458	GTCATGCCGATGATCAGCGG	ACTGACCACCGTCATGCCGATGATCAGCGGCGGGATGCCAAAG
kdpBb0697_866	2.53353	TTCAACTGCACGTCCGCTGG	CACCTGCCGCTTCAACTGCACGTCCGCTGGTGGCAATCACATT
atpHb3735_510	5.598	AAGACTGCAAGACGTCTGCA	CAGTCCCCTTAAGACTGCAAGACGTCTGCAAGGCGCTCAAGAC
yacGb0101_161	32.6377	TTCGCTCCAGTCATCGCTTT	GCTTTGGTTCTTCGCTCCAGTCATCGCTTTCGGAAAGATCGCC
hcaTb2536_159	8.25261	GCGCGATGAGCAAACTCCCG	CTGACGCGGGGCGCGATGAGCAAACTCCCGAGGAAACGGGCAA
glnSb0680_576	29.6447	GGTGTTCAGCAAATTTAATA	CCAGTCTGGTGGTGTTCAGCAAATTTAATACGGTACAGCACCG
yghBb3009_287	25.9092	CAGCCAGCCTTTCACCGTTT	GAAGCTGTGCCAGCCAGCCTTTCACCGTTTTGGTATTCCCTAA
dicAb1570_187	20.5894	TCGCCAAATAGAATCCATGT	CTTGTCTTCATCGCCAAATAGAATCCATGTTGGTGAGCATTGC
fdoHb3893RBS30CDS20_34	31.3231	GGTGTAACGGAGACGACATA	ATGTGGAAAAGGTGTAACGGAGACGACATATGGCTTATCAATC
idnOb4266_461	2.48129	CGATGCGGCATAAGGGGTGA	CCGCCCCTTTCGATGCGGCATAAGGGGTGATGGTGTCACGTCC
yebYb1839_77	24.2794	ACCCACTTCAAAACGACTGA	ATTTGTCTTTACCCACTTCAAAACGACTGACGGTAATCACCTG
rclAb0304_659	20.5475	GTGACTGATTCGCTCCACAT	GATTTTCATGGTGACTGATTCGCTCCACATGGGCATTGAGGAT
acpTb3475_138	26.6539	CATAGATGATCTCCGGTAGC	CCTTGTTCGCCATAGATGATCTCCGGTAGCGGGGAAAGCGTGT
fruAb2167_972	2.86585	ACTTCGCAATGTAACCAGCC	GTACTGATTAACTTCGCAATGTAACCAGCCAGGAAGCCCGCAA
yhhTb3474_361	32.1363	ATCCGCTGCAGCATTCGCTC	TTCCGAGTCCATCCGCTGCAGCATTCGCTCCGGCGACATATGC
hrpBb0148_13	13.5425	TCAGGTAAGACGGCAGCAAC	GGTAAGTAATTCAGGTAAGACGGCAGCAACGGGCAACGACGAC
nepIb3662_595	13.1276	TTCTGATGCGAGGGTTCGCC	AGTATTTTGTTTCTGATGCGAGGGTTCGCCTGGCAGTGAAGGC
ulaCb4195_233	0.969105	CAGCGTTACCAGAGAGAAAC	GCGGCTTTTTCAGCGTTACCAGAGAGAAACCGGTTTTCTTAAC
uhpTb3666RBS30CDS20_37	6.75865	ATTTCAGGAGTAACCCATGC	GCAGGTATTCATTTCAGGAGTAACCCATGCTGGCTTTCTTAAA
yhhWb3439_113	28.1765	GTCGTTAATCACGCGCAGCG	CAATCACGTCGTCGTTAATCACGCGCAGCGCGGAGAAGCCCAT
gltDb3213_30	29.7985	TTGGCGGATCAACGCGCTGC	AGCGGTTTCTTTGGCGGATCAACGCGCTGCAGGTCGATAAATT
mglAb2149RBS30CDS20_13	24.873	ACCATATAATTTTACCTTGT	CGTTGAGCTGACCATATAATTTTACCTTGTTGGCCATACAATA
gcdb0124_573	8.33341	CCCAGGCTTCTTTCAGATTA	GTACGGAACACCCAGGCTTCTTTCAGATTATGGACGTTATCGG
frdCb4152_316	33.0971	AGACTTTTGATAATTGGCTC	TACCGCCCAGAGACTTTTGATAATTGGCTCTGGTCCCATTTTT
ungb2580_17	10.4876	TTCAGCCAGCACGTCATGCC	GCTGCTTCTCTTCAGCCAGCACGTCATGCCAGGTTAATTCGTT
ygjIb3078_608	21.8269	ACCTGCGGCCATAAAGATCC	ACTCCGCGCCACCTGCGGCCATAAAGATCCAGGTGGTAACGCC
nfsAb0851_7	8.48613	CCACAAATAAGTTCAATGGT	GGAGCGATGGCCACAAATAAGTTCAATGGTTGGCGTCATTATC
tynAb1386_1422	6.73364	GTTCGGTACTGACGTTGGGC	AACTCCCGGCGTTCGGTACTGACGTTGGGCTGGCCCATTTCCT
aroBb3389_884	25.1934	TAACCCAGCCCGCTTGAGCA	CATTGACCGGTAACCCAGCCCGCTTGAGCAGGGTTATAATACG
narLb1221RBS30CDS20_17	17.6786	ATTACTCATGGGTATCTCCT	CCGGTTCCTGATTACTCATGGGTATCTCCTTGGACGTCTGTGA
hisPb2306_198	19.4497	CGCGCACCAGATTGATCGTC	CCGTCTTTGTCGCGCACCAGATTGATCGTCTGGCCATTGACCA
tfaEb1156_298	15.5962	GCGATAGTGGTTGTATTTTC	AGATAAAGGGGCGATAGTGGTTGTATTTTCAGGGTAATCACCC
yfaQb2226RBS30CDS20_11	21.4129	CACTTATTTCACCTGCATCC	TGCGCCAGTTCACTTATTTCACCTGCATCCCGGTCCATTCACT
yjjUb4377_294	15.6907	GATCGATAAGATTTCCTCCA	AGCCAGTCGAGATCGATAAGATTTCCTCCACGGACAAAGCGCA
yahBb0316_116	3.90574	CCCCGTCTCCATACGCTTAA	CCACATCCAGCCCCGTCTCCATACGCTTAATGGTGTAGCTAAT
cysMb2421_598	25.745	GGAATGCTGCTGCCCTCTTC	GCGAATGCCGGGAATGCTGCTGCCCTCTTCCGGTTGCAGGCCG
epmCb2326_246	5.58604	TTTGGGCATCGCGTCCGTCC	TGGCTTTGCGTTTGGGCATCGCGTCCGTCCGGGCAATACCAGT
epmCb2326_247	10.2877	GTTTGGGCATCGCGTCCGTC	CTGGCTTTGCGTTTGGGCATCGCGTCCGTCCGGGCAATACCAG
ycaOb0905_32	6.18031	AGCGATGGAATCTTCCAGAG	GCTGGAAGCGAGCGATGGAATCTTCCAGAGCGGCATCTTTGCC
yfcQb2334RBS30CDS20_12	6.27682	TCATTGATAGTCCACCACCA	AAAGTCTTTCTCATTGATAGTCCACCACCATGGTCAAACTGGC
yahFb0320_119	20.5309	CAGCACGCCTTTATTCATTT	CTAAATTCTTCAGCACGCCTTTATTCATTTCGGTCGCCATCGC
coaAb3974_640	4.03652	TCAGAAACAAATACATGATG	ATCGACAAAATCAGAAACAAATACATGATGTGGATCGTGTGGA
yafXb0248_43	20.616	GTGACGGTCAGTTCAAATTC	GGGGACCGGCGTGACGGTCAGTTCAAATTCGGGTTGGTTAGCG
dnaTb4362_475	21.6527	ACCGTATTCACATCTCGTTT	AGGTTCGCTGACCGTATTCACATCTCGTTTCGGCAGTCCGCCG
rsxEb1632RBS30CDS20_10	19.3027	ACGCTTTATTCTCCACAGGC	AATTTCGCTCACGCTTTATTCTCCACAGGCAGGAAGTTGAGAA
ycdYb1035_301	7.44729	TCGGCTGGCGTATCCGCTAA	GCCGATGTGATCGGCTGGCGTATCCGCTAATGGCATCCCTCGC
waaGb3631_34	10.3421	TCACGTTGAAGCCCACCAAA	GCGCATAAAGTCACGTTGAAGCCCACCAAATGGAAAATATTTA
ygcOb2767_127	15.5729	TCAATACGTAAGTTACCTTC	ACTGCGATAGTCAATACGTAAGTTACCTTCCGGTGTGAGCGAA
zipAb2412_687	23.7363	CATCCGGGCTAAGATGACGA	GGGCCGCTGCCATCCGGGCTAAGATGACGATGGTAAATATTCA
rarDb3819_426	22.3411	GCGAACCAAAAGTCCACAGC	ATAATAGGTAGCGAACCAAAAGTCCACAGCTGGACTAACACGC
srlMb2706_260	14.7376	TAAATCACCCGCATGCATAC	CATCGGGCTGTAAATCACCCGCATGCATACCGGTAATTGCGGG
tyrSb1637_896	28.2341	CTGCTCCGCCAGTACATACT	GACGAGTCACCTGCTCCGCCAGTACATACTGGGCGCGCGGTGC
fxsAb4140_71	27.0754	CAGCAATACCCCCAATACAT	GCACGAGGGTCAGCAATACCCCCAATACATGGGCAACCTGAAT
fxsAb4140_72	14.0887	TCAGCAATACCCCCAATACA	AGCACGAGGGTCAGCAATACCCCCAATACATGGGCAACCTGAA
aceFb0115_1744	3.83022	AACTCTTTACCATTCCACAC	ACGCGGCACGAACTCTTTACCATTCCACACCGGCTCCATCGCG
osmCb1482_71	26.0716	TTGGTTCAGCACGCCACTCT	CATACGGCTGTTGGTTCAGCACGCCACTCTCGGTGGATACTGT
murCb0091_963	1.61757	CAAAACGGCGACCAGTCCCC	CCGAGGAAATCAAAACGGCGACCAGTCCCCTGGAAGCTTTCAA
coaAb3974_393	14.5616	GTTCTTTCAGAACCTGATTA	ATCAGACCACGTTCTTTCAGAACCTGATTAGGGTGAAGGAAGC
hslRb3400_54	20.8531	GCGCGCGGGTTTTATAAAAA	TCACGGGCCAGCGCGCGGGTTTTATAAAAACGGGCAGCCCATA
yqjFb3101_49	29.0549	CCAGCGGTAATAAACAGAAT	TTTTCCCCAGCCAGCGGTAATAAACAGAATCGGCATTAAAATG
yjcEb4065_1401	29.6275	AACTGACCTCCGTAAGCAGC	ATGACGCGAGAACTGACCTCCGTAAGCAGCTGGTTATCGATAT
ompTb0565_420	18.8496	GGCGGTAATTGGGTTCGTTG	ATGAGTCCCAGGCGGTAATTGGGTTCGTTGAGGAGCCAGCCTT
ygdIb2809_62	6.07019	GTGCATCACATAGTTCGAAC	CGTCATTGGTGTGCATCACATAGTTCGAACCGGAACAGGCGCT
exuTb3093_946	14.6683	GTGAACAGGCCGATCATACC	ATACGGGTTGGTGAACAGGCCGATCATACCCGGGCCAATCATC
yhfKb3358_1265	15.856	CGCAATGATTAACCCGACCA	GCGCCACGCCCGCAATGATTAACCCGACCACGGTTCCCACGGA
yacCb0122_198	18.2122	CGTAATTACTGAGGTCCCAC	TCGAAGGTGTCGTAATTACTGAGGTCCCACTGGTTTTGCTGAG
yagUb0287_373	1.97749	CCCTGCCAGAGTTTAATTTT	TGCCAGTAAGCCCTGCCAGAGTTTAATTTTTGGAAATACTTCA
rhmTb2246_367	14.7699	GAGGTGAGATAAATCATACC	AAACCATTGCGAGGTGAGATAAATCATACCAGGGAAAAATCCG
ybhFb0794_65	25.3562	GGTACAATCGAGCGGCGCGA	CGGCGTGAATGGTACAATCGAGCGGCGCGACGGCGGGCTTGTC
msbAb0914_854	11.1943	AATCATTGAAGAGAAAACAA	GCATCAGTGCAATCATTGAAGAGAAAACAACGGTAATCGTACC
yjiHb4330_175	24.477	GTGGTGGCTCCGTTCGCACC	GCGAAATGAGGTGGTGGCTCCGTTCGCACCAGGCAGTTGCCCA
uspGb0607_345	31.4247	ACAGATGGGTCGAAATCGAT	TTAGAACCTAACAGATGGGTCGAAATCGATGGGTTGCGAGAAC
yiaMb3577_368	20.564	GAGGCTGGTGGGCAGACAAG	ATGCGATAACGAGGCTGGTGGGCAGACAAGCGGCATACATCAG
pcmb2743_511	8.97097	TACTGGTGCTCCTCCCCTAC	CCGTTTCAAATACTGGTGCTCCTCCCCTACGGGTAAGACGAGA
aegAb2468_20	33.1152	ACCCAGACATTGCTGACTGT	AAGCATGACAACCCAGACATTGCTGACTGTTGGCCATAATAAA
abrBb0715_890	25.4843	CGCCACGGTATCAAGCCCGC	CGGCGATGACCGCCACGGTATCAAGCCCGCCGGGGCTGGTGGC
nfob2159_366	26.8264	TGGATTCGGCAATACGCGCA	GCAATGTTGATGGATTCGGCAATACGCGCAAGGCAATCCTCTT
parCb3019_1080	36.3501	TCTCCAGACGATAGTTCAGT	TTGAGGACTTTCTCCAGACGATAGTTCAGTCGGCGGCGCACGG
nadCb0109_260	25.3422	GTCATCCACATGCCAGATTA	TGACATCGCCGTCATCCACATGCCAGATTATGGTGACATCGTC
nikDb3479_4	32.6604	TTACGTAGTTCAATCTGTTG	TAGCGCGATATTACGTAGTTCAATCTGTTGCGGCATTAGTGTG
rbsRb3753RBS30CDS20_34	34.6801	AGACAGGCAGAGGTGACGCT	ACGCATTTTTAGACAGGCAGAGGTGACGCTTGGCTACAATGAA
ppdDb0108_134	26.6807	GGCGGTACGGTAAGGCACAA	ACAACTCTACGGCGGTACGGTAAGGCACAAAGGTTTGTAGCAT
ynbAb1408_155	4.19496	GGGCAATAGCAAAAAGAGGA	AAAGCACGATGGGCAATAGCAAAAAGAGGATGGGTTGTGCCGC
ynbAb1408_154	22.1878	GGCAATAGCAAAAAGAGGAT	AAGCACGATGGGCAATAGCAAAAAGAGGATGGGTTGTGCCGCC
yfjKb2627_1817	5.37848	CAAATCATTGTTGAGGGCAA	TTATGAGCTTCAAATCATTGTTGAGGGCAATGGAAAGAGTACG
tolQb0737_404	7.2015	CAGACCAATATACGGGCTGA	CCGTACCAAACAGACCAATATACGGGCTGATGGAGCCAACCGT
kdpAb0698_1435	7.36936	GCCAGTAAACAGTTCCAGAA	CATGCAGAACGCCAGTAAACAGTTCCAGAACGGAGAGTTGGCG
ybdKb0581RBS30CDS20_13	25.2432	GGCATAGGTTTCTCTTATGT	ATCGGGTAATGGCATAGGTTTCTCTTATGTTGGCGTTTTCTAT
ynjFb1758_23	22.2576	ATGCAACAACGGTTTAATCC	GCACGCACTGATGCAACAACGGTTTAATCCGGGGATGAAGATG
hldEb3052_623	26.8399	GCGCTCAACAATCTCTTCTT	GTTTCATGCCGCGCTCAACAATCTCTTCTTCGGTCTTACATTT
nhaAb0019_281	5.40938	AGCGGCGATAACTGGAAATG	TCCCACCAATAGCGGCGATAACTGGAAATGCGGCCTGGCGTAA
astAb1747_792	3.06221	TTTTACGGATGGCGCGCACG	ACCAGCCGACTTTTACGGATGGCGCGCACGCGGTCGATGTCAC
fadLb2344_202	24.0023	ACCGCACCCGCAGAAAATGT	GTCAATATAAACCGCACCCGCAGAAAATGTCGGGCGGTCAAAC
ynjFb1758_22	18.9459	TGCAACAACGGTTTAATCCG	CACGCACTGATGCAACAACGGTTTAATCCGGGGATGAAGATGG
metNb0199_759	18.0204	GCTCCGCTTGCAGACGTTCC	TCAGTAAATGGCTCCGCTTGCAGACGTTCCTGGTAATCTTCCG
ompNb1377_666	0.630709	GGTTAACCTGGTCATTGGTG	GCCGCAGTATGGTTAACCTGGTCATTGGTGCGGTCAGAAGAGG
yphDb2546_25	17.2978	AGCGAGACGCTCTTGCCCTG	AAATTGTTTGAGCGAGACGCTCTTGCCCTGCGGCAATGGTAAT
garPb3127_449	3.07606	TTGCGCCGAGTTAAAGATGG	GCGAGAAATATTGCGCCGAGTTAAAGATGGCGGAGGCAGTACC
fliKb1943_793	18.7819	TGCACTTCACCTAAATCCTG	GAGGGAGATTTGCACTTCACCTAAATCCTGCGGGTGCAGACGC
truAb2318_96	16.0048	CCAGCTTCTCCTGCACACTG	AGCGCCTTTTCCAGCTTCTCCTGCACACTGCGGACTTCGTTCT
ycbXb0947_607	19.9135	GTGAAAATACAGCGGCTACA	GCTGACGGTGGTGAAAATACAGCGGCTACAAGGTTTAACCACA
ycbLb0927_35	4.9027	CCAGATTAATGAACAGTTCT	TTTGTTCACACCAGATTAATGAACAGTTCTGGGAGAATGCGGT
smrAb1340_247	9.03048	AGATTCAGGCTCGCCTGTTG	CTGGCGCAAAAGATTCAGGCTCGCCTGTTGCGGATATTTACCA
purHb4006_53	26.34	CTGGGCGAATTCGACGATAC	CGGAAAGTGCCTGGGCGAATTCGACGATACCGGCTTTGTCAGA
ydhTb1669_581	14.77	GTCGCCGCTGTTGGCAATTC	TGTGTACATTGTCGCCGCTGTTGGCAATTCTGGCGTTTGCGCC
arnDb2256_461	24.8039	TGCTTCGATCACCTTCTGGT	ACGCTTCTTTTGCTTCGATCACCTTCTGGTCGGCACGCCAGCC
yhbPb3154_339	21.3012	CGAGCCGGATTTCCCACACC	TTGATTTCATCGAGCCGGATTTCCCACACCGGGGCCGACAGCA
mdtIb1599_164	20.0201	AGACAAGTCGATCCCTTTAA	CATAAGCGACAGACAAGTCGATCCCTTTAACGGCTTGAGAAAG
vsrb1960_428	27.9719	CTGCGTGTCGATCTGCGCGC	AATGAATCCCCTGCGTGTCGATCTGCGCGCTGGCACCTTCGCC
queGb4166_12	0.46734	GCGCTAACTGATTGAGATCG	TTAATTTTTTGCGCTAACTGATTGAGATCGAGGGGCTCTGACA
ribDb0414_604	22.8295	GACCAACGCACCGTTAAGGC	ATCCAGTTCAGACCAACGCACCGTTAAGGCAGGATCATCCGCC
yjaAb4011_162	11.4992	AATGCCAGGTTGAACGTGGG	GGCAAAAAAGAATGCCAGGTTGAACGTGGGTGGAGTTGCAGAA
rplXb3309_203	14.8724	CGCATTGAAGATTGCTACGT	TGCCGGTTGCCGCATTGAAGATTGCTACGTTGGAAACCTGAAT
ampCb4150_625	25.6782	GCGTAATTCTTTTCTTCTGC	ATATCCCCAGGCGTAATTCTTTTCTTCTGCGGGCGGTACATTA
leuBb0073_689	10.0083	TGGATCTTTAATCAGCTGCA	CAAACTGTGATGGATCTTTAATCAGCTGCATGGTGGCGTTGTC
dacBb3182_428	25.1847	GCCGGGGGCTTTATCGTGGC	TCCATGGCCAGCCGGGGGCTTTATCGTGGCTGGCGAAAATGGA
sgrRb0069_431	14.311	GAAGATTTGCCGGGCGATAT	TTAGCGAACTGAAGATTTGCCGGGCGATATGGGTTTCGGAACG
yfjMb2629_166	9.87953	TTGTTGATGCCTTGCCCATC	GCTTTCTATATTGTTGATGCCTTGCCCATCCGGACCCCACTCC
ybjNb0853_189	7.53884	GCGGCAATACGGCTGAAGGT	TCCGCCGCCAGCGGCAATACGGCTGAAGGTCGGACTTCCGCCA
yeeYb2015_532	18.0813	GGCTCTTCTTCCAGGGCTAA	ACGATTTAACGGCTCTTCTTCCAGGGCTAACGGATGATGAGGC
dksAb0145_79	21.6496	TCATTCATATACTCTTCGCC	CAGCTGGGCTTCATTCATATACTCTTCGCCCGGCTTCTCCTGA
lsrKb1511_329	11.1526	TGCCGCTCTGGCATCCACAT	TAACTTCGCGTGCCGCTCTGGCATCCACATTGGCGCAGGCCCA
lolAb0891_446	18.0999	GCCATCACGTCCCACGTTAA	GATGGATTGTGCCATCACGTCCCACGTTAATGGTGAACTGCTT
amtBb0451_890	30.8788	GCCAACCCCAATGTAGCCGC	TCAACGCGCCGCCAACCCCAATGTAGCCGCAGGCTGGCGTCAC
uxuAb4322_27	18.6206	CTAAAGAAACCGGATCGTTT	CGGACATCAGCTAAAGAAACCGGATCGTTTGGGCCGTACCAGC
wcaGb2052_456	15.3673	AGCGGTAATCGCGTCCGTAC	GGCATGACTGAGCGGTAATCGCGTCCGTACTGGCGGTTGTATG
cddb2143_101	19.472	CAGCGATGAGACTTGCTCCC	TTGCGCTCTTCAGCGATGAGACTTGCTCCCCGGTCAACAAAGC
acpHb0404_210	18.7674	CCAGCGTAATAGGCGCAACG	CACATGACATCCAGCGTAATAGGCGCAACGCGGCGCGTTTCAC
kdpAb0698_262	7.98916	GGCAACTGCTGTGGATTAAG	CGACAGCCCTGGCAACTGCTGTGGATTAAGCGGCAGATAGTGC
fklBb4207_261	21.8819	CTTTTTTGGCGTTTTCTTCC	TTCACACCTTCTTTTTTGGCGTTTTCTTCCAGGTATTTCACAC
allEb0515_30	28.6823	GGTTAGCCAGTAAATCTTCG	ACAATCGCACGGTTAGCCAGTAAATCTTCGCGGTAACCGGTGA
hisAb2024_128	23.7153	ATCCACCAGGTGCAGCACTT	CCCCGGTCAGATCCACCAGGTGCAGCACTTCGGCACCCTGCGC
nudCb3996_589	24.0277	AACGCGGTCATTAAAGACTG	TTCCGCCATAAACGCGGTCATTAAAGACTGAGGAAACGGCCAC
nudCb3996_583	33.624	GTCATTAAAGACTGAGGAAA	CATAAACGCGGTCATTAAAGACTGAGGAAACGGCCACGGCTGA
efpb4147_457	7.57523	GCGCCAGTAGACAGGGTAGC	TTTAACCACAGCGCCAGTAGACAGGGTAGCCGGTTTGCCACCA
ydeEb1534_195	4.41659	TCTTGTCGAACTTATCCGCC	ATATAGCGTTTCTTGTCGAACTTATCCGCCAGGATACCAAAAC
yggWb2955_859	30.6157	CTTCCTTGCATAAAACCACG	TTCCAGATACCTTCCTTGCATAAAACCACGCGGATGACGCGTT
nadBb2574_1115	34.3501	GGTATAACTCACCTCGCCAA	CGTGTAAGCCGGTATAACTCACCTCGCCAATGGCATACAAGCC
ftsXb3462_124	21.8465	GTTTTGCGATTTACCGGTTT	GAAAACGTTGGTTTTGCGATTTACCGGTTTTGGCGAGGATTTC
eutHb2452_683	31.2853	GATCAATGCAACGAGGAATT	GACCGAGGGTGATCAATGCAACGAGGAATTTGGCGAAGATCTG
rsfSb0637_261	31.8267	GGCTCTCTTCCTGCATGACA	TACAGGCGACGGCTCTCTTCCTGCATGACATGGACAATCACAT
yeiGb2154_179	1.24837	CCGCTGGGCACCCGCCTTGG	CCGCCGCTACCCGCTGGGCACCCGCCTTGGTGGTGAAGTTCTC
gntKb3437_15	8.33958	AGACGTAAATGTGGTGATCA	ACGCCCATCAAGACGTAAATGTGGTGATCATGGTTAGTCGTGC
sapCb1292_785	21.5776	TGGCAGCATGACAGTCCACG	TTGCCGCACCTGGCAGCATGACAGTCCACGGGGCGACATAAAT
yhcCb3211_100	9.75089	CCGATGGTACCGTCACGGTT	GCCACCACGCCCGATGGTACCGTCACGGTTAGGGCAGCTAAAA
accBb3255_151	13.6584	TGAGCTGGCTGCTGCATCAT	TGCGTTAGATTGAGCTGGCTGCTGCATCATTGGTGCAGCGTAA
leuEb1798_551	23.8004	AACTTTAGCCAGTTTCTTTT	GTGAGTTGCCAACTTTAGCCAGTTTCTTTTTGGTACGTATGTA
ydcKb1428_456	7.19463	CCCTTGCGCGATCATAAATT	GAGGCGCTAACCCTTGCGCGATCATAAATTTGGAGCAGGAGTT
phnLb4096RBS30CDS20_5	16.9216	TCGCCTCGTGGTTCGGGTGT	TAATCATTTTTCGCCTCGTGGTTCGGGTGTCGGATGCGACGCT
yeaEb1781_141	21.1681	ACATTTCGGCGGTATCAATG	CCATCGGCATACATTTCGGCGGTATCAATGAGGGTTAAACCGA
rihCb0030_592	27.267	GGCAGTGTAGAGAGATAGTC	GTTTAACTGCGGCAGTGTAGAGAGATAGTCAGGAGTTAATATT
ybiWb0823_76	8.98543	GCGCGCTCGGTACAGACTGG	ATAGTGCTGCGCGCGCTCGGTACAGACTGGCGGTTTCACAATA
rfbBb2041_1043	28.423	CTGTTCAATCCACGATTGAT	CCTCATAGTTCTGTTCAATCCACGATTGATAGGCACCACTTTT
frdCb4152RBS30CDS20_4	31.7477	CACTCCTTAGCGTGGTTTCA	CGTCATGTTGCACTCCTTAGCGTGGTTTCAGGGTCGCGATAAG
efpb4147_182	2.81642	GACAACATCAGCGCCTTCAG	GGTTCATATCGACAACATCAGCGCCTTCAGCGGAATCAGTAGA
nfrBb0569_2003	1.252	ACGATTAATATGACCGAGCG	TAATTGCTGAACGATTAATATGACCGAGCGTGGTCAGTATTTC
torRb0995_4	12.347	TCAACAATAACAATGTGATG	CGGCTCATCTTCAACAATAACAATGTGATGTGGCATCAGAGGG
menEb2260_1037	15.9151	ATTGTCTAAACGTCCGACAA	TGAAGAATAGATTGTCTAAACGTCCGACAATGGTCAGCTTGCC
glpFb3927_27	7.95633	CGAGGAATTCAGCAATGCAC	AACCCGGTACCGAGGAATTCAGCAATGCACTGGCCTTTCAAGG
hofCb0106_266	18.398	CAACGCTTGCCATTGCTTAC	GCGATTGCAGCAACGCTTGCCATTGCTTACTGGGATGCTGTTC
hycDb2722_109	4.31628	CGATACTCCTGCAACACGCC	GATAATGTCGCGATACTCCTGCAACACGCCCGGCCCGCGACGG
betIb0313_533	26.7357	GCGGGTCAGGGAATTAGCGC	TGATAAAGTGGCGGGTCAGGGAATTAGCGCGGGTTTTATCCAG
citBb0620_482	12.1162	TCGCACCGCGTTTAGCGTCA	TAAACAGTTTTCGCACCGCGTTTAGCGTCAAGGGGTCAATGCC
ybcIb0527_478	7.65281	ATTCCCATCAGTAGCATCCC	CCACCACAACATTCCCATCAGTAGCATCCCCGGCAACCACACC
yijFb3944_337	4.41211	CGGTGATCGATGTTGCTGTC	AGGCACCCGACGGTGATCGATGTTGCTGTCCGGGCGCTTTAAC
rpsNb3307_186	4.60661	GACGACCTGTTTGACGGCAG	AAACCATGCGGACGACCTGTTTGACGGCAGCGGTTACGCTGAC
hchAb1967_627	6.43359	TTTGTTTGTCTGCGGCGTCT	ATCTCTGGCGTTTGTTTGTCTGCGGCGTCTGGGAATGCGCAAA
lntb0657_720	13.2198	TCTTCAGCGTATTAAGAAGC	TTGTAGTAAATCTTCAGCGTATTAAGAAGCTGGCCTTCGTCCC
opgCb1047_102	1.5395	CGCTATTCACATGCCATGTA	GATGATTCGGCGCTATTCACATGCCATGTATGGCTCGAATAGA
yhcDb3216_50	4.74601	TATACCATCTGCATTGGCTG	CGGCAATCTCTATACCATCTGCATTGGCTGGGGGAGAAAAGGC
yhcDb3216_51	18.0133	CTATACCATCTGCATTGGCT	GCGGCAATCTCTATACCATCTGCATTGGCTGGGGGAGAAAAGG
glxKb0514_646	3.67416	TCAAGTTCTTCGACCATCTC	CAGCCCCTGTTCAAGTTCTTCGACCATCTCCGGCGTTGCCCCT
nlpEb0192_637	30.2983	TCGGGTGCCAATACTTTAGT	CCCTGCCGTATCGGGTGCCAATACTTTAGTCGGCGCACCGGTA
hyaEb0976_61	13.4984	TCAAGACGGGATTCACTGAC	AAGCCAGTCGTCAAGACGGGATTCACTGACTGGCGTCCAGCCG
yfiNb2604_534	1.50547	CCAGGCCATTGTGCAAATGG	AGCGCTTCTACCAGGCCATTGTGCAAATGGCGGGTGAGGGTAA
yebYb1839_144	25.8706	CATACAAAGCATTACCCGGT	GGATTAATAACATACAAAGCATTACCCGGTCGGCAAGTCAGCA
exuRb3094_594	19.8473	CTTTGCGAATCAGCGCCTTG	GCATGAGGATCTTTGCGAATCAGCGCCTTGAGGATTTGATCGT
trmLb3606_319	10.4052	AGGGCATCAAGAATGCTCGC	TTCAGCGGGCAGGGCATCAAGAATGCTCGCTGGCAGGCCGCGT
yicCb3644_806	27.7888	AATCAACACTTTCAGCTCGA	GCATCTGCTCAATCAACACTTTCAGCTCGATGGCGGAGTTTGT
pbpGb2134_35	3.42026	AAAAGGCACAGCCAGCATCA	CCTGCGGTGCAAAAGGCACAGCCAGCATCAGGGCCAGGCTAAA
ulaRb4191_346	6.34652	TAATTAGTGATGATTTGCAC	CAGCGGTAGATAATTAGTGATGATTTGCACTGGCTTGCCACAC
mhpRb0346_384	0.424316	TTGCCCGGTGAAAGGATAAG	CGCCCGACCATTGCCCGGTGAAAGGATAAGCGGCTGAAACGGT
yecSb1918_536	15.8428	GAACACCTCCAGCGTACGCG	GATACATGGTGAACACCTCCAGCGTACGCGAGGTAATCAACTG
tusBb3343_152	20.6446	GTTCAGGGCATAGACCTTAA	TAAGGTCTTCGTTCAGGGCATAGACCTTAATGGGGGCATTACG
tusBb3343_151	22.2233	TTCAGGGCATAGACCTTAAT	AAGGTCTTCGTTCAGGGCATAGACCTTAATGGGGGCATTACGC
plsYb3059_16	20.0652	TACGCGATGAGGATCATTCC	GCCGCAGAGGTACGCGATGAGGATCATTCCAGGCGCGATTGCA
pntBb1602RBS30CDS20_8	13.1323	ATGTTACCCCTTAATTTTTG	CTCCAGACATATGTTACCCCTTAATTTTTGCGGAACATTTTCA
hyfCb2483_773	27.119	GACAAGTGAAGTCAGCAGGC	GCAGCGTAACGACAAGTGAAGTCAGCAGGCAGGCGAGAGAAAG
atoAb2222_284	26.8624	TTGCAAACCGCCGAGCACGC	CTTCGTCTACTTGCAAACCGCCGAGCACGCAGGCATCAATATG
mltAb2813RBS30CDS20_45	15.6338	AGAGAACAATGAAAGGACGT	AACCTGAAGAAGAGAACAATGAAAGGACGTTGGGTAAAGTACC
argFb0273_95	13.7379	TTCCTTGCCATTTTTTTTAT	GCTTCTGTACTTCCTTGCCATTTTTTTTATCGGCTTTGAGCTG
aidBb4187_1513	32.5057	TGACACCACGCCTGCGCCAT	TAACATCACCTGACACCACGCCTGCGCCATTGGCGGAGAAGCA
btuCb1711RBS30CDS20_25	5.3155	GCCATGACACTTCAGCAGAA	TAAAATCAACGCCATGACACTTCAGCAGAACGGATACCATGCT
ubiDb3843_504	40.0496	GATTCTGCCGCTCTTTATGT	TAAATGCCCAGATTCTGCCGCTCTTTATGTGGGCCGCGCGTCA
ynjEb1757_284	25.0479	GTACAGCGCCACCGGAGCAT	TGTCATTACCGTACAGCGCCACCGGAGCATCGGTTTTCAGGTT
yjbHb4029_1629	26.2966	ACGCCCAGTTGCTGTCCAGC	TCCAGACCAAACGCCCAGTTGCTGTCCAGCGGGCGATACAACA
flhDb1892_201	22.5945	TCGTCTGGTGGCTGTCAAAA	AACTGAGTAATCGTCTGGTGGCTGTCAAAACGGAAGTGACAAA
nusBb0416_295	8.86192	TCGTTAATGGCCACTTTGTA	TTCGATCGCTTCGTTAATGGCCACTTTGTATGGCACATCGCTA
cysSb0526_532	31.837	TTCCACAGAACGAAGTCCAT	TTTCGACATCTTCCACAGAACGAAGTCCATTGGGTTGCGTTTG
thiIb0423_317	14.8601	GCGCTTCACGCGTACGCAGA	GTTTGCCACGGCGCTTCACGCGTACGCAGAAGGTTTTGCCTTC
yjbRb4057_205	21.6062	GCTTTATTCAGATGGCGGCT	GCTCCAGTGCGCTTTATTCAGATGGCGGCTTGGACGCACATCG
perRb0254_813	1.58546	CAGAATGCATGTGTTGGTGC	ACATCAAGCGCAGAATGCATGTGTTGGTGCTGGGGGAAAACCA
cynRb0338_99	4.3457	CCTCTAACTGGCGAATCTGC	CCTAAACTCTCCTCTAACTGGCGAATCTGCTGGGAAAGCGCAG
sdaCb2796_1102	13.0932	TCAATCATACCCAGGATGCT	GCCCAGGGTTTCAATCATACCCAGGATGCTCGGGTTCAGGGTG
appAb0980_187	5.80481	GTCAGCCAACCCAGTTTTAC	ACCGCGCGGTGTCAGCCAACCCAGTTTTACCGGCCAGGTTGGC
narWb1466_645	17.9363	CATATTGCGGCGCGACATCC	CTGATGTCGACATATTGCGGCGCGACATCCTGGCTAAAGCGTC
ispBb3187_413	27.7302	ACCTTCTGCGATGACGTTTA	GCAGAACTTCACCTTCTGCGATGACGTTTACGGCTTCTGACAT
pyrBb4245RBS30CDS20_9	12.7347	TCTTTTATCTCCTGACGCCT	GGATTAGCCATCTTTTATCTCCTGACGCCTGGGCAAAAAAAAG
nuoBb2287_268	3.09387	ACCATCAGGTCAGCCTGACG	TCCTGCAACCACCATCAGGTCAGCCTGACGCGGCGAAGCACGC
gsiCb0831_491	8.564	CTGCCAACTGTCTGCTCCCA	AAATGTAGTGCTGCCAACTGTCTGCTCCCACGGTAGGCAGCCA
rcsFb0196_50	24.3979	GACAGGGGATCTGCTTAACA	GAACGGGTTCGACAGGGGATCTGCTTAACATGGAACAGCCGCT
tktAb2935_1000	37.7156	GCTTTAGCGTCGAAGTCAGA	GAACTCTTTCGCTTTAGCGTCGAAGTCAGACGGCATTTCGCCT
prfCb4375_63	28.2976	TGGTAGTCTTACCGGCGTCC	TTCTCGGTGATGGTAGTCTTACCGGCGTCCGGGTGAGAAATAA
dnaTb4362_8	12.2776	GACGTCCGGGGTCAAAACTC	CAATACCAACGACGTCCGGGGTCAAAACTCTGGAAGACATACT
prfCb4375_64	11.2724	ATGGTAGTCTTACCGGCGTC	CTTCTCGGTGATGGTAGTCTTACCGGCGTCCGGGTGAGAAATA
yhfGb3362RBS30CDS20_24	9.03443	GCAAATGGACACGTTCAGGG	TATACTTGTGGCAAATGGACACGTTCAGGGAGGCATCAAGTGA
galPb2943_1052	1.08282	AAACATCAGCAGCATGGCGA	AACCGACAATAAACATCAGCAGCATGGCGATGGCGAAATACTG
ecpBb0292_298	30.2599	TAGCGCTCTTTTTCATCTGC	AATGCGGTAGTAGCGCTCTTTTTCATCTGCGGGTCCCTTATAG
fldAb0684_311	22.5003	CGGTTCAATGATGTCGCGGA	TTGCACCGCGCGGTTCAATGATGTCGCGGATGGTGCCCAATGC
gstBb0838_309	22.4137	GATGAGCATTACTGAGCGTC	AGGATCCCGCGATGAGCATTACTGAGCGTCTGGTTTGCCCAGT
nagKb1119_858	4.6466	GCATTCCTCCCGCATCACCG	GCCGCACCACGCATTCCTCCCGCATCACCGTGGCGCGCGCGTT
rimKb0852_11	9.66189	CGTTCCATCCCGGGACAATA	ACGAATAGAGCGTTCCATCCCGGGACAATATGGCAATTTTCAC
phoQb1129_1015	1.94726	TTGTCCAGCAGTGGGGCGAC	TGAGGTGAGATTGTCCAGCAGTGGGGCGACCGGATGCAGCTCG
btuFb0158_756	7.17013	TACAGAGCTGTTGTGCAGCG	GAAAGCGCATTACAGAGCTGTTGTGCAGCGAGGATAATACGTG
cdsAb0175_710	31.246	TTCACGCTTAAACATACTCT	TAATTCCTGCTTCACGCTTAAACATACTCTCGGTCAGATCGCC
erab2566_767	5.35289	TTTACGCGCTTCAATCCCGA	CCTGCATGTCTTTACGCGCTTCAATCCCGATGGTTTTGATCTT
dmlRb1799_731	8.49698	GTTTTCGCTAACATCCCACC	CACTGGCAATGTTTTCGCTAACATCCCACCAGGAACGCAGAGC
yfbMb2272_209	12.6279	GAGGCTGTGTTCACCAAGCA	TGCCATCTTCGAGGCTGTGTTCACCAAGCACGGCACGACTCAG
yciKb1271_260	21.283	ATCCAGACGCGGATAATTAA	GCAAAACACCATCCAGACGCGGATAATTAACGGCAATGCGCTG
guaAb2507_305	28.5766	GCCAAATTCACGTTCGTTAG	CCTGCGCGTAGCCAAATTCACGTTCGTTAGAGGCTTCAACGTG
ybeQb0644_167	1.89807	TTCACAATGACCTTGCTCAG	AATACTGTGCTTCACAATGACCTTGCTCAGCGGCCAGCTTCAG
bglBb3721_374	30.8667	CCCATATGGCATTTCGTAAT	TTTTCACCAGCCCATATGGCATTTCGTAATGGGATAACGTTAC
ycfZb1121_194	9.63445	ACTGGCTTCATTATTAATGT	TTTGTCTGAGACTGGCTTCATTATTAATGTCGGGTAAAACCAC
leuOb0076_900	8.78425	ATTGCTCTTCCATCCACTGA	ATTGAGACTAATTGCTCTTCCATCCACTGATGGCCTTTATCGC
djlCb0649_510	27.4097	ACGCAATGGGATATTCCAGA	TGGTTCTGCAACGCAATGGGATATTCCAGAAGGCTAAGGAAAT
smrAb1340_96	21.1643	CGATACGCTGCGGCGCACGT	TGCAGCGTGTCGATACGCTGCGGCGCACGTTGGTTACGCGTTG
napHb2204_733	4.61893	GGGCTTTGTTCATCCAGCAC	GACCTGCACCGGGCTTTGTTCATCCAGCACCGGGGCACGTAGC
pheSb1714_647	25.2816	CAGGTTGGTAAAGCTGATGT	GCGTGCCTTTCAGGTTGGTAAAGCTGATGTTGGTATCAACAAT
lptEb0641_50	15.5538	ACGCAGATGCCAGCCACACC	GCGTGGTATCACGCAGATGCCAGCCACACCCGGCGGTGATTAA
otsBb1897_149	25.3353	TGCCAATGCACCATCACTTG	CTGATATCAATGCCAATGCACCATCACTTGCGGTTGCCAGTAG
rlmGb3084_24	12.8304	AACGTTGTAGTGTCAGTGAA	GTCGCCGGAAAACGTTGTAGTGTCAGTGAACGGAAACCGTTGT
yohCb2135_131	23.785	AATCTGTGTAGTGCCAATGA	AATTCCAGCCAATCTGTGTAGTGCCAATGAAGGCGCAAATCAC
yegTb2098_500	10.2899	GAGCAGAGCAGAACTTCCGG	CAAACACACCGAGCAGAGCAGAACTTCCGGCGGTAATCAGCAG
epmAb4155_590	27.8238	AATATTTGGCTCTACGCCAA	TTTCTTTGCCAATATTTGGCTCTACGCCAAAGGTAAACAGCAA
nudJb1134_143	4.50248	TTCTTCCCACAGTTCACGGG	TGATGCCGGTTTCTTCCCACAGTTCACGGGCGGCGGCTTCCAC
eutDb2458_572	14.8535	GCGCGGCTCTTCTCCGGTGA	GCATCGCCACGCGCGGCTCTTCTCCGGTGATGGCGCGCCAGGT
yhaJb3105_527	15.4422	ATGAATCGGGTGATCAGGCG	CCGGCTCCTGATGAATCGGGTGATCAGGCGCGGCAACGTAGAC
thiPb0067_1046	12.0267	ACTGCTCCATAGCAGCATCA	GCAGTTCGCGACTGCTCCATAGCAGCATCATGGTCAGCACTAC
guaCb0104_589	32.2258	TCGATTACCGCAGAAAGTTG	ATCGGCACATTCGATTACCGCAGAAAGTTGCGGATAACCGACG
pepEb4021_194	29.4862	ATCGACAACGCTATGAATAC	CGGCAACGGGATCGACAACGCTATGAATACCGGTGACAGAAAC
ydhBb1659_549	13.7892	GCAACGTATCATCGCTGAAC	GGCCAGTTGCGCAACGTATCATCGCTGAACGGGCCATCCATCA
yicIb3656RBS30CDS20_47	31.0815	ACGGCAATGAAAATTAGCGA	GAACTAAGGAACGGCAATGAAAATTAGCGATGGAAACTGGTTG
casBb2759_275	27.4221	CTCGTTAATTCTTCCACTAT	AGATACGGCGCTCGTTAATTCTTCCACTATTGGCTAAAGCTCT
yddHb1462_313	24.1387	AATACCGGGCCTCTCACAAC	AGGCAAACCAAATACCGGGCCTCTCACAACCGGAATGCCATAG
yahOb0329_134	6.39259	TGCAGTCGACATTTCATTGC	CTTTTGCATCTGCAGTCGACATTTCATTGCTGGTTGAAATATC
fecIb4293_329	31.5361	CATGCTGTCGAGGAGTTGTA	GCCCGTCCAGCATGCTGTCGAGGAGTTGTAGGGTCTCGAGTTG
sdaBb2797_1217	12.7199	ACGGCGCAGCGCCATACGTG	GCTCGCTGGTACGGCGCAGCGCCATACGTGCGGCGTTCACCGC
yebFb1847RBS30CDS20_46	2.05732	GAAAAACATGAAAAAAAGAG	GTGCTATGGAGAAAAACATGAAAAAAAGAGGGGCGTTTTTAGG
chaCb1218_362	13.9439	CATCTCTCGCTTCCACAACA	AGCCGGTAATCATCTCTCGCTTCCACAACAGGGTTAGTTCCTG
dksAb0145_120	29.5461	GCCATGCTTCCAGAATACGA	AGTTGATTACGCCATGCTTCCAGAATACGACGGAAGTGCGCCA
gcvTb2905_16	24.4469	AGCGTGTGTTGTTCGTACAA	AGCGCCGCAAAGCGTGTGTTGTTCGTACAAAGGAGTCTGTTGT
aptb0469_5	15.3573	CTCAAGCTGCTGTGCAGTCG	TTTTGAGATACTCAAGCTGCTGTGCAGTCGCGGTCATAAGTGT
adhPb1478_807	18.3441	TACCATCCAGCACAAGACGT	ACCACTTCAATACCATCCAGCACAAGACGTGGGATATCCAGGC
tdcFb3113_89	0.649029	TGGGCAAACCGGTATTTGCC	CACCGGTCTGTGGGCAAACCGGTATTTGCCCGGAGGTGAAGAC
htrEb0139_2281	8.14802	AAGACGACTGAACCCTGACG	AAAATCAGCAAAGACGACTGAACCCTGACGCGGTACAGCTACT
rluEb1135_512	15.9295	GCGATTACGTCCTTCATATA	GGCGCACCTGGCGATTACGTCCTTCATATAAGGTGATCTTCAG
folAb0048_61	25.6376	AGATCGGCAGGCAGGTTCCA	AAACCAGGCGAGATCGGCAGGCAGGTTCCACGGCATGGCGTTT
nuoAb2288_155	19.4343	GGAGCCGACCGAGTCGATAC	GTAAGCGGGCGGAGCCGACCGAGTCGATACCGGATTCAAACGG
ubiIb2906_885	23.0736	TTACCCCCTGCCCCGCCAGC	AAGCCGAGATTTACCCCCTGCCCCGCCAGCGGGTGAATGGTAT
ninEb0548_86	30.0222	TCCGAGCAGTGTTGGTATTT	TGGCGGTATATCCGAGCAGTGTTGGTATTTCGGATGGCTTCAG
ybdMb0601_262	20.032	TCCGTATGTGTGACCACAAT	GGCATTTTTATCCGTATGTGTGACCACAATGGGTTGGGTAAAA
queGb4166RBS30CDS20_24	0.48107	CGGGGTTTTTCTTCATTGTA	GGTATACTTACGGGGTTTTTCTTCATTGTATGGTCCGTCATGT
queGb4166RBS30CDS20_26	31.1934	ATCGAGGGGCTCTGACATGA	ACTGATTGAGATCGAGGGGCTCTGACATGACGGACCATACAAT
rnkb0610_317	8.97375	GCCCGGAAGTTCCCAGTGAA	TTGCAACGCCGCCCGGAAGTTCCCAGTGAATGGAATCGCCAAC
copAb0484_164	27.4233	GTCATAACCCGCTTGTTTGA	TTACAGATGCGTCATAACCCGCTTGTTTGATGGTTTCGATCAG
yhiNb3492_317	27.2127	CATGTCGACAATCTGCTGCG	CATCCACCAGCATGTCGACAATCTGCTGCGCGGAGTCATCGCA
phoUb3724_241	29.3859	AGTCGCAGGTCGCTCGCCGT	CACCATAACCAGTCGCAGGTCGCTCGCCGTCGGCTGACGTTTG
yohCb2135_551	28.76	ACCGTAGCCCCATAGTATAA	ACAAACGATAACCGTAGCCCCATAGTATAACGGTTAGGGCGAG
rpmEb3936_80	26.5	GAGGTTCAGGTCATGACCAA	TGCACACGTCGAGGTTCAGGTCATGACCAACGGTGGAGCGGAT
exuTb3093_562	32.0951	GTCAGATGCTTCTGGTCGCG	TTCTTCATCGGTCAGATGCTTCTGGTCGCGCGGATGTTTATAG
paaYb1400_541	5.29214	AATACCAGGCGTTTCCTGCC	ATTCTCATCAAATACCAGGCGTTTCCTGCCAGGTTCAATTTCC
ygbIb2735_452	7.42462	CGCAGCGGCTTCCCCGACAC	GCAGCATGGTCGCAGCGGCTTCCCCGACACAGGAACGGTTTTC
kdpCb0696_520	30.2711	AGTTCAACAATGTTGACAAC	CGCCAGATTGAGTTCAACAATGTTGACAACCGGCTGGCCGATA
tolBb0740_1052	32.1054	AATGTGCTGCTGCCCACCAT	CTTGTTTGGCAATGTGCTGCTGCCCACCATTGGAGCTGACCAT
yedYb1971_553	26.0417	TGCTGGCCTGGCATCTGTTC	AAAGCGGTCCTGCTGGCCTGGCATCTGTTCCGGTGCATAAATT
iadAb4328_417	6.8444	AACCCGTAATGGTGCGGGAA	TTTTCCACGGAACCCGTAATGGTGCGGGAAGGGACATGATAAG
hypBb2727_541	8.19788	AGAATACCGTTATCGTCCAG	TTCGATAAACAGAATACCGTTATCGTCCAGTGGCAGACGCGGT
oppDb1246_545	1.2891	CAGCTTAGGTCGACATAACA	CCGCAATCAGCAGCTTAGGTCGACATAACAAGGCCATCGCAAT
nthb1633_166	13.0687	GCTGCAGGCGTATTCGCCAC	TTCAAGCATCGCTGCAGGCGTATTCGCCACCGGGTAGAGTTTC
pyrEb3642_93	9.88818	GCCCGGCGTTGAAGAAATAG	GTATTAAACAGCCCGGCGTTGAAGAAATAGGGGCTTTTGCGCC
fucKb2803_728	9.80132	AGCGCCAAAAAGGGCGAACT	GTTCAGCACCAGCGCCAAAAAGGGCGAACTGGGTATCGTGACC
relEb1563_111	7.64597	GGAGCTTGTTTGCTTCAATC	GGCATACCACGGAGCTTGTTTGCTTCAATCCGGGGTGACTCAA
gmhAb0222_219	4.13679	CAATCGCCGGGTAGCCCGGA	TCAGAAATAGCAATCGCCGGGTAGCCCGGACGGTTTTCACGGT
fliMb1945_838	0.490596	TCTATCGGCAGGACGTCGCC	ATCGGGTTTTTCTATCGGCAGGACGTCGCCGGGGTTCAGTTTT
agpb1002_1127	7.67029	ACGCTGCGCAGGTGCCTGCA	CCAGCGTCACACGCTGCGCAGGTGCCTGCAGGGTTAACGCATC
gltIb0655_274	24.6018	ATACGGTTTTGTGAGGTAAT	CAGCAGTGGAATACGGTTTTGTGAGGTAATCGGAATCAGTTTT
uraAb2497_55	4.98936	AACAAATGTTGCAAACTAAG	AAACATGGCGAACAAATGTTGCAAACTAAGCGGGATTGTCTGT
ydfIb1542_200	9.6733	ATTATCTTGCTGTTGTAAAT	CGGTATAAAGATTATCTTGCTGTTGTAAATCGGCAATTTGCTG
mltAb2813_651	16.4387	CTTCTTTTTTCACTTCGCCA	ATCGACATATCTTCTTTTTTCACTTCGCCACGGTCGATCAGCA
ybgLb0713_683	18.4181	AAATGCAGAGCGTAGTCGGC	CCTTTTCGGCAAATGCAGAGCGTAGTCGGCGGGCGAACGCCAG
livGb3455_444	14.7844	AGGCCAGGTTACTCGCCTGA	TGGTCACCATAGGCCAGGTTACTCGCCTGACGGTTGGCGTGTT
ybcIb0527RBS30CDS20_26	26.3102	CGTAATAACGGTTGGCATGA	CGGCGGCGTGCGTAATAACGGTTGGCATGATGGTCGCTTCGGC
[truncated: 43,072 more rows]

## Sheet: knoRecA_Cas9
sgRNA_ID	On-target activity	20 nt-long sgRNA	43 nt-long target DNA sequence
gspKb3332_817	5.9951	CTTTTCACCTGAGCAACCAG	AAAGAGATGCCTTTTCACCTGAGCAACCAGTGGCTTCACACCG
intRb1345_13	6.53023	CCTCTAATCTCGACACCTGT	AATGTATCTACCTCTAATCTCGACACCTGTTGGTAATTTAGAC
yhbJb3205_520	10.3515	AAGACGTAATCTGCATCGAT	GCGCACGTCAAAGACGTAATCTGCATCGATAGGGATACCGTGT
dsdXb2365_446	11.1689	GCAGTGCACTGCCATCAATG	GAGGAACCACGCAGTGCACTGCCATCAATGCGGTACATAGCGG
proBb0242_12	8.41261	CGAGTTTTACCACCAGCGTC	ACACTGGTGCCGAGTTTTACCACCAGCGTCTGGCTGTCACTCA
ydbLb1383_164	13.158	TTTACGTTCGGCATTAATGT	GGTAACTCGCTTTACGTTCGGCATTAATGTCGGCTACTAATTT
norVb2710_678	11.4383	TATCGCGCCATACCACGCCG	TGCGTCGGGTTATCGCGCCATACCACGCCGTGGGAAGTGGCTA
lacZb0344_1683	14.7974	AGACGAAGCCGCCCTGTAAA	ACCCAGTCCCAGACGAAGCCGCCCTGTAAACGGGGATACTGAC
cyaYb3807_207	12.9639	CATCGCCTTTCAGGTCAAAA	CAAATCCACTCATCGCCTTTCAGGTCAAAATGGTAGCCGCCCT
ycjRb1314_439	15.8251	TGATCCTGATAGCGGTTTAA	GTTGATCATATGATCCTGATAGCGGTTTAACGGTTCGAGATAC
purPb3714_956	9.9978	GCCAACCGATACGCCGGAAG	CGGTACGACCGCCAACCGATACGCCGGAAGAGGACTCAATATA
hisFb2025_21	15.9165	CATCACGAACGTCGAGACAT	ACCACCTGACCATCACGAACGTCGAGACATGGGATTATGCGTT
mdtAb2074_62	16.1138	GCCTTGCCAGAACCAGAATG	AGTCATTGCGGCCTTGCCAGAACCAGAATGCGGCGATGGCGGC
ppiDb0441_629	12.9405	GTAGCTGGCAATCTCCTGTT	TTTGTTCGTAGTAGCTGGCAATCTCCTGTTCGGTCACAGGCTG
alaCb2379_71	15.1702	CGCAGCCATTTTCAGTTCAG	CGCGCCGACGCGCAGCCATTTTCAGTTCAGCGGTGATGTTAAA
ycjYb1327_625	11.2241	GCTGTTGGATACTGCGCGCG	GTAACCCGGTGCTGTTGGATACTGCGCGCGAGGGGTGTGGTAA
iclRb4018_318	10.9438	CCATTAGATTGCGCAGGATA	CCAGACTCTTCCATTAGATTGCGCAGGATAGGGTGAACAATCG
yegEb2067_90	15.6764	GCGAAAGCTCAAGCGAGAAA	GTGCCAAACTGCGAAAGCTCAAGCGAGAAAAGGGTAAAGATAA
yejEb2179_859	9.79689	CCGAGTGACGGTGAACCGAG	CAGCAGTTCACCGAGTGACGGTGAACCGAGCGGTAGACCGAAG
nfob2159RBS30CDS20_25	16.1373	GCTCCAATGTATTTCATGCG	ACTAACGTGCGCTCCAATGTATTTCATGCGAGGACTCCTGTTA
fhuCb0151_119	11.0691	ACCGTTGTGACCAATCAGAC	ATTTACCAGAACCGTTGTGACCAATCAGACCGGTCACTTTCCC
zntRb3292_338	11.2575	GCTATGAGCAGTCCCACAAC	AATAAACACTGCTATGAGCAGTCCCACAACAGGCATCGTTAAG
ybaBb0471_156	13.6702	TCGGGTCGATCTCTACGCGA	TCCAGCAGGCTCGGGTCGATCTCTACGCGACGGCAGTTGTGTG
phoQb1129_1253	15.8427	TCGCTTGCTTAATGGAATAC	AAATGACCTCTCGCTTGCTTAATGGAATACCGGGGCCATCATC
kdpCb0696_77	15.0115	CCACCATTGCCCCAGTACGG	GCCAGGGAAACCACCATTGCCCCAGTACGGTGGTCAGCAGCGG
fumBb4122_56	17.5119	GGAAGTGAGTAGATAGTATT	TAACGTAATCGGAAGTGAGTAGATAGTATTCGGTATTGTCTTT
nikRb3481_116	14.2176	CTGGGTGGCCTCTTGCGCCA	TGCCGTGCTGCTGGGTGGCCTCTTGCGCCAGGGCGCTACGCAG
yddGb1473_570	11.7709	ACAGACTTGCTCCCGTTAGC	TAGTAAACCCACAGACTTGCTCCCGTTAGCAGGACAAAAACGG
xylBb3564_1145	12.222	ACTTTGCGGTTTAATACCGC	TCAACGTAACACTTTGCGGTTTAATACCGCAGGCATGCACGAC
bfrb3336_205	12.2139	TTGCCCAGGTCCTGTAAGTT	AATGTTCAGTTTGCCCAGGTCCTGTAAGTTTGGAAGACCTTCC
yfgHb2505_461	14.9712	ACGCGTTTCGTTATACGTCG	TTGGCTGAATACGCGTTTCGTTATACGTCGTGGTAATAACAAC
smtAb0921_334	11.9739	TGGAACAATATCAGATCAAC	GAGCACCGCATGGAACAATATCAGATCAACGGGCGTTTCCAAA
yggXb2962_186	11.9175	TCTCCTGCTCAAGCAGCTTG	AAGTTGACCATCTCCTGCTCAAGCAGCTTGCGGTGCTCGGCAT
allCb0516_897	17.4312	GCATGTCGTTTTCTAACTGT	CAAATCGCCCGCATGTCGTTTTCTAACTGTTGGGTGAAATCGC
yjjKb4391_111	17.4818	TACCCGCGCCATTCAGACCC	AGGGTGGACTTACCCGCGCCATTCAGACCCAGGACACCAATTT
cblb1987_695	13.1753	CCCAAGCCCAAGAGCAACAT	CTAATCCGATCCCAAGCCCAAGAGCAACATAGGTTTTAATGAC
ansPb1453_48	13.6	CTTCGTGGGCATTAAGCCAG	TGATACCCCTCTTCGTGGGCATTAAGCCAGCGGCGTTTCGCGG
relAb2784_1270	16.7288	ATGTGGTAAGCGAAGTCCAG	ATCACTGTGGATGTGGTAAGCGAAGTCCAGCGGCGTTGATCCC
secDb0408RBS30CDS20_16	7.27452	TTTAACACGGCAATTCCCTT	AGGATAACGGTTTAACACGGCAATTCCCTTAGGGAAAAATTTT
selDb1764_1006	13.7811	ATGGCACGACCGCCGCGCGC	AATCTCAACCATGGCACGACCGCCGCGCGCTGGCACCAGTTCG
yjjJb4385_187	5.85528	GTATCGTCCACCCGCCAGAC	CGCCTTTCCGGTATCGTCCACCCGCCAGACGGGAATACGCTCA
nsrRb4178_113	17.5512	TATTTTGACCATATGATTAC	GTTGATTGATTATTTTGACCATATGATTACGGGAGACGCCGTA
fepEb0587_387	3.13532	CGATTTTCGCCTCTTTTAAT	TCCAGTTCGTCGATTTTCGCCTCTTTTAATTGGTCCATCACAT
yliEb0833_277	1.12869	AGTCCCACCGAGTCTAAAAA	ATCAAGTACCAGTCCCACCGAGTCTAAAAATGGCATCATTTCC
yihYb3886_485	14.6618	CCAGCGCAGGGAGAGCAAAT	GATCGCTCGCCCAGCGCAGGGAGAGCAAATAGGAACTGATCGC
yfeOb2389_599	15.7227	ATGAGGATGGAAAAATAATC	GCAGTGAAAAATGAGGATGGAAAAATAATCCGGTAGTAAGTGC
clcAb0155_226	16.0157	AAAGCGACGGTTAACAGAAG	CGAACAGAGAAAAGCGACGGTTAACAGAAGCGGATAATTATCA
hcaEb2538_427	13.8422	CCTTTATAACTCTCCACACA	AAAAATTAGCCCTTTATAACTCTCCACACAAGGAACTTCGTTT
slpb3506_455	9.00291	GTAATCCCACAGGTTATAGG	CACCATAGCCGTAATCCCACAGGTTATAGGTGGTATTAACCAC
yceAb1055_4	11.8999	GAAATGCGGTTGTGTAACAC	CGCGTCGTTGGAAATGCGGTTGTGTAACACTGGCATGGTGTAC
agaDb3140_202	12.8458	ATCAGGAATCCGACCAGATT	TAATAACCCCATCAGGAATCCGACCAGATTCGGGTGGGTATTA
yejKb2186_146	14.466	CAAGCCGTAAGCTTTATTTT	CTTCGCTAAACAAGCCGTAAGCTTTATTTTTGGCGCTATAGAC
smtAb0921_485	13.8295	CTGCACGTAATCAAAATTCC	GCATTCCCGCCTGCACGTAATCAAAATTCCCGGCGACCATGTT
nanCb4311_347	9.85979	AAGATCTTTTGTCGCGTCCC	TGCCAAAATTAAGATCTTTTGTCGCGTCCCAGGACAGTTTTAC
gfcCb0985_708	12.8185	GCGTTAAAACAGACACAATC	GGAACACGTTGCGTTAAAACAGACACAATCTGGTCATTTAAAT
dsbAb3860_508	10.6293	TTACCGTTAACAAACATCGC	CAGCTGATATTTACCGTTAACAAACATCGCCGGAACGCCACGC
glmMb3176_273	8.99596	TCACAATTCCGGCCTCTGCG	GATGCAGATATCACAATTCCGGCCTCTGCGCGGAAGGTACGCG
amiAb2435_68	11.0583	CGACATTCCTGACAACGTCA	CGATGGCTTGCGACATTCCTGACAACGTCAGGGCAGCCAAACC
gpsAb3608_69	12.3514	CCTCGTGGCCATTTCTTGCC	CAGAGGACAACCTCGTGGCCATTTCTTGCCAGGGTGATGGCAA
melRb4118_561	13.151	GGCTAACATAAAATTGCGCA	CCCAGCATCTGGCTAACATAAAATTGCGCATGGCGCGAGACGC
ppdAb2826_132	10.7429	AGAGCAAATAGTCCCGCGCC	TCACGTAAATAGAGCAAATAGTCCCGCGCCTGGCTGGCGGTTT
ycbVb0943_402	12.2926	ATGGCACCTTACCGCTATGT	TAAAAAGTTAATGGCACCTTACCGCTATGTAGGCTGTAGTCTT
waaJb3626_298	2.24868	CTTGACCAGACCTGTGTACA	GTACATTGCTCTTGACCAGACCTGTGTACAAGGCAAGCACTGG
yajGb0434_512	16.9636	AGACATATCAGCGATGGTAT	TGGTGTCCTGAGACATATCAGCGATGGTATCGGTCAGCACACT
dmsCb0896RBS30CDS20_34	11.7674	AACCCGAAGGAGGTGTGAGA	CTATCTGGCAAACCCGAAGGAGGTGTGAGATGGGAAGTGGATG
ampGb0433_1319	14.2573	CGTCAATAGCAGTAACCACA	GCGCGTCCATCGTCAATAGCAGTAACCACACGGCCAACAGGCT
ydhXb1671_471	8.52277	GCGGAAAGCCTTTTGCCAGT	ACGCAAATGGGCGGAAAGCCTTTTGCCAGTCGGGACTCAGCGC
fhuBb0153_1783	14.4391	CCCATCATCCGCGCAATATG	CCGTCGAAAGCCCATCATCCGCGCAATATGCGGTGCCATTAAA
purUb1232_241	12.3032	ACTATCCGGCGACGACCGGC	GACCAGAATCACTATCCGGCGACGACCGGCAGGATTCAGCTCA
ygdHb2795_548	7.82764	CATCGCTCCCGGACCACAGC	TCGGCGCTTCCATCGCTCCCGGACCACAGCCGGTGCAGATATT
ygjPb3085_375	10.9549	TGTTATGCTCTTTCTCCTTC	TAAAACGCTTTGTTATGCTCTTTCTCCTTCAGGTGCGCCAGCT
yeeTb2003RBS30CDS20_26	15.1647	ACGGGTGATAATTTTCATAA	TGGCTTCACCACGGGTGATAATTTTCATAATGGGATACCTCTG
arnCb2254_494	16.6625	ATCGACAATATGACGGCGAT	GCAACATCGCATCGACAATATGACGGCGATAGGCGCGCAGCAT
gorb3500_435	11.3946	ATTCCACGCCCGGAATATCC	TCAATACCGTATTCCACGCCCGGAATATCCGGGTGGCTCGGAC
galEb0759_553	16.5017	TCTTCGCCCATATCGCCCGA	GCCTTGCGGATCTTCGCCCATATCGCCCGACGGATGCGCGCCA
yegXb2102_410	13.7253	TAATCTCGCCTGAACTGAAG	TTTGCAGAAATAATCTCGCCTGAACTGAAGCGGATACCGACGG
yqhHb3014_228	12.0184	CGTACATACGCAAGCAGCGC	TATCATTCTGCGTACATACGCAAGCAGCGCAGGCAATCAAAAT
sodAb3908_86	13.9992	TACGTAGGTCTGATGGTGTT	TGGCGTTGTTTACGTAGGTCTGATGGTGTTTGGTGTGGTGGAT
yneJb1526_296	13.9857	GGCTGGAATGCGCACTGCAG	CCGCCAGCGTGGCTGGAATGCGCACTGCAGCGGTGCTTTCCAG
potCb1124_620	12.5432	CAGAATTTCATAACTTGGTC	TTTTTAACGGCAGAATTTCATAACTTGGTCCGGTGACGAACGA
mdhb3236_39	9.87077	TTAACAGTAGTGCAAGCGCC	AGTTGGGTTTTTAACAGTAGTGCAAGCGCCTGGCCAATACCGC
kduDb2842_466	13.8209	CTTTTTGATGCGGTATAAGA	CATCACGCCGCTTTTTGATGCGGTATAAGAAGGCACACGGATC
dcdb2065_252	15.2601	CCGCCAGCGCCAGCTCTCCT	TCCAGCGTCACCGCCAGCGCCAGCTCTCCTGGGTGAAGATAGA
yaiAb0389_13	14.6099	TATGCTTCACGAGGATAAGG	CGTCACTATATATGCTTCACGAGGATAAGGCGGTTTCGTTGGC
ycfTb1115_950	11.2735	ACAGATGAACAAACTGACAA	CCGCAACAGTACAGATGAACAAACTGACAAAGGGATAAACCAG
creBb4398_454	15.4997	TCATACCGAGTCAGCGCTAA	CAATAAAAACTCATACCGAGTCAGCGCTAATGGCGTGTCAAAC
ygiMb3055RBS30CDS20_9	12.3672	TCAGGCTGTCGTTATTGTCA	AATTTTGGCATCAGGCTGTCGTTATTGTCATGGAAAGTGGAAC
atpHb3735_338	9.71926	TTGTTCACTCAGTGCGGCAG	TCGCGAGCTGTTGTTCACTCAGTGCGGCAGCGGAAATGACGTC
sdaBb2797_570	10.388	CCAGCTCGTTTTTCATCATC	CTGTGCAGCGCCAGCTCGTTTTTCATCATCAGGCCAGAGAGTG
gntTb3415_1034	12.1656	ACCCAGCGCGATACGCAGTA	CGGTTGCGGAACCCAGCGCGATACGCAGTACGGCAGCAATCGA
sgcAb4302_233	10.7497	GGCGACCGGGGTGCGTAGCG	CGTTACCAAAGGCGACCGGGGTGCGTAGCGTGGTGATACTGAC
murBb3972_331	13.4387	GGTGATGAGCCGACACAACC	ATTCTGGATAGGTGATGAGCCGACACAACCAGGAATTAATGCC
hcaDb2542_861	13.956	CGTTTTCCCAGCTTTCGCAG	TGGTTATTGGCGTTTTCCCAGCTTTCGCAGCGGTGTAGTGCAC
katGb3942_95	14.5171	ATTTGGCCACCAGTCGCGAG	CACGAAGTTGATTTGGCCACCAGTCGCGAGTGGTTGTGCCCGC
frsAb0239_493	15.241	TCCATCTGCCGCATCGTGCC	TACGGTAAACTCCATCTGCCGCATCGTGCCCGGTAGACGCTGA
livFb3454RBS30CDS20_5	12.3916	ATGCCTCACCTAAATAGGCA	TTTCCATCTTATGCCTCACCTAAATAGGCACGGATCACGTCCG
hcaFb2539_216	14.2317	GGGCGATTCGCCGCTCCAGC	GTTTCCAGACGGGCGATTCGCCGCTCCAGCTGGTCTTTGGTGT
yjfCb4186_1027	14.0195	GTGTAGCTATCGCCAAACCG	ACCGATGAGTGTGTAGCTATCGCCAAACCGCGGCAGAGGTTGA
yeaJb1786_38	16.7022	TGTCAGCACAATGACACTTG	GGAAGGAAGATGTCAGCACAATGACACTTGCGGCGATAAAATG
zraRb4004RBS30CDS20_23	11.7378	ATTATCGTGCGTCATCCTTG	GAATATCGATATTATCGTGCGTCATCCTTGTGGGTCCTTACGC
ydjFb1770_296	15.4758	CATTACGGTACTACTGGAAT	TGAGCAATTCCATTACGGTACTACTGGAATCGGCTGCCATGGT
yhjXb3547_568	16.9037	CTGGTTTTCACTTCCTGTTT	CACACCATTGCTGGTTTTCACTTCCTGTTTTGGTGCGTCTTTC
xerDb2894_483	13.1535	CCCGTACCACGCCCTGACGC	TTACCAATGACCCGTACCACGCCCTGACGCAGGCTGATATCAC
smpBb2620_261	3.12433	GCTGGTTGAGAAGTAACTTG	TCCAGTTCGCGCTGGTTGAGAAGTAACTTGCGGGTACGGGTAG
ypdEb2384_342	15.4719	CGCTGACGTCATTCCCCTGC	ACGCGCATGGCGCTGACGTCATTCCCCTGCCGGTCGCCGTCAA
yqiCb3042_135	10.621	CGAACTCTTCACGGCTTACA	GTTTGGACGTCGAACTCTTCACGGCTTACAAGGTCGAGGCGCG
ibpAb3687_297	11.6274	CATGAATGTTCTCAGCTAAC	GCACCACGAACATGAATGTTCTCAGCTAACTGGAATTTGCGTT
gndb2029_893	13.3391	ACCAGAGAGAACTTTAGATG	GTGCTTGCGGACCAGAGAGAACTTTAGATGCGGCAACACGCTG
ugpQb3449_19	10.2899	CCACGATGAGCGACGATGCG	CTTACCGCCGCCACGATGAGCGACGATGCGGGGATAAGGCCAG
efeOb1018_857	13.1431	AGCCTGGAAATCCCACAGAT	CTTCAACGTTAGCCTGGAAATCCCACAGATCGGTGTGGCTGTA
ugpQb3449_13	9.24819	TGAGCGACGATGCGGGGATA	GCCGCCACGATGAGCGACGATGCGGGGATAAGGCCAGTTACTC
narUb1469_1187	14.5974	AGCCGCCGCCGTTTCGGTGA	TAAAGCCCAGAGCCGCCGCCGTTTCGGTGACGGCTTCTTTATG
agpb1002_71	10.8939	TAGCTGATAGCCTTCCGGTA	GCACTTGCTGTAGCTGATAGCCTTCCGGTACGGTTTGTGCCTG
bamCb2477_617	12.7069	GGCAGATTTATCCAGACCGG	CGGCGTCAGTGGCAGATTTATCCAGACCGGCGGAAATAACGTT
cynTb0339_416	15.3376	CGCAGCTTTTGACGGTAAAT	GTACCATCGCCGCAGCTTTTGACGGTAAATCGGAATGCGGGCG
glgPb3428_97	13.1632	TCATGTTTATTGGCGACGAC	GTTCAGCCATTCATGTTTATTGGCGACGACCGGGTCCTTTCCA
glgPb3428_96	12.9859	CATGTTTATTGGCGACGACC	TTCAGCCATTCATGTTTATTGGCGACGACCGGGTCCTTTCCAA
acnBb0118_839	11.0836	TTCCATCGTGTTAAAGAAGA	CACCCGCGTCTTCCATCGTGTTAAAGAAGATGGGTGCAATTTT
adhEb1241_1642	15.3817	ATGATCTTCGCGGCGTCCAT	CATAACCCACATGATCTTCGCGGCGTCCATCGGGGAACCACCA
potCb1124_51	13.5733	AAATAATGATTGGGATATAC	TTCACAATCAAAATAATGATTGGGATATACAGGTACGCGTAGA
emrDb3673RBS30CDS20_23	12.9075	TCTTTGCCTTTTCATTATCA	AATTGACGTTTCTTTGCCTTTTCATTATCACGGATGCTTTTAT
yhdEb3248_416	10.6921	TTTATCTAACGGTTCATCGC	ATGCACCTGCTTTATCTAACGGTTCATCGCTGGCGACATAGCC
envZb3404_869	5.94743	TTCCATCGGCATCTCCTGCC	GATCCGCCATTTCCATCGGCATCTCCTGCCCGGTGCGCAGGTA
yibBb3618_178	0.377786	TTGCGAATCGCTTCAACCCT	TGGTTTTCCGTTGCGAATCGCTTCAACCCTTGGTTTCAAATCG
rodZb2516_715	13.6587	GTCACGCCAGCCTGATCGGT	CACCGGCGTGGTCACGCCAGCCTGATCGGTTGGCAACGGCGCA
yadEb0130_56	17.4509	CATATAACGGGCAGGTAACG	CGATGGTTTGCATATAACGGGCAGGTAACGCGGCACTGACACT
ybhDb0768_819	13.2398	GAGAAAGTACGGCATCTTTA	TCTGCTGCTGGAGAAAGTACGGCATCTTTACGGCGAATTATTC
ydaMb1341_938	12.0164	ACTTTCGAGGGTGCGGGCGA	TGCGAGCGCAACTTTCGAGGGTGCGGGCGAGGGCGCATAACAC
yihYb3886RBS30CDS20_26	13.989	CATCCCGGACTATTTCGCGA	ATAAAACCACCATCCCGGACTATTTCGCGAAGGTGTTATGCTA
rtcAb4475_606	15.2125	CGATTTCACGCTCAGCAACA	GCCAGTGTAGCGATTTCACGCTCAGCAACATGGCGCGGCACAC
uvrBb0779RBS30CDS20_7	11.9791	AGTCGCTACCTGAAGGAGTT	TTTACTCATGAGTCGCTACCTGAAGGAGTTGGGCGGGCAGGTA
treCb4239_1217	16.2782	ACTGTTGTCACGGGATTTAC	TGGGCGTGCGACTGTTGTCACGGGATTTACTGGCGAGGATTGC
argDb3359_245	9.76417	AAGACGCAGCGCCGGTTCAT	GTTTACGCCCAAGACGCAGCGCCGGTTCATTGGTGAAAACGTT
gmrb1285_1130	13.2675	CGCTGTGTACATTGCTGTGT	CGCCTTCCTTCGCTGTGTACATTGCTGTGTCGGCGTGACGAAT
gcvTb2905_410	14.6202	CATGGAAAGGTCATCACGAA	GCACGGCAATCATGGAAAGGTCATCACGAACGGTAATTTCGAT
rsxCb1629_358	11.0011	TAATCGGCCCAGCCGTCGCG	GCGAGTGCGATAATCGGCCCAGCCGTCGCGCGGGATCCAGCAG
yicNb3663_65	7.47553	GCGAATCGCTTTTCTGGCCC	CGCTGAGACGGCGAATCGCTTTTCTGGCCCCGGATGTCAGCAC
yqjEb3099_165	13.6541	ATGCAGCGAAAAGCATCGTC	ATAAGACCAAATGCAGCGAAAAGCATCGTCAGGCCCAGCATCA
fadKb1701_903	8.83521	GAAAGAAACGCAGCGCTGAA	CCGCCGCAAAGAAAGAAACGCAGCGCTGAAAGGTCCGCGGGTT
yfeRb2409_836	12.3782	CCATAAAGCTTCAGCGGCGG	GTACCACGTCCCATAAAGCTTCAGCGGCGGTGGAAAGTGAACG
paaHb1395_701	3.65653	GACGTCCTGACCAATCAGAT	CAGCAAAATTGACGTCCTGACCAATCAGATCGGTTAATTCCAG
pgaDb1021_194	11.1759	CGCCCAGACAATTAACACGA	TATTGTACAGCGCCCAGACAATTAACACGACGGCATTCGCCAC
lacZb0344_142	14.296	AGGCTGCGCAACTGTTGGGA	TTCGCCATTCAGGCTGCGCAACTGTTGGGAAGGGCGATCGGTG
lacZb0344_141	14.2046	GGCTGCGCAACTGTTGGGAA	TCGCCATTCAGGCTGCGCAACTGTTGGGAAGGGCGATCGGTGC
lacZb0344_146	11.965	ATTCAGGCTGCGCAACTGTT	GCCATTCGCCATTCAGGCTGCGCAACTGTTGGGAAGGGCGATC
anmKb1640_544	8.48067	CCGGTATCGTAGCCCCCAAC	GTTACCAGGACCGGTATCGTAGCCCCCAACCGGCTGCCCAGGA
fliHb1940_629	1.18712	TTGCCAGCGAGTGGCGACAC	GGCAGAGTTCTTGCCAGCGAGTGGCGACACTGGCGTCGAGATC
yjfZb4204_10	9.91512	GGAAATGAATAAATAGTCGT	TAAATATGCAGGAAATGAATAAATAGTCGTTGGTAATGTCATT
bamDb2595_409	15.9632	AACGCAGCTCGTGCATGTTG	AAAGTCACTAAACGCAGCTCGTGCATGTTGAGGATCGCGATCG
yjgHb4248_258	9.20248	CCGTCATGATGTCTTCAAAT	TCATTTTTCACCGTCATGATGTCTTCAAATTGGTTTTCTGGAT
dacAb0632_17	12.4808	CAGGCGCTTCATGATACGAG	TGGTGAGCGCCAGGCGCTTCATGATACGAGCGGAAAAAATGGT
yffPb2447_179	13.8889	CCAGCACTCCGTGTAATCGA	CACCAATTTCCCAGCACTCCGTGTAATCGAAGGTCATGCCGAT
yegTb2098_545	14.5144	GGTGCTTTTTGGTGGCGTGT	CCATTTTGCCGGTGCTTTTTGGTGGCGTGTCGGGCAGGAAAAA
rpoCb3988_121	4.42746	GTACGGTAGTTGATGGTTTC	TGGTTTGAACGTACGGTAGTTGATGGTTTCCGGCTTTTTAACT
yggIb2944_137	10.3311	TTCCAGCCAGGCCGTTCCGG	TTTCATAGCTTTCCAGCCAGGCCGTTCCGGCGGAGGTTCCGCG
ykgHb0310_558	2.52525	GAGCCAGGCAAATGGCAGCA	AAAAATCCCAGAGCCAGGCAAATGGCAGCAGGGTATTTATTTT
slpb3506_517	4.07861	CTCACCGCATTGGTGTAGTA	TGTTACCTGACTCACCGCATTGGTGTAGTAAGGCGCACCCCAG
metRb3828RBS30CDS20_13	14.1185	ATCATGAAAGTCCTTCACTT	TTTTACTTCGATCATGAAAGTCCTTCACTTCGGCATGAATAAT
yrdDb3283_261	13.8183	GTTCGGTATGTTCGCATTCA	TTATCGATAAGTTCGGTATGTTCGCATTCAGGGTAGTTAATGC
bioAb0774RBS30CDS20_40	14.7635	TTACAAGTCGATTATGACAA	TCAATTTGGTTTACAAGTCGATTATGACAACGGACGATCTTGC
yqaBb2690_191	4.53693	TAACGCATGCGGGTCGAGAT	TTTCACGCGCTAACGCATGCGGGTCGAGATCGGCCTGATTCAG
prcb1830_1747	13.2093	TTCATGATGTTCTGGAACTC	CGCGATATCCTTCATGATGTTCTGGAACTCAGGATCTTTCGCG
chbRb1735_511	7.95097	ACCGTACTTTTCAGCCACTG	CATCTTTTCTACCGTACTTTTCAGCCACTGCGGTACATCATCA
yeiIb2160_707	11.1384	CTCCGGTAAAGTGGGTTTCA	AAATTTCCAGCTCCGGTAAAGTGGGTTTCAGGGTGTGAATATG
casBb2759_136	9.09206	CGTGGGTTTTCCCAACCAAA	CTGCTGGTGACGTGGGTTTTCCCAACCAAAAGGTTGCACCAGC
rhlBb3780_794	9.65725	GATCTCTTCACAACGGTGTT	GGTGGCCCCAGATCTCTTCACAACGGTGTTTGGTGTTGGCGAA
prfCb4375_1115	11.9197	AAAGGTGTCGCCGATCTGAA	CACCCTGGGTAAAGGTGTCGCCGATCTGAATGGTGCCGTGGTT
ypdCb2382RBS30CDS20_44	10.579	GGAACTTTCATGAAAGCACC	TCTTTAATCGGGAACTTTCATGAAAGCACCAGGCTTGCCCGCC
mutHb2831_421	6.79472	TCATTCGGGCTCCACAGCAA	GTCTTCCTCTTCATTCGGGCTCCACAGCAACGGTGATCCAACG
cysMb2421_512	9.68378	AGTGCCGGTCGTCCCCATGC	CGCCGGTGATAGTGCCGGTCGTCCCCATGCTGGAGACAAAATG
uidCb1615_739	12.4594	TCCCCTTTCAACGTATAATT	GCCGAGCAACTCCCCTTTCAACGTATAATTCGGGTCGAGCGGT
envZb3404_281	11.0132	CCAACGCAGACCTGCCTCTT	AGTGTTGCGCCCAACGCAGACCTGCCTCTTCGGCAGCCTCGTT
eutLb2439_535	8.15415	GAGTAGTTGGTTTCAGACGG	AAATGCTGCCGAGTAGTTGGTTTCAGACGGTGGCGGGACATAG
yhbYb3180_155	5.23801	TTTAGTTTCGCGATCTTCGG	CGATCAAGGTTTTAGTTTCGCGATCTTCGGTGGCGATTTTCAC
ycbJb0919_312	14.15	GTTCCCAGCGTTCTGGTGTT	TCTTTGAGTTGTTCCCAGCGTTCTGGTGTTCGGGCTGGTGCCT
dmlRb1799_571	9.74306	CGCTCTTTAATGACCAGGCA	AGGATGATCGCGCTCTTTAATGACCAGGCACGGCAATGCAGAA
nlpCb1708_410	17.1396	CCAATAGACATTATCAAGTG	AATTTTTCTGCCAATAGACATTATCAAGTGAGGAACGCATCAC
metCb3008_710	11.0357	GACCATCTGGCCCATCAGAT	TATCGGCATCGACCATCTGGCCCATCAGATAGGCATTTTCCCG
ytfJb4216_443	10.4601	CTTATCCAGCACCACTACAG	CGCGACCATCCTTATCCAGCACCACTACAGCGGAACTTTCTTC
agaCb3139_196	5.66474	GGCGGCTGAACACCACCTGC	AATCGGGTTGGGCGGCTGAACACCACCTGCAGGGGTTAATCCG
arsCb3503_146	12.9602	GCGTACGGAAATCCCCATAT	GCAGCAGCGCGCGTACGGAAATCCCCATATCGGCAATGAGTTT
insQb1432_163	14.3925	GACTGTTGCAATGGCTGTGA	GTCTTTCAGTGACTGTTGCAATGGCTGTGAGGGAGAATCTTTA
dppCb3542_689	13.0086	AAGAGCAGCCATATCGAGAA	CGAGGAAACCAAGAGCAGCCATATCGAGAATGGCGTTAGAGAA
hyaAb0972_716	11.902	GAACTCTCCGGCGTCGAAGT	AACTCTGGACGAACTCTCCGGCGTCGAAGTGGGCGCGGCGATA
hemHb0475_376	12.0499	CAGGAGAATTGCGGATAAAG	GACCGTAGAACAGGAGAATTGCGGATAAAGCGGCAGCACCACA
lpxKb0915_414	11.825	TTACGATGATCTGCACATCA	CCGTCGTCGGTTACGATGATCTGCACATCAGGGTGTTGCGCCA
dsdAb2366_1175	11.6615	TGCACACACGCGCTGAGGTC	AACTTACTGATGCACACACGCGCTGAGGTCCGGCCATACCCGC
sfmDb0532_28	2.33364	AGACACCAGGTATACCTCTG	AATTCCGGCCAGACACCAGGTATACCTCTGCGGAATATCCGTA
hycFb2720_496	15.8875	GTCAGTTCAATACGGTCGGA	CATATGGCGAGTCAGTTCAATACGGTCGGACGGCACCAGGCAT
hisMb2307_617	16.112	GATGATTAAATAGAGCACCG	GGACATAAGAGATGATTAAATAGAGCACCGCGGCAATGCCGAA
yjjUb4377_16	12.6746	GCAATATTACCAAGCGTTAC	CGACAACGGCGCAATATTACCAAGCGTTACAGGTATTCGCTGC
ydjAb1765_30	15.892	CAGCCAAGCGGGAGGCGCTA	GGCGCGGGTTCAGCCAAGCGGGAGGCGCTACGGCGATTGATCA
yicRb3638_438	14.5308	CCCGAGGATGGACTTCAACA	CGGATAATTTCCCGAGGATGGACTTCAACATGGTTTAGCGTGC
kbaYb3137_332	10.8463	TTTCACCAGCTTCACGTTCT	CAACAACCGATTTCACCAGCTTCACGTTCTCGGCAAACGGGAA
yfdEb2371_700	10.665	ACATCAAAAGGTGCCATGTA	AGTATTGAAAACATCAAAAGGTGCCATGTAGGGATGGCGATTT
ushAb0480_936	14.8477	TCAGGTTCACCGGAATCAGC	ACTTTCTTCTTCAGGTTCACCGGAATCAGCTGGTAGTTAACCA
dcuBb4123_488	12.3016	CTCAAGATGGCGACCATCAA	GATCGAGGAACTCAAGATGGCGACCATCAAAGGTGACATTACC
coaAb3974_315	13.849	TTAATAGCGCCTGCAATACA	GGCCAACGGCTTAATAGCGCCTGCAATACACGGGCGGTTGTAC
hisCb2021_8	13.2313	CGCTAAATCGGTAATAGTCA	CGTTTTCACGCGCTAAATCGGTAATAGTCACGGTGCTCATGCT
lhgOb2660_555	11.523	CTTCATATTCGCCGCCCTGA	AGCGTTGATGCTTCATATTCGCCGCCCTGACGGGTACGTATCA
ybeXb0658_612	15.873	AGGTATGACGACTCAGCTGA	CGTACGGTCCAGGTATGACGACTCAGCTGACGGAAGTCGATAT
mlaDb3193_524	11.2086	CGTTGTACCCACAGGTTCAG	GAAATTATTTCGTTGTACCCACAGGTTCAGTGGTTTCATTATT
rsmEb2946_71	14.1331	TACGCGCCCGATATGGTTGG	CCATGCGCAGTACGCGCCCGATATGGTTGGCGGCATCTTCGCA
ydeNb1498_1408	9.64111	TCCTCAGTGTTGGGGTTATG	TTGGCTTAAGTCCTCAGTGTTGGGGTTATGCGGGTAATCGTCT
ilvIb0077_625	15.1844	CCACCGCCTACGTAGACAAC	CGTGATTGCCCCACCGCCTACGTAGACAACCGGTTTTTTTGCC
idib2889_87	11.7645	TGGAGAACGCGAGATGTAAG	AACAGCCAACTGGAGAACGCGAGATGTAAGCGGGTGTCTGCCG
yigIb3820RBS30CDS20_10	5.66384	ATATCATCCTTACACTTCAT	TACGGCAGACATATCATCCTTACACTTCATTGGTTAATGAAAT
glcBb2976_1071	11.922	CGCCATCAAGAATGCCTTCC	CCAGTCATGACGCCATCAAGAATGCCTTCCGGGATTTCATTGC
dnaQb0215RBS30CDS20_26	10.1829	TGTAATTGCAGTGCTCATAG	CGATCTGGCGTGTAATTGCAGTGCTCATAGCGGTCATTTATGT
yeaGb1783RBS30CDS20_24	13.6041	TGTGCTAAAAAACGAAAGGA	GCTCTTAACCTGTGCTAAAAAACGAAAGGACGGCATACCATGA
yebGb1848_238	16.1352	GATTCAGCACCGACGACCTG	TTCCTCTTCGGATTCAGCACCGACGACCTGTGGGGACGGTAAT
yebGb1848_237	7.93256	ATTCAGCACCGACGACCTGT	TCCTCTTCGGATTCAGCACCGACGACCTGTGGGGACGGTAATT
yebGb1848_236	18.266	TTCAGCACCGACGACCTGTG	CCTCTTCGGATTCAGCACCGACGACCTGTGGGGACGGTAATTT
pncBb0931_602	15.209	ACGCGCCAGATCGTAGTTGC	GGGAAAGCCGACGCGCCAGATCGTAGTTGCTGGTGCCCACAAA
agaVb3133_21	14.6658	GAATCAAGCGTTCATCAATC	ACCTGACCGTGAATCAAGCGTTCATCAATCCGGCTTAAAACAA
yiePb3755_506	14.9272	GAATGAGGTCAAAAACGGAT	ATAGCGAGGCGAATGAGGTCAAAAACGGATTGGCGCTCATTTC
caiDb0036_24	13.4081	TTTCCAGAATTGATCCATTG	TCAAGGGTAATTTCCAGAATTGATCCATTGCGGGTCAGATGTA
yciHb1282_70	0.506328	CCGTCGCCTTTAGGGCGTAC	ACGCACCACACCGTCGCCTTTAGGGCGTACAGGGGCCGCTTTG
ynjEb1757_991	16.6142	GCGCCGGCTATTTCACCTTT	TCCCCAACGTGCGCCGGCTATTTCACCTTTTGGTTTAATATAG
caiDb0036_23	12.7948	TTCCAGAATTGATCCATTGC	CAAGGGTAATTTCCAGAATTGATCCATTGCGGGTCAGATGTAA
fiub0805_2235	12.3004	AGAAGGTTCTTGGCTCGCCC	GCTGTGAGCAAGAAGGTTCTTGGCTCGCCCGGGTGATAACGGT
ybhHb0769_766	1.20753	ATTGCCCCGCCTTTCTGCGC	ACGCACATTAATTGCCCCGCCTTTCTGCGCTGGAGAAATAAGC
ycaDb0898_230	13.147	GCCAGCGGCAAAAATGAAGG	GGCCGGCACAGCCAGCGGCAAAAATGAAGGAGGCCAGATAATA
eamBb2578_310	13.3045	AAGCTGGCCCAAAAGCTGAT	CTGCAAAGCAAAGCTGGCCCAAAAGCTGATTGGTTTTGCCTGA
metIb0198RBS30CDS20_28	16.3307	CATGTAAAAGTAGAGGTACT	GCAGGAACACCATGTAAAAGTAGAGGTACTGGGTTATGTCTGA
ybhQb0791_184	12.0316	ACCTCACGCCAGCGTTGCTC	CACGTCTGCCACCTCACGCCAGCGTTGCTCGGGGTGGCGCTGA
cydDb0887_1128	13.5512	GACCAACCAACACCGCACGT	GAACCGCTGCGACCAACCAACACCGCACGTTGGCCTGCTGGCA
yajQb0426_131	15.9779	CAACACTTTGATGGTTTTGC	CGGACTCGCTCAACACTTTGATGGTTTTGCTGGCGTCGTTCAG
tauAb0365_231	2.53196	CCGCTAACGGGCTGGAACCG	CTGGCTGCAACCGCTAACGGGCTGGAACCGAGGTTGCCGATTT
intEb1140_647	7.67728	AGTAACCAGCGCTAACAGCA	ACCGCTGACCAGTAACCAGCGCTAACAGCATGGCATTTCCCAT
scpCb2920_1109	9.44738	GCCGTTCATCAGATCGACCC	TGCCGCCGATGCCGTTCATCAGATCGACCCCGGCTACGTGTGT
ygbTb2755_47	13.2344	CCCATATTGCAGAAAGATCA	CATCGATCTGCCCATATTGCAGAAAGATCATGGAGACGCGATC
codBb0336_902	11.4497	AATACCGTTGATTACCGAAA	CCGTACCGATAATACCGTTGATTACCGAAAGGGTTTTGCTCGA
cysKb2414_57	13.8788	GTCCGTTACCGATGCGATTC	GCCAGAATGCGTCCGTTACCGATGCGATTCAGGCGAACCAGCG
helDb0962_1753	14.4294	ATAAAGTCGATTTGCAACTT	ATGAATGGTCATAAAGTCGATTTGCAACTTCGGCCAGCGTGTT
caiBb0038_74	11.6119	CATTTGCCCGGCAAACGGTC	ATTCTGCGAACATTTGCCCGGCAAACGGTCCGGCGATTTCGAT
yahEb0319_323	1.54946	AATGTCGTGCCACTGTAGCC	GCTGATGAATAATGTCGTGCCACTGTAGCCAGGCGATAAGGTG
sfmFb0534_329	17.911	ATTACGTAATTCGATGGCGA	AGCGATCGCTATTACGTAATTCGATGGCGACGGTTTGTGCCAT
yahGb0321_1073	13.1187	AATACCGTAGGTTTCGGTGA	CAAATCCGCCAATACCGTAGGTTTCGGTGATGGCGCTGTCGCC
hsdMb4349_213	16.6027	CTAAATGCACGAGCATTTTT	TCATCTTCGCCTAAATGCACGAGCATTTTTCGGTAGAACTGCA
hslOb3401RBS30CDS20_13	13.9606	GGCATAATCATCTCTCTTGC	GTCATGTTGCGGCATAATCATCTCTCTTGCAGGTGACAGTTAT
yidBb3698_149	1.64292	GCCCTGTTGATTACTCAGCC	CCGATTGATTGCCCTGTTGATTACTCAGCCAGGTTGAGAGAAT
bioDb0778_277	12.6751	CTCATTACCAATGATTCTAT	TAATCCGGCGCTCATTACCAATGATTCTATCGGTCTGCCCTCT
yliIb0837_617	14.6501	AATGCCATAAGACCAGATCT	GCGGATTACGAATGCCATAAGACCAGATCTCGGCGCGCGCACC
gudDb2787_1186	9.44497	TCGATTTCTACACCCAGCCC	TTGATCCATATCGATTTCTACACCCAGCCCCGGTTTTTCTGGC
yhaJb3105_661	12.5389	ATCGTGCTCACCGTTAAGCG	TTTATCTTCAATCGTGCTCACCGTTAAGCGCGGCTGTTTGTCC
yciNb1273_20	14.5289	CAACAGCGTTTCGCGGTCGA	TGGCCTCTTTCAACAGCGTTTCGCGGTCGATGGGTTGTGTCTC
yddBb1495_884	12.1112	ATTATAATCACGGCTGGAGC	AGGTGCTGGTATTATAATCACGGCTGGAGCCGGTATATTTTAA
folCb2315_859	14.9336	CTCACAATCTGGAAACGTCC	TGGCGACTCGCTCACAATCTGGAAACGTCCCGGCAAAATTGCG
ydiPb1696_47	6.98243	TGAAAGCCGTGGCGTTTTAC	ATGCAAAACGTGAAAGCCGTGGCGTTTTACCGGCGACAAACAG
lexAb4043_118	12.9733	AGATGTTCTTCAGCCGCGTT	CAGCGCCTTCAGATGTTCTTCAGCCGCGTTTGGGGAACGGAAC
glpTb2240_93	10.3192	CATAGCCAAAGAATATCCCC	TAGTAAGCCGCATAGCCAAAGAATATCCCCAGGAAAATTTGCC
sapBb1293_246	19.2194	TCAGCGCAAAACCGAAGGCG	ATGCCAACAATCAGCGCAAAACCGAAGGCGAGGATGCACAGTT
yebKb1853_608	10.2411	AGAGGTGAGGGCAATCACCA	GGGTACCCGCAGAGGTGAGGGCAATCACCATGGCGTCGTTTTC
hypDb2729_1082	11.6495	CTGACGATACTGATACCACG	CACTCTCCTGCTGACGATACTGATACCACGCGGCGCACGCTCC
glyAb2551_430	10.4185	CCGGTAGCATCGATACCGTA	GTCGATATGACCGGTAGCATCGATACCGTAAGGAACGATGTTG
nanRb3226_76	6.29639	GAGAGTTTTTTACGCGCCAG	CACCATTTCGGAGAGTTTTTTACGCGCCAGCGGGCGGCTACGC
thiHb3990_51	15.5634	CCGTTTTGCCGTTGATACGC	ACGTCAGCAGCCGTTTTGCCGTTGATACGCAGGCGGATGTCGT
lolEb1118_1110	11.0156	GCCAGTGCAATTCCGATGGC	AAGACGTCCAGCCAGTGCAATTCCGATGGCAGGAAATCAATAA
hemYb3802_460	18.2364	CGTACGCGGGTGATTTCTAC	CAGTTGCAGACGTACGCGGGTGATTTCTACCGGAATGGTGTCG
uhpAb3669_380	12.53	ACGACCGGATGCCAGTTTAA	GCGGGTCCTGACGACCGGATGCCAGTTTAATGGCAATATCCGG
ydhCb1660_401	13.3815	TAGACCCACCAGCGGCATGA	GTGCCGGAGATAGACCCACCAGCGGCATGATGGCCGCAAAAAT
xylEb4031_8	9.23005	TATATAACTGGAATTATACT	TAATCGAAAATATATAACTGGAATTATACTGGGTATTCATTCA
pcnBb0143_27	10.3372	CCTCGCGGCTTAGCACCTTG	GCCTCGCTTTCCTCGCGGCTTAGCACCTTGCGGCAAAAATTAG
fdnGb1474_80	13.1834	CTGAGCCAGTGCTTGCTTCG	AGTTTCGCGCCTGAGCCAGTGCTTGCTTCGGGGCAAAGCCCAA
fdnGb1474_81	12.4853	CCTGAGCCAGTGCTTGCTTC	TAGTTTCGCGCCTGAGCCAGTGCTTGCTTCGGGGCAAAGCCCA
fdnGb1474_82	14.5783	GCCTGAGCCAGTGCTTGCTT	GTAGTTTCGCGCCTGAGCCAGTGCTTGCTTCGGGGCAAAGCCC
dsbBb1185_202	11.3492	ACCATCGCTACATAACGCAG	CAACCAGATAACCATCGCTACATAACGCAGCGGAGTTTTCGGG
yfiPb2583_421	12.9678	CGAAACATCTTGCGAGCTTC	CGGACTTTTACGAAACATCTTGCGAGCTTCCGGCCAGGTACCA
yhjHb3525_485	15.6313	CGCAGAGAAATTTGCCATCC	CTTCACTTAGCGCAGAGAAATTTGCCATCCCGGTACCAAAATC
ydeOb1499_679	8.19731	TACTCCTTAGAAACTCTCTT	TTGACAACGGTACTCCTTAGAAACTCTCTTCGGACTGTTGCCG
yghQb2983_268	12.6931	ACGACATTGCGGAATTGCTG	GGAAAATGAGACGACATTGCGGAATTGCTGCGGATTATTGTTG
yccAb0970_462	14.2737	GATGCAGAGCAGGCAGCTGC	CTGATCGCCAGATGCAGAGCAGGCAGCTGCAGGAAGATATTCG
argBb3959_440	14.1638	CCCTTCGTCTGTTACGCCAA	TCATCAGTTGCCCTTCGTCTGTTACGCCAATGGAGCTGACCAC
yeaWb1802_176	12.4062	CTCACGCGTCACATAATCAT	CGCCAATGATCTCACGCGTCACATAATCATTGGCATTCGCCAG
speAb2938_813	13.7921	TCGCCATCTGCGAACCGAGG	TCGCGAATATTCGCCATCTGCGAACCGAGGTGGAAGTGCAGTA
yedIb1958_823	9.62042	AGAATCAGATTTAAAACAGT	GATAAATCCAAGAATCAGATTTAAAACAGTCGGTAATATCATC
torTb0994_960	13.7659	ATCCCCCTGGTGACAGCGAG	ACCGGACGAAATCCCCCTGGTGACAGCGAGCGGCGAATATGTT
blcb4149_64	6.92686	GTCACGCCACGCGGCGGCGT	ATTTACTACGGTCACGCCACGCGGCGGCGTAGGAGAACTGCAG
corAb3816_625	8.10732	GCCTGCTCCAGTTGCCCACC	GATTTCACGCGCCTGCTCCAGTTGCCCACCCGGTAAACGCGCT
rhmTb2246RBS30CDS20_7	15.1918	AAAAGCTCCTTAGAATATGT	GGTGCTCATAAAAAGCTCCTTAGAATATGTGGGCGTTACCGTT
yfiHb2593_314	12.1415	AAACAGCACAGGGAGGCAGT	CTCGATTGCAAAACAGCACAGGGAGGCAGTCGGCAGTCATCAC
dsbCb2893_208	13.6759	GTGCCACTAACGTCATACAT	GACCGGAGCCGTGCCACTAACGTCATACATTGGCCCCTGAATG
fbaAb2925_653	12.9426	GTTACCGAAGGACGCTGCGA	CACCGTGTACGTTACCGAAGGACGCTGCGATGGTGAAACGCGG
pdxYb1636RBS30CDS20_8	6.67901	GTTCCCTGTATAAAAACCAG	TTTTCATCATGTTCCCTGTATAAAAACCAGGGGGAGTGATTTC
ybaBb0471RBS30CDS20_38	13.1205	TTGAGAGAGAAACCTATGTT	CTTAACGTGATTGAGAGAGAAACCTATGTTTGGTAAAGGCGGT
citGb0613_708	1.9451	CCTCGCGCTGTAGCCAGCGC	AATGTTTGCGCCTCGCGCTGTAGCCAGCGCAGGCCCCCCTCGC
mdfAb0842_787	16.5273	GCAATTAACGCCCCGAAAAT	CAAGTTACCCGCAATTAACGCCCCGAAAATAGGCACTTGCAGC
citTb0612_526	15.1579	TTCGGGAATGATTTAAACAA	GGACGGATCGTTCGGGAATGATTTAAACAACGGCGGCAGGTTT
djlBb0646_852	13.0306	GCAACATTAAAGCATCCGCC	CGGCACCATTGCAACATTAAAGCATCCGCCTGGGTGGAGGGAT
ygeYb2872_416	6.53253	CACCGTACCGGTAACCAGCA	CTTCTTCCTGCACCGTACCGGTAACCAGCAGGGTATATTCATC
yeeRb2001_828	10.3316	GTTCATCAGGTGTGAATGAC	AGCGTTTTCAGTTCATCAGGTGTGAATGACAGGTTCTCTTTCA
moaCb0783_95	15.7732	CTCGCTGCGCATGGTGACAA	TCGCCAGCGTCTCGCTGCGCATGGTGACAAAGGCTTCCGCCCG
psiFb0384RBS30CDS20_26	13.8894	GGTTAAAACATGAAGAGGGA	ATACGCTCATGGTTAAAACATGAAGAGGGATGGTGCTATGAAA
sgcXb4305_170	14.4948	AATCATCAGTCGCAGCGCAT	TATGCGCAAAAATCATCAGTCGCAGCGCATCGGGTTTATCACT
manYb1818_717	14.3	GGTTGTATTTCGGGCTAAGT	CCGGCTACGCGGTTGTATTTCGGGCTAAGTTGGATGTAGAGCA
hemLb0154RBS30CDS20_25	15.8089	TTTTCAGACTTACTCATGGA	GCTGTAAAGATTTTCAGACTTACTCATGGAGGGTTCCTGATTC
hemLb0154RBS30CDS20_26	13.0428	ATTTTCAGACTTACTCATGG	CGCTGTAAAGATTTTCAGACTTACTCATGGAGGGTTCCTGATT
rngb3247_515	10.3016	CTCGCCAACCCCTTCCGCTG	CCAGTTCAGCCTCGCCAACCCCTTCCGCTGCGGTACGGATGAT
xdhCb2868RBS30CDS20_9	10.1749	TTGCAATTTTCCCCCCGCCG	CTGTGATTCATTGCAATTTTCCCCCCGCCGCGGCGACGGCTTC
ypjAb2647RBS30CDS20_39	1.71396	AGAGGATGAAATTTATGAAC	TTCACTTTTCAGAGGATGAAATTTATGAACAGGACCAGTCCCT
dcuSb4125_593	14.4292	CAGTACCTTAACCAGAATGC	GGATTTTTTTCAGTACCTTAACCAGAATGCAGGTGCCAATCAG
patDb1444_274	15.2122	TCATTGAACGCACTATGCAG	CGGGATTTCATCATTGAACGCACTATGCAGCGGTTTGCCACAA
coaAb3974_31	17.1065	TTGCGGTCAAACTGTAGGTA	TGCCCACTGGTTGCGGTCAAACTGTAGGTAAGGCGTCATTAAC
lpxMb1855_790	11.5973	TCTAACAGATCATCCATCGG	ATCATCCGCCTCTAACAGATCATCCATCGGTGGGCGCACCTGA
pgpCb2560RBS30CDS20_16	11.2072	GTTGCCAAACCATACTCCTC	ACGCTCGTGAGTTGCCAAACCATACTCCTCTGGACTGAAACAT
yagIb0272_546	15.9907	CCAGGGCGTAGCCTTGCTCG	TCTTCGCTGTCCAGGGCGTAGCCTTGCTCGCGGGTCTGCGCCA
ompFb0929RBS30CDS20_13	15.0247	ATCATTATTTATTACCCTCA	ATTGCGCTTCATCATTATTTATTACCCTCATGGTTTTTTTTAT
lgtb2828_639	3.73289	GTTTACGAATATACAGGTTG	ATTGGGCGTGGTTTACGAATATACAGGTTGAGGATAATAAACA
glpGb3424_776	7.5248	AAAAGCCATCGCTAAACCCA	GCGAATCAACAAAAGCCATCGCTAAACCCACGGCTAACCCGGC
mhpDb0350_339	18.0468	TATCGGTTGCGGGCAAATCG	TCGAAGGTGATATCGGTTGCGGGCAAATCGCGGTTCAACACCA
potEb0692_891	9.66137	CAGATGAAGATTTAAACACC	TAGCCTTCATCAGATGAAGATTTAAACACCTGGGCAATGGTGA
atpAb3734_134	10.1529	CATTTCACCCTGCATACAAT	GCAGGGAGATCATTTCACCCTGCATACAATCGGCCAGGCCGTG
glnHb0811_633	13.2666	GCAGCTCGTCGCTACCTTTC	ACTTTGTCACGCAGCTCGTCGCTACCTTTCGGGAACGCAATAC
csgEb1039_120	11.8834	TAAAGGCTCGGTAAAAATCA	CATTTATCACTAAAGGCTCGGTAAAAATCATGGCCAATAGATG
trkAb3290_1353	11.601	ACAAGAAGAAAGGGCTTGGC	CTTATTAATTACAAGAAGAAAGGGCTTGGCTGGAAGAGTCTTT
melRb4118_602	14.2953	CAGCGCCTGATCATAGTTTT	CGTTGATGGTCAGCGCCTGATCATAGTTTTCGGCAATAAAGCC
ybhFb0794_61	13.6523	CAATCGAGCGGCGCGACGGC	GTGAATGGTACAATCGAGCGGCGCGACGGCGGGCTTGTCCATG
ybhFb0794_62	11.7393	ACAATCGAGCGGCGCGACGG	CGTGAATGGTACAATCGAGCGGCGCGACGGCGGGCTTGTCCAT
alsAb4087_815	16.8949	GACCTTTTTTCTGTCACGAC	AGATATCCCGGACCTTTTTTCTGTCACGACTGGTGACGTTCCG
yciIb1251RBS30CDS20_10	12.4402	ACGGGCACAACTCCTTGTTC	AACATACAACACGGGCACAACTCCTTGTTCGGGAAAGTTGTAA
lpxCb0096_684	16.6641	CAAATTCGTCTTCAAAACGC	TTGTGACGCACAAATTCGTCTTCAAAACGCAGGCCGTCTTCGT
yfcHb2304_391	12.0155	TGGGTAAATTCGTTATGCGG	GCAGAGTTTATGGGTAAATTCGTTATGCGGCGGTTCCTCTTCG
dxrb0173_928	12.989	CATGGATAACGATCATAATC	CAGTTTCAGGCATGGATAACGATCATAATCCGGTGCGGCAAAT
lpxLb1054RBS30CDS20_4	9.3023	ATCCTGTTTTTCAACCTATT	CGTCATATCAATCCTGTTTTTCAACCTATTCGGGCAATTGTAT
minEb1174_239	11.8694	CAGCTCTTCTGCTTCCGGTA	GGGCTTATTTCAGCTCTTCTGCTTCCGGTAAGGTCACGTTCAG
lpxLb1054RBS30CDS20_3	14.9628	TCCTGTTTTTCAACCTATTC	GTCATATCAATCCTGTTTTTCAACCTATTCGGGCAATTGTATG
murDb0088_794	8.63998	ATTGGTGTAGTTATGCTGCC	CCGCCAGCGCATTGGTGTAGTTATGCTGCCCGGAAAGTTTCAT
yeiWb4502_62	14.027	GGGCTTGCCATCTGGCATAC	GCGTATTGGCGGGCTTGCCATCTGGCATACCGGGAATAGGGCT
ftsEb3463_160	10.3924	AACCAGATTTTCCCGGCGCT	ATGGCCGCTAAACCAGATTTTCCCGGCGCTGGGCCGCTCAATC
yafWb0246_267	14.3378	ATACGTAGCCGCAACTGCCA	ATGGCGATGTATACGTAGCCGCAACTGCCAAGGGTGTCGGCTT
abgRb1339_812	16.0481	ACGCCGCTGAATCAAATAAT	GGCGACTATCACGCCGCTGAATCAAATAATAGGCCGCTTTCGG
ybcMb0546_721	12.4594	AATCTTTCAGTAAAACGAGA	ACGATTATGAAATCTTTCAGTAAAACGAGAAGGACACTTATAA
epmBb4146_384	18.8026	CGGCATAGGGGAAGTGACGA	CCCTGATTTTCGGCATAGGGGAAGTGACGACGGAAGCAATAGC
sseAb2521_559	4.03419	CCGCGACGTAAACCTGGGCG	GGGAATATGTCCGCGACGTAAACCTGGGCGAGGTTCATCAACT
ydjFb1770_201	11.8173	ATGAAGCGCGCTTATAAAAA	TCATAAAACGATGAAGCGCGCTTATAAAAATGGATATTCTCCG
xerDb2894_434	12.2824	CAGTTCAGAGACACGCAGCC	TCAGTCCGACCAGTTCAGAGACACGCAGCCCGGTAGCATACAA
yigBb3812_41	10.3317	AAGGGTATCATCCAGGTCAA	GGTTATCGTAAAGGGTATCATCCAGGTCAAAGGTGAGCGCCGA
proQb1831_572	12.7828	TTGACCCGCTTTCACCTTCA	CCATCGCGTTTTGACCCGCTTTCACCTTCAGGGCTTGTCCGAC
yjcZb4110_686	15.0083	ATGCTCCCCGCCCGTCGGAA	AAAAATCAGCATGCTCCCCGCCCGTCGGAACGGTCGAAGAGGC
ycbLb0927_306	6.69751	AACGATCTGGCGTCAGCGGC	TCGTTCAGCCAACGATCTGGCGTCAGCGGCTGGCACTCTTCCA
yhjVb3539_677	15.7265	ATCCGCTTCCCGTTTACGAT	CCAGTACTTTATCCGCTTCCCGTTTACGATAGGCAATATTCAT
hyfHb2488_386	13.5297	CAATTCAGCAGCCAGTGCGA	GCTGTGCTAACAATTCAGCAGCCAGTGCGATGGTTTTTTGCGG
topAb1274_259	16.554	GAGACGACCTTCTCTTTACC	TTTCAGTTCAGAGACGACCTTCTCTTTACCAGGCAACACTTCA
rutFb1007_407	10.118	GTGACGATGAATCGCTTCGA	AGGGTGTGGTGTGACGATGAATCGCTTCGATGGCGCAAAACAG
narIb1227_345	17.4278	TAGTGGTTGCACGCACGCGT	TCCGCTCCGGTAGTGGTTGCACGCACGCGTGGGCTGAACAGAC
yeaJb1786_341	8.4477	CACAATTGTGTCGCAGTCAG	CTGCAGCTTCCACAATTGTGTCGCAGTCAGTGGATGCGGTTTG
lsrFb1517RBS30CDS20_19	11.5569	AAATCTGCCATAACTTACTC	AATATCGTCTAAATCTGCCATAACTTACTCCGGTTAAGTAATG
hyfGb2487_1008	16.5044	GTTGCTCTTTGAGAATATCG	GTTTGCAGACGTTGCTCTTTGAGAATATCGCGGCGAACACCAC
fliTb1926_173	14.7258	GCGGAGCTGCTCCTGCATCG	GCAGCATCGGGCGGAGCTGCTCCTGCATCGTGGTGGACGGGTC
roxAb1128RBS30CDS20_34	12.3654	CAGCCTGTGGATGCTTAACA	TTGCAGATACCAGCCTGTGGATGCTTAACATGGAATACCAACT
setCb3659_411	18.5505	TACTGAACATGACCGTCTCA	CGTAAAAATGTACTGAACATGACCGTCTCACGGCCTGTTCTGT
citBb0620_401	15.2122	CTCATCAATTTGCTTCTGGC	CATTAAACATCTCATCAATTTGCTTCTGGCTGGCGCTATCAAT
ydhVb1673_2066	11.4718	ATTGTGTGCTGCCAGATCGG	CAGGCAGTAGATTGTGTGCTGCCAGATCGGCGGCAATATCTTC
pfkBb1723_424	13.0691	AATTTTTCCAGCTTCACACC	CAGTTGGGTTAATTTTTCCAGCTTCACACCTGGCGGCAGGCTT
treAb1197_9	7.54	TTTGCGGGCGAGAAGGTGCG	AACGCCATTTTTTGCGGGCGAGAAGGTGCGGGGGATTTCATCA
bdcRb4251_448	18.3983	GTCACACATTGTGCGCGTTG	CATAAAATCAGTCACACATTGTGCGCGTTGTGGATGCCGCCTG
yadKb0136_220	5.07137	ATAGTGAACTCTTTTCCACC	GGATACAGTGATAGTGAACTCTTTTCCACCTGGTTGATAACTT
bioDb0778_23	14.3147	CCCCACTTCGGTATCCGTTC	CGACAGTTTTCCCCACTTCGGTATCCGTTCCGGTGACAAAATA
aceBb4014_668	12.1067	GCTGAAGACTTCGCTCCACC	CTTCTGCATAGCTGAAGACTTCGCTCCACCAGGCCGCTTCCTG
rfbAb2039_574	16.13	TCTAACTCACCACGTGCAGA	ATCTGTAATTTCTAACTCACCACGTGCAGACGGCTTCAAGTTT
dgoAb4477_316	3.14323	TCGGTCGCCGTCGCGCAGCC	GGTAAAGGCTTCGGTCGCCGTCGCGCAGCCGGGGCAGACGGTC
ribFb0025_905	4.42178	TAGCCCAAAAAATTCGCGGG	CCGGTTTTGTTAGCCCAAAAAATTCGCGGGCGGTTAATTCATC
srlBb2704RBS30CDS20_1	13.4563	CCTCTATTGATAGATAAAAC	CATGTTTCAGCCTCTATTGATAGATAAAACCGGAGACAAACCA
araCb0064_22	11.6796	AACGAGTATCCCGGCAGCAG	ATGGGCGTTAAACGAGTATCCCGGCAGCAGGGGATCATTTTGC
araCb0064_24	12.6318	TAAACGAGTATCCCGGCAGC	AGATGGGCGTTAAACGAGTATCCCGGCAGCAGGGGATCATTTT
rihCb0030_330	15.56	CAGGCTCTGGTGCACGCATC	ACCAGGGTAACAGGCTCTGGTGCACGCATCAGGGCATCCCGAA
qseBb3025_57	11.5185	CGCTAAAACCCATTTTACTA	AACCAGTCGACGCTAAAACCCATTTTACTAAGGCCCGTTTTGA
rluBb1269_543	13.3797	TCAGAGTCACGTTGTACCAC	CGGCCTTCGGTCAGAGTCACGTTGTACCACTGGTTGATCCCTT
dosPb1489_1475	16.7328	GTAGCTGATGCCAATACTCA	TACCCAGGTCGTAGCTGATGCCAATACTCAAGGTAAGCGGGAA
mdtPb4080_166	14.4335	TGTTTCCACCACTGCGCCTG	GTCATTGAGTTGTTTCCACCACTGCGCCTGCGGCCAGCCGGAG
ispBb3187_145	7.90121	GCAGCCAGTACAGCAATCAT	AACAGCTCGTGCAGCCAGTACAGCAATCATCGGACGAATACGT
pflAb0902_125	10.588	TTTACCGCCATGCGTGTCCC	CGGTAACTTCTTTACCGCCATGCGTGTCCCAGGTGTCGCGGTT
ushAb0480RBS30CDS20_48	15.4241	GAAGTATGAAATTATTGCAG	GTCAGGGAGAGAAGTATGAAATTATTGCAGCGGGGCGTGGCGT
rpoEb2573_62	12.5744	GCGCACTACCAGTAAGTTAA	TATGCTGATAGCGCACTACCAGTAAGTTAAAGGCTTTCTGATC
puuBb1301_32	10.8093	TGGTGCATATTTATTCGCAC	GCGTGTCGAATGGTGCATATTTATTCGCACTGGCGGCGTAGTA
bdcRb4251_195	17.829	CGACGTATTCATTGAGTACA	GCTTCCGTACCGACGTATTCATTGAGTACACGGCTAAATAACC
glsBb1524_299	10.3196	CTCCATTTCCAGTTGCACTA	GTATACCCTGCTCCATTTCCAGTTGCACTAAGGAATTGAACGG
ybdRb0608_661	15.2108	GCGGCGAAATGCAAGCGGTA	GTAGCGGTCGGCGGCGAAATGCAAGCGGTAGGGATGATGATCA
uvrCb1913_1100	16.8978	AGATTGCTGCGAAAGTTTGC	GGTGAACGGTAGATTGCTGCGAAAGTTTGCTGGTTAAGGCCGT
dcrBb3472_362	13.4691	TTTGTGACCTTTCAGCTCAA	ACTGCTGCATTTTGTGACCTTTCAGCTCAATGGCTTTATTGGT
yjdFb4121_334	8.99506	ATTTCTCGTGCCACCAGTGC	GCGAACGAGAATTTCTCGTGCCACCAGTGCAGGCACCAGCCCC
garKb3124_17	14.52	ACTTTCTTTATAAGAGTCTG	TGGCAGATAAACTTTCTTTATAAGAGTCTGGGGCGATTACGAT
preTb2146_545	18.3057	CACGCCCATTTTTTCAATAC	ACTTAATGGTCACGCCCATTTTTTCAATACGGGCGATCTCTGC
yeiEb2157_202	17.0576	TCAAGCAATGCCAACGCACG	AACCGCCTGTTCAAGCAATGCCAACGCACGCGGATAGAGCAGC
pqqLb1494_1161	14.5173	CATTTTTCAGCCAGGTGAGG	TGATCAACCGCATTTTTCAGCCAGGTGAGGCGGGTAGATTTGA
ybjCb0850_216	13.2268	GTGGACGGTTCATCAGCTGT	GAATATTGCGGTGGACGGTTCATCAGCTGTGGGGCAAGACGTT
yeaXb1803_864	12.8712	CGCTAAAATATTGATCCCGA	CGCTCTTCATCGCTAAAATATTGATCCCGATGGTCAGCTTCAC
narHb1225_1313	11.8459	ACGGTACATCTCCTGTGCCT	TCGCCAGATAACGGTACATCTCCTGTGCCTGGGCTTCGGTCAG
bepAb2494_675	10.6887	CCTGATCGAGTAATTTTTCG	GAGTAACGCGCCTGATCGAGTAATTTTTCGAGGAAGGTTGGCA
chbFb1734_473	17.813	AAATCCGGTATGACGATAAA	TAAAGCGTTTAAATCCGGTATGACGATAAACGGCTTCAGTGAC
pepEb4021_111	16.42	TCTGCGTTACGCCAGCGAAA	TCATCCCAGGTCTGCGTTACGCCAGCGAAAGGGATAAACACCG
fhuDb0152_352	8.82427	CTGAAGTTAAATCCGCGACC	TTTGCCGTCACTGAAGTTAAATCCGCGACCCGGCGCAATACGA
glxRb0509_773	13.2089	GGTATTAAATAACTCCTGGC	TTGCCGCACAGGTATTAAATAACTCCTGGCAGGTCGCAGTGTT
motAb1890_62	10.0394	GAGTGCTCCAAGGCTTCCAC	CGGGTTGATAGAGTGCTCCAAGGCTTCCACCGGTCATCAAATA
ttcAb1344_633	14.4505	GGTTAGGCTGTGAACCGCAC	TGACGTTGCAGGTTAGGCTGTGAACCGCACAGGTTGCACGGAA
ytjBb4387_231	5.92791	TTTCATCCGTTAACTGATCG	AGGATACGGCTTTCATCCGTTAACTGATCGAGGATCGCCTGAA
ycjUb1317RBS30CDS20_44	12.7781	GGAGGATGAATGAAACTGCA	CCAAACATCAGGAGGATGAATGAAACTGCAAGGGGTAATTTTC
deoBb4383_1148	16.0628	AGTCTGGCCGATATCCGCGA	ATTTTGCCAGAGTCTGGCCGATATCCGCGAAGGTTTCACGATG
ybgKb0712_66	13.2256	CGCAGTGGCTGATACCCGAC	TCCAGTGCGCCGCAGTGGCTGATACCCGACTGGCGAAAACCGT
yedIb1958_255	9.91098	ACAGAGGCGTAATCGCCCAC	CCAATCATCAACAGAGGCGTAATCGCCCACGGGATAAACGCAC
gstBb0838_386	14.7145	CTCTTTGCAACTGGCATCAA	GGGCGTCGCACTCTTTGCAACTGGCATCAATGGCGGCCTGATC
yafQb0225_224	5.46309	CTCAAATCGTAAAAGTTTAT	TTCCAGTTCTCTCAAATCGTAAAAGTTTATCGGTAAGTTTGTA
stfRb1372_205	15.8046	GTAATGGTCCCGGCATGTGA	TTCATACACGGTAATGGTCCCGGCATGTGACGGCGGGAATCCT
secFb0409_845	14.664	GATGGAAGATGCAGTACCGA	ATGCCACATAGATGGAAGATGCAGTACCGATGGAAACACCGAT
ygiWb3024_36	3.83637	CCATCACCGGTGCGCTGCAC	TGCTCTGCTGCCATCACCGGTGCGCTGCACAGGGCCATTACTG
yhjYb3548_146	8.85251	AGGTTGATGATCACTATCCC	CGTTGTAATCAGGTTGATGATCACTATCCCAGGTGTAACGCTC
proPb4111_736	13.0043	ATCTCTTTAAACGAGACTTT	TTTAGTGGCAATCTCTTTAAACGAGACTTTCGGGCCATCCTGC
mdtGb1053_86	15.3561	GAAGGGCATTACCAGACTGA	AGAGGGGTAAGAAGGGCATTACCAGACTGAAGGCGGCACCGGT
rpoEb2573_496	12.39	CGTGAACGCACCGTACCTAC	TCGGAAGATACGTGAACGCACCGTACCTACCGGACAATCCATG
yahFb0320_665	12.6292	CTCGCTCAGGTCGCGCCCGC	CGCCGATTTTCTCGCTCAGGTCGCGCCCGCCGGTGCCAATCAG
yceGb1097RBS30CDS20_3	12.8498	ATTCGGGCGCTCACAAAGTG	TTCATGACTAATTCGGGCGCTCACAAAGTGGGGCTAAATATTC
thiLb0417_30	15.0334	TTCTTACACGGTCAAAATAA	AGACGAGAACTTCTTACACGGTCAAAATAACGGGCAATCAGGG
yafVb0219_439	6.50609	TTGAGATTGCGCGACCACAC	GTCATAATCGTTGAGATTGCGCGACCACACAGGAAAACGTAAG
ygcSb2771_915	15.3817	AAAATTTGCGATGTGCCAGC	CTTCCCAGCAAAAATTTGCGATGTGCCAGCAGGTGCGTCAGAA
ompXb0814_344	13.3298	TTTGTAGGTCGGGTATTCAG	TGGTGTCGTGTTTGTAGGTCGGGTATTCAGTGGTCTGGAATTT
atpBb3738_180	11.9179	TCGCCTTTTTGGCTACGCTA	ACACCGCTGGTCGCCTTTTTGGCTACGCTACGGAATAAAACCA
ydhPb1657_416	11.8531	CACGCCACCGATATTTGCCA	TCGCCGCCGGCACGCCACCGATATTTGCCAGGGTTAACCCCAT
yqeFb2844_37	12.0882	GCACCACGAAAGCAGCCGAT	ACCCGCTAACGCACCACGAAAGCAGCCGATAGGTGTCCGTAAC
yhcHb3221_28	11.1514	GCAGGATGTAACCCAGCAGA	GTCCTGTAACGCAGGATGTAACCCAGCAGACGGTAATGACTGT
glpBb2242_901	14.724	ACCGCGAAACGTGGACGTAG	GCTGGCGAGAACCGCGAAACGTGGACGTAGCGGAATATCGGCG
ispHb0029_281	12.0131	TTTGGTCACCAGCGGACAGG	CCATATGCACTTTGGTCACCAGCGGACAGGTGGCATCAAACAC
ucpAb2426_448	10.8822	AAGGCGTACGCCGTTTCGCC	CGCTTTCGTTAAGGCGTACGCCGTTTCGCCAGGATCGGCCACC
ygjQb3086_479	13.3185	GTACTGTTTTGCCAGCCAGA	CGTCGATGCCGTACTGTTTTGCCAGCCAGATGGCGCGTTGATT
yfdQb2360_323	8.6018	CTTTTTCAGTTTGAGAGTGG	ACGGTGCTGTCTTTTTCAGTTTGAGAGTGGCGGTGTTATCTGC
dnaCb4361_589	9.99946	CTGTTGGTCAGCATCCCGGT	TTCCATATTACTGTTGGTCAGCATCCCGGTTGGGCGTTTGGAA
rffGb3788_136	0.0326422	AAGCGCTCGCTTTGCGCGAC	CTCAAAGGCAAAGCGCTCGCTTTGCGCGACCGGTGCCAGCGAC
ssuCb0934_611	14.7822	CAGATAACCAATGCCTGAAT	CATTCATCGCCAGATAACCAATGCCTGAATTGGCAGAAATGGT
yfjLb2628_1559	13.771	GGTTAACCGCTCAAGACTCG	CAACTAATTGGGTTAACCGCTCAAGACTCGGGGCTGGATAAAT
btuFb0158_460	12.204	TGCAGAAAAACACGTTTTTT	AATGCCGAATTGCAGAAAAACACGTTTTTTAGGTTTATCAGCA
cbrAb3690_37	3.85119	CGTGCCAACGCCGATCCTGC	TGCTAACTTTCGTGCCAACGCCGATCCTGCCGGGCCGAGGCCA
nanCb4311_108	5.26103	TGAGTCGAGTCTCATAGGCG	TCACTGACTTTGAGTCGAGTCTCATAGGCGTGGCTTCCACTAC
yhfAb3356_50	5.50043	TAAAATCTGATGACCAGAGG	TGCCGTCCATTAAAATCTGATGACCAGAGGCGGATTCGCCCAG
fepBb0592_797	13.7346	ATCGGCATCTTTCTGATCAC	CATAAATAGCATCGGCATCTTTCTGATCACCGGCGAACAGGAA
pyrEb3642_18	11.1988	TAAGCGCAAATTCAATAAAC	ACCTGCTTGCTAAGCGCAAATTCAATAAACTGGCGCTGATATG
srlAb2702_48	13.902	TAAACACCTCTCCGCCCTTT	ACCATCCCGGTAAACACCTCTCCGCCCTTTTGGAACAGCCCGA
nrfEb4074_1344	18.372	TGCCTTTGGCTTGTAGATCG	CTGGTGTAATTGCCTTTGGCTTGTAGATCGAGGCACTCAAAAC
mepSb2175_47	13.0399	CAGAACCGCTACTGCAATCG	ATGCAGAAAGCAGAACCGCTACTGCAATCGCGGGAATCCCGCG
mepSb2175_46	17.6101	AGAACCGCTACTGCAATCGC	TGCAGAAAGCAGAACCGCTACTGCAATCGCGGGAATCCCGCGC
yhaVb3130_207	16.3073	AGCCTAACGACTTGCCATGA	TTTTTCCCAGAGCCTAACGACTTGCCATGACGGAATGCCGGTG
prmBb2330_446	12.1133	ATCCGGGAAGGCATAAGCAC	CGACTTCTGCATCCGGGAAGGCATAAGCACAGGCAATGGCGAT
yceDb1088_322	0.795743	CCGAATTCGTTAACCTCAAT	ATCGATTTCACCGAATTCGTTAACCTCAATCGGTTCATACGCT
trxBb0888_899	18.4623	TGCTGCCATGCAGCCTGTAC	CCGCATCAAGTGCTGCCATGCAGCCTGTACCGGCCGAAGTAAT
ygaPb2668_304	3.57644	TGAGATTTATTTACCGCTAC	CGGCAAGGGTTGAGATTTATTTACCGCTACTGGCAATCCTGCT
mntHb2392_966	13.2397	CTGTACGACGCACCCACAGC	AACATGGTGACTGTACGACGCACCCACAGCGGGATATGAAAGC
yfaLb2233_632	13	CTTGCTGTCGCTATTATTAT	CTGAAGGATGCTTGCTGTCGCTATTATTATCGGTAACATCGAT
ygcEb2776_445	9.55948	GCCCAGCTCTTATAATCCAC	TTCGCTCCATGCCCAGCTCTTATAATCCACCGGCCACTGACCA
ycbZb0955_37	13.2387	TCCTGATAGCTATCGGTATC	AGCAAATATTTCCTGATAGCTATCGGTATCAGGAACCAGGTCA
emrDb3673_796	13.7333	AACGTGGAGAAGCGTTTATT	CTGCCACATTAACGTGGAGAAGCGTTTATTGGGACGTCCGGCA
ypfNb4547_110	18.3809	CGGGGGAAGCTCCGGCTTGT	AATCACGATGCGGGGGAAGCTCCGGCTTGTTGGCGAGAAATTT
arnTb2257RBS30CDS20_7	17.2674	AGCGACTACCCGCAATTTGT	CGATTTCATCAGCGACTACCCGCAATTTGTTGGCAACCCAGCC
sbmCb2009_385	14.9739	TTCAAATAAACCTCGAAGCA	CGCGCCATTGTTCAAATAAACCTCGAAGCAGGGCTTTGGTAAC
ssuBb0933_132	9.12333	TACTTTTGCCACCACCGCTG	CGCAGCAGGGTACTTTTGCCACCACCGCTGCGGCCCACCACCG
ypfNb4547_118	11.6926	TCACGATGCGGGGGAAGCTC	ATCGTTGAAATCACGATGCGGGGGAAGCTCCGGCTTGTTGGCG
yjjNb4358_308	14.8135	TGAAATTTTTTCACAGCAAT	CGCCAATGACTGAAATTTTTTCACAGCAATTGGTACGCCCGCT
ydeIb1536_310	10.5156	CTAATGTTGATCATCTGGTC	CAGACTGCCACTAATGTTGATCATCTGGTCCGGCTGAACTTCT
baeRb2079_542	12.1338	ATGATTGAGCAATTGCTCGC	CGTCATAAAGATGATTGAGCAATTGCTCGCGGGAGAACACTTT
miaAb4171_608	0.738683	GAGCAGTTCACGGCTCGCCG	TGCGTTGATGGAGCAGTTCACGGCTCGCCGGGGCGATGGCGAA
pbpGb2134_378	5.61099	GCGCAAGGCTTGCCGCCGCG	GGATAATGGTGCGCAAGGCTTGCCGCCGCGCGGTTTTCTGAAG
mdtAb2074_95	11.4016	CGCCCCTGGGGCTGCACTCC	CTTGTTTCGTCGCCCCTGGGGCTGCACTCCGGGAGTCATTGCG
araAb0062_1306	14.5675	ATCCACGCTTCGGAAGCAGT	ACCAGCGAGGATCCACGCTTCGGAAGCAGTTGGCAGATCCGGT
atoBb2224_1048	16.6789	CGAGCACCACTGGCACCGAT	GACCAGAATACGAGCACCACTGGCACCGATAGGATGCCCGAGC
chbCb1737_1017	13.9363	ACAGAATCGGTTCGTTAATC	GGCAGACCAAACAGAATCGGTTCGTTAATCTGGAAGATGCCGG
damb3387_100	11.6143	ACCGACCCGGCACCTACAAA	GTTGAGAAACACCGACCCGGCACCTACAAAAGGCTCAACCAGA
yfeZb2433_58	12.8381	AGCACAAGCCAGAAGAGCAA	CTGAAGCAATAGCACAAGCCAGAAGAGCAAGGGTAAACGCAGG
kdsDb3197_463	14.8632	CTGGTCGGTGCCAGCCCTAA	GGTGGTGCTGCTGGTCGGTGCCAGCCCTAACGGACAGGCTTCT
asmAb2064_1304	16.2975	GTCGGCATCTATGTCAGCAC	GGCGGAATGCGTCGGCATCTATGTCAGCACCGGAGAAATCACC
ruvBb1860RBS30CDS20_12	11.7475	TCATCCTTTACCTCATAACG	TCTGCTTCAATCATCCTTTACCTCATAACGCGGCGCGTAGGGC
eutNb2456_38	14.0604	CGCCAGTCCGTGATGGCGTA	ATTTGTCATGCGCCAGTCCGTGATGGCGTACGGTACAAACAAT
ugpEb3451_174	13.7997	CCCCGTTCACCCAGATGTTG	TTCGTGCCTACCCCGTTCACCCAGATGTTGTGGATGTTTTCCA
ydaMb1341_1102	10.9861	CCAATGCTGACGGTAAAGCG	ATGCGCCACACCAATGCTGACGGTAAAGCGTGGTAAGCCCGAA
yieHb3715_115	13.2279	AAACGTTTGAATACCTCTTC	TACACCTTTGAAACGTTTGAATACCTCTTCAGGATCGAGCGTA
yhaMb4470_796	13.9136	GAGCCGGAGTTACTCATAGC	CTGGTTACCCGAGCCGGAGTTACTCATAGCCGGAAGCGTAGCG
yehMb2120_78	12.8226	TCAACACGTATCGTGGCCGC	GGGCCTTCAATCAACACGTATCGTGGCCGCTGGCTTTCGATTA
yeeAb2008_48	13.3927	TACCATGCACAATGCGGTAA	GCGACCCGAGTACCATGCACAATGCGGTAATGGCGGTATACCC
xylFb3566_520	6.7902	ATTTTTCCGGAATCAACGTA	AACGACTTTAATTTTTCCGGAATCAACGTAAGGTTTTAACACT
yjiMb4335_14	14.8622	ATCGAAAATGGCGGGTAGAT	CAGAGAACTGATCGAAAATGGCGGGTAGATCGGTGACAAGTGA
yeeAb2008_45	16.9839	CATGCACAATGCGGTAATGG	ACCCGAGTACCATGCACAATGCGGTAATGGCGGTATACCCGGA
yhbSb3156RBS30CDS20_6	11.1864	TTCACCTACCGATGTCTGTT	ATTAGCATGGTTCACCTACCGATGTCTGTTTGGTTTCAGGCGC
sgbUb3582_470	16.7181	GCTGATGGAGTTCATAAACG	TTTTCCATTTGCTGATGGAGTTCATAAACGCGGTATCCATAAT
gspFb3327_740	10.7101	GAGCGCAACGCGCAGCAACA	GCGGGCCGATGAGCGCAACGCGCAGCAACATGGCATGAAAACG
wcaKb2045_24	14.5349	CGCCACGATTGCCGCAAGTG	ATGGCGCTGTCGCCACGATTGCCGCAAGTGTGGTTGCCCAGAA
thiGb3991_90	14.7474	CCAGCTGGCTGCCGGAAGCG	GCCAGTGTCACCAGCTGGCTGCCGGAAGCGCGGATCGCCTCCA
uraAb2497_894	16.2514	TAACCCAGGTACTGTAAACA	GCCCCGCCGATAACCCAGGTACTGTAAACACGGGTGATCGCCA
srlAb2702_321	12.5551	GGAAGAGGCCATTCATTGAG	TTGATATGGGGGAAGAGGCCATTCATTGAGTGGCAGCTATAAG
gsiAb0829RBS30CDS20_1	14.1829	CCCTTTTTCACGGTAGATAC	CAACGGTGTCCCCTTTTTCACGGTAGATACCGGTGGTTGGCGT
ynjBb1754_565	13.6118	AACGCCGTGCCGGTAAAGTC	CTGTTCAAGAAACGCCGTGCCGGTAAAGTCCGGTGGGCGCGGA
yjeNb4157_32	14.5878	CAGCGCCCTGATTTCATCTT	CAGAAAATTGCAGCGCCCTGATTTCATCTTCGGTTATTGCCGG
rpoSb2741RBS30CDS20_24	14.4265	GCGTATTCTGACTCATAAGG	TGAACTTTCAGCGTATTCTGACTCATAAGGTGGCTCCTACCCG
phrb0708_27	15.0286	TATCGTGCAGACGTAAATCC	AGTGCGAGATTATCGTGCAGACGTAAATCCTGGCGAAACCAGA
yeeSb2002_411	14.2535	GTTCGGCAAAGGAGAAAACC	AGCAGACCATGTTCGGCAAAGGAGAAAACCTGGTTGCCACCGA
rplIb4203_42	5.02465	TAACGTTTACCTGATCACCC	TAGCCCGCTTTAACGTTTACCTGATCACCCAGGCTACCCAGGT
uupb0949RBS30CDS20_15	12.9378	ATGACATTACTATTCCTTTC	ATACTGATTAATGACATTACTATTCCTTTCAGGCTGCGGTAAT
yciKb1271_13	14.2317	TCATTGAGTAAATCTTGTTT	GATAATGCGATCATTGAGTAAATCTTGTTTTGGCTGGTAATGC
allCb0516_340	11.0142	ACCACTTCGACCGTACGTAG	TGCCATCGCCACCACTTCGACCGTACGTAGCGGCGCGCCGTAT
iapb2753_255	14.0436	GCCAGCTCTTACGATTATCG	GTCACGTTATGCCAGCTCTTACGATTATCGCGGGCGGTATAAA
yfeHb2410_38	14.4358	CAGCAACACCACCGTGATCA	AGAAAGAGGCCAGCAACACCACCGTGATCAGGGTTAAGGTGAA
rlpAb0633_953	11.0586	GCCATTTTGAGTTACGCGAC	GCCAGACCGCGCCATTTTGAGTTACGCGACCGGGGACGCCGAA
ssrAb2621_126	0.763766	AGGGAGAGAGGGCTCTAAGC	AGCGGAGGCTAGGGAGAGAGGGCTCTAAGCAGGTTATTAAGCT
mrdBb0634_768	14.3166	TAAAGTCAGTATGGCGTTCG	ACCGCGAAGATAAAGTCAGTATGGCGTTCGGGGAGAAATTCAA
tusEb0969_274	16.1818	ATTTTGGTGGCTTGCTTAGC	CAGGCCAGCAATTTTGGTGGCTTGCTTAGCCGGACCTTTCGGA
metJb3938_31	10.7961	TTCTTGCCGTGCTCAGCGTA	TTGTTCACTCTTCTTGCCGTGCTCAGCGTATGGGCTGATATAT
metJb3938_30	10.8908	TCTTGCCGTGCTCAGCGTAT	TGTTCACTCTTCTTGCCGTGCTCAGCGTATGGGCTGATATATT
puuRb1299_203	15.3585	CTCATCAGGTTTTTCCGGCT	CGACCTGCGGCTCATCAGGTTTTTCCGGCTCGGAAAAGAATTC
yheTb3353_882	1.13164	GTTGATACTCCACCTGCGGG	TGTTCAGTCAGTTGATACTCCACCTGCGGGGGGAGACTTTCCG
rlmLb0948_1045	10.7094	TGCAAGCAGCTTAGCAGATC	TGCACGCAGCTGCAAGCAGCTTAGCAGATCCGGCGAGGCACTA
ackAb2296_555	12.0777	CTTCCTGGGTTACATAGAAG	ATTTTTGCCGCTTCCTGGGTTACATAGAAGTGGCTGGTGCCGT
tusCb3344_54	12.8045	GTAAAGCATCTAAACCTTCC	GAAGTTGCCAGTAAAGCATCTAAACCTTCCCGGCCTGCGGCTG
ptrAb2821_1628	17.9101	GACATCAGCTTTGGGCTCGC	AAATCAGGCTGACATCAGCTTTGGGCTCGCTGGCAAAATAACG
mdtLb3710_908	12.5184	ACCAAAACCTACCGAGAAAC	TCATCGCCACACCAAAACCTACCGAGAAACCGGCGCAAATCAG
paaYb1400_409	15.4779	AGTTCACGAATCGCTTTCGC	CTGCTCACTGAGTTCACGAATCGCTTTCGCCGGGCTGCCGACA
yjbDb4023_220	11.2837	GACCAGCTAAATGACGCTTC	CGTATTTGCTGACCAGCTAAATGACGCTTCAGGATCCGGTTTA
rhsDb0497_2097	18.7811	CCGATTCATCGTAGTACCAG	GTGATACGGTCCGATTCATCGTAGTACCAGAGGATGACAAGTC
rsuAb2183_127	14.1641	TCGTAAGCGACATCATGTTC	CGGGTTGCCATCGTAAGCGACATCATGTTCAGGAAGCAGTTTG
ygiDb3039_547	11.3486	TCATTAAACGACGTCGCCCA	TTTCACATACTCATTAAACGACGTCGCCCACGGATACGGTGAA
yfjLb2628_1217	13.0647	CCGTATCTCCGGCAATCTGA	ACAACTGATCCCGTATCTCCGGCAATCTGACGGCAATGTTAAT
clsBb0789_781	14.1163	CGCGCACCGACTCTGACAAT	ATACAGCAAGCGCGCACCGACTCTGACAATCGGCATATCCGGT
osmCb1482_332	16.6396	GATTATGCCGTCAAAGGTAG	TTGCTTTCTGGATTATGCCGTCAAAGGTAGAGGCATCAATACC
yncEb1452_427	11.1277	TCGTCAGCTACCAGCTCACG	GTTCGTGGCATCGTCAGCTACCAGCTCACGCGGTTGCAGCGGG
ybhNb0788_129	3.94651	GCGCAACGCGATTGTAGTCG	GCACTAAGCAGCGCAACGCGATTGTAGTCGCGGATGACCTTCC
ampHb0376RBS30CDS20_25	16.4908	AGCAGACTACGTTTCAACGG	GGCAGAAAAAAGCAGACTACGTTTCAACGGTGGTGTCCATAGA
sseBb2522_405	5.75334	TCAGCGATTCACCGCCTTCC	TCCGATAATATCAGCGATTCACCGCCTTCCAGGATTTCCTGGC
oppBb1244_172	13.4429	CTGAAATACTGTGTCATGAT	TTTCAGGTAGCTGAAATACTGTGTCATGATCGGATCATTAAGA
ytfLb4218_882	17.7791	AACTTTCCAACGCCTCTGAA	GCGGTTTTAAAACTTTCCAACGCCTCTGAAAGGGTTAACGTAT
osmCb1482_338	14.5685	TTTCTGGATTATGCCGTCAA	CTGCTTTTGCTTTCTGGATTATGCCGTCAAAGGTAGAGGCATC
[truncated: 47,587 more rows]
