# Supplementary material for: Prediction of sgRNA on-target activity in bacteria by deep learning
Source: BMC Bioinformatics. 2019 Oct 24;20:517. doi: 10.1186/s12859-019-3151-4 (PMC6814057; doi:10.1186/s12859-019-3151-4)
Supplement: Supplementary file 8 — Additional file 8 RNA fold scores. Four physicochemical properties characterizing 20 nt-long guide sequences fold. [file 12859_2019_3151_MOESM8_ESM.xlsx]

## Sheet: flodscores
guide sequence (20 nt)	Minimum free energy	Free energy of the thermodynamic ensemble	Frequency of the MFE structure in the ensemble	Ensemble diversity
GUUUUUUAGUGCUUGUGAAC	0	-0.36	0.559434	2.44
UGAACUGGCGUUACAGACAU	-2.4	-2.55	0.7826	1.05
ACCCUCAUAAAUACUAUAGA	0	-0.09	0.867969	0.95
GUUGUACGCAUAUCACACUC	0	-0.43	0.493813	3.09
CUUGUCCACCCGUAAAUGGG	-3.2	-3.59	0.528246	1.28
CACUUGUCCACCCGUAAAUG	0	-0.07	0.896205	0.46
GAAUCAGGUAAAGUUUCGGU	0	-0.58	0.387283	2.56
AAAUCGGCUAUCACAAAACA	0	-0.06	0.908299	0.21
GUUUGCAUUUUUGACCCGCG	0	-0.77	0.288037	3.26
GUCAUGAUCAUGCAAGCAUU	0	-0.46	0.470761	2.95
GGUGCCUGAGUUUAUUUAAA	0	-0.12	0.824107	0.88
AGUGCCGGAGGUCCGGCUGU	-9.5	-9.53	0.954192	0.09
ACGUGGAUACCGGCAGGUAA	-3.8	-3.98	0.749522	2.12
AAUUAAUGUAUGAAUAAUCC	0	-0.13	0.806996	1.01
ACAUUAAUUUACAGAGUUUG	0	-0.13	0.816067	1.27
GCGCCGGAAGUGGCUAUCCU	-5	-5.17	0.75957	0.52
AGUCCGCGAUGGAGCCGGUG	-2.9	-3.59	0.326826	3.29
CUCGCUAACUUCGCUUAUUA	-0.2	-0.56	0.56077	1.09
UAUUAUGGGGAUCAGUUUCA	0	-0.73	0.305709	3.61
AUUUAUUCGAUGGUCAAAGU	0	-0.1	0.84657	0.73
AUCGCCGGAAGUUAACGCGC	-2.6	-2.98	0.540745	2.83
UGGUAUCAAAACCAUAAUCC	-2.8	-3.02	0.702633	0.55
CAUAUGUACGGCCCGGAUUA	0	-0.15	0.788394	0.74
GCAGAAUGCAAUGCAAAAUC	-2.9	-3	0.857053	1.3
UUCGAGCAAAUUACACACGG	0	-0.11	0.836546	0.69
UAUGUACAGAGUGUGAUAGA	0	-0.85	0.250069	4.24
AUAUGUACAGAGUGUGAUAG	0	-0.87	0.242287	4.44
GUGUUGCUUAUUUAUCGGCA	-1.9	-2.34	0.490551	2.46
AUCAUGUGUUGCUUAUUUAU	0	-0.1	0.849368	0.69
UUUCGCCGCCGUGUACGAUA	-0.1	-0.95	0.25313	3.68
AUCGAUGAGUCUGUUAUUCA	-0.6	-1.28	0.329499	4.67
GUUACGCUCUUGUUAUAAAU	0	-0.32	0.59348	1.93
CGUUACGCUCUUGUUAUAAA	0	-0.33	0.584558	1.98
CGCAAAAGCGGUGCGUGCGG	-4.2	-4.57	0.549496	3.75
GGUGCGUGCGGCGGUAGAGC	-2.4	-2.98	0.391119	4.24
CUAUAGCUCGGAUUAAAAAA	0	-0.04	0.944713	0.2
CAGGGUUUGAGACUAUAGCU	-0.3	-1.01	0.31653	3.93
CUUCAGCGACCUCUUUGAAG	-3	-3.47	0.468585	0.99
UUCAUCACUUAACACUUCCC	0	0	0.994537	0.01
CGGAAGCGAUACGAAAUAUU	-0.1	-0.67	0.393596	1.87
AGAUAACGAUUACUGAAGGA	0	-0.09	0.859042	0.58
ACGUCCAGCAGCAGACGCGU	-3.6	-3.66	0.904893	0.53
UGAAGAGAAAGCGUCCACUC	0	-0.37	0.545056	2.1
GCAACGCCAGCAGGCGUCUC	-7.4	-7.53	0.810246	0.37
CGCAAUCAUCAGCAGAUCGC	-1.5	-1.83	0.583624	3.41
UGCGGCGCGUAAACAAGAUC	-0.8	-1.21	0.513259	2.4
CUUUUUGAUUGUGUUAUUAG	0	-0.4	0.51896	2.71
CGCUAAUAACACAAUCAAAA	0	-0.01	0.985664	0.04
UGUUAGAAUGCGCCCCGAAC	0	-0.45	0.485593	1.69
UGCGCCCCGAACAGGAUGAC	-1.4	-1.77	0.550546	2.71
AAAAAUAUCGGUUCAUCAAA	0	-0.05	0.91686	0.28
CAAAAAUAUCGGUUCAUCAA	0	-0.05	0.915016	0.29
UAGCGAAACGUUAGUUUGAA	-1.7	-2.25	0.407437	4.95
UGGUGUCUUUAUGUGUCUGC	0	-0.15	0.778561	1.07
ACUGUUUAAAGUAACGCUGC	-0.6	-1.25	0.350015	3.65
UCAUCCAUAUCUCCAGGAUC	-2	-2.18	0.746765	0.99
UGUAUAACGCAAAAAUGUGA	-1.8	-2.04	0.675278	1.11
CAGGAAGCUCGCCACUGUGA	-1.1	-1.77	0.33825	3.96
UAUCGCUUGAAAUAGUUUUC	-0.2	-0.81	0.370301	3.14
GUGGGCGAUGAAUAUGUAAA	0	-0.13	0.807778	0.88
CCUUGCGCCUGCGUAUCUGG	-1.7	-2.42	0.308849	3.18
ACAGUAAACACCGACUUCGC	0	-0.35	0.563289	1.77
UGGAUAUGUACGAUCGCAAU	0	-0.87	0.244801	3.6
UGGCGGUAAUGAUUCAUUGU	-0.5	-1.06	0.402562	4.43
AUAAACAGAAGGAAAAAACA	0	-0.04	0.929987	0.14
GUUUAUUGCAUUCAACAAGU	0	-0.4	0.523197	2.29
CGAAGCACUGCUGCCGAAUA	-1.7	-2.22	0.427984	3.84
GAAUAUGGUUGCGACUUCUC	0	-0.48	0.461995	2.99
AAUUAUCCGACGGACAAACC	-0.4	-0.93	0.421711	2.1
CCGGGAAAUUACACUGUUCC	-0.6	-1.55	0.2146	5.12
GACGAGGCACUGGCUGAAAU	-1.3	-1.58	0.635985	1.93
GUUUUGUAUUUGGGGAGCAA	-2.2	-2.58	0.53864	1.14
CAUGAUGUUAUUUGUUUUUC	0	-0.12	0.826785	1
AAAAACAUUCAAGCCAUUCG	0	-0.02	0.97049	0.08
GGCAUGAACGAUUACCUGCC	-3.2	-3.62	0.504269	1.65
CUGAUAGCACGUCACGGACU	-0.7	-1.48	0.283442	4.26
CGAGUCCGUGACGUGCUAUC	-1.2	-1.82	0.363057	4.83
AAUGCGUGAGAAAAGUGUAU	0	-0.99	0.199065	4.65
UUUUUAUAGCGAGGUUGUCC	-0.1	-0.78	0.332411	3.65
AAACUAAAGACCACAUUGUU	0	-0.18	0.750752	1.24
CCUCAGGAAGAAUCGAUGAU	0	-0.81	0.267198	3.23
GCUAUCACAAAACAAGGAUA	0	-0.45	0.478642	2.44
AAAUCGGCUAUCACAAAACA	0	-0.06	0.908299	0.21
UGUGACAUGGAAUAAAUUAG	0	-0.11	0.830641	0.78
AAGAUGCGAAAAGUGUGACA	-0.9	-1.16	0.659219	2.03
UAUUGAUUCAAAUCGCGUUC	0	-0.59	0.383292	2.29
ACAACUAGAAUAGUGGCAUU	-0.3	-1.14	0.254541	3.37
AACGUUGUCUUGCCAGAAUU	0	-0.45	0.480296	2.24
ACGUUAUUUAACCAGCUCAC	0	-0.29	0.629168	1.71
UCUCUAACCCGCAUAAAUAC	0	-0.01	0.986611	0.03
UCCGUCAGAAUGUGUAAACG	0	-0.59	0.383692	2.67
UGCAUUCACUAAGAUAAGUA	0	-0.45	0.479269	2.33
CUGAAAUAAUGUCCAGCGGC	0	-0.56	0.401056	2.82
GGACAUUAUUUCAGCAUAAG	0	-0.28	0.633012	1.72
CGCAUUAUACGGACUUCCGG	-3.2	-3.22	0.966999	0.1
CUGCGCAUUAUACGGACUUC	0	-0.39	0.535275	2.02
CGUCAUAGAGUCAAAGAAAA	0	-0.1	0.856875	0.44
AUAUGCGCGCCCUAUGCAAA	-1.3	-1.95	0.348766	3.01
UCAUAAUCAUUUAUGCGACG	-1.5	-1.65	0.781475	1.08
AUCAUAAUCAUUUAUGCGAC	-1.5	-1.65	0.787455	1.07
AUCACGAAAGGUUUUUCCCU	-0.8	-1.39	0.382921	3.46
CAAUCAACUGGAUCAGGAUA	-0.4	-1.01	0.372163	3.26
UAAGUAAGUCUGGCGUAGGC	-1.4	-1.77	0.546272	2.16
GACUUUUACCUUAUGACAAU	0	-0.06	0.90274	0.28
CUGUCUGUCUCUGGAAUGAG	-1.3	-1.64	0.579093	3.31
AACCAUUCUCUUUGAAAAAC	0	-0.58	0.389376	1.78
ACCAUUCUCUUUGAAAAACA	0	-0.58	0.387108	1.8
UCAUUGAUUUUCAAAUCGAG	-2	-2.41	0.517607	1.98
UAUUCUUCUCUAUGAAUAUC	-2.4	-2.55	0.786372	0.86
UUUCGCCAUCGCGUUGAAUC	-2	-2.3	0.616076	2.02
GAUUCAACGCGAUGGCGAAA	-3.7	-3.74	0.933506	0.24
CUGGUGGUUAUCGGCGGUGA	-2.7	-3.26	0.401611	4.12
GGCGGUGACGGUUCCUACAU	-1.1	-1.92	0.262939	3.83
AUGUUACCCCAUUUUAUGUA	0	-0.15	0.790273	1.03
UGGGGUAACAUUCACGCGCC	-1.9	-2.16	0.652705	2.96
UCAAUGGCCAAUAAUACCAC	-0.2	-0.66	0.47264	1.52
AUGUAAAAAGGUUCUUUCAA	0	-0.21	0.715869	1.58
CUGACAACAUUAAGUUCUCA	-1.1	-1.64	0.414021	2.11
UCUGACAACAUUAAGUUCUC	0	-0.56	0.400203	3.16
GGAUUAAAGGUCUGCAAAGA	-0.7	-1.39	0.328713	3.03
GGCAUACAUCAAGCAUAGAG	0	-0.5	0.447128	1.42
UACUCAGUUCUUUAUCGUUA	0	-0.04	0.938389	0.19
GUUCUUUAUCGUUAUGGGUC	0	-0.66	0.341216	3.23
GCAUAUUCGUAAGCAUCGUU	-0.1	-0.76	0.340306	2.13
AAGCACAGGCGACAACGAGU	-0.6	-0.96	0.55608	1.81
ACACUAUUUGGAUAGCAGGA	-0.2	-0.93	0.305614	3.62
UAUGACACUAUUUGGAUAGC	-0.2	-0.68	0.462674	2.34
CUUCGUCCAGAAUCUGCGAG	-1.4	-2.48	0.172184	4.17
CAAACGCCGCUCGCAGAUUC	-0.3	-0.67	0.550698	1.28
AUUGGUGCGGUCUUGGCGAG	-1.5	-2.08	0.392216	2
CGAGUUCGAGAUUACCCGAU	-1.1	-1.74	0.353183	3.46
CUGACAAUACUCUAGAACGG	0	-0.22	0.698686	1.45
CACCGUUCUAGAGUAUUGUC	0	-0.24	0.674653	1.36
CUUUCUGUGCGUAGCCACGC	-2.7	-2.95	0.66186	2.63
UCACGUUUGUAUUCCUGCUU	0	-0.35	0.569069	1.75
AAGAUACUAAUGAAAUCAGA	0	-0.25	0.663058	1.54
UUCAUUAGUAUCUUGAAAAU	-0.5	-0.94	0.489161	1.99
GAAUUCAGAAGUAUUUUUAG	0	-0.2	0.71725	1.71
CAGCAGGCAGUUUUUAUCUU	0	-0.23	0.689597	1.36
AGAAAUGAGCAUUGAGAGCC	0	-0.45	0.481683	1.28
GAAAUGAGCAUUGAGAGCCA	-0.3	-0.95	0.348919	1.88
UACAUUCAAUGCCCCAUUUG	0	-0.25	0.661659	1.98
CAUUCAAUGCCCCAUUUGCG	0	-0.6	0.378244	2.67
UACGUCUUUCGCUUUAGAUU	-1.4	-1.59	0.737318	1.54
UCUGGUGAACUACUUUGAAG	0	-0.86	0.249713	3.69
UAUAAAUAUGAAUCUUGCAC	0	-0.04	0.939093	0.24
UCAGCUAGUCCCUGUGUUAU	0	-0.66	0.341804	3.72
UGAUGCCGUACCCAUAACAC	0	-0.15	0.789742	0.93
ACUUUCACGUUAGAAAGCAA	-3.5	-3.52	0.968783	0.13
UUCUAACGUGAAAGUGGUUU	-0.3	-0.99	0.327585	3.09
GGAAUUAUUGACUUAAUAUA	0	-0.41	0.514403	2.83
AUUCCUAACGAUGAAGCAAG	0	-0.25	0.665682	1.38
CUUCGACGCUGAGUUCGCUG	-0.3	-1.57	0.12648	4.26
CAGCGAACUCAGCGUCGAAG	-1.1	-1.82	0.31028	3.85
CACAGCGUUGAGAUUUUUCC	0	-0.31	0.604657	1.56
CGUUGAGAUUUUUCCAGGGG	-2.9	-3.01	0.841038	0.78
ACGGAUAAUCAGGGUGGAGU	0	-0.25	0.663444	1.25
CAGGUUCAAGGAUGUCGCAA	0	-0.25	0.665767	1.66
GCGCGGCUGACUGGAGAGCA	-2.9	-3.26	0.555721	4.19
GUAAAUAAUGCGCGGCUGAC	0	-0.5	0.440713	2.06
UCAAUGAAUAUGUACUACUU	0	-0.05	0.926625	0.26
AUUCAUAUACAUUAUGCCAU	-0.5	-0.77	0.648476	1.87
UUCUGGUUUAGCCAGUAAAA	-4.8	-5.11	0.603453	1.04
UAUCAUUCAAAAAAUCAGGU	0	-0.03	0.955299	0.2
CGCAAUUUAUUGCGCUUCAU	-3.7	-4.1	0.521081	0.81
CUGAAGACUAUACUCGCUAA	0	-0.25	0.661415	1.59
GAUCAGCGCGUAUUAUGAAC	0	-0.35	0.569693	1.81
UGAUCAGCGCGUAUUAUGAA	0	-0.36	0.560801	2.03
GAUGAUAGCACUCGUGAUCC	-0.8	-1.72	0.224203	5.87
CUAUAAAAAGAUGUAUGACC	0	-0.27	0.641784	2.17
UAACGAGGCAGAACAUCAGC	0	-0.47	0.463465	2.28
CUCGUUAAAUUUUUUCAGGC	0	-0.07	0.88926	0.59
AGGAAGCUGGUGAAAUCAAC	0	-0.52	0.427818	2.6
AGAGAUUUUCCAGAUCGGCA	-0.9	-1.49	0.383355	2.29
CCGUCUGUAUGAAAAACUGG	0	-0.42	0.50642	2.55
CGUCUGUAUGAAAAACUGGC	-0.6	-1.03	0.495698	2.69
UGUUCCAUGUACAUGACGCG	-0.1	-0.97	0.242461	4.11
UGUACAUGACGCGCGGCUUG	0	-0.55	0.409828	2.76
UAUCAGAGACGCCUCUGAUU	-8.1	-8.24	0.798718	0.4
UAACUCCCGUUUAACAACCA	0	-0.24	0.681191	1.48
UCGUUCGCAGUCCGACUGUU	-3.1	-3.3	0.721143	0.88
UCCGACUGUUCGGUGAACUA	-3.4	-3.57	0.754318	0.84
GGCAAUGUGGAUUUUCCUCG	-1.4	-2.12	0.310946	2.2
AUCGCUGUAGUCGCCCUUCU	0	-0.55	0.408529	1.71
GUGUGGAUUUUCUGUGGUAG	0	-0.28	0.634938	1.76
ACUGUUGUGUGGAUUUUCUG	0	-0.46	0.471683	2.26
ACCUUUCAUUCACAGUCACC	0	-0.01	0.977939	0.08
UUCACAGUCACCAGGUACAA	0	-0.15	0.789021	0.9
GUCGCUAAUGCUAUAUUUGG	-1.3	-1.56	0.658166	1.82
UGCUAUAUUUGGUGGUUCGG	-1.9	-2.38	0.460881	4.79
CAGACCGGGCCACGAGAAGA	-0.7	-1.03	0.587155	1.18
UGACCGAAACCAUCUUCUCG	0	-0.66	0.343034	3.06
UAUUUUUUCAAUCUAGCAGU	0	-0.03	0.95986	0.15
AUAUUUUUUCAAUCUAGCAG	0	-0.02	0.968354	0.11
CGUUGACAAAUUGCGCAACA	-1.8	-2.22	0.505651	1.53
UAGAAACCCGAACUACAUUG	0	-0.08	0.872849	0.55
UCAGGAGUAUUCAUAAAACA	0	-0.19	0.73325	1.05
UGAAGAGGUGUAUAACAUAA	-0.4	-0.87	0.468567	2.42
UCAAAGGGAUUAUAACGAUA	0	-0.17	0.758704	0.74
AUAUAGCCUUAUCGAUAACA	0	-0.08	0.884705	0.5
GCAGUGUCUACGAUCUUUUG	0	-0.3	0.617549	2.11
CAGGUCUGAUACCGGAAACC	-2.1	-2.86	0.289774	3.3
CCAAAAAACAGGUAUGGCAC	0	-0.67	0.334844	2.37
CCUGUUUUUUGGAUAACCGC	-1	-1.47	0.46477	2.83
UAAACAUAGCACAAAAUAAC	0	-0.02	0.975842	0.08
AUAAACAUAGCACAAAAUAA	0	-0.02	0.974103	0.09
UCCAUUGUUACGUAUACCCA	0	-0.07	0.892412	0.41
UACGUAACAAUGGACAAAUG	0	-0.29	0.62667	1.55
CGGGGACUACCUGACCUUGU	-4.7	-4.84	0.793032	2.82
GCUACAGUACCAACAAGGUC	-1.3	-1.57	0.645781	1.21
UCGAAAUUGUACUAGUUUGA	0	-0.97	0.207444	5.39
UUUGCAAGUGUUACAUAUUC	0	-0.2	0.719247	1.67
CUCCCUCAUUAUUUGAAAUG	-0.5	-0.86	0.554857	2.14
GCAUUAGUAACUUUUUGCUU	-1.2	-2.18	0.202885	4.49
UUUACUUUACAGAUGUUCUC	0	-0.19	0.735566	1.13
GCUUUCAAGAUAUAUAACGU	0	-0.05	0.91992	0.27
AACAGACUAUUAUCAUAGGU	-0.6	-0.96	0.554446	2.03
GUACAGCGGUCAAGGUUAAC	0	-0.57	0.39945	2.23
ACCGCUGUACAAGGUAUACU	-1.6	-1.98	0.536008	3.92
AAGCGUAAGCUGAAACUGGC	-2.8	-2.88	0.879441	0.76
CUUAAGCGUAGUAAUUUUAG	0	-0.09	0.858935	0.74
AGGCAAGUCUUGAUAGUCAA	-0.4	-1.01	0.371427	3.35
GCAAAGCUUAACGGUCAGGC	-0.6	-1.35	0.297376	4.54
GAAUAAAACAGAUUGUUGUC	0	-1.06	0.1801	4.83
CAGGCUUUGGUACGAAAUCA	0	-0.73	0.306086	4.12
UGUUCAAUAAAUUCGAACAU	-2.8	-3.21	0.517481	1.08
GAUUUAUUGCGCUAUCUCUG	0	-0.2	0.717759	1.42
CGCUCAUGUUGCAUUGUUAG	-1	-1.18	0.751989	1.2
ACAUGAGCGAUUAGCGAAAG	-1.4	-1.62	0.69881	0.93
AACUUGCUUCGUUUUGCGCA	-1.6	-2.09	0.452727	1.71
GCAAAACGAAGCAAGUUGCG	-1.9	-2.74	0.256958	3.52
CUUCACGGGCAACCACGGUG	-2.3	-2.86	0.402995	4.13
GUUUGAAGAAACCCUCACCG	-0.7	-1.15	0.478139	3.73
AAAUAGGCAACUUAUUCUUA	-0.8	-1.18	0.536131	2.94
GAUCCGUUAACUACGAAAAU	-1.3	-1.43	0.810946	0.78
CGGCAUGUCCGUACGCGUUG	-1.9	-2.37	0.464057	4.31
GAUUCCAUAACAGCAUUCAG	0	-0.12	0.816842	0.78
CAAUGGAAAAUUUUUCAGCA	-1	-1.48	0.462602	2.78
CAGCUUUACAGGGGAGACAA	-0.1	-0.92	0.262351	3.53
CUUUACUUUAAGACAAUUCC	0	-0.33	0.588982	1.66
GCAAAUUAUACAACACUUUA	0	-0.01	0.979146	0.06
GCGGGUGCGGCUUUCAUCGC	-2	-3.06	0.180019	5.92
GCCGCACCCGCGUCACUCAA	-2.9	-3.28	0.540927	0.79
UGUUUCGUACCUUGUGGGCU	-1.4	-2.04	0.354612	2.86
AAGCUAUGGAUUAUUGGCAU	-3.7	-3.73	0.955923	0.16
UCGCUGCGUAGUCAUCAAAC	0	-0.34	0.573417	1.71
GCGCGAAGUAAAAGAUGCGC	-4	-4.45	0.484419	0.91
GAAGACGCUCCAGCGGCCUU	-3	-3.56	0.404704	2.06
GAGCGUCUUCUUCUUCUACC	0	-0.38	0.538406	2.39
CAUCUUUUGCACGCGGGUGC	-4.5	-4.54	0.938536	0.19
CUCCGAAAGAUCUGAUCGGC	-2.5	-2.72	0.704827	0.8
CACGCAUUGUUGAUGAUUUA	0	-0.67	0.337489	3.32
UAAAUCAUCAACAAUGCGUG	0	-0.18	0.747236	1.36
UUUGGUAAAGGCGCAAUCGC	-0.7	-1.37	0.334938	4.18
ACCAAACAGAAUGCGGGUUG	0	-0.91	0.229828	3.59
CAGUGAUGCUGUCAAUCAGA	-1.4	-2.26	0.248356	5.19
AGUGAUGCUGUCAAUCAGAG	-1.4	-2.03	0.360036	4.2
GCCGAUCAAUACGUGAAAUC	0	-0.37	0.55309	1.95
UCAAUACGUGAAAUCUGGGG	0	-0.35	0.565959	1.77
GCAAUGUUGGAUUACAACGU	-4.6	-4.78	0.741261	0.64
AAAAUGUUGUUUUAGUAUAG	0	-0.21	0.709996	1.86
UCUGUACAUCGUCCUGAGAA	0	-0.56	0.401911	2.83
AGACGACGAUCGCCGUUCUC	-2.4	-3.13	0.307658	5.74
UACCCGCCAGCGGCGGGCUU	-11.4	-11.42	0.963879	0.07
GAAAUCAUGAGCGCCAGCGA	-1.5	-1.6	0.84786	0.67
UAGAAAAACCCCGGUCCAUA	0	-0.05	0.919448	0.24
AAAACCCCGGUCCAUAAGGC	0	-0.75	0.29765	2.52
UAAUCGAUCGAUACUUGCUG	0	-0.45	0.484916	1.71
AGUAUCGAUCGAUUAAGACU	0	-0.58	0.391435	2.73
GAAAAGACAAAUAUUGCGUC	0	-0.49	0.45289	2.17
UAAUGUUGUCACAAAAAGUG	-0.2	-0.68	0.457389	2.35
AAUGUUUUUUACCAGAAUUC	0	-0.22	0.700376	1.86
AUGUUUUUUACCAGAAUUCA	0	-0.38	0.5441	3.26
GCAAGAGCAUGGCGUUUGUA	-4.5	-4.6	0.843748	0.47
CUGCGAACUUCAAAAAGCAU	-1.4	-1.6	0.723208	0.87
UGCGAACUUCAAAAAGCAUC	-1.2	-1.46	0.656166	1.04
GCCGUUCAACUGGCCAGAUA	-3.8	-4.15	0.562337	0.8
UUUGGACAAUGCGCAAGCGU	-2.7	-2.91	0.714443	1.02
CAGGAACUUUUUAGAGCAAU	0	-0.29	0.619906	1.75
UUUUAGAGCAAUAGGCCAUC	-0.1	-0.82	0.30849	1.79
GGCCACCGGCGUUCUCAACG	-2.9	-3.05	0.783095	1.11
UGCGAUGUCUUUCAGGCCAC	-1	-1.58	0.391286	4.03
GACUUUUUUCAGUUCAGUCA	-1.9	-2.09	0.729349	1.63
UGACUUUUUUCAGUUCAGUC	-0.3	-1.33	0.186709	4.73
ACCAAUCCGCUCUGGAAACA	-1.8	-2.38	0.389671	2.81
AUUGUCUUACCAAUCCGCUC	0	-0.28	0.638047	1.73
UCUUCCCGUGCUAAAAUACC	0	-0.16	0.768248	1.01
GUGCUAAAAUACCAGGGCUU	-2	-2.13	0.810069	1.82
AUCAUAAAUAAUCAUGCAAC	0	-0.07	0.892081	0.57
AAAUGAAAACCACAAGUCCC	0	-0.07	0.888981	0.38
CAAUAUUUGCCAGGGACUUG	0	-0.11	0.839656	0.79
GUUUAUUACAGCGAUAUCAG	0	-0.45	0.479144	2.26
AUAUCAGCGGUGAAAGUGGC	-0.3	-1.03	0.307113	3.39
GUUAUUUUGAAAGUAAACAU	0	-0.82	0.26252	4.24
CUCGCAAAUCAAAGAUGCGA	-3.8	-4.41	0.371131	1.88
CUUUAACCUGCCCGCAAUCG	0	-0.07	0.899124	0.32
ACAUAACAAUAAAAACGGUA	0	-0.04	0.943954	0.21
UGACAAAUUAUCGCUAAGUU	0	-0.13	0.80535	0.92
CGUUUCUGGGAUUAUCAACA	0	-0.45	0.478906	2.39
GGGAUUAUCAACAAGGCAGU	0	-0.2	0.720859	1
CUUUGGCCAUCUAAUCCUCU	0	-0.27	0.643914	1.79
UGAUACCCCAGAGGAUUAGA	-0.9	-1.4	0.444604	3.79
UUUACCCCAGUUAAGGGCCG	-3.4	-3.6	0.721225	2.28
GCCCUUAACUGGGGUAAAUA	-6.6	-6.69	0.86854	0.8
GAUAAAGUAAGCAAGUGCAA	-0.8	-1.08	0.638873	1.77
AAACGAAUGGGGUAAACAUG	-0.3	-0.76	0.471416	2.02
UCGCGAAUUUAAAACAGAGG	0	-0.08	0.877992	0.45
GAAACAGCACGAGGAUAAGC	0	-0.13	0.807601	0.53
AAUUUCCUUUUUAAGCCCAC	0	-0.04	0.932237	0.29
AGGCACUCGUAAUCUUUUAC	-0.3	-0.72	0.509365	2.32
GGCGCUUGUACUUACCGCAC	-1.3	-2.02	0.310778	2.68
UAAAGAUGGGUAAAACUUCU	-0.3	-1.16	0.249506	3.62
CAGCAUAAUGAUAAUGCGUA	-2.5	-2.62	0.821407	0.66
GAAAAUACGCGAUAUCCCAG	0	-0.07	0.887284	0.32
CCGCCAAAAACAUUGUCAAU	0	-0.16	0.76775	1.21
AACUUGAACAUAGACGAUAG	0	-0.14	0.802118	0.85
UGAACAUAGACGAUAGCGGA	0	-0.36	0.554771	1.16
CAGGGCAACAUGCCCGCCUA	-7.6	-7.88	0.638811	0.56
UUUGCGCCAUCAGUAUACGG	-0.1	-0.66	0.405813	2.1
ACGGGCAUGAAUUUCGAUAU	0	-0.5	0.446883	2.33
CUUUAACUUUCAGAAUUUCA	0	-0.07	0.894939	0.42
UCGGUACUUAACGGUUCCCC	-2	-2.47	0.465968	3.44
AUACGCUCUUCGGUACUUAA	-0.5	-0.94	0.488966	2.27
UUUUUCAACACGUUGAAAUC	-2	-2.55	0.40655	1.32
AUCAUAGACAAGUCUGCGUC	-0.8	-1.34	0.418798	3.81
GCACGCGACCGGAGCGAGCG	-6.3	-6.31	0.979769	0.09
CUAACGACGCGGCAAAACCC	0	-0.52	0.429974	1.69
AAAGGGACUAGACAGAGGGG	0	-0.28	0.634151	1.14
CGGGCGCUUAGCGCCGUUGC	-8.7	-8.76	0.90072	0.59
AACACGUUGAAAUCAGGUCA	0	-0.46	0.473146	2.68
UUUUUCAACACGUUGAAAUC	-2	-2.55	0.40655	1.32
GCCACAGACUACGCAUAUCA	0	-0.33	0.580729	1.11
ACCUUGAUAUGCGUAGUCUG	0	-0.33	0.588364	1.82
AGCUCGACAAUGCGCCCUUC	-1.4	-1.67	0.649961	2.32
AUUUACGUUUUCACACCGGA	0	-0.24	0.678688	1.25
UUCGCGAACGUGAAUAAUCC	-3.2	-3.45	0.662524	0.57
AUUCGCGAACGUGAAUAAUC	-4.4	-4.52	0.817295	0.44
GCGUUGUUGUUUUAAAAAUC	0	-0.25	0.666296	1.61
UGGAACGCCCGCUUUAAGGU	-1.1	-1.79	0.328339	3.7
UAGCCCCUAUUUGCAGUUGC	-0.2	-0.84	0.354185	3.29
GAUAAUCUAACAAGGAUUAU	-3.6	-3.79	0.735836	0.61
UGAUAAUCUAACAAGGAUUA	-2.4	-2.62	0.694828	0.83
CUUAAUUUGCGCAUAUUUCU	0	-0.03	0.959548	0.17
GCGCAAAUUAAGGACAUUGU	0	-0.27	0.644684	1.91
GGGGCGUUUUCCAUCGCUUC	-6	-6.13	0.812286	0.49
AUUUCACAUCCAGCGAAUGC	0	-0.7	0.323143	3.15
AUCGGCCAGGUGCCGUCUGG	-4.9	-5.07	0.755138	2.47
CCCAUCGGCCAGGUGCCGUC	-4.9	-4.98	0.880904	0.45
CCAAACUCGUUAUUUAUAUA	0	-0.04	0.942082	0.23
CAAACUCGUUAUUUAUAUAA	0	-0.1	0.853849	0.8
AUAUCACAAAAUAAAAAGGC	0	-0.02	0.960926	0.16
GUGAUAUGUAUGAAGUACUU	-0.2	-0.66	0.475696	2.4
CGCGUUAUUAGGCUAUAAUG	-1.8	-2.43	0.358624	4.44
UACGACAGCAAGCACGAAAA	0	-0.11	0.831794	0.47
UGCUGUCGUAUUGACUUAAC	-1.6	-1.98	0.536253	1.15
CCCAAUUAGCGCAUAUUCCC	0	-0.04	0.940011	0.23
AACGGGAGAUGUUCAUGACC	0	-0.88	0.237895	4.13
UUUUUCUGAUAUGGCAAAAU	0	-0.41	0.51693	3.45
AUAUCAGAAAAAUAACAUAG	0	-0.02	0.968355	0.11
CGUUCCCGUAUUGUGCAUUU	0	-0.3	0.618969	1.61
ACAGGGAGUAAAACUCGUGU	-2.7	-3.66	0.210089	3.64
CUGCUUGAGAUGCCGCGCUC	-1.1	-1.67	0.397044	4.25
GUGUUUUGGUGAAAUCGAAA	-1.2	-1.87	0.335896	2.63
UGAUGAACUCGUAGCCUUUC	0	-0.31	0.607369	1.74
AUUAAAGGUGGUGUAAUCCC	-0.3	-1.13	0.260289	4.02
GGCCACAGCCUGCGACCACA	-3.3	-3.39	0.869853	1.13
GGCUCAUUACGCAGCAGAUU	-1.5	-1.93	0.49706	1.42
CACCCAGCACCACAGCAACG	-1	-1.12	0.819197	0.59
GUAGUGAAGGAUUUGCGCUC	-1.3	-1.99	0.325616	5.91
AUCCCCGUCGCAUCGGCGAC	-6.5	-6.58	0.877778	1.79
AUAACGGGAAAACAAAUAAA	0	-0.1	0.850696	0.3
UGACAUCAUGUAUAGUUAUA	0	-0.61	0.373474	3.54
UUGACAUCAUGUAUAGUUAU	0	-0.6	0.377803	3.23
CAGGUGAGAGAGUCACUUCA	-4.9	-5.17	0.647865	0.6
CUGUGAGAUAUUAUUUUUAC	-2.2	-2.3	0.854216	0.79
UUUCACCGAUGGUUCGUGUC	-2.2	-2.75	0.411721	2.95
UCUACCAGAGAUGCUUAAAC	0	-0.42	0.50719	2.2
GAGUGGAUUUGCGAGAACCA	-1	-1.64	0.353519	3.36
AUCCACUCCGUUUGCAGCUC	0	-0.17	0.756475	1.01
CAAAAAGACACUUUACCGAA	0	-0.18	0.743263	1.43
CGAAAAAAUGUUAAACCCUU	0	-0.03	0.952514	0.14
GGAUUCAAUGAGCGAAAAAA	0	-0.23	0.684293	1.38
AGCUGCGGGAUUGUACUGCC	-4.2	-4.23	0.958465	0.41
AUUAAGGCGUCACCGGUAAU	-0.1	-0.97	0.242583	3.53
CCUGAAUUGCAAGGCGUUGA	-1.8	-1.96	0.770778	1.64
CACCGCCCAUCCAUACCUGA	0	-0.11	0.83632	0.56
UGACAGCAGAGCAUAUUCUU	0	-0.73	0.305558	2.77
GGGAAGCGUAUUUCUCACGC	-3.7	-4.25	0.412207	1.93
UACGCUUCCCCGUAAGCGCA	-4.5	-4.74	0.679115	0.69
GUAACGCACGGAAGCGUCAG	-4.3	-4.45	0.785977	0.63
CUGCAAUUUCGCGUAACGCA	-1.9	-2.3	0.523714	3.01
UAGAGAAACUGGCCAUCUCA	-2.3	-2.4	0.857115	0.58
CACAGGAUGUGACCGCACAG	-2.4	-2.75	0.565443	3.27
GACGCAGAGAACGCUCACGG	-1.9	-2.46	0.400188	3.66
GACGACGCAGAGAACGCUCA	-1.7	-2.08	0.541014	3.79
CCUUCAAUGGUGCGUAGUUC	-0.6	-0.86	0.652047	1.28
CCUGAACUACGCACCAUUGA	0	-0.09	0.858178	0.46
UGUGCGUCAAUAAAAAUCUG	0	-0.16	0.771044	0.98
AUUGACGCACAGCACAUUGG	0	-0.52	0.432426	2.28
UUCAAACAAGAUAGCGCCAG	0	-0.13	0.814247	0.56
GUCUUCAUUCUGAUCUCCUC	0	-0.64	0.354261	2.23
GGUUUCUCAUCAGGAAAAUC	-1.1	-1.98	0.239232	6.41
GAUGAUGCAGGCCAGCGUCA	-6.6	-6.86	0.652204	0.51
UGAACGCAAGUCUGACAAUG	0	-0.39	0.531811	1.83
UAGGAUUUUUCAGUGUCAGU	-0.6	-0.91	0.60152	2.05
UAUCUGACCAUUGCCUAUCU	0	-0.03	0.947167	0.15
GGAAUGUUUCAUCCAGCUUC	-2.2	-2.53	0.589646	1.94
CCCGCACUUUAUCCUCCAGA	0	-0.04	0.944439	0.17
GUUUGAGCGAACAAUGCCAC	-0.8	-1.71	0.229723	4.19
UGUUGGGCUUAUAAUUUCUC	0	-0.2	0.718776	1.6
AAUUAUUGCUGCAUUGACGA	0	-0.23	0.688548	1.63
AUUAUUGCUGCAUUGACGAU	0	-0.54	0.417575	2.87
AAUUUUUCUGCGGCCUGAUC	0	-0.25	0.669113	1.06
AUUAGCGUUGCCACCCGAUC	0	-0.43	0.49952	2.33
AGUGGUAUUCGCACUUUUGC	-2.2	-2.71	0.440545	3.01
GUACUCGCGACGGGCCUUUC	-1.7	-2.07	0.550819	2.81
UUCGACCACUCGCGCCAGAU	0	-0.74	0.300536	2.52
UCUGGCGCGAGUGGUCGAAG	-2.3	-2.97	0.335723	3.15
AUUACAUACAGAUAUAGCAC	0	-0.05	0.923925	0.31
UACAAUUCACGUUGUAGAAA	-2.7	-2.9	0.718821	0.84
UUCACGUUGUAGAAAUGGCU	-1.1	-1.5	0.52452	4.23
GGCGUGCCUGGCACAUGUUU	-3.8	-4.1	0.615515	3.68
UGUGCCAGGCACGCCGUAUU	-3.8	-4.2	0.52364	0.74
GCGUAAUGAGUUCUGCAUUC	-0.3	-1.27	0.20645	3.75
GAGUUCUGCAUUCAGGUCAC	-0.9	-1.93	0.188508	3.89
AUCACUGGAAGAGGAAGACG	-0.1	-0.79	0.328434	2.64
GACAACAUCGCCAAAAAUGA	0	-0.25	0.665634	1.42
CAUCAGAUUCCCAUCAUUUU	0	-0.3	0.610521	1.47
GUGCACCGGUGGAGAUCGCC	-3.3	-3.71	0.518146	1.64
GACUAAUCAAUAUAUCGCGC	0	-0.11	0.84253	0.56
AUGCUAAUCAUCAGAAAUGU	0	-0.25	0.665869	1.54
CAGGGGAUAGUUAUACGGAC	0	-0.16	0.776809	0.89
AAAAUCAGGGGAUAGUUAUA	0	-0.39	0.528085	1.63
UAAAAACUGUCUUAGUGUCA	0	-0.67	0.337674	2.5
GACACUAAGACAGUUUUUAA	0	-0.38	0.536443	2.88
AAACCGAUGUUCGGUGAUAA	-5	-5.22	0.700999	0.52
AGACAUGUGGCAGUGCAUAC	-1.4	-2.13	0.306193	5.06
GGCUUAAAUCCUCCACCCCC	0	-0.3	0.617875	1.4
AUAAAAAAGCCAGGGGGUGG	-1.6	-1.92	0.592318	2.75
UUUGAGUGGCGACUGGCGGC	-4.2	-4.24	0.944364	0.38
GCACGACGUUAUCAUUACGC	-0.6	-0.98	0.5384	1.9
CCGCGUAAAAAUAGGUUGGG	-2.1	-2.74	0.355529	2.06
CCGCCGCGUAAAAAUAGGUU	-1.6	-1.84	0.675867	1.77
CAAAAGAGUGAUGGUUGCUC	-2.3	-2.65	0.564706	1.05
UUCCUCUUAUCAGAUAUGAG	-0.5	-1.45	0.214259	5.19
GUAAAGUACGUUAUUUGAAA	0	-0.43	0.49571	3.02
UGUAAAGUACGUUAUUUGAA	0	-0.5	0.441683	3.42
UAAGUGAAGAGAGAAAUUAG	0	-0.06	0.904019	0.4
CACUUGUCGUUUAGUUUAUC	0	-0.42	0.50191	1.71
CAGCGUUUCUCCGGCACGUA	-1.9	-2.6	0.323214	2.75
CCUACGUGCCGGAGAAACGC	-0.8	-1.47	0.336072	3.6
UAACGGUUUUAUAUACCGUU	-5.6	-5.93	0.586586	0.7
AACGGACGUGAAAGGAGUAA	0	-0.41	0.510353	1.88
UUUAUCCUUCGCAGGAAUAA	-2.6	-3.12	0.433168	2.5
AAAAACAGUUUAUCCUUCGC	0	-0.05	0.918261	0.3
UCAUGAUCAUCUUGCGAUGU	-2.1	-2.17	0.892436	0.78
UCGCUACUUCAAACAAGAUG	0	-0.22	0.698156	1.27
CGUUCAAUGGUUUGAGUAAG	-1.7	-2.22	0.430302	1.21
CCAGAGCGCAAAGCGUUCAA	-7.4	-7.41	0.979487	0.05
AGCCUAUUGACAAUUGCGUU	0	-0.49	0.449975	3
CUAAUAUUUCUGUGUGUUUU	-0.2	-0.81	0.369565	3.81
ACAAACUGCCGCGCGAUCGC	-1	-1.37	0.552463	2.47
UUUGUUUCUCUUCGUCUGUC	0	-0.05	0.929511	0.18
GUUAUUAACCUCCUAAAGCC	0	-0.13	0.805464	1.29
UCGUGUUAUCGCCAGGCUUU	-1	-1.3	0.612051	2.34
AUCUGCAGGCAGGUUAGGGA	-2.2	-2.48	0.638462	1.58
CUUCAUCUGCAGGCAGGUUA	-2.7	-2.84	0.793058	0.64
UAACGCAUUGCUGUCGAUCU	0	-0.89	0.234315	3.83
AUGCAGCUUAUUGUUUAACA	0	-0.82	0.26247	3.37
AGUUUGUUCAGAAACGAUCC	-1.5	-1.92	0.501896	4.74
AAGUUUGUUCAGAAACGAUC	-1.5	-1.84	0.576041	4.23
CAGAUAAAUCCCUUGCUAUC	0	-0.25	0.662534	2.02
CCAGAUAAAUCCCUUGCUAU	0	-0.14	0.791869	1.03
AGCUGAUUGAGCAACCACAA	-2.8	-2.82	0.97296	0.14
UUGUGGUUGCUCAAUCAGCU	-2.1	-2.51	0.511035	4.49
CAACGCUGUAAACUUAUUUG	0	-0.08	0.873641	0.58
UCAUACUCAAUUGCUGUCAU	0	-0.13	0.807761	0.78
CUUGCGUCAAUGGGCAAGGU	-6.7	-6.82	0.824886	0.36
CUUAAUAGAAAGGCGUUAAU	0	-0.54	0.417489	3.31
CGCGCCCAUGCUUUUUCGCC	-0.9	-1.73	0.262175	3.45
GCGCCCAUGCUUUUUCGCCA	-0.7	-1.56	0.245921	3.52
GGAUCUUACGCACGUAGAAA	-0.5	-1.39	0.237641	2.92
ACGCAGGACGGCAUCUUUCG	-1.2	-1.78	0.388562	4.25
GAUGAGUGUCAAUAUGUGAA	-0.2	-0.77	0.397386	2.76
UACGUAGUACAUAUCAAUAA	0	-0.12	0.818077	0.86
UUAACGUGGGAAUAGUAGAG	0	-0.19	0.737409	1.28
UACUAUUCCCACGUUAAAAU	0	-0.02	0.968667	0.11
CAACGGGGGUACUGCAAAUU	-1.4	-1.58	0.749313	1.68
UUGCAGUACCCCCGUUGCAA	-3.3	-4.02	0.31242	1.69
ACACUAGAAUUGCAGCAAUA	0	-0.23	0.691356	1.62
GACAUAAUACGCAUAAAAUA	0	-0.02	0.961094	0.11
AAAUAAGGCUUACGCAAAAA	-0.6	-0.83	0.693099	0.93
CUGAAGCGACCACCACCCUG	0	-0.14	0.802357	0.75
ACAGCGGUGUCAAAGUCAAC	0	-0.41	0.511081	1.93
GUAAAACAAACCCCACGCGC	0	-0.08	0.880977	0.4
CACCGUGGUCGCCUGCGCGU	-4	-4.44	0.489922	5.59
ACCUGCGCGCAUAGAUAACG	0	-0.28	0.635813	1.41
AUAUGCACAAAGUUACUACG	0	-0.16	0.773026	0.8
GGAAUCGCGCUGGUUGAUGA	-1	-1.75	0.29496	4.03
GACAUAGAUACAUUUGAUAC	0	-0.08	0.881642	0.54
UAAUUAUUGUUCGGUAUCAA	0	-0.25	0.666895	1.53
AGUGAGGAGUAAUUAUUGUU	0	-0.5	0.445986	3.24
UGCGAUAUUCUUCAGUAUAG	-0.4	-1.07	0.336384	3.83
ACUAGAGCUCAGGCUUUAGA	-8.2	-8.21	0.978967	0.05
GCUGGUGGAAGAAUGAAGUA	0	-0.74	0.302173	3.22
GCGCAAAUUUUGAAUCUCUC	0	-0.12	0.827353	0.73
CAUGAUGAAUGUGCAAGAGC	0	-0.54	0.419565	2.57
CGGUAACUGCUUGCGUUUUA	-0.6	-1.16	0.402435	2.79
GGCAGUUGGCCCACCAAGAU	-3.2	-3.37	0.76465	2.27
GCAGCGCAACAUAUACAUGU	0	-0.85	0.251464	3.25
GAGUCAAAAAGGCGCUCGGU	-2.4	-3.08	0.332619	2.42
UACAGAGUCAAAAAGGCGCU	-1.8	-2.13	0.586783	1.16
CUCCAGUCUUGAACGGUAGC	0	-0.71	0.317757	3.28
GGCCUGCUACCGUUCAAGAC	-0.1	-0.68	0.389761	2.14
AAUGGCUGAUCGGACUUGUU	0	-0.27	0.646397	1.77
CUUCAAAGGGGCAAUAUUGC	-0.4	-1.01	0.37429	2.95
GGCAGAUAAUGUAGUAUCUC	-1.9	-2.19	0.626196	2.07
UACGUGUUCAAAGAUGCCAG	-0.6	-1.1	0.441409	3.95
AAGAAUGGCUAUUUUUUCAC	0	-0.63	0.358937	4.26
AAAUUCAGUCUAUUGUAGCG	0	-0.22	0.699967	1.48
AUAGAAUCAAGUAGCCUACA	0	-0.25	0.66839	1.52
GAAUCAAGUAGCCUACAGGG	-0.1	-0.82	0.310383	3.01
GCGUUAUUUAUCAUUAUUAC	0	-0.06	0.901958	0.4
AUCGACCGGCUGGGAUUAGG	-1.1	-1.69	0.38271	3.1
CUGGGAUUAGGCGGGGAAAA	-1.5	-1.79	0.619802	2.76
AGCCCCUGUGAGUUACUGUA	0	-0.31	0.609198	1.93
CAUCCAUACAGUAACUCACA	0	-0.06	0.905415	0.31
GCUUGCAUUAGAAAGGUUUC	-0.4	-1.01	0.373117	3.48
CUUCGUAAUUAAUGGUUAUA	0	-0.75	0.294743	3.91
CUACUGCUUUGAUCCAACGA	0	-0.16	0.773883	0.97
CUUCGUUGGAUCAAAGCAGU	-0.1	-0.89	0.27549	3.38
CAUAUCGCGCAUCAAGCCUU	-0.8	-1.25	0.478103	2.24
AUUGUAACGUGAGAUGGGUC	0	-0.28	0.630725	1.55
CAUGACACAAUACUAAAGGC	0	-0.05	0.92519	0.23
GUAUCGUUACCUAUCUGUUA	0	-0.44	0.492433	1.7
CAUAACAGGCUAAGAGGGGC	-0.7	-1.02	0.59449	2.02
AUGUUGCUGUUAAAAUGGUU	-0.3	-0.81	0.43801	2.7
UAGCUGUCAAGAGCACCCCA	-3.1	-3.12	0.965004	0.17
CAGAUUUGGACUAUUCCUUG	-1.5	-1.71	0.711272	0.91
GCCAUAUACUUUGACCAUGA	0	-0.17	0.764333	1
GACCAUGAGGGAUGCUUGCG	-0.8	-1.55	0.29677	4.23
UCGGUUAACUGUCCAGUCGA	-0.9	-1.43	0.422036	4.1
UCACACAAAAGGCCGUCGAC	0	-0.18	0.742725	1.06
UAGCAGAUAGCGCGUGAAAA	-0.6	-1.09	0.44998	2.19
CCGUCGGUCACUUUACGAUA	-2.6	-2.71	0.832043	1.09
UUCGUCAGUUACAACACCGU	0	-0.2	0.725644	1.07
GCGCAAAAAAUUAAACAGUG	0	-0.14	0.80225	0.92
UAGCGCAAAAAAUUAAACAG	0	-0.01	0.985964	0.04
CAUAAACUGAGACAGCUGGC	0	-0.56	0.406298	2.4
GGUCCAUAAACUGAGACAGC	-2.2	-2.36	0.773938	1.04
CGGUUGCGACGCAACAGCAA	-4.6	-4.71	0.841075	1.04
AAUUACGUAUUCUGAGUCUU	0	-0.11	0.842564	0.75
UAGUGUCUUCCUUAUCGGUU	0	-0.38	0.543041	1.39
CUCGUUUGACCCAACCGAUA	-1.5	-1.78	0.632346	1.99
CAUUAAUCUUAACCCAUGAU	0	-0.19	0.731845	1.26
CUCAAGAUCAUUCCCAUCAU	0	-0.25	0.664831	1.36
AAAUGCCUCGUGGACUAUGC	-1.1	-1.5	0.520685	1.42
AAAUACCUGCAUAGUCCACG	0	-0.06	0.914314	0.3
CCGAUCGCUACUUUCUUUAU	0	-0.09	0.858924	0.5
ACAGGCAAAUCUAAUUUUAG	0	-0.19	0.730979	1.25
UCAGACAGUGAAAAUUACAU	-0.2	-0.93	0.305854	3.37
UGACUUAUACUUGAACUGUC	0	-0.53	0.426039	2.3
GCGAAUUUCUUUGUCUCUCC	-0.4	-1	0.37537	2.57
UUGUUACGUCACUAUAGCAC	-1.3	-1.58	0.631762	1.44
UUUCACCAGACACAUAAGGG	0	-0.52	0.429488	1.6
UACUCGACAGCACUACCACA	0	-0.05	0.918253	0.21
GAUAAAAGUCAAUGUUUUGA	-0.7	-1.3	0.37669	3.39
GACCUUUAUUGAAAAGGCUA	-3.1	-3.49	0.52768	0.89
UAAUGAACCAACUGCUUACG	0	-0.05	0.928474	0.27
CAUUACGGUGGUGCAAUACC	-2.4	-2.54	0.799365	1.87
AUUACGGUGGUGCAAUACCU	-3.5	-3.6	0.852188	1.35
GGUCAGGUUAUUACGAUCAA	-2.1	-2.7	0.376957	1.75
AUUACGAUCAAAGGUAAAAA	-1.6	-1.83	0.691173	0.84
CACUUGCUAAGGAGAGCGUA	-2.1	-2.66	0.403728	1.88
AUGCCUUACGCAUCUCGAAG	-1.6	-1.9	0.616909	1.13
AAUCGUAUUAGUCACCCGCC	0	-0.08	0.87259	0.42
AUCAGGCUUAUACAUAGGGU	0	-0.82	0.264676	3.56
GUAGAUCAGGCUUAUACAUA	0	-0.5	0.444242	2.26
UUCGUUACGCUGGGAGUAAA	-1	-1.52	0.429883	3.58
AUCUUCACGAAUGCUGUUAA	0	-0.19	0.737877	1.16
UUAGCGGCAGAGUGGGAAGG	0	-0.73	0.305561	3.02
AUAUUAGCGGCAGAGUGGGA	0	-0.64	0.354659	2.61
UACCUGCACCCCUUCCGGCG	-0.1	-1.19	0.171375	3.48
UAAAUAGCUGGCGAUGUCGG	-2.3	-2.39	0.864782	0.7
UGACUAUAGGUGGUUACCUG	-3.1	-3.56	0.475867	3.5
UUAUUAACGACAAUGACUAU	0	-0.24	0.681355	2.03
UGGCUAUUAUCGACGAUCUU	0	-0.17	0.761135	1.01
GACUUAUCGAUGGCCUCUCU	0	-0.31	0.608715	1.53
AUCAUAAAAAAGCACUUAUC	0	-0.07	0.894508	0.64
UCAUGUGACCGCUGAUAAUC	-0.1	-0.76	0.344739	3.22
ACUAUUUGCUAUAUAUUGUG	0	-0.32	0.594222	1.49
GUAAGUAUAGACAGUGUGAC	0	-0.34	0.577467	2.16
UGUAAGUAUAGACAGUGUGA	0	-0.48	0.461295	2.51
UCCACGAUCACAUUUCGGAC	-1.6	-2.07	0.46553	2.98
CACAUUUCGGACCGGCAGAA	0	-0.47	0.468308	2.3
AUGUGAAGUCGCUACUAUAA	-1	-1.22	0.70066	1.94
CUCGCCUUCGCUUGCUUUGU	-0.3	-0.88	0.38931	2.03
AAGUCCGACAAAGCAAGCGA	0	-0.31	0.606064	1.58
AGAGAAAAAACAAGGCCCAC	0	-0.03	0.960182	0.09
GCAAGCAUUGCAAUAAAGAU	-2.2	-2.58	0.540072	0.76
GCGUAAUCACCUGCCGAUUC	-0.4	-1.16	0.291051	4.18
UCGGCAGGUGAUUACGCCUC	-4.9	-5.12	0.696401	1.88
AACGAAUUUUCUUGAUCCGC	0	-0.58	0.392391	3.21
CGUUGGAUAUUUUUUUUGCA	0	-0.5	0.44159	3.24
UUAUGUUCGCUUAAUCGUAG	0	-0.6	0.375118	3.1
UGCCGGAUUAUCAUCAAGAA	0	-0.47	0.467095	2.18
ACAGUCGAUGGCUGACAUAG	-3.9	-4.03	0.811552	1.68
CGUGCACAUUCUAUGUAACA	-0.6	-1.36	0.293304	4.75
CAUGUUACAUAGAAUGUGCA	-1.1	-2.26	0.152437	5.27
CAUUCCCCCAUUCGCUGGAG	-1.5	-2.16	0.342349	4.2
GUGAUUACGGCUGUCUGGCA	-1.6	-1.97	0.551569	2.95
GCGAUCAAUAUAAGAUCGCC	-8	-8.01	0.989168	0.02
ACCCUCCGGUGCAAAUGGGA	-4	-4.37	0.551059	2.65
AGCAAAGGAAAUAUUAUUAU	0	-0.06	0.906316	0.38
AAUUGAAAAAAUCGCAGCAA	0	-0.19	0.735244	1.2
AAUCAGCACUCGCGCGCGCC	-1	-1.96	0.209244	3.58
AAAACGAAAUUGUUCUACAC	0	-0.67	0.337135	2.95
GCCGUCGAGACUUUAAUCCC	0	-0.27	0.648108	1.18
AGAAGCCAGGGCUAUUUUAC	-1.4	-1.63	0.689077	1.34
AUCGGUUUCAUUUAAAGUAA	0	-0.05	0.922261	0.32
UUUAGGAAUUUGAGUGAGAU	0	-0.25	0.665887	2.18
GCUUAAGUAUACAAUUUAUU	0	-0.29	0.621162	2.49
GCAAAUAACGCGCAAUGGUA	-0.6	-1.2	0.379976	2.62
AAAUAGCAAAUAACGCGCAA	-0.3	-0.81	0.440527	1.83
AAUUAAGCGUAGAUGGCAAA	-1.3	-1.4	0.851635	0.61
AAUUUUGAAGGUGUAUCACC	-2.4	-2.45	0.92094	0.36
GUACUCGCGACGGGCCUUUC	-1.7	-2.07	0.550819	2.81
AGUACUCGCGACGGGCCUUU	-1.7	-2.1	0.525843	2.93
UCAUCAUCUGAAGGAUAUUU	0	-0.93	0.220687	4.09
UCCUGCAUUAGGCUAUGGCA	-1	-2.05	0.180666	5.48
AGCAAAGGUUAUCUGUUUCA	0	-0.57	0.399129	3.32
GAAGUCCUUGUGAAGUAUGA	0	-0.15	0.782561	0.99
CGAUGUUGUUGGUGAUUGUC	0	-0.54	0.414913	3.82
GAUGUUGUUGGUGAUUGUCA	0	-0.86	0.248233	3.85
UGCAAAUAAUCCAGAAUAAA	0	-0.02	0.971787	0.09
AUUAUUUGCACAAACAGGGU	0	-0.31	0.603783	1.86
UUUUUUAAAUGUUCCGUGUC	0	-0.04	0.932276	0.32
CUAGAUUCGAUAUUUUCGAU	-3	-3.11	0.83393	0.4
AACUACGCGAAACGUCAGCA	-0.8	-1.61	0.267465	4.18
AUACUGGAAGCGAAGAUUGC	-0.4	-0.92	0.428524	2.34
AGCGUUAAAUGUAGGGGUAU	0	-0.87	0.244686	4.44
CAUAUUAUUAACAUCCUACA	0	-0.02	0.973429	0.09
GAAAGAAGGCUGGCGUCGUC	-1.2	-1.81	0.373162	2.57
UCUCCUCAUCCCAUGUGACC	-0.4	-0.87	0.469616	2.83
CGAUAAUAUAAACGCAGCAA	0	-0.02	0.963435	0.13
GAUAAUAUAAACGCAGCAAU	0	-0.01	0.98121	0.05
UUCUUACCCCUUCACUGGUA	-1.8	-2.13	0.583706	2.08
UCUUACCCCUUCACUGGUAA	-2.6	-3.09	0.45268	1.08
AGCUGUGGGAUGAAACAACC	-0.8	-1.28	0.456031	2.42
AACCUGGCAUCAACAGGUCA	-6.4	-6.47	0.887677	0.22
UCAAGAUACUUGUACCUUAA	-0.4	-0.74	0.57706	2.24
CAAUCAUGUAAUAUGUACAC	-0.3	-0.81	0.438898	2.59
CAAAAAGGGGUAGAUGCAAU	0	-0.17	0.758551	0.73
GUGGUUAAUAAAUAUUGCCG	-1.6	-2.47	0.244534	3.36
UUGUAGAUACGAGCAAAUUU	-0.8	-1.25	0.485173	2.9
CUACAUAUGAUAGCGGUUUG	0	-0.16	0.770625	1.19
CGAUUCUGUUGCUGGCAGUA	-2	-2.48	0.462011	1.19
UCAAAAUCAAGAACGGCGUU	0	-0.14	0.802844	0.69
AGCAAAAUGCAACAACUCUU	-1.1	-1.43	0.586796	0.87
GUUGUCUUACGAAGGUUGUA	0	-0.98	0.204644	4.19
AAACGUUUGCUUUUCUCUUU	0	-0.03	0.95664	0.13
AAUGCCCGCUUUGCUACCAC	0	-0.4	0.522458	1.62
AGUCGCUGCCAAAGAGAUCG	-2	-2.16	0.772633	0.98
UAAGUAACAAAAGACAAUCA	0	-0.11	0.835459	0.56
UAACGUGACGAGGUCUUCAG	-0.4	-1.11	0.31428	3.71
UUGUUCCGUAUAACGUGACG	-2.5	-3.03	0.420785	1.9
AAGAUUGAUAUCACUGCUGC	-0.3	-0.68	0.538945	1.83
ACGUGUCGAAGCGUUAAAAC	-2.2	-2.41	0.708462	0.67
CUGAUGCAGAGACUAUAUCG	-0.8	-1.39	0.38418	3.62
UCUGCAUCAGAUACUUAAUU	-1.3	-1.49	0.729411	0.95
CUGACGAAGUUGCGUGUUGA	-1.2	-1.54	0.579808	3.08
UAUAACACGAUGCUAGUAUU	0	-0.18	0.745914	1.11
GAUGUUCAUGUGUUUCGGAC	-0.1	-0.71	0.374468	2.99
GGUUUACCAGAUCUUCAACC	-0.5	-1.21	0.316874	4.35
GAUGAUAUGAUCGACACUGG	-1.3	-1.44	0.797759	1.46
GCUGAAGCUCUGAAAGAACG	0	-0.69	0.325801	2.48
UUAACUGGCCUGUCAGGCAG	-4.3	-4.88	0.391383	2.52
AUUUUUUUAACUGGCCUGUC	0	-0.16	0.771705	0.7
AUGACCAAAAAAUUAGUAGA	0	-0.04	0.929814	0.32
CAAAAAAUUAGUAGAGGGAA	0	-0.02	0.971132	0.08
CGGAACUCGAGUAAUUUCCC	-1.4	-1.83	0.493823	2.09
UUAAAAAUCAGUCACAAGUA	0	-0.01	0.979031	0.05
ACUCCUGUAUCACUCUACUA	0	-0.37	0.551261	1.72
UCACCGUAGUAGAGUGAUAC	-3.2	-3.36	0.766611	0.56
GCUGACCGUGUUGUUUGAUA	0	-0.44	0.48619	2.69
UAUGGUUAUUGCCAUCAGCG	-4.3	-4.48	0.745662	0.57
ACGUUUAUUGGCGCGUUUCU	-1.8	-2.23	0.501161	3.69
GCGGGGGCAGCCACGUUUAU	-3.9	-4.47	0.39677	2.95
CGCCGUUUAGCGAAGAGAAA	-2.5	-2.58	0.88354	0.78
GAAGAGAAAGGGAAAUACGU	0	-0.13	0.803331	0.46
CAGCGCACGCGUUGUAAACG	-3.7	-3.76	0.904642	0.41
UGAUAAAUCGCAGAGGAGGA	0	-0.53	0.422956	1.81
GAAUUAUGAACAGAGGAGAC	0	-0.03	0.950719	0.12
GUCCAUUGUUACGUAUACCC	0	-0.12	0.829494	0.69
UUAAGGUACAAGUAUCUUGA	-3.5	-3.98	0.45792	1.15
UUAAAACCCUUGUACCGUUA	0	-0.09	0.868919	0.59
UAUCUCGACUUGCGUCACCU	-1.9	-1.94	0.933137	0.35
UUCGCCAGUUCGCAGAUGAA	-0.6	-1.31	0.315286	3.25
UUUAUUCACUAACAAAUAGC	0	-0.27	0.648059	2.15
AUUCACUAACAAAUAGCUGG	0	-0.74	0.298603	3.17
AUGCAACUGUUUUACCAAAU	0	-0.12	0.819622	0.72
AUGCAACUGUUUUACCAAAU	0	-0.12	0.819622	0.72
AUUAUGGCGCGCUAUCCAUC	-1.5	-1.73	0.691592	1.47
UAUCCAUCCGGGCAGAGGCC	-2.5	-2.71	0.706276	2.02
CCUGGCGCUUUACCCCACCA	-0.6	-1.61	0.194078	4.11
UGAUUUAUGAAUCAUAGCAC	-1.2	-1.69	0.451286	2.88
AAUUUAACAGCGCAGUUAUC	-0.8	-1.03	0.687113	1.51
UUGGUACGCUGACCGCGAAC	-2.6	-3.31	0.317682	3.96
ACCAACGCACGUACCCGUAA	-0.3	-1	0.322151	2.99
UUCACGGCGAGAACCGUGGC	-7.4	-7.74	0.573268	0.52
GUGCUGGCGCGUGCCGGCCA	-10.7	-10.97	0.645867	0.51
CAUCAUCAGGUCAUUGUGGC	-0.2	-1.43	0.135954	5.56
AUGACAUCAUCAGGUCAUUG	-3.3	-3.58	0.637188	0.74
CCUUAAUAAAAAUGACCUUA	0	-0.04	0.939391	0.24
CCUUAAGGUCAUUUUUAUUA	0	-0.34	0.578062	2.19
UUAUGAAACUAUAGGUACGU	0	-0.4	0.524128	2.94
GCUUCUCGCUCGUUUAUUUC	-0.3	-0.61	0.609011	0.98
UUUCAAGCCCGUGAACGAAA	-0.5	-1.07	0.3975	2.54
CACGCUGAUAAACAAGAGGA	0	-0.63	0.360528	2.2
AACUGGUAACAAAACGCGUC	0	-0.74	0.30218	2.92
GGUCUUAAAUACGCUGACGU	-1.7	-1.8	0.853026	1.08
GCGCCUGUGCUACCACGUCA	-1.1	-1.88	0.282617	3.8
AUUAUGCAAAAACAAGCGCC	-0.9	-1.42	0.430975	1.1
AAGUCGUUUUUAUCAGCUUC	0	-0.58	0.390649	3.3
ACGCCGGUUCUUGUUUACAG	0	-0.3	0.61917	1.45
GAGAGCGGCAAAUUGAUGGU	0	-0.35	0.567931	2.24
AUUUGCCGCUCUCUAAUAAC	0	-0.02	0.972172	0.12
AUCAUUAUUUAUUACCCUCA	0	-0.01	0.976776	0.07
GUGUCAUAAAAAAAACCAUG	0	-0.07	0.889729	0.52
ACAUGAAAUAAGAACACAGU	0	-0.03	0.948686	0.18
UUCAUUGUGUAAUUCAACGC	-1.2	-1.47	0.646809	2.44
CAGUGCCACCGCCACCUAUA	-0.4	-1.38	0.204182	3.42
AAUUUGAGAAAUUUCAGACA	-2	-2.47	0.463079	1.3
UUAGUGUUAUCAGAUAAGUU	0	-0.27	0.640601	2.02
ACCAACCAGCAACAUCCUUA	0	-0.02	0.97368	0.07
CCUUAUGGCACAAAAAUAGA	-0.2	-0.61	0.512623	1.59
AACAAUAGGCAAUACGCCUC	-4.6	-4.7	0.853433	0.26
UCUGGUGAAGUUGCAGCGAA	-1.3	-1.9	0.375635	3.11
CAAAAAGACACUUUACCGAA	0	-0.18	0.743263	1.43
CGAAAAAAUGUUAAACCCUU	0	-0.03	0.952514	0.14
AAUGGUUUCGGCAGCUGUGG	-1.3	-1.69	0.530307	2.9
GGCUUCGGUAGCAAAACGAA	-2.1	-2.47	0.551491	3.32
GCGCUGGUAACCAUUCUGCG	-2.8	-3.35	0.410225	5.57
AUUUUCUGAAUUUCAGGGAC	-4.2	-4.56	0.560474	1.09
CGUCAUAUUUUCUGAAUUUC	0	-0.2	0.725005	1.25
AACGAAAUUCUCAUCGAAAU	-0.7	-0.99	0.620485	1.99
CAACGAAAUUCUCAUCGAAA	-0.7	-0.99	0.622671	1.96
CGUUGCGAAGCUUCAGGCAG	-1.9	-2.54	0.355752	3.09
GAUAAACAUUCGACGCAUUG	0	-0.22	0.703454	0.96
UUUCAACCAGGCCAGAGUUC	0	-0.27	0.644768	1.79
AUAUUGCCGGAACUCUGGCC	-6.9	-6.91	0.977867	0.06
GGAAAUAAUCGCUUCUGAGA	-0.6	-1.03	0.496491	2.85
GGUAUAACCUUUCCACUCAC	-0.8	-1.25	0.484601	2.46
CAGUCAAUAAAAUUGCCAUC	0	-0.4	0.521369	2.91
UUUCAACGAGUCUACCCUGA	0	-0.25	0.66569	1.35
AAAGAUAACACCUGGUACAC	0	-0.13	0.811045	0.67
UUUUCAACGCUGCCUUUGUA	0	-0.26	0.652349	1.57
AUUCAGCAAUGGGUAAAGUC	-1.3	-1.53	0.687591	1.52
UUACCCGUGCAUUCAGCAAU	-1.6	-1.78	0.741734	0.73
GAGUUACAGUUAGAAAUUGU	-1	-1.47	0.469459	1.83
CUCUGCUGCGUUUCAUAACC	0	-0.31	0.608558	1.55
UUUCGCAUAGCGUAUAUCGC	-1.9	-2.15	0.668907	2.83
ACGCUAUGCGAAAAUGCAGA	-1.9	-2.52	0.367419	3.2
UUGCAUUUCAUAUUGCAUAA	-3.6	-3.8	0.728761	0.54
UGCAGGUGAUCCGACCACUU	-3.1	-3.39	0.623907	3.58
AUCACCUGCAUAUCAUAAGA	0	-0.12	0.824733	0.64
AAGACCCCACACAAACAUGA	0	-0.1	0.843649	0.5
UAAUUCCAUCAUGUUUGUGU	0	-0.39	0.531973	2.41
CGAUAAAAUUGCCCUUGCGA	-1.1	-1.48	0.541206	1.69
AGUAUUCACACCCGCUUCAG	0	-0.14	0.801898	0.72
GCACAGAUUCGUCAGCUUGC	0	-0.89	0.235976	4.39
CGUCAGCUUGCUGGUAUGCG	-2.4	-2.96	0.403368	5.06
UUGUUAUCAACCAGCAAUCA	-0.5	-1.06	0.402802	2.69
UACACUAACGCCGUUCUCAA	0	-0.07	0.890849	0.39
AGAGUGACCGGUCAUGGCUU	-1.2	-2.12	0.223631	4.9
AGCAGCGCCCAGAGAGUGAC	-0.2	-1.03	0.26056	2.81
AUGAUUAUGUACUUGUUACA	0	-0.59	0.384491	2.39
AUGUACUUGUUACAAGGAUA	-0.4	-1.23	0.258447	5.31
CUCUUUCUGUCAUGAAUCCA	-0.3	-0.76	0.475014	1.64
AAUGGCAGUCACCAUUAGUA	-3.3	-3.46	0.771516	0.49
CGGGCAAAUAUCCGAACGCC	-3	-3.41	0.518257	1.33
GUGUAACGCGAAUCACGCGG	-5.2	-5.23	0.952778	0.17
AGAGUUCAGAAGGAUUUUCC	-2.2	-2.73	0.421777	1.55
CUUAAGGUGAAGAGUUCAGA	0	-0.75	0.298524	3.01
GCGGCCGCCAAUUUUAGUUU	-0.1	-0.64	0.417143	1.78
GGAACCUAAACUAAAAUUGG	0	-0.31	0.60105	1.75
GUACCAGACAGUUUCACUCA	0	-0.26	0.660151	1.46
CUUCUCAGCAACGCUACAGC	0	-0.34	0.575524	1.73
UUUAUGUUGUUCAGUAGUUA	0	-0.24	0.676024	1.76
UAGUUAUGGUAUUAAUAUGC	0	-0.77	0.285854	4.24
CUGGCAAAGAAUCGUACAUG	0	-0.34	0.574275	1.67
CUCAUGUACGAUUCUUUGCC	0	-0.39	0.528433	2.09
CUUUGAAAUGAUGGGGGAGU	0	-0.59	0.386447	4.08
AGCGUGUCUUUGAAAUGAUG	-0.7	-1.11	0.51526	2.45
GGCCUGAAUUUUUCUGAUUC	-0.9	-1.12	0.698046	2.24
GAAUCAGAAAAAUUCAGGCC	-0.3	-0.74	0.493383	2.79
CAAUUUGCGUCUUUUGGCGU	-5.1	-5.21	0.837402	0.4
UAUAAACAAUUUGCGUCUUU	0	-0.06	0.908705	0.38
UUACUCUGACUCACCGAUGC	0	-0.14	0.794315	0.81
UUACUCUGACUCACCGAUGC	0	-0.14	0.794315	0.81
AGCAUCCACGCCAAAACGCG	-2	-2.15	0.782253	1.17
AUCGAUAGCGCCGCGCGUUU	-3.5	-3.85	0.565016	1.87
UUACGCCUUUACCCAGGAAA	-1.4	-1.55	0.785983	0.84
AAAUCCCGUUUCCUGGGUAA	-3.3	-3.7	0.518517	2.26
UAAAGGGGUUUGACAUGGAA	0	-0.24	0.675895	1.26
AUAUUUAAAGGGGUUUGACA	0	-0.52	0.429047	2.77
CGACGGGACCAAGUGCGCAG	-0.4	-1.37	0.206077	4.55
AUGGUCAAACCGAUCAUGUU	-4.5	-4.61	0.831044	0.48
ACCGUGAACGACACUUGCAG	-1.1	-1.34	0.682262	2.22
GACACUUGCAGUGGGAAAGA	-2.1	-2.27	0.756281	0.91
CCUAAGUGUAAAGGCUACGG	-1.5	-2	0.441595	3.94
CUACCUAAGUGUAAAGGCUA	-1.5	-1.8	0.613918	2.76
GGCUUAGAAAGGAGAAAAUC	0	-0.53	0.426343	2.31
CAAUCUGUAGCGGCUUAGAA	-1.3	-1.57	0.644504	1.74
UCGUUAGAAUAGCGCGCACA	-1.4	-1.72	0.592116	1.74
UGACGUUUCCGGUUGGGCGA	-1.9	-2.66	0.292001	4.08
AGCUAAUCGCCCUCUCCGCC	-0.1	-0.67	0.396802	1.86
GAUUACGGUUGCGCCAUCGC	-2.3	-2.72	0.50763	4.45
AUCUAUCUGUAUGGCGAUUU	0	-0.55	0.406543	3.2
UUUUUAGUGGUAGUUUGUGG	0	-0.05	0.919633	0.34
ACAUUUUUAGUGGUAGUUUG	0	-0.57	0.396151	2.38
AUGGCGAAAGAAGUGGUAGU	-1.1	-1.35	0.670739	2.22
AAUAUUUUCUGCGGUGUAGA	-2.3	-2.53	0.687415	0.83
GGCGAUGUUAGGAAAAUUCC	-0.8	-1.1	0.613047	1.91
UAUUCAGUAUAGAUUUGCGG	-0.7	-1.04	0.572997	1.81
UUUUAUUCAGUAUAGAUUUG	0	-0.49	0.451408	2.94
AAAACCGGCGAGAUACGUGA	-0.6	-1.29	0.329028	3.03
CGAGAUACGUGACGGUAAGA	-0.8	-1.06	0.652884	1.51
CUAAACACGCUGACGCAGGG	-1.5	-1.88	0.536719	3.01
UUGCUAAACACGCUGACGCA	-0.7	-1.22	0.42951	2.8
AACAAAUGUAUUGCUGCAUU	-2.1	-2.54	0.493674	1.19
GGGCAAAGUAACGCCUUUCC	-4.4	-4.58	0.744454	0.55
CGAGGCCAUCGGUUCACACC	-1.6	-2.46	0.246094	5
CCACUGUUUAGUUGAAUAUU	0	-0.61	0.371134	3.71
AUGGGGACAGCGAAUACUAA	0	-0.5	0.447321	1.99
GUUGAUCAAUUCGUUAAUUG	-0.3	-1.01	0.315527	4.86
CUCAAUAAACUGCAGCACAA	0	-0.1	0.85491	0.73
CAUAAAUCAUAUGCGUUGAA	0	-0.63	0.360578	2.74
UCAUCAACAAAUUCACUAUA	0	-0.01	0.985503	0.04
AGAUACGCCGUUAGUUGAGA	0	-0.23	0.687999	1.22
AAGUGGACCUUCUCAACUAA	-0.5	-1.38	0.240113	4.07
UGGUUUUAUAUACAGUAAAG	0	-0.67	0.33956	3.43
ACUGUACACAAUAACAGUAA	-3.8	-3.89	0.862416	0.31
GGUCAAUCCCACAAUAAAAG	-0.6	-0.96	0.554107	1.7
CUUGAGACAGACACGUUAGC	-0.1	-0.6	0.445854	2.05
AAUAUCUGCUAUAGGCACAC	-1.9	-2.22	0.590731	1.02
AUGUUUAGAAUAUCUGCUAU	0	-0.71	0.31416	3.39
CUCGCAUCCGAAAACGCCGC	-0.4	-0.93	0.42417	2.66
UAUUCAGUCGACCCUGCAUC	-0.3	-0.83	0.420906	2.24
UAAAUGCCCAGUACCGCAAC	-1.4	-1.59	0.735473	0.78
CCUACAAACUGCUGUCUCAC	0	-0.36	0.557935	1.7
UGAACAUAGACGAUAGCGGA	0	-0.36	0.554771	1.16
AACUUGAACAUAGACGAUAG	0	-0.14	0.802118	0.85
GCGGCAAAUAAAGGUACCCU	0	-0.66	0.343509	2.77
UGUCAGCGAACAUGCUAUCU	-1.9	-2.56	0.341124	1.43
UAGCAGAACAGGCAGUCUUG	-0.3	-1.07	0.28834	3.96
GCUAUGAUUGCCUUUAUCCG	-0.3	-0.77	0.468743	2.38
GAUAGGAGAAUAUUGUUAUC	-1.2	-1.72	0.427439	3.1
AUCUAUUGCUUUGUUAUACA	0	-0.12	0.825807	0.89
AGCUAAUCACCCCCGCUGUG	-0.5	-0.84	0.57587	1.89
AUAAUGCGACUCCACACAGC	0	-0.31	0.60203	1.59
GCGCAAUUGAAGGUAAUGCC	-0.5	-1.61	0.164251	4.58
GGUAAUGCCAGGCUGUAAUC	-1.6	-1.81	0.714743	1.72
CAGGAUUUUAGCUUGUUUCA	-0.7	-1.02	0.590454	2.76
GCUAAGAUAAUUAUACUCAA	0	-0.08	0.874611	0.62
UUUUACUUUAGACCUAUUCA	0	-0.09	0.863431	0.58
GGUGAGUUCCUGAGUAAUGC	-0.7	-0.92	0.700694	1.16
UCGUCAGGCCAGCAUUACUC	0	-0.23	0.693302	1.07
UGCUGAUGGUUUAGGAAUGC	-1.7	-2.07	0.547234	1.08
CGGCUCAUGCCUUUCUUCUC	-4.6	-4.6	0.995696	0.01
CUAUUUAAGCCAGGCGGUGC	-1.7	-1.84	0.802316	0.93
UACAGUUCGGUCAUUCCCAG	-0.4	-0.99	0.380911	2.14
GAUCUCAACUAUCGCAUCCG	0	-0.23	0.685898	1.47
UCUAACGCUGUGUAUCGUAA	-0.1	-0.65	0.407153	2.22
GUUCCCCCUUAUUCCUGCGA	0	-0.11	0.842523	0.55
UAUCCUUCGCAGGAAUAAGG	-2.6	-2.96	0.553529	2.2
ACAUUUCAAUUGCACAUUAA	0	-0.06	0.905021	0.35
ACGUGUUGCAUCGUCAAGGU	-0.3	-1	0.322221	3.35
ACACGUAAGCAGCUUGACCA	0	-0.44	0.489915	2.91
AAGAUCCAUCAGAUGGAACA	-3.3	-3.95	0.346614	1.12
GGUGACCAUGUUCCAUCUGA	-1.3	-1.8	0.445888	4.45
UUUAUUAUAAUUUCGCACCA	0	-0.01	0.977334	0.07
AUUAUAAUUUCGCACCAGGG	0	-0.26	0.659076	1.12
CGCAUUGCGUCAAAUGUUAU	-2.8	-2.92	0.819191	1.2
UGACGCAAUGCGCACUAAAA	-2.1	-2.51	0.510373	1.59
UGAAGCGACCCAGUUUUCUA	-2.2	-2.51	0.601447	2.37
GACGUUCGCUAUUACUUAAA	0	-0.19	0.733702	0.93
AAUACAGAACCAGCAUUAUC	0	-0.03	0.951802	0.18
UGAAAUUCUCCAGAUAAUGC	0	-0.18	0.745457	0.97
GUGUGACGCUUUCGUCAAUC	-4.3	-4.65	0.566873	0.93
UCAUUUUUUGAAUAAGCAUG	-0.3	-0.73	0.501336	2.12
GAAUGAAUUCGGGUAGAAGC	-0.2	-0.82	0.364433	2.45
CAUCUUCUUCCGAAUGAAUU	-0.2	-1.08	0.240686	4.11
GGCACACGUCCGUCUGGUGA	-1.4	-2.46	0.177739	5.55
GAUCCCGGCACACGUCCGUC	-2.2	-2.56	0.553774	2.99
UAACUGGUUAAUUUACAUUC	0	-0.22	0.701733	1.07
UAACACUUGACAACUGUGUG	-2.8	-2.93	0.809339	0.81
GUGAUAGCCGUCAAACAAAU	-0.9	-1.27	0.547007	1.82
UACUCUGUGUAAUAAAUAAA	-0.2	-0.63	0.500629	1.84
AUAAAUAGCAGAUGCUUUUC	-1.4	-1.95	0.412352	1.92
AAAGCAUCUGCUAUUUAUAG	-1.9	-2	0.852156	0.5
AUAGCGUAAUGGCGCGCCGU	-4.7	-5	0.612822	3.83
UUGCAUUUGCAAUAGCGUAA	-2.4	-2.79	0.528611	2.62
CACGGCACAAUAAGGCAUAA	-0.7	-1.08	0.536545	1.34
GCUUUAGUCACGGCACAAUA	-1.8	-1.89	0.859689	0.54
CAAAUUAACCGGUUUUGAAG	0	-0.55	0.407466	3.39
GGCAAAACAUCUUGGCGUUG	-2.1	-2.3	0.72139	1.41
AAUUUCUUCCGGCUCUUUCA	0	-0.04	0.93109	0.21
AGAGCCGGAAGAAAUUAAAC	0	-0.05	0.918405	0.2
AUGGAACACGUCGCCGUAGG	-1.2	-1.61	0.511113	3.4
CGUGUUCCAUCAGAACGAAG	-2.5	-2.89	0.528497	1.21
UUCCCUCUACUCUCUAUUCC	0	0	0.996716	0.01
GAGUAGAGGGAACUCCCGAU	-3.9	-4.05	0.782598	1.61
AUGUCUUUUACGGUGCCUUC	0	-0.13	0.804693	0.83
AAAGAACAAGAAGUCUACAU	0	-0.58	0.387911	2.27
CAGCACUUUACCCGAAGAGU	-1.1	-1.63	0.424629	4.58
CCCUUACCGUGGUUCCUGGC	-0.4	-1.26	0.247046	3.51
UGGCGCGAUCCAGACCCGUC	-1.9	-2.61	0.318188	5.16
UGAUGUUGGCAUCGCAACGC	-3.5	-4.1	0.375086	3.08
UCGCAUCUACCAGCUUAAUC	-0.8	-0.96	0.774634	0.71
UUACUCUUCCCUGAUUAAGC	0	-0.58	0.389728	2.65
AGAAGUGGGUAGCCGCGAAC	-5.2	-5.21	0.979674	0.05
GUUAAACUGUUUCUGGUAGC	0	-0.64	0.35344	3.37
GAGGCGGGUAGUCUAGUGCC	-3.3	-3.9	0.377839	5.51
CUCAGACUAAAAUAAGAGGC	-0.6	-0.92	0.593132	1.67
AAUAAGCGCCGUUAAUGUGC	-2.3	-2.37	0.896934	0.64
ACGAGCCUUUUCAGACUGAA	0	-0.61	0.369011	3.05
GCAAUGUAUGCUGAUUCGCG	-1.4	-2.08	0.32945	4.64
CUGAUUCGCGCGGGAAAUAU	-0.6	-1.28	0.329227	3.39
UGGAGCGCACUUUACGCAGG	-2.4	-2.51	0.842925	1.29
CGCUCCAGAACUUAACGUGG	-0.1	-0.79	0.327259	2.9
ACCUGAUAAAAUGAAGUUAA	0	-0.23	0.692448	1.69
UGAUCAUGAAAUUGCCAGAA	0	-0.21	0.709176	1.5
AGCGGUAUGCAGCGUAAAGA	-2.1	-2.59	0.453325	2.91
GACGGUAAUUUGAACUUAAC	0	-0.2	0.724628	1.3
GCAUGGCGGGUUAUUUGUCC	-1.5	-2.1	0.3778	2.71
UUUAGGAGAGAUUUUACAAC	0	-0.37	0.550121	2.71
UUGUUCUUUUUAACUUCAGG	0	-0.18	0.750823	1.16
UGUUCUUUUUAACUUCAGGC	0	-0.17	0.757309	1.1
CAAUAAACGUUGACAAAAUG	-0.2	-0.82	0.366941	3.61
AGACGGGACGUAAAAUCUGC	-0.4	-1.02	0.364861	3.42
AUACCCGCUCAGAGAAUAUG	0	-0.13	0.812128	0.64
GUAUGAAAUUGGGAUACAAC	-1.4	-1.55	0.782022	1.83
AACUAUGCGCUUCGUUUUGC	-0.3	-0.9	0.378951	2.93
CAUCAAUACGCUAUAUCUGA	0	-0.13	0.810751	1.25
CUUCAACGGUACCGUCGAAA	-3.1	-3.29	0.732914	0.67
UCCACUCACGGCCGUUUCGA	0	-0.68	0.334446	2.36
UCAAAGAAAAAGGCAGCCUG	-0.6	-0.86	0.651931	1.36
UAUUGGCAAAAGGCAACCAC	-1.3	-1.84	0.418549	2.88
GUGAGAAAAUAGCCCCUUUG	0	-0.15	0.789412	0.95
AGUGAGAAAAUAGCCCCUUU	0	-0.15	0.786146	0.96
CAGACUUCGUCCACUGAACC	-0.2	-0.94	0.299723	3.68
ACAGACUUCGUCCACUGAAC	-0.2	-0.94	0.301625	3.65
GCUCGGCAGAAAUCACGCUC	-0.7	-1.33	0.361906	3.15
AUGAACGAUGUGCUAAGAUG	0	-0.14	0.800273	0.84
CUUUACCUGUUACCCGGCUA	-0.3	-0.88	0.391878	2.52
UCGCAGUAUACCGCCAGAAA	-0.5	-0.96	0.476937	1.74
CGCAGGAUUCUACCAGCUUG	-2.9	-2.95	0.922631	0.42
UGUAUUCACACCCCGCAAGC	0	-0.29	0.625858	1.58
GUUCUUUACCAGCGUAUAGU	-0.3	-0.84	0.418062	3.06
GGCGAACGAAAACUACACAC	0	-0.11	0.833832	0.37
CGACAAAUCCCAGCGACUGG	-2.4	-2.5	0.849277	0.6
ACCGCGCAAAUGCCGCAGGU	-4.9	-5.65	0.295663	2.01
AGCGUGCCUGUAACAGCGAC	-1.1	-2.17	0.175649	5.6
ACGCAACCUGUCGCUGUUAC	-0.8	-1.23	0.497829	2.62
AGCAGUCAUGUGUUAAAUUG	-1.1	-1.51	0.511456	2.41
UGAGGCACAUUAACGCCCUA	-3.7	-4.08	0.540902	1
AAAUACCUCACAGUGAAUAU	0	-0.31	0.607653	1.71
UAAAGCCGGUAACGACCAAA	-1.9	-2.09	0.732321	1.58
ACCUGCUGCGCCACUGCGUU	-3.5	-3.64	0.797117	1.52
UGGCGCAGCAGGUUAUUAUG	-0.5	-1.09	0.385791	2.75
CUCUAGCACAUAUUGCUGCC	-3.3	-3.58	0.632304	1.44
AGAACGAGAACCCCUACACC	0	-0.13	0.815734	0.65
CCACAGACUGUAUGCCACCU	0	-0.23	0.690073	1.23
UGGCGUUUUUCUGACAUAAU	-0.2	-0.67	0.467259	2.14
CUCCGUUGACUGAAACAACC	-1.4	-1.64	0.676667	2.83
UUUUGUUCUGCGAAGCCUUC	-0.8	-1.45	0.349393	2.4
GAUACCUUUAUUGUUGGAGA	-2	-2.12	0.824288	1.24
UGAUACCUUUAUUGUUGGAG	-0.8	-1.21	0.511449	3.59
GUCUACCACUUCUGUGAAAG	-2.3	-2.43	0.807232	0.77
UGCCACCGCUUUCACAGAAG	-0.1	-0.67	0.396807	2.49
AGCGAGAAGGGGGAAGAAUG	0	-0.13	0.812999	0.36
UGGGUAUUUACCACUGGUCC	-1.9	-2.47	0.395918	3.39
AACAGUGAAUUGCUGCGUGA	-2.4	-2.6	0.723244	0.81
UUCUUUAGCGUAACACCUAU	0	-0.39	0.526819	2.42
UUGACCAAUCAUUGGCGAUC	-2.8	-3.42	0.364482	1.66
GCCAAUGAUUGGUCAACGGC	-3.3	-3.78	0.460198	4.9
CACUAUGAACGGAUUAAUCC	-0.5	-0.87	0.546386	1.48
GAGUUACAGUUAGAAAUUGU	-1	-1.47	0.469459	1.83
UUGGCAUAUAGCGUGCCAUC	-7.2	-7.36	0.768443	0.42
CGACUGGUAUUCGCUGCUAG	-3.8	-3.9	0.849314	0.37
CGUUGAUAAGCUUCAUCAUU	-1	-1.63	0.356992	3.7
AGCAGUCGCGCUAGCCCAUU	-1.8	-2.35	0.409936	4.27
UUUUUGACAUUUUCGACUAC	0	-0.46	0.470626	2.07
UCACCUGGCUUUUCGCGUCC	-0.7	-1.15	0.483937	2.71
GUGACUUUUCAGUAUGACGA	0	-0.72	0.309647	3.52
AGCGGCGUGAAAUCAGCGGU	-3.4	-3.87	0.470031	1.99
AAUCAGCGGUUGGUUGGCAC	-3.5	-3.92	0.508007	1.28
CCACAGGGCUGCAACAAAUA	0	-0.45	0.480977	1.57
CCUUAUUUGUUGCAGCCCUG	0	-0.08	0.873193	0.46
ACAAAGCCUGUGAAGCCCGA	0	-0.54	0.417928	2.38
AUUUUUUUCACCCGUAAAGC	0	-0.12	0.820734	1.11
ACUUCGAUAUCCGAUAAAGU	-0.9	-1.34	0.490902	2.28
AUAACACGCUUUUAUUAUUC	0	-0.02	0.964985	0.2
GUUAUACUCUUUCCCUGCAA	0	-0.06	0.904073	0.32
AUUUACCUGUUUGACCGAGU	0	-0.16	0.774243	1.03
UUUACCUGUUUGACCGAGUU	0	-0.18	0.743065	1.25
ACAAGCUUGCAUUGAACUUG	-1	-1.47	0.465642	3.04
UGAACUUGUGGAUAAAAUCA	0	-0.31	0.602621	2.02
UUAGCAGAACCAUGUAUAUC	-0.9	-1.12	0.699118	1.17
UUGAAGCCGAUUAAUUACGA	0	-0.37	0.545818	1.79
UUACGCGCAAUCCUCAAGGC	0	-0.4	0.518399	1.63
ACUCCCUUAUGUGCAUUUCA	0	-0.17	0.757871	0.74
CAAUUGAAAAUGUUUGAUCA	0	-0.45	0.484326	3.48
UUUUCAAUUGCUAACAGUGC	-0.2	-0.79	0.38625	3.2
UAAGUUGCCAGAUAUCCUGU	-1	-1.15	0.778565	1.13
UAUCAGGCCUACAGGAUAUC	-1.1	-1.6	0.442979	2.5
UGAUUGACCAUAUAAGAAAG	0	-0.08	0.872743	0.41
UAAUGCGCCACUUUCUUAUA	0	-0.02	0.967288	0.12
GCCUGUCUUUUCACCACUUC	0	-0.1	0.846975	0.53
UCUUUUCACCACUUCAGGCU	-0.5	-0.75	0.668754	0.96
CCUACUUUCAAUCCUGUGAU	0	-0.56	0.403092	2.55
UAUCACAGGAUUGAAAGUAG	0	-0.52	0.430612	2.37
UUUGAAGUUCUGGACGGUGC	0	-0.29	0.620877	1.96
AAAAUACUUAAGUAGCGCGC	0	-0.24	0.676288	1.37
GGAACCAUUGUCGUACAUGA	0	-0.64	0.35291	3.24
CAGCGGUACACUCAAUUGGU	0	-0.58	0.389411	3.37
UCAACAUCAGCGAACUGCUA	-1.6	-2.03	0.500235	1.49
GCAAAAAACUGGCGAUAUUC	-0.1	-0.61	0.433923	1.5
GAUAAAUUAGGUUGUUAUAU	0	-0.49	0.452254	3.2
AUCGGGCAGCGUUCACGCCU	-3.7	-4.05	0.568572	1.64
GGAUUCGUUUGUCUCACGCG	-1	-1.55	0.406834	3.17
ACGCGUGGUCUUUUUUAUCG	0	-0.39	0.534357	2.98
UAUAACGUAACUGUCAGAAU	0	-0.15	0.779276	0.9
CUGUCAGAAUUGGGUAUUAU	0	-0.25	0.666513	1.44
CUGCUCAGCCAGCUCCAGAG	-1.1	-1.52	0.508886	3.64
GGAAGUUGAUGCUGGCAAGA	-0.9	-1.41	0.439595	2.45
CAAUGGCCGGAAAAGACGCC	-1.8	-2.46	0.340276	1.74
AGUGCUUUCUCUUACUCUUC	0	-0.38	0.543995	2.06
AAUGAAACAACACCAAUCGG	0	-0.37	0.548533	1.29
GGAACGGUUGAAAAUAGAGA	0	-0.04	0.934031	0.23
AAUUGCCGACUCGGGCACGG	-6	-6.16	0.77319	0.41
UGAAUUUACAAUUGCCGACU	0	-0.09	0.870151	0.58
CCUUGUUUAACCAUAGACGG	-2	-2.65	0.349714	1.85
UAAACAAGGAGAUAUUUUUA	0	-0.33	0.584534	2.78
CUAUGCUGGAAAGUAUGCCG	-3.8	-3.98	0.748536	0.64
AAGUAUGCCGGGGCAUCACC	-2.7	-3.11	0.517924	1.84
AAGCCAACAACCUGUGCUUG	-3.3	-3.61	0.601449	1.55
CCGAGCACUGUGAUUUUUUG	0	-0.1	0.848246	0.7
AACAGGAUGUGGGAGAGAUG	0	-0.33	0.584686	1.67
UCCUGUUUUUAACCUUAAAA	0	-0.2	0.72041	1.78
UGUCACCUAUCCUUAGAGCG	-0.5	-1.09	0.38331	2.38
CACCACCACUUUCGUAAUAC	0	-0.08	0.882051	0.41
ACGAAAAAAAAGCGUAAAUC	0	-0.34	0.580556	1.45
AAUUUUGACUCUUGAGUAUG	0	-0.43	0.499513	2.53
CGCCUUGACCAAACCGAUGA	0	-0.24	0.675298	1.56
UGCUCGCGCCAUCAUCGGUU	-2	-2.12	0.823851	0.88
CGAAAUAUAAUCGUCCUGAA	0	-0.4	0.519972	1.81
UGCUGACCUCGCCGCCGUUC	0	-0.69	0.324067	2.78
ACAUAACAAUAAAAACGGUA	0	-0.04	0.943954	0.21
GGUCAGUCCUUUCAUAAACA	-0.4	-0.71	0.609634	1.21
GUCGACACCUUGUUUAUGAA	0	-0.79	0.279777	3.17
AUUGCUCGUGAUAAAACGAA	-3.6	-3.67	0.888146	0.23
GAUAAAACGAAAGGUAACAC	0	-0.29	0.622021	1.01
CAAGACGGUUAACAUUACGC	0	-0.37	0.544298	1.46
GUUAACCGUCUUGCGAUAAC	-0.5	-1.29	0.278627	4.21
UUUUUCAACACGUUGAAAUC	-2	-2.55	0.40655	1.32
AACACGUUGAAAUCAGGUCA	0	-0.46	0.473146	2.68
GUUUAUACCGAUGGUUUAUG	-0.2	-0.96	0.28932	2.69
GAAGCGUAGAACGUUAUGUC	-2.3	-3	0.323484	5.44
UGCAUCAUUUCGCUCAGUGC	-0.6	-1.33	0.304599	3.77
UAAUAAUUUGUCCAUCUGAG	0	-0.08	0.88308	0.47
GAAACUUGCCAUACGACCGG	0	-0.32	0.593699	1.3
CGACAAGACCACCGGUCGUA	-3.9	-4.18	0.629965	3.71
ACCCUGCAUGGUGCCCAGCG	-3.2	-3.52	0.590896	1.76
GCAAUCAUUGAAACCCCGCU	0	-0.25	0.663118	1.21
AUGACAUAGCGUUGAAGAAA	0	-0.47	0.464906	2.17
GCAGUGUUGUGCAAAUUUUG	-2.9	-2.95	0.920729	0.35
GGUCGCCCGGUACGUCAGCC	-1.6	-2.16	0.402382	4
GUUGUGAUCCAUGGUAGCGA	-0.5	-1.43	0.220663	5.91
UGCGCCAAACGCGCCGUGGG	-5.4	-5.45	0.927156	0.57
CCACGGCGCGUUUGGCGCAC	-7.3	-7.35	0.919039	0.24
UAAUUCAUAGUUAGCCGGGC	0	-0.2	0.720158	1.74
CUAAUUCAUAGUUAGCCGGG	-0.8	-1.28	0.45751	1.97
GUUUAACGACUGGCGUUUUC	-1.1	-1.51	0.513506	2.77
AAAAGGCCAACAGCCAAACC	-3.5	-3.51	0.985639	0.06
CACACUGCGAGUAUAGAGUA	0	-0.77	0.288087	3.81
GCGUAGCAUGGCGCAACGCA	-7.7	-7.74	0.937104	0.48
UAUGCAUUAGUCGGUGAUGU	-3.1	-3.23	0.805085	0.71
GUAUGCAUUAGUCGGUGAUG	-1.1	-1.43	0.58142	4.18
CCAAAAAACAGGUAUGGCAC	0	-0.67	0.334844	2.37
UAGAAUACUACGGUUACCAG	0	-0.45	0.481044	1.99
GAAAGCACCGACAAUACUCC	0	-0.08	0.871377	0.39
GUGUGCUGUAGUGCCGGUUA	-1.6	-2.41	0.269317	5.29
CGAGUAAAGUUGCAAUUAAA	0	-0.51	0.438564	2
CGAUGACACACUACUGAAAG	0	-0.12	0.819409	0.6
UUCCACUGUGUGUGACUGUC	-2.2	-2.37	0.762633	2.49
CUGACUGAGACAAGUUUUCA	-1.7	-2	0.613437	3.1
CUGGGGCACCAAUCCCGGCC	-6.7	-7.08	0.543761	0.7
GAACGACAAUAUUCCCGAUC	0	-0.24	0.681133	1.58
CAAAGGUAGUGCAAGAGCUA	-1.1	-1.56	0.475244	2.88
UUGCACUACCUUUGCAUCAC	-2.1	-2.33	0.686487	0.7
CGAGAGCAAGUUCCUCAUCG	-2.3	-2.65	0.568607	3.29
CCGCGAUCCGGGCUUUUUAA	-2	-2.29	0.628875	2.6
CAUAAGAAUUGCUAGAGAUU	0	-0.18	0.750885	1.29
CAAUCUAACGGAGCGUCAAC	0	-0.42	0.504796	2.15
UCCUUAGCACAAGUUUCUGC	-0.4	-0.83	0.500097	2.36
AGUUCAUAAUGUUGAGAUGU	-1.2	-1.61	0.51364	1.37
GUAUUCUUAAGGGAACGAUA	-0.1	-1.15	0.182523	5.04
UUCUUAAGGGAACGAUAAGG	-0.8	-1.57	0.285184	4.1
CCAAGACAAGGUCACAGAGC	-0.7	-0.99	0.628586	1.88
ACAUUGAGUUAACCAAGACA	-0.1	-0.61	0.438772	2.33
GUAUAAACUGAUGUCUGCGC	-0.2	-0.75	0.40899	3.17
UGCGCUGGGUGUGCGUAAUC	-5.7	-6.16	0.470608	4.75
UUCAGCCACGUCUUGCACGC	-0.2	-0.87	0.336241	2.58
GACACUAAAAUUUGCCAACC	0	-0.08	0.881152	0.47
GGUCAGAUUGGCUAUCAGUA	-2.5	-2.88	0.537323	1.72
CUACAUCGGCUAUAACGCGA	-1	-1.63	0.361229	2.71
UGCUGCUUUGUAAAGCACCG	-3.4	-4.28	0.241124	3.17
GCGGAAAAGGUCGCAUUGUU	-3.9	-4.17	0.64798	0.51
CGCAUUGUUGGGACGUUGAU	-1	-1.42	0.507591	3.65
UCUGCGCCCUGAAGGGACGG	-5.4	-5.48	0.873269	0.94
GUACGCGCCGGCAUCGAGCA	-2.7	-3.07	0.548848	3.12
AUAGAUGGGGGGGAUUUUGA	0	-0.13	0.804957	1.21
CAUAAUGCAAUUAUAGAUGG	0	-0.31	0.601279	2.94
CGAAGUGCACUUUAUGCCUG	-2.1	-2.35	0.668028	1.38
AACGAAGUGCACUUUAUGCC	-0.7	-1.21	0.439126	3.05
GUUUUAAUGUGCAACAUUCA	-0.4	-1.03	0.361553	3.18
UGCAACAUUCAUGGUCUGUU	0	-0.53	0.424248	3.62
UUUCAGAGCGAUCGCUUAUA	-3.2	-3.27	0.894889	0.28
CAGCGACACAGUGAUAAAGC	0	-0.44	0.487587	1.86
AUGCCGCGUCGCCAUCGCUU	-2.8	-2.85	0.921936	0.58
GUAAUCACACUAUUGAUGUU	-1	-1.36	0.561299	2.29
UGUUUGGUUAAGAUACGCAA	-0.1	-1.12	0.19263	5.14
UUCCCGAUGCGCGUUAUGUC	0	-0.32	0.592249	1.82
GCGCCGGACAUAACGCGCAU	-6	-6.57	0.397946	1.38
CUCACAGCACAUUGAAUAAA	0	-0.41	0.518106	1.82
AAAUUGCAAACAACACAACA	0	-0.13	0.813618	0.84
AGCGUAAUAUUCGCUGUUAU	-3.7	-3.81	0.836445	0.43
GGUGAGAGCCAUCACAAAUG	-3.9	-4.08	0.750821	2.67
ACUUGUCAUACAACUUUAAA	0	-0.39	0.530177	2.02
AUAAAUGAUACUCACUCUCA	0	-0.2	0.727414	1.22
ACUCACUCUCAGGGGCGUUG	-1	-1.95	0.213014	4.94
CAAAAAGGGGUAGAUGCAAU	0	-0.17	0.758551	0.73
GUGGUUAAUAAAUAUUGCCG	-1.6	-2.47	0.244534	3.36
CCGAUUGAGGUUAACGAAUU	-0.8	-1.06	0.658291	1.85
CAGUGUUCAGAAUCAUGCAC	-1.4	-1.62	0.695648	2.38
AUCGAAGCAAGUUUGAAAGC	-1.7	-1.86	0.767664	0.95
ACACGCACAGGGCGCUGACG	-3.1	-3.45	0.568382	2.69
CGGAACGAUAGAGAAGGUGU	0	-0.2	0.721938	0.97
UCGUCUUUACCCAGUGCGUU	-0.1	-0.74	0.356446	2.98
UACCACCAGCCGACAUUAGC	0	-0.17	0.755581	0.75
CAGUAUAUCAGCACCCCGAA	0	-0.24	0.675387	1.09
CAGACUUAUUAUCAUUUCAG	0	-0.06	0.906146	0.38
GCGUAACAAAUGAUAUUUAU	0	-0.18	0.74453	1.35
CUGACGUUUCUGGAACUCGC	-0.8	-1.5	0.319136	2.61
UAGAGCGGCAACGCGUACCC	-4.1	-4.34	0.675442	1
GGUUUAUUGCUGCAACAUUU	0	-0.63	0.359933	2.36
GCCGAGGAUACUCGUCACAC	-5	-5.38	0.540395	0.72
CAUAUUUAACGUUCAGUACA	0	-0.29	0.625956	1.35
UGAACGUUAAAUAUGAUAUG	0	-0.26	0.654398	1.94
AAAAGAUGCUGAAGUACGCA	-1.2	-1.58	0.539516	1.28
CGUGCGUAUUUUGCUGAUUU	-1.3	-1.75	0.483424	1.81
AUCACGUGCUGGCGAACAAC	-1.5	-1.72	0.704853	2
CUUCUUUGUAGAUCACGUGC	-0.1	-0.65	0.408939	2.21
UGACCGGUGAUGGCAACAAC	-2.1	-2.56	0.473397	1.6
AAUGCGUCAGUGCCGAUAAA	-0.3	-1.17	0.244296	3.2
UGCCAUUCAUUCGCUCGCGC	0	-0.64	0.351584	2.58
CAUGUAUUAAACCCUUUGGC	0	-0.37	0.552354	1.54
CCGCCGCUGCGUAUGCUUAA	-2	-2.21	0.712781	1.94
UUUUUCGCUGUACUGUGGCU	-2.3	-2.75	0.479043	2.25
GUAGUUUUGAUUGAUGUAUA	0	-0.17	0.758239	1.66
GAUUGUCAAUAUCAGAAUCA	-1	-1.61	0.373084	2.73
GAAUCAUGGUAAAUUGAUGU	-1.9	-2.04	0.796019	1.18
AUGCAUAUUUCAAUAUUAGC	0	-0.2	0.719622	1.91
UGCAUAUUUCAAUAUUAGCA	0	-1.21	0.14085	3.99
GCGCCUGGUCGCGCGAGGAG	-6.6	-6.65	0.928469	1.1
UGCCCGCUCCUCGCGCGACC	-2.7	-3.57	0.244087	4.84
CAAUAUUCAGAAGACGGUGG	0	-0.36	0.559865	1.87
GUACUACAAGAUCAAAGUCG	0	-0.48	0.458745	2.23
ACAACAUUUUCCUGUGGGUG	-0.6	-1.62	0.191786	5.51
GUUGUCGAAAAGCGUGUAAG	-0.3	-0.75	0.478118	2.47
ACGCCCGUUGGUUCAAGGGG	-5.8	-5.92	0.823607	1.45
CUUACAUUCUUUCAGUGUUA	-0.7	-1.12	0.508767	2.06
GUGGGCGUAUUAGCAAAGCA	-2.8	-2.96	0.774403	1.04
AUUAUAGUCAGUUAACGACC	-1.1	-1.28	0.749073	1.17
UUUUUAAGCUAGUGAGUACA	0	-0.56	0.404716	2.05
AAUAGUGGCGCAGAUUGUAG	-0.4	-0.83	0.497243	3.43
UAAAGCGCUGACAGACUUCA	0	-0.37	0.547517	2.19
GUUGAGUUCGAACGCCGUCA	-0.3	-0.99	0.328122	3.81
AUGUGGCAAGGUAUGAAGCC	-1.7	-1.99	0.619729	3.04
UAACUGUAGCGGGAAAGGAU	0	-0.5	0.44523	2.1
CGGCGAUGCCAGCACAUCCG	-2.8	-3.37	0.399305	4.58
CGUUUGGUGAGUUCAUGCAG	-1.3	-1.67	0.552045	3.69
AGUUGUGGCCUUUGGCUUGC	-3.4	-3.71	0.601588	1.41
CUACAGCCUCGAAGCCCUGC	0	-0.77	0.286845	2.94
UUUCGCCCAUAAGCCUUGCU	-0.1	-0.79	0.328776	2.43
UCUCUACCCAGCAAGGCUUA	-0.2	-0.97	0.287651	2.94
AUGAUAGUGACCUGCUGGUU	-3	-3.19	0.736491	0.8
GUCACUAUCAUCGAUAGCGA	-4	-4.26	0.656398	0.68
ACGAAAAUCGGUUGAAAAAG	-0.5	-0.92	0.502196	1.73
GUUGAAAAAGUGGCAUAAUG	0	-0.4	0.52113	1.95
UCCAGAGUCAUGCGGAUAGG	-0.8	-1.58	0.281735	3.44
UCCGCCUAUCCGCAUGACUC	-0.6	-0.89	0.623726	1.28
UGGUACACCGAUACCACUAU	-3.6	-3.92	0.593466	0.83
CGCAGAAUUUUGUCCGAUAG	-0.2	-0.87	0.339266	2.56
UUCUCAUUUUUUGCUAAAGU	0	-0.23	0.685936	1.98
GUCGGCAUAAAUUUCCUGCA	-0.8	-1.67	0.243923	4.26
AUCAAGGUUAUCUCCCGCAA	-0.5	-0.89	0.529896	1.8
CCCGCAAUGGUUUAUCGUUG	-2.1	-2.55	0.480517	1.32
UUGCAUUUAAAAUCGAGACC	0	-0.08	0.88386	0.74
AAUGGAAAGACAACUGGUGC	0	-0.4	0.518857	1.49
AUGGAAAGACAACUGGUGCU	0	-0.47	0.463495	2.07
UGUAAUAAAAAAAGCCUCGU	0	-0.03	0.956029	0.14
CUCGUGCGGAUUCACCCACG	-5	-5.17	0.764199	0.78
UACAAUGAACUGUACAAAAG	-0.7	-1.05	0.571128	1.6
GGCUAACAGGUUGACGAAAG	-0.2	-0.8	0.376096	2.25
CCUGCAACAUAAAGUCAAUA	0	-0.17	0.753433	1.01
GUCAGGCGUACCGUCCCGAU	-2.7	-3.33	0.358202	3.8
AAACAACGUAACGGCCCAAU	0	-0.17	0.761199	0.74
UCGCGGCGCUCUUUUUUGUC	-0.4	-0.91	0.440539	2.85
GUUUAAAUCGUAACAGGUCG	-0.2	-0.82	0.36372	2.84
GUAUGAAGGUUUGAGCACGU	0	-0.32	0.596868	2.02
CUUCAAAUCUUUCUGUAUGA	0	-0.23	0.688017	1.58
UUGCAUUCUGUUAACAAACG	0	-0.48	0.458091	2.41
GCGGUAUAACAAACCUUCUU	-1.4	-1.54	0.800203	0.78
GACAUCUAAACAUCCAAAGA	0	-0.09	0.869209	0.55
GCGGUAUAACAAACCUUCUU	-1.4	-1.54	0.800203	0.78
UAUAGUGCCAGCAGUACUUU	-3.1	-3.25	0.788451	0.54
UGCCAGCAGUACUUUUGGCA	-5.7	-6.23	0.421666	1.03
GUGACAUUUUCAUGUUCUUG	-1.2	-1.81	0.36919	3.71
UAUCAGAGACGCCUCUGAUU	-8.1	-8.24	0.798718	0.4
UAACUCCCGUUUAACAACCA	0	-0.24	0.681191	1.48
AUCACUGCAGAAAUCGAAGU	0	-0.39	0.534321	2.1
GAAGUGGGCCGCGUCUACAC	-5.4	-5.42	0.971398	0.11
AAUGCCUAAAGAGUUACCAU	0	-0.12	0.823215	0.81
AAAACCUAUGGUAACUCUUU	-0.6	-0.86	0.650652	1.4
GGAAUUAUCGCUCCUGGGCC	-1.9	-2.18	0.632069	2.81
AUUGCUGGUCCGAUUCUGCC	-0.9	-1.39	0.451626	3.24
UCCUGAAAAAUUAAAGUACG	0	-0.06	0.909473	0.37
GCCGCGUACUUUAAUUUUUC	0	-0.02	0.963548	0.11
AAGCUAAUGAGCCUGACUAU	-1.4	-1.59	0.740656	0.95
CUCUAUAUAUUUAUCUCCGG	0	-0.06	0.908144	0.4
CAGGUCGUGGUACUUGGGGC	-2.9	-3.07	0.756795	0.96
CGCGGCUAUUUUAAAAACGA	0	-0.26	0.65584	1.09
ACAAAGUGAGCUAUUUACUU	-2.1	-2.77	0.334504	1.35
AUGCAGUAUUAAAGAUUAAU	0	-0.09	0.866112	0.85
ACAGGUUGCUGAAGCAAUGA	-3.5	-3.65	0.787087	1.48
GGCAAGUUUGUUUACCAGGG	0	-1.05	0.182182	4.06
GUCGAGCGGUAAAUCCACCC	-1.5	-1.99	0.451891	3.41
UUUGAUAUACAUCAUCAGGG	-1.3	-1.92	0.368652	3.58
UACAGAAUAAGGGAAAAUGG	0	-0.06	0.911018	0.28
UUGAUUCUCUUCAACCAAAU	-1.2	-1.57	0.547932	1.18
ACCGCUUUAUAAAUUAUUGC	-0.4	-0.73	0.586679	1.91
UAUGAUGAAUCCAUCUCAUC	-2.7	-3.12	0.502512	4.96
AUGAUGAAUCCAUCUCAUCU	-3.7	-3.86	0.771788	2.64
CCUAUAUGAGAAUCAUCAAU	-0.6	-1.09	0.451092	2.82
CUAUAUGAGAAUCAUCAAUC	-0.6	-1.09	0.449535	2.84
ACGGAAAAAAAGCAUGUUAC	0	-0.06	0.901216	0.41
AUUAACGUUACAGCAGUAUA	0	-0.47	0.467802	2.19
UUUUAGUAUCAUAUUCGUGU	0	-0.16	0.77276	1.1
UAUGAUGUUAUGUAAUGUGG	0	-0.3	0.617662	2.75
ACAUAUGAUGUUAUGUAAUG	-2.7	-2.81	0.842284	0.62
UAUACAUAAAAGCAACAGAA	0	-0.02	0.968722	0.07
UUGCUUUUAUGUAUAAGAAC	-0.5	-0.99	0.450914	3.06
GAACACCGUCCAUUUCAUAC	0	-0.15	0.777722	0.95
GUAUGAAAUGGACGGUGUUC	0	-0.37	0.544914	2.36
AUAUAUAGUGCUUUGCAUCA	-1.7	-1.86	0.766169	0.9
AAUUUUUGUGCCAAUCCCUG	0	-0.07	0.890576	0.45
AAAUUUUUGUGCCAAUCCCU	0	-0.07	0.899166	0.42
AGGUUUCGAUGAGUAUCUAA	-0.3	-1.07	0.288433	4.41
GAAGGUCAAAGUUCGUAAGC	-0.6	-0.85	0.664234	1.58
AGCGAGGAUUCAGCACUGCG	-1.3	-2.16	0.247271	4.23
UUGCAGGGAUUGCGCCACUC	-1.9	-2.82	0.225321	2.78
GAUACCGAUUUAAGUAUUGC	-1.6	-1.77	0.756663	1.76
UGUACAUAUCAUAGACUAAA	0	-0.09	0.867208	0.6
UAUGAUAUGUACAGCACUUU	0	-0.22	0.697002	1.53
CUUAUAACAAUAAGUCGCUG	-0.9	-1.13	0.693003	1.71
ACUUAUUGUUAUAAGCUUCU	-1.8	-1.9	0.855491	0.76
UUUACGCCGUGUCUUCGAUA	-0.1	-0.65	0.411384	2.18
CCGUGUCUUCGAUAUGGGCG	-6.8	-6.82	0.969113	0.1
UACCAACAAUGUUAAUUUGC	0	-0.31	0.609442	1.91
GUUCGUCGGUGGUGAAAGCA	-0.5	-1.58	0.17299	5.63
AUAAGUAUGGACAAAACGUA	-0.3	-0.78	0.458449	2.25
CGAUGAUCAUGAUAUAAGUA	0	-0.07	0.892806	0.4
CGAUCGCGCGCCCACUCCGC	-0.8	-1.52	0.30977	3.61
CUGAACGGCUUUUGAGCUAU	-2.5	-2.68	0.742027	0.63
AUAGUGUAAGCGUGGAAUUU	0	-0.19	0.728793	0.94
GUACGCAAAUAGUGUAAGCG	-3.5	-3.71	0.706614	1.49
GCCAGUGGAUCAAUCUCUCC	-0.5	-1.03	0.423725	3.4
UAGUCACGACUGUACGCCAG	0	-0.95	0.21456	3.95
UAAAGUAAACGAUGACCCUU	0	-0.08	0.884263	0.4
GAUGACCCUUCGGGAACUUC	-2.3	-2.58	0.630731	2.42
GGAAUAAUCCCUCCCCAUGA	-1.5	-1.95	0.479913	3.25
GAAUAAUCCCUCCCCAUGAG	0	-0.46	0.473011	1.8
UCUCAUUAUCUUAAUUGCAA	0	-0.05	0.922766	0.4
UCAUUAUCUUAAUUGCAACG	0	-0.05	0.92208	0.39
UCGACCGCAUCAUGGCUAAC	-0.8	-1.38	0.392974	2.83
GGCAACAAUCGACCGCAUCA	-0.1	-0.83	0.305305	2.35
AGGGGAUCCAUUUUCAGCCU	-1.4	-2.2	0.273446	5.17
UCCGCUCUUCCCUUGUGCCA	-0.7	-1.2	0.446503	2.59
UCUCACGAAAAUCCAGUACC	0	-0.14	0.790836	0.74
GAAAAACACGUUACAAUAGC	0	-0.14	0.797008	1.12
ACCAAUUCCUUACUCUUUUG	0	-0.03	0.946184	0.22
GCCGCAAAAGAGUAAGGAAU	-0.2	-0.86	0.342445	2.23
GGAAAGGCCAAACAAGAACA	-0.6	-0.85	0.668183	1.07
UUUGCAACCGUGUUCUUGUU	-0.2	-0.79	0.384624	3.13
CAUAAAAUAAACAUAUAUCG	0	-0.04	0.934216	0.33
UCACAUCAUUGUAGUUAAAA	-0.2	-0.68	0.458433	1.76
UGCUGUAACAAACGCUCCAC	-0.2	-0.8	0.379512	2.64
AGUUGGCCUAGCGGCUCCCG	-4.6	-4.98	0.536087	1.58
AACAAAUGCUCAACCAGCAU	-2.9	-3.15	0.669326	0.72
CUGGCGCAUUUUAGUCAAAA	-3.4	-3.5	0.8465	0.31
GCCCCGACAAUAAAACUUGC	0	-0.19	0.740454	1.16
UAAUAGCGUCAAAAAAGCCC	-0.3	-0.63	0.589206	1.1
AGCUCAAUACUAUUAGCCAG	-0.1	-0.92	0.262558	2.76
AUUCUUGCAAUGUUAGCCAC	0	-0.37	0.545236	1.37
CUAUUGGCAUCGGCAGGGGC	-0.6	-1.85	0.132595	5.61
GCGCGUGGUGUUGACGAUAC	-1.4	-2.14	0.301418	5.09
UCUAAAAUACCACCGUGUCC	-0.3	-0.66	0.560052	1.98
CAUUUAAUUCCAGGACACGG	0	-0.24	0.675332	1.13
AUCCUCACAAUACGCUUGUU	0	-0.52	0.431506	2.24
CUCACAAUACGCUUGUUCGG	0	-0.7	0.319651	3.07
CUUUAGGAAGGGAUAACUAA	0	-1.11	0.164261	3.91
UAAGGUGAAUAUUUUUCUGC	0	-0.69	0.326494	3.44
GUUAUAACGGACAAAUGCUA	-0.4	-0.75	0.563394	1.88
GGGUAAUGUCGCCAUUAAAC	-2.1	-2.47	0.545416	4.22
GGCGACAUUACCCUGCAGCC	-4.1	-4.27	0.762304	0.55
UAAAACCUUAACCUGUGAUC	0	-0.08	0.88435	0.44
GUCAUGCGCCAUCGUAAGAG	-2.3	-2.6	0.613282	1.25
CGUAUGCCAGCAUUGUUUUU	0	-0.3	0.612486	1.72
CAAAAUGACACCUUUAGUUA	0	-0.5	0.445686	2.25
GAAGUGGUGAAAAUAGCGGA	0	-0.51	0.436058	2.8
CGCGUAAUUCCAUUUCUCCA	0	-0.05	0.924903	0.3
UGCUAUUAUCGACGACCUGA	0	-0.17	0.757504	0.95
UUUGCUUGGUGUCUAUUCGA	0	-0.52	0.428294	3.49
CGAUGGAUACUCACAUACUA	-0.8	-1.34	0.417602	2.42
GGUUUACGCGCGCUCAAGAU	0	-0.42	0.502239	1.87
AUCAGUUGAUCCAGAAAAAG	0	-0.22	0.697504	1.27
CAGGAGUUAACAAUGUUUGC	0	-0.28	0.638538	2.48
GCUAAUUAUUUCAUGCUACC	0	-0.47	0.467868	1.21
CUAUUUUACGUGUUUUUUCG	0	-0.17	0.763684	0.78
GGCGAUCUUCAGUAAUGCAC	0	-0.84	0.255489	3.01
UUGGCAGAUCGAGUUGUUUA	-0.6	-1.34	0.302556	2.89
GUGGUUUCCGGCUCGAUUCG	-0.5	-1.28	0.281113	4.21
CAAUCUGUAACGGCAGCGAC	-2.2	-2.34	0.792218	0.96
CGGCGUAUGAUCUUAUAAGC	-0.5	-1.01	0.434175	3.1
AAAGCGUAAACAACGUAUAA	-2.4	-2.5	0.84839	0.42
GCGGAUCAGCUCACUAAUUC	-1.5	-1.63	0.806552	1.6
UGUUUAUCCUGUAUUUUCAG	-0.7	-0.91	0.710426	1.21
AACUCUGGCAACAUCACUAC	0	-0.34	0.572103	1.57
GCAACAUCACUACAGGAUAG	0	-0.31	0.600721	1.83
GAAUUUCUACAGUGAUUGUA	0	-1	0.197024	3.72
UGGACGCCACAUCGAUUCAU	-0.9	-1.4	0.445894	3.69
GAAUGUAGCUGUGCCAGGAC	-0.2	-0.88	0.33298	3.26
ACUGACCGUAUCGAAUACCU	0	-0.53	0.422796	2.58
AGGUGUACGCAGGUUAGUUA	0	-0.56	0.400143	2.98
AAAUCUCGUCAGGUGUACGC	-0.1	-0.84	0.300422	3.63
GUAUGUCAUUCCAGAUGUGC	-4.5	-4.53	0.950259	0.14
UAAGCAUAACGGUCACUGGA	0	-0.45	0.481803	1.93
CCACUUUUCAGUUACCAGCC	0	-0.19	0.735872	1.17
GCCCGGCGGUUAAGACACGC	-2.1	-2.62	0.429519	2.28
UCGGUUAGAGAUAAUGACGU	-1.3	-1.55	0.664943	3.17
GUAUACACCCGCGAUCUCUU	0	-0.17	0.762904	0.75
AUUACCAAUAAAGAAUCGUC	0	-0.05	0.923866	0.27
CUCGGAGACUUUCUGCUGUC	-1.4	-2.49	0.171142	5.82
UUUACAGUUAAGCGGUGCAU	0	-0.65	0.345526	3.24
UCAGGCUCUGACUGGCGCUA	-2.8	-3.53	0.304463	5.79
CCAACAAACUAAUGCCAUGC	0	-0.09	0.863404	0.48
CCUGCAUGGCAUUAGUUUGU	-0.4	-1.41	0.194212	4.78
AACCAGCAUCUGGCACGCGA	-3.2	-3.26	0.908594	0.42
CGAUGGGUUGCAAUUAGCCG	-3.6	-3.84	0.67655	1.01
CUGAAAAGACAUUCUCUGUU	0	-0.92	0.226017	3.93
CAUUAUCGGUGGUGGUUUGU	-0.8	-1.55	0.295647	6.13
GUUGGUUGGGUUGACAUACU	-1.4	-2.14	0.303107	5.46
AUAGGAUGUUGUAACUAAUA	0	-0.53	0.424999	3.05
UGUUAAUGAUAAAGGCAUAU	0	-0.42	0.505646	2.7
UUAGCCGAGGCGAAGCAAAA	-1.3	-1.58	0.632514	1.66
UUCGCGUUUGGCAAUCUUAU	-1.6	-1.69	0.862335	0.52
AGUUUCUGCUUUUGCCGCGG	-2.4	-2.54	0.799414	1.47
UACAGUUUCUGCUUUUGCCG	-0.7	-1.2	0.442538	2.82
ACUAAAUGAUAGAUGUGAUC	0	-0.26	0.65892	1.72
GACUGCCUGCAUACGGAUAU	-0.5	-1.18	0.332923	3.49
CAUCACCAAUAUCCGUAUGC	0	-0.17	0.759195	1.58
CUGACACUAUUUUUUCAGGA	-1.6	-1.88	0.637774	1
CUUCCUGAAAAAAUAGUGUC	0	-0.13	0.814583	0.84
CGUUCCAUGCGUGUUCUCGA	-0.7	-1.09	0.532674	2.32
AACCAGAUCAAAACCCGUCU	-0.3	-0.71	0.515654	1.92
CACAUAGGGGCAAUGAUAAA	0	-0.16	0.777594	0.96
UUAACCCGUACUAUACACAU	0	-0.19	0.737824	1.12
AUAGGUGUUAAUUGCAAAGG	-0.1	-0.65	0.412267	2.1
CAUAGGUGUUAAUUGCAAAG	-0.1	-0.65	0.411484	2.12
GUUCAUAUUGUUCAUGUAAU	0	-0.23	0.694001	2
AUUGAGUGGGUGAAUGUUGU	0	-0.1	0.845346	0.86
AAUGGCACCAUCAACAAAAC	0	-0.29	0.621681	1.59
AGUGGUCAGCGGACCUUUAA	-4.9	-5.02	0.828008	0.48
CCGCUGACCACUCCGGUUGG	-4.6	-4.76	0.769417	2.26
GCUAAGAUAAUUAUACUCAA	0	-0.08	0.874611	0.62
CAUAUUCCACAAUCGCUUUC	0	-0.02	0.966769	0.1
AUCUGCCGAACUUAGCGGUG	-3.8	-4.12	0.593852	3.13
CUUUUCGCAUUCUGAAGGCC	-0.5	-1.54	0.186336	4.9
GGUAUGUGUAAUGUUAUCAU	-0.6	-1.01	0.517115	3.45
ACUUAUAAUGAGAUAUACGG	0	-0.53	0.424778	3.35
CUUAUAAUGAGAUAUACGGA	0	-0.52	0.427516	3.39
AAUUUUGCAACGUCCUGCAA	-3.3	-3.81	0.435799	0.89
CUGCAACGGCGUAAAUAGUC	-0.6	-1.15	0.411538	3.28
AUUUGAUAAUCAUUCUCGUU	0	-0.29	0.629179	1.66
CAUAGCAUGAAACAUAGCAA	-1	-1.26	0.660524	1.96
ACUGGGUCACGAUCCCGGUC	-7.5	-7.69	0.738257	0.43
CACUGGGUCACGAUCCCGGU	-7.7	-7.84	0.792433	0.37
ACGGAAGCUGGGAUCGAGUC	-0.8	-1.33	0.426374	2.71
CUCGAUCCCAGCUUCCGUAA	0	-0.28	0.634866	1.26
UUAGACCAGGAUGGCGGGAU	-0.9	-1.82	0.223581	3.79
UUUCCAAGCUUAGACCAGGA	-0.2	-0.97	0.286139	2.09
CGUGAGAUAAUAGUGAGAAG	0	-0.06	0.903203	0.31
UUCUUAAGGGAACGAUAAGG	-0.8	-1.57	0.285184	4.1
AAUAUAACAAUAGAUUGCAG	0	-0.14	0.793564	0.92
AAUACUAUCACCGUAACUAA	0	-0.19	0.739175	1.18
CAAUACACCGCCGUUAGUUA	0	-0.18	0.746576	1.17
CCUCAUCCAAUGCAACAACG	0	-0.05	0.92435	0.31
UGAGGCGAAUUUCCCACAAU	-0.8	-1.7	0.230381	3.03
AAUUUUUGCGGAUUAUUCAG	0	-0.36	0.556544	2.07
CGAGAAGUGAAGCCGAAUUU	0	-0.3	0.610681	1.96
CACCGCCUUCUACUUUAGCC	0	-0.21	0.706272	1.2
CGAUACCUUAUCGGCGUUGC	-2.6	-3.07	0.464903	5.12
UGCGCCCCGCAACGCCGAUA	-2.8	-3.19	0.533534	2.85
CACGCUGAUAAACAAGAGGA	0	-0.63	0.360528	2.2
UAGAUAAGCCUGGAAUACAU	0	-0.4	0.518491	1.77
ACUCAUUGAUAGAUUGCAAA	0	-0.28	0.630816	1.62
UACUCAUUGAUAGAUUGCAA	0	-0.23	0.686648	1.39
UUCAGGAAUGAACGGUUGUC	-1	-1.44	0.487752	1.69
AACUUGCCGAACUGAAGGCA	-5.3	-5.6	0.617875	0.48
GCAGCACAAGGUGCAUUUCA	-4.5	-4.71	0.706968	2.98
UCAUGGUAUAGUUGACUAUA	-1.2	-1.82	0.366238	5.18
ACGUUAACGAUUUGUGGCGU	-2.9	-3.72	0.262864	2.6
AAUGCGCGCGGUUAUGUUAA	0	-0.56	0.400439	2.72
ACAGUUGAUUCGUUAGUCGC	-0.4	-1.32	0.223668	2.3
CCAACCGGACGUGCGGAUCU	-3.6	-3.65	0.926099	0.28
GCUUAAAGGGUUAGGGGUCU	-1	-1.43	0.500649	2.86
UCGUAAAAAGUGUAAAUGAA	0	-0.27	0.649499	1.82
GCUCCGGCACGCCGUGCUCG	-4.5	-5.24	0.298664	4.86
CUGAAACAGAUGCCAUUACU	0	-0.43	0.500159	1.66
CAGCUGUCAUAAAGUUGUCA	-3.4	-3.44	0.937274	0.33
AACAAAGCGACUAUAAGUCU	-2.2	-2.36	0.774447	0.62
CGCAAGCCUGGCUGGAGAAC	-1	-1.85	0.253008	3.74
AGCCUGGCUGGAGAACUGGC	-2.8	-3.51	0.318429	5.08
CUGUAUUUGUUAUUCGAAAA	0	-0.5	0.443091	2.45
AAUAACAAAUACAGAGUUAC	0	-0.32	0.59139	1.98
ACGGGUAAUACGCGCAAUAC	-2	-2.29	0.627537	2.03
AUACUUCAAUCAUAGAGCCA	0	-0.32	0.597898	1.83
AGAAAGUCAUCGGCACUUGA	-0.2	-1.17	0.205924	4.42
CUUUCUAUCAGGAGUAAACC	-0.1	-1.14	0.185455	4.61
CGUCGCAAAUCAUAAGUCGA	0	-0.57	0.398455	2.75
CAUCUAACAAAUGAAUGAAU	0	-0.6	0.379245	2.7
GUGUGACGCUUUCGUCAAUC	-4.3	-4.65	0.566873	0.93
UUUUUGCCGCCUGAAAGCGG	-4.9	-4.94	0.94403	0.15
GCUGUGCCAGACUGGUUAUA	-2	-2.76	0.292066	3.17
UCCAGAAUAGUCUCCGAAGC	0	-0.44	0.491319	2.41
AUAGUCUCCGAAGCGGGAUC	-3.8	-4.32	0.430421	4.09
ACCCAUCUGGAAGCUACGCC	-0.7	-1.11	0.517351	2.07
CCUGGGAUGCUGGUGCACAU	-2.1	-2.76	0.344795	3.38
AAGCGAGUACGAAUGGGACC	0	-0.43	0.499803	1.9
GAAGCGAGUACGAAUGGGAC	0	-0.32	0.594386	1.37
GCAUUCAGCAACCAGACCAG	-0.9	-1.05	0.781187	0.8
GCAAAUUUUGAUGAUGCCGC	0	-0.83	0.259727	3.28
UUACAGAUAAUUCCAUUGUC	-1.1	-1.41	0.601302	2.32
CUUUUCAGUCAAUUAUAGGA	0	-0.13	0.813425	0.84
CAUCCUAUAAUUGACUGAAA	0	-0.14	0.798064	0.92
AGCGCCACACAGACGUAACA	-0.7	-1.34	0.355558	1.93
GUGUCAGUUUGCGACGCGAG	-5.7	-5.77	0.898819	0.22
GCAGUUUAGGCUAUGAUCCG	0	-0.72	0.309823	2.62
CACACCAUAUGCCACCUUUC	0	-0.03	0.959325	0.13
UUCUGGUCGAUGGCAUUACG	0	-0.73	0.306242	2.89
CGUGUAGCGUGUGCGUCCAC	-2.4	-2.87	0.464098	4.03
GUUAGCGCCCAGCGUUUUAG	-3.5	-3.83	0.584942	0.99
GGUGCGGGCCAGCACAUAUU	-6	-6.02	0.971116	0.17
AUCGAGGUAAUCUUUGUCGG	-2.1	-2.8	0.323271	4.81
GGCUAUGUGUUCCGCUAUUC	-0.6	-1.15	0.412281	3.2
UACUGGGACAUAACAUCAAG	0	-0.4	0.524383	1.81
GCGUGCAGACAAACAGUACA	-2.3	-2.54	0.681883	0.99
UUUUCUGUACGCAGUCCAGC	-0.4	-1.11	0.315249	4.04
UUGGGUGAGUAAGUGGGCUG	-0.5	-1.06	0.404498	3.68
UCAUUUUUUGGGUGAGUAAG	-1.3	-1.91	0.372861	1.94
UAAGACUUUUCUGAAGAGGG	-0.8	-1.73	0.222079	6
AAAUUAAGACUUUUCUGAAG	0	-0.55	0.409515	2.65
UCGGCUUAAUGCAGUAUUCA	-1.2	-1.45	0.669813	1.45
AUUAAGCCGAUGAACUGCCC	0	-0.31	0.601183	1.57
UUUACGCACGUUAUGUUUAA	0	-0.44	0.487082	2.89
UAAAGGCACUACACUGAUUG	0	-0.43	0.49989	1.43
GGUCUUAUACUGUAUGAUAA	-0.4	-1.04	0.354625	3.94
UAUGAUAACGGUUAACUUAA	0	-0.23	0.688918	1.65
GUCGUACAGCCCCGGUACGU	-4.2	-4.34	0.803232	0.43
AAGAACGCGUCGUACAGCCC	-1.3	-1.51	0.715131	1.66
CUUGUUCACCAUCGCCACUU	0	-0.09	0.867893	0.46
UGAAUGCAGGCAUAAAAAUU	0	-0.23	0.684489	1.35
UGUUAGCCAGAUAUUCUGCC	-1.4	-2.26	0.247678	2.06
UUCAGGAAAUUUGAACAUAC	-0.8	-1.56	0.290129	1.83
CUCUUCAGUGAUGCGGUUUU	0	-0.49	0.452529	2.44
GCUGGCGAAAUUACAGGAUC	-1.7	-1.77	0.89896	0.49
AUACGUAGAUUUCACUAGCA	0	-0.46	0.473464	2.3
GCAGCUAUCGACAUCACGAA	-0.8	-1.04	0.672397	1.15
GCGCGCAAUGCCUGGGUCUA	-1.7	-2.19	0.454272	3.65
GCCGUGAAUCUUCAUGAUUU	-3.7	-3.83	0.8063	1.18
AAUCCAUACAGCAACAGUAC	0	-0.24	0.674396	1.36
GCAACAGUACUGGGGUAACC	-1.3	-1.72	0.505589	2.92
CCGCCACAAAGCGAUCGUCA	-2.9	-2.93	0.958648	0.15
GUUCCGUGACGAUCGCUUUG	-1.8	-2.04	0.674333	1.27
AAUCAAUUGGUCCUAUGCCA	-1.9	-2.28	0.541462	0.93
AACUAUUCAAUCCAAUCAAU	0	-0.01	0.986051	0.06
UCGUAUUUUUUGCUUACGUU	-1.4	-1.63	0.685551	2.24
AUUUGGUGAUAUAUGGGAGA	0	-0.33	0.581945	2.87
UUUCGACUCUUCUUCUUUUU	0	-0.08	0.875129	0.43
CUUUCGACUCUUCUUCUUUU	0	-0.09	0.870328	0.44
GUUGCAAAAUUAAAACCACA	0	-0.16	0.777539	1.11
UAAUCAACACUCAUUCCUUG	0	-0.03	0.950604	0.2
CGCGGAUUAUAAUGAGCAAC	-0.5	-0.91	0.515506	1.56
UACCAGCGUACGAGAUGGCG	-2.2	-2.49	0.625022	1.78
CGCAUCGAAGAACCGACGCA	-4.6	-4.63	0.958279	0.11
CCUGCGUCGGUUCUUCGAUG	-4.7	-4.93	0.688508	0.6
AUGACAUAGCGUUGAAGAAA	0	-0.47	0.464906	2.17
GCAGUGUUGUGCAAAUUUUG	-2.9	-2.95	0.920729	0.35
GUGAUAUCAUCAGGGCAGAC	0	-0.78	0.281318	3.07
UUCUCUUUAAACAGCUUGUU	0	-0.28	0.630521	1.7
GUGUCCGAUCGCUGAGACUC	-1.8	-2.61	0.268882	5.28
GGUCAGAAAGUACAUCCUAA	0	-0.38	0.538401	1.68
AAAGGCUCUCGCGCUAAAAA	-2	-2.3	0.610875	2.91
UGUCAGCUAUCUAUACUUUA	0	-0.05	0.916137	0.37
GGCGGUUUUUUGUUUUUUAA	0	-0.82	0.266068	2.26
GUGGUGAAUCGAUACUUUAC	0	-0.86	0.24804	4.74
AUAAUCAAAAAAAGUUAGCG	0	-0.09	0.869626	0.8
CUGCUGUAAACGUGCUUCGA	-0.3	-1.12	0.264756	3.71
AGUAACCCACCUUAGCGAGA	0	-0.25	0.663714	1.44
UAUACGGGUGACGCGGCGCA	-1.9	-2.32	0.504757	3.62
UGCGCUGCCAGAAUUUGCUC	-0.3	-1.04	0.30055	2.99
UAUCGCGCUAUGUGGGCUGU	-3.4	-3.65	0.66796	2.84
UUCAGUAUAUCGCGCUAUGU	0	-0.35	0.570954	2.16
UGACUUUUCUGCCUUUGCGU	-0.3	-0.89	0.381041	1.64
ACAUUGAAUAACCUGGGGCC	0	-0.16	0.767215	0.78
UUUUGAUUUGCAUACCGUCC	0	-0.13	0.80401	0.85
GACGCUAUGACUCACCCGGA	0	-0.21	0.705846	1.17
UCGAGCCGGAUGAAAGUCAG	-0.5	-1.04	0.413558	3.08
AUCCGGCUCGACUUUACCAC	0	-0.33	0.585285	1.27
UCAACGGGAAGAAAAACGGC	0	-0.55	0.409964	1.54
AGCCCCUCGAUUGAGGGGCU	-15.3	-15.5	0.721871	0.41
AAGUAUACCAUAUAAAUAGU	0	-0.13	0.809192	1.2
UACUUGUCGAAUUAUCUUAA	0	-0.1	0.849593	0.54
AAAUGCCGGUACGUUAGCUG	-1.4	-1.64	0.682225	2.26
AACGUACCGGCAUUUGUUUC	0	-0.43	0.495444	2.28
CUUUGCUACCAGAAAUUAUC	0	-0.37	0.546625	2.26
UUUGCUACCAGAAAUUAUCC	0	-0.31	0.601939	2.06
UCUGUGCUAAAAACCAGGUA	-0.4	-1.6	0.142421	3.95
UUAAAUCUGUGCUAAAAACC	0	-0.07	0.88756	0.39
CGCGAGAAAACCUUUAGCGC	-2.2	-3.25	0.181139	6.57
AAAAUAGCGCCGUAACCCCC	0	-0.05	0.925869	0.23
AGUGAAUUUUGCGUCACGAU	-2.9	-2.94	0.931895	0.28
GCAAAAUUCACUUUGAUACA	-0.3	-0.76	0.474459	2.5
CCUCGGAGAUGUGAUCUGCC	-2.2	-2.81	0.369012	3.83
CCGGGCAGAUCACAUCUCCG	-3.2	-3.66	0.471414	3.46
AUCAAAGAAGCAAACAACCU	0	-0.03	0.947126	0.16
GAUACCAACUCUGAUCCGGA	-0.1	-0.81	0.316351	2.88
GGUCUUCAAAUCGGUCAACG	0	-0.6	0.380413	2.97
AAGCGUCAUGACGCUGCUUU	-5.3	-5.45	0.786216	0.67
UCAUCAUGCGCUACGCUCUA	-1.6	-1.76	0.768608	0.92
UUUAGCCACGUAUCAAUUAU	0	-0.06	0.906142	0.41
AGAGAUUAUAUAUGAACAGG	0	-0.03	0.946061	0.24
CCAUAAAAAUAAACGCUUUA	0	-0.05	0.927028	0.38
CUGGUUUAUUGUGCAGUUUA	-0.5	-0.82	0.59261	1.7
CUGUGAGUAUAUACAGCAAA	-2.2	-2.49	0.628866	1.43
CGCAUUAAUGCCGUCGUAAC	-1.1	-1.49	0.532117	1.56
UCGUUAGUCGCCGGUUACGA	-0.8	-2.1	0.121124	4.62
AUUUCAGGUCAUGUAACUCC	0	-0.34	0.574693	1.81
GCAACGAAAUACAGAAUUUC	-0.4	-0.72	0.599346	2.36
AUUCACCGAAUUUUUAAAGG	0	-0.32	0.594637	1.55
CGGUGAAUACCCUUACUUAU	-1.8	-2.2	0.520577	3.66
CACCGGGUCGUUCUAUCCGU	-4.2	-4.32	0.82657	0.44
UACCGACGGAUAGAACGACC	0	-0.68	0.332659	1.99
GGGAAAUAUAAAAAAAUGUG	0	-0.21	0.707265	1.76
CCACUCUUGCCAGGUUUGGC	-3.7	-3.9	0.721769	1.37
CGGUUAUAUGUUAUCUGGUG	-0.8	-1.19	0.529181	2.9
UUAAACUACAGCGGUUGUCG	-0.4	-0.98	0.39292	3.76
UUUCACCGCGCAGUUCAACC	0	-0.07	0.895793	0.33
AAGCAGAUUGAAAUCAAAUC	-0.1	-0.82	0.311398	3.63
UAACUUUUUCUGUUGCGUAA	-0.2	-0.68	0.45979	1.98
AGCAUGUGAAUCAAUUUAGA	0	-0.23	0.692013	1.54
UGAGCAAGGGCUACGUCACA	-1.9	-2.39	0.452195	1.75
ACAUACGAGCUUAUUAUACA	0	-0.04	0.932369	0.25
UUGGUUACGAAGCGCGUUUG	-0.2	-1.1	0.231158	4.13
ACCAAAAAAGCGUUUGCUUA	-2.8	-2.91	0.840988	0.45
UAUCAAACGUCCCGCCACCG	0	-0.12	0.829661	0.59
CCGUUUAUGACCUCGGUGGC	-1.4	-1.87	0.46516	3.42
AAUAAUAUUCGUAGCAUCUA	0	-0.05	0.925089	0.29
UUUACCCAUUGCUGAAUGCA	-1.6	-2.02	0.50978	2
AUUAACCGAAGGAUACACUC	0	-0.44	0.487027	1.79
CGACUCCAGAGUGUAUCCUU	0	-0.64	0.354782	2.72
UUCAGCAAGCAGCGUCGCGA	-0.9	-1.47	0.397455	2.99
ACCCUGGACGAAAACGAACU	0	-0.47	0.467265	1.8
UAUGAGCGUUAUCAGCCCUU	-0.7	-1.62	0.22509	3.89
GCAAUAUGCUUUAAGUUUAC	-0.8	-1.2	0.522271	1.49
ACCCCCAAAUUAUAUAAAGA	0	-0.01	0.982289	0.05
UCCAUCUUUAUAUAAUUUGG	-0.1	-0.75	0.347122	2.37
AAAAGAAUAACGGCACUUUU	0	-0.21	0.709788	1.89
CUCAACGUAACACUUUACAG	-0.5	-0.95	0.478999	1.68
UGCUCCCUUAUCGGGAAGCG	-7.9	-8.54	0.352144	1.62
AAUUUAUCUAUACAGAGGUA	-1.1	-1.47	0.550278	2.41
AAUCCGCUAUGCUUUGAAAA	0	-0.29	0.629598	1.25
UUGCAGAUGCCAGGUAACAU	-0.1	-0.89	0.276237	3.46
AUAGGUAUCCCCCCAUUUAC	0	-0.9	0.231496	2.89
CGACCGCAAUUAUAACACUC	0	-0.02	0.973339	0.06
UCCCCAGAGUGUUAUAAUUG	0	-0.16	0.769994	1
UCCCGGGGAUCGGUCGCUUC	-2.5	-2.97	0.469311	2.35
UAGCCGACUGCAAAUAAUCC	0	-0.5	0.445202	1.46
ACUUUUUUGGGGGGUUGCAG	0	-1.02	0.191567	4.73
CAUUUCUGCGUCGUUACGGG	-0.6	-1.43	0.259941	3.7
GCUUAAGUAUACAAUUUAUU	0	-0.29	0.621162	2.49
CGCCAGCCGAGUGGUGUAUA	-5.6	-5.69	0.868894	0.34
UUUUUAAAUGCUUCGGUUUG	0	-0.47	0.466651	2.77
CAAAUGUUGCGCUAAAAAAA	0	-0.08	0.8823	0.45
UGACGGGCCAAUAGCGAUAU	-0.3	-0.75	0.480694	1.78
AGGAACUCUGCUUUAAAAAC	0	-0.21	0.712724	1.19
AAUAAAAUGUUCUAAAACGC	0	-0.36	0.556228	1.85
UAACUGAAAACGCCAGUUCC	-2.8	-3.01	0.714014	0.71
GGCGUUUUCAGUUAUGAUUG	-0.4	-0.99	0.385254	3.13
AACCACACGCAGCAGCGACA	-2.8	-2.83	0.947208	0.16
CGUGUGGUUGGUAAAGUAAG	0	-0.2	0.718216	1.42
CGAACGUUUUACCAAUAUCC	0	-0.05	0.916455	0.33
CCACGCGUACUGAAUGUUGU	-0.2	-1.2	0.195879	4.91
GGGCGAAAAAAAGUGGCUAU	-1.9	-2.41	0.435427	1.98
UAUGCAGGAGAGUGCUAUUC	-2.4	-2.56	0.775899	0.87
GUUAAUCAUAAUUCGACGCU	0	-0.35	0.570219	2.68
UUAACUCCAUUGCACCACAC	0	-0.05	0.928008	0.21
UGAACUAUGUUUGGUAACUU	-1.4	-1.63	0.691023	2.02
UAUGUUUGGUAACUUAGGAC	0	-0.55	0.408581	3.1
CACCAACGAUAGCCACCAUC	0	-0.1	0.856165	0.54
CCACCAACGAUAGCCACCAU	0	-0.06	0.902645	0.2
CUAAAGCAGUUCUCAUUAUC	0	-0.05	0.925914	0.27
CCAGUCACGGCGCGGCCCAG	-2.4	-2.53	0.809966	1.53
AACCAGCAUGGUACCAGUCA	-2.2	-2.52	0.593199	0.8
UAUUGAUGGUGAAAAAGUUC	0	-0.11	0.832371	0.8
AAUCAAAAAUUGUCGCAGCA	0	-0.21	0.711632	1.22
ACGCAAAAAUGUUAACGAAC	0	-0.35	0.562976	1.78
GCGUUCUUUAAAUGCCACCC	-2.4	-2.51	0.830147	0.52
CGAUUUGGCGGCGGCCGGGG	-6	-6.56	0.402478	1.06
GACGUAUUUAUGUCACCAUC	-3.8	-3.91	0.83456	0.43
CGUGUAAUAUAAAGAAAAGC	0	-0.03	0.95178	0.19
GAUCAGAGAGUCCACAUGCU	0	-0.42	0.507639	2.2
CUGCUGAAAGUUCUGGGCCG	-2.1	-2.34	0.678223	1.22
UGCUUACGGCUUUAUAUUAC	-0.8	-1.06	0.65367	1.1
AAGCCGUAAGCAUAUAAGCA	-1	-1.31	0.602186	2.2
GGGUCAAUUACAAAUCAUCA	0	-0.17	0.762025	0.95
UCUUUUAUAUGCGUAAUCAG	0	-0.14	0.794995	1.15
UUUUUUUACAUUUAGCCAAG	0	-0.03	0.959729	0.15
CACUUUCCCUUUUCUCCACU	0	0	0.998687	0
UGUAAUUGCAGUGCUCAUAG	0	-0.53	0.420645	2.48
UACAAACGUCUGAUCGAUAU	0	-0.6	0.375127	2.27
UAUGGGUGAAGAAAUUGGUC	-0.1	-0.59	0.451224	2.85
ACCCCGAUCGAUGCAUAACG	0	-0.09	0.870435	0.4
UGCCGCGUUAUGCAUCGAUC	-0.9	-1.63	0.306437	3.23
AUUAAGCAGCAGGCAAAUUG	-0.6	-0.84	0.68083	1.08
AUACUAGCGUCAGUUGAUAG	-1.3	-1.74	0.487754	3.07
UUCGUCGCCACUUUCCGCAC	-0.5	-0.92	0.506552	1.92
UCGUCGCCACUUUCCGCACU	-0.9	-1.33	0.494773	2.16
ACACGCCUGGUACUUCCAGC	-4.1	-4.39	0.629136	1.09
UCGCCAGGCGUUACUGGCAC	-9.5	-9.51	0.990363	0.02
CCAUAAAAGGAAGUAAAGAG	-0.5	-0.74	0.679564	0.89
UUCCUUUUAUGGUAAGGGGC	-4.1	-4.75	0.346514	6.13
CAAAGGCGUCGUGCAUCACG	-1.4	-1.81	0.510187	3.21
AGGAAAUUUUUAGCGAAUUU	0	-0.35	0.571107	2.97
GAAUAUCGGCCUGGAAGUUG	-0.5	-1.11	0.36941	3.99
AAUAUCGGCCUGGAAGUUGC	-0.5	-1.08	0.390174	3.99
AAUACAGGGCUGGAAUCAUC	0	-0.18	0.742406	0.93
ACGCAAACGUGUGCGUCUGC	-4.6	-5.05	0.479066	4.16
CAAACAGUGUGAAACGCUAC	-2.6	-2.81	0.711126	0.83
CAAGCCCGCGGUACUGCUGG	-2.7	-3.33	0.358976	3.28
GCGUCGUCCAGGUUACCAGU	0	-0.27	0.649633	1.23
UACGCAGCACUACUUGUAUA	-0.3	-1.18	0.24157	4.74
AGAUUCUCGGUUCCGUAUUU	0	-0.34	0.572979	1.93
ACUAUCGAUCCCCAUGUUCG	0	-0.51	0.439089	2.02
CACUAUCGAUCCCCAUGUUC	0	-0.09	0.860664	0.61
AUCCAACAGUAAUAGCGAAC	0	-0.13	0.81076	0.68
CAGUGAACAGCGCGUAAUGG	-0.9	-1.16	0.650659	1.93
CUUCCAGUCCGUCAGAUCAU	0	-0.29	0.628044	1.47
GCUUCCAGUCCGUCAGAUCA	0	-0.34	0.578022	1.78
GUAACAGAAGAACAGAAAAU	0	-0.04	0.933788	0.22
AAUAUUGCGGAGAAAAAGCA	-1.1	-1.46	0.554233	0.89
AAUGUCGUUUACCAGCAAAA	0	-0.45	0.478796	2.43
AAAUACGUAGUCAUUCGUGA	-1.5	-1.85	0.569881	1.15
CAGGUUGUUGGUGCUAUCGC	-0.9	-1.37	0.469465	4.22
GCAAUUUUUUCAGAAUCGAA	0	-0.34	0.572591	2.24
CGUGAAUCGAGUCACAGCAA	-3.1	-3.2	0.854939	0.36
AGUAAAUGACUGCUUGCUGG	-1.7	-1.95	0.66658	2.47
UAAUCAGCGGCUCAACUACG	0	-0.2	0.727557	0.86
GUCUUGGCAAGAGUAAUCAG	0	-0.83	0.261955	3.49
UAACGUGACGAGGUCUUCAG	-0.4	-1.11	0.31428	3.71
UUGUUCCGUAUAACGUGACG	-2.5	-3.03	0.420785	1.9
GCGCACUUUAAAGGUGUUGC	-4.6	-5.48	0.238647	2.17
GAUCUGCGAGCGCACUUUAA	-1.6	-2.1	0.446128	1.48
CAAUGCCCCACCGGUAUAAA	-3.8	-3.88	0.885314	0.31
ACUAAGGUAAUUCCUUAUGC	-3.8	-4.01	0.706204	0.59
AAGCGUGAAAAACAGAACCC	0	-0.31	0.604918	1.27
AUCUUUAUGAGUGAUAUCUG	0	-0.6	0.379867	2.6
AAGGAAGAGUAACAACGGGC	0	-0.11	0.830724	0.52
UGAACAAGGAAGAGUAACAA	0	-0.13	0.815376	0.64
GUACAGAGCGCGUUACAACA	0	-0.64	0.355176	3.04
CAGCAAAUACGGUUAUCGCA	0	-0.67	0.339775	2.88
CGAACAGACAAAGAUCCCGA	0	-0.13	0.812864	0.67
CUUCGGGAUCUUUGUCUGUU	-0.6	-1.21	0.372529	3.86
UGAUUUACAGAGUAAAGCGU	-0.2	-1.28	0.173879	2.64
GAUUUACAGAGUAAAGCGUU	-0.4	-1.15	0.297213	2.46
GGGUUUGGCAUCAGGCCGCG	-6.5	-6.79	0.624261	0.99
ACAGUACCCACUUUCGGGUU	-4.9	-5.01	0.838315	0.3
GCAAAAGCGCGACACAAUAG	-1.2	-1.6	0.524905	1.98
UGUGUCGCGCUUUUGCCUUC	-1	-1.73	0.305728	2.87
AACCCCCAGACAUUUCUGCC	-1.9	-2.07	0.762395	0.62
UCUAGUAUAAGAUUCAGACA	0	-0.5	0.443362	2.87
GUGAGUUACGGAGCAAGGCG	0	-0.89	0.234878	3.64
AUGGGGUGAGUUACGGAGCA	0	-0.54	0.4168	2.53
UCAGCUGAAGGGGCAUCUUC	-2.4	-2.9	0.445769	4.07
UGUGCAUUCCUGUCAGCUGA	0	-0.84	0.257688	3.69
AUGGGGUGAGUUACGGAGCA	0	-0.54	0.4168	2.53
CCAUAAUCAACUAUUUCAAU	0	-0.03	0.958512	0.19
CCAAUAAAGUGAUAGCUUGC	-1.4	-1.58	0.74793	1.15
CCUGCAAGCUAUCACUUUAU	0	-0.15	0.782657	1.01
UGUAGAGAAACGCGAAAAAA	0	-0.32	0.593765	1.66
AUAAUGCCGCGCCCUCGAUA	0	-0.27	0.648311	1.23
AAUGCCGCGCCCUCGAUAUG	0	-0.36	0.553653	2.12
UCUCAAUACUCCAGCGGGUU	-1.3	-1.63	0.589577	2.56
AAAUUAUCUCAAUACUCCAG	0	-0.02	0.966171	0.16
CUAUAUAUUCGGUCAUCAUG	0	-0.05	0.916918	0.28
CAUGAUGACCGAAUAUAUAG	0	-0.08	0.875983	0.55
GUGUUUCAACGUGCAGCAAC	-0.5	-1.56	0.179211	5.17
AACGCUUCCAGAACUUCACG	0	-0.07	0.890652	0.35
GAUGUAUGCCUUAUACUAGC	-0.9	-1.32	0.504359	2.59
GUAUAAGGCAUACAUCUAAA	-0.9	-1.13	0.683274	2
GCUCGCCCAGCGGAGUUUCC	-3.5	-4.25	0.296558	3.45
CGAGCCGAAAAACAAAUAUA	0	-0.05	0.928897	0.22
GUUACGUGAUUUCCGCAUUA	-1.2	-1.35	0.786028	1.35
UACGGACUUCCAGGAUUAUC	-0.7	-0.97	0.65029	1.09
GCCAAUAUUGUGGCAUUUUU	-5.4	-5.52	0.822603	0.32
CAGUAUUUCAGGUUUUCUCA	0	-0.14	0.79183	0.76
CAGAGGCUACAUUCAUGUCA	-1.2	-1.48	0.637583	2.74
UUCAAACCUUCUGAGUUCAG	-0.2	-0.91	0.317827	3.65
GAGCAAGCUUCCGCGAUUAU	-0.8	-1.29	0.452111	2.28
CUUCGUCAAAUUUAUCAUGU	0	-0.03	0.958128	0.17
UAGAAACCCGAACUACAUUG	0	-0.08	0.872849	0.55
ACUACAUUGAGGAAUCAGGC	-0.8	-1.45	0.349351	1.99
GGCUGAUUAUUGCAUUUAAA	-1.4	-1.48	0.877868	0.49
AUUGUUAUUAACGAGAAACG	-0.2	-0.88	0.330061	3.41
AGUGAAUCCGCUUAUUCUCA	-1.5	-1.9	0.519849	3.54
AAUCCGCUUAUUCUCAGGGC	-0.8	-1.54	0.29963	3.94
CCGCUGGUCAGGCUUAUAGA	-2.1	-2.2	0.853002	1.06
UGACGAUAGAUCGCUACUGG	-0.4	-1.33	0.221044	4.23
GUCCGGUUUAUCGAUAAGUU	0	-0.81	0.268469	2.34
CAAUUACAUGCCCCCAAUGU	-0.6	-0.96	0.560506	1.76
AGCCUGAAGCCAACACCCUA	0	-0.38	0.539934	1.39
AUAGUGGCAUAAUCAGCCGC	-6.3	-6.33	0.952435	0.12
ACAACUGUGACGCGUAAUGU	0	-0.4	0.52539	2.56
CUUUCUGAGUCUGCGGCACA	-0.1	-0.97	0.242051	3.67
UUUACGCACGUUAUGUUUAA	0	-0.44	0.487082	2.89
CUGAAAUCAGAAAAAGCAUA	-1.2	-1.3	0.851615	0.72
UUAUAAGGUAGGUAUAAAAU	0	-0.26	0.659247	2.25
AAGGUAGGUAUAAAAUGGGA	0	-0.03	0.958389	0.14
GCUAAAAUAGUCUCAAAGGG	0	-0.53	0.421641	2.83
GGUGGCUAAAAUAGUCUCAA	-3	-3.79	0.277508	1.85
CGGACAAACCUCGACCAUCC	-0.1	-0.94	0.254229	3.17
ACCUCGACCAUCCAGGUUUC	-2.7	-3.33	0.358339	5
CCGAUUAUUUUGUUGAACAA	-1.1	-1.3	0.717512	2.29
AGAGUACCCUGCCAGGAUGC	-2	-2.41	0.515782	2.61
CAGUAAUCCCGCCGCAUCGC	0	-0.34	0.572002	1.49
UUAUUUGCCAGCGAUGCGGC	-3.3	-3.56	0.656491	1.22
CGCCGAUGUGCUGGGUAUUC	-2.1	-2.71	0.372776	2.45
AUUCCGGCAAGCGACGUCGA	-3.4	-3.44	0.938843	0.37
GCUUUAAUUUUGAAAUCACC	0	-0.16	0.775775	1.19
UGCGUGGCGAACCGUCUGAA	-2.2	-2.83	0.361092	3.64
CAGUUUCACCAUAAAGGUAA	-1.6	-1.75	0.785007	0.71
CGUUACCUUUAUGGUGAAAC	-4.5	-4.63	0.812984	0.48
UGGCUUUACGCGCAUCCAGC	-0.8	-1.68	0.238355	3.47
CUGACGCUCGGUGACGGAGA	-2.3	-3.08	0.280174	5.68
AGAGGAAUCAGGUGUGCUAG	0	-0.5	0.441313	2.25
ACGUUACAAAAGAGAAGGUU	0	-0.24	0.676605	1.95
CGCUUAACGCGGGGAUAAAA	-2.8	-2.84	0.935989	0.38
AAGGUUAAGACGCUUAACGC	-3.6	-3.67	0.886428	0.46
UCGAGCUUCGUAUGGGGUAU	-3	-3.08	0.883538	0.56
AAAUUAGCUCGAGCUUCGUA	-0.9	-1.3	0.52172	2.11
CUGUGUUAAUAAGGAUAUGC	-0.6	-1.15	0.408879	3.36
GUGAGAACACGACAUCUGGU	-1.5	-1.77	0.644695	2.72
ACCCAUCAGCGGCGGCCCAC	-1.2	-1.71	0.439554	3.26
AACUGGUCUGUACCACUUAU	-2.2	-2.61	0.511356	1.29
AUUGUCCCAACGCUUACUAU	0	-0.17	0.759544	0.99
ACGCAAUCAAAUGAUCCUGA	0	-0.65	0.348928	3.13
GAUUUCAAUCAAAACCUGUA	0	-0.42	0.503713	1.63
UAGCGUCACAGACAUGAAAU	-0.7	-1.05	0.565232	2.38
AAACAGACUCAUGUUGACCU	-1.6	-1.82	0.695919	1.93
CUUGGUUGUAAAGAGAGAGC	0	-0.69	0.325442	4.3
GGUCUAAUAACAUCCCUCAA	0	-0.3	0.612565	1.48
AUGUUAUUAGACCGCUAUAC	0	-0.41	0.512809	2.4
UAAUUCGUCACGCAGGCGGC	-3.9	-4.26	0.560662	0.76
AUUUCGCUAAUUCGUCACGC	0	-0.19	0.735306	0.99
CUUUAGACUGCAGGUAAGCC	-0.3	-0.79	0.454066	2.28
AAAGGUAAAAACCUGGGUCG	-3.1	-3.21	0.841822	0.34
UGAGAUGUGGUCAUUGUAAA	-0.5	-1.19	0.32585	3.57
AAUUUUGUGGAUUAAGGUCG	0	-0.76	0.289304	4.19
UUGGAGGCCUAAUUUAAAUG	0	-0.74	0.301994	3.36
AUUAGGCCUCCAACGUUCCU	0	-0.49	0.451364	2.37
UGAGAAUAUAAAACAACUGU	0	-0.05	0.921175	0.28
UUAAGGUUGCGCCCUCAUUU	-1.2	-1.67	0.468202	2.95
GCGCUUUAAAGCCUCCAGUG	-1.2	-1.87	0.337335	2.94
GUUUAAAUCUUUGUGGGAUC	-0.4	-1.09	0.327462	2.54
CAACGUUACAGUACGGGUCU	-1.7	-1.83	0.815808	0.87
UUCGAGACGAAUACGUUCAC	-1.6	-2.28	0.334283	3.46
GAACAAAACAGAAUUUUACG	0	-0.05	0.919551	0.38
GUGCUAUUCGAUAGUUGUUA	-1.1	-1.42	0.59457	1.64
UGCGGCAAUAAGCUGCUCUU	-7.3	-7.3	0.992292	0.03
AAUCGCGAAAUGUUCUCGUG	-3.3	-3.46	0.765997	0.82
UAGAUGACACCCUUUGUAAA	0	-0.35	0.565785	2.03
UACAAAGGGUGUCAUCUAAA	0	-0.73	0.308036	3.36
GCAAAACAAAAGUCCUACGC	0	-0.12	0.82872	0.67
AACGUAAAUAAUUCCUGCGU	-2	-2.25	0.663793	0.89
UCUUUGUCCACCACAUACCA	0	-0.18	0.751255	1.1
AAGAAGGUACCGAAGAACCG	-1.9	-2.09	0.734914	0.64
AUUAAAUAAACCAGCGGGGA	-0.7	-1.09	0.532199	1.96
AAUAGUGUAACGCGAUUAUG	-1	-1.41	0.514432	4.06
UAUCGUUGGCUUAGGGUCAA	-2.9	-3.46	0.400809	1.07
ACGGGAUCUGAGUUUCAUGU	-0.8	-1.41	0.373484	5.35
GCUAAGUUAAUUAUAUUCCC	0	-0.06	0.907319	0.43
UCUGACGGUAUAACGCAAAC	-1.7	-1.94	0.675284	1.06
UGCUGCGAAUACGGACCAAA	-0.5	-1.32	0.263305	4.01
UUAGAUAAUCGCUAUCCGUU	-0.6	-0.91	0.604779	2.32
AAAGAAGUUAUCUUCGCGUA	-2.8	-2.83	0.949134	0.43
UGAAUACAAUGCAAUUCUCG	-0.6	-0.83	0.683814	1.81
CAAACAACCAAAGUCCGCUC	0	-0.07	0.893281	0.38
CGCUCUGGGUCGGAUGUUGC	-1.4	-1.93	0.421277	2.91
AAAUUUGCGCUAUCUCAAUU	0	-0.12	0.824939	0.98
GCGCUAUCUCAAUUUGGGCC	-2.5	-2.83	0.588214	2.83
CUGGCGCUGAUCGCUUGUGC	-3	-3.54	0.416941	4.47
UGUGCUGCAAGGUUUGUCUC	0	-0.87	0.242938	3.74
UUCGGGAUGUAGUUGUGUAC	0	-0.5	0.446045	3.31
UACACAACUACAUCCCGAAC	0	-0.01	0.977666	0.05
AUAAUAUGGACGAAGAAGCG	0	-0.15	0.779013	0.68
GGGACAACCGCUACAUAAUA	-1.8	-1.93	0.812806	1.15
CUUUAUGGCUGAACACUGGA	0	-0.55	0.411354	2.87
ACACUGGAUGGAAAUCGCGC	-1	-1.65	0.349696	1.77
GCAAGGUCAAUCGCCUGUGC	-4.9	-5.21	0.601216	1.99
GUGCUGGCGCUGACAGGGGA	-2.4	-2.82	0.50715	2.11
AUUGCACGUUUCAACGAAAC	-0.3	-0.88	0.389124	3.45
GUGCUGGCAAAACGUAUGCC	-3.1	-3.28	0.744685	1.4
CGCCUGCAAAGCGUUGAUUU	-1.4	-1.89	0.452985	2.8
UUAUCAGAGUUGUGAUAAGA	-3.8	-4.02	0.695276	0.58
GCGUCUUUCGCUAAAGUUUC	-2.9	-2.92	0.970574	0.14
GCUGCACAUAGCCGCUUAAC	-3.3	-3.39	0.862902	1.66
CUUAUCAGCGCCCUGUUAAG	-2.8	-2.95	0.786319	0.74
UUAUAUACCGUCGUAACCGA	0	-0.69	0.327371	2.7
GUGAAACUUAUAACAUUGGU	0	-0.28	0.63174	1.77
AGAAUGUACACUUGAAACGC	0	-0.08	0.875413	0.47
AAAAUUGAAAGAUUACUACU	0	-0.2	0.718347	1.54
GCCGGUAGAUAUCGUUAACG	-1	-1.31	0.600884	2.19
CACGUCGUAGAAUUUCAGUU	0	-0.12	0.819108	0.58
CUUCGUAGGAAGGUGCUGCG	-4.3	-4.69	0.528692	2.92
UUUGACAGCUCUUCGUAGGA	0	-0.68	0.331039	3.1
CAGAGCAACCAGGUUAAAGU	0	-0.46	0.474786	2.12
CCGGCUACGCGGUUGUAUUU	-3.1	-3.31	0.711508	2.95
UGUUCAGCAGCAGUACGCAC	-0.9	-1.57	0.336972	3.67
GUUUUUGCGAAGAAUAAACA	0	-1.14	0.157608	4.98
GCAUCCCGUCAUUAUCAGAG	0	-0.11	0.836318	0.57
CGCAUCCUCUCUGAUAAUGA	0	-0.45	0.481986	2.94
GCAUAAAUUAUCCCUGUGAC	0	-0.51	0.438188	2.65
ACCACAAUGUCAUGAGGGAG	-1	-1.47	0.463213	2.8
UUCUUUAUUCAGUGGGUUAG	0	-0.31	0.609403	2.36
AAAGAAGUGGUUCGUGAAGC	-0.2	-0.63	0.494638	1.7
GACUUGAGAAAUGAGAAGAU	0	-0.28	0.634322	1.86
CGCGACGCAAAGUGUGCUCG	-3.8	-4.64	0.257046	7.69
CCACACCGCCAUUAAUCACC	0	-0.01	0.987859	0.02
CCAUUAAUCACCAGGAGAUA	0	-0.45	0.48436	2.14
UGGAGUAUAGUCAAGGAGUU	0	-0.32	0.599096	1.32
UAUCUUCUGGAGUAUAGUCA	0	-0.57	0.399097	3.1
UGAUGAUAUUCGCAGUUGAU	0	-0.7	0.323549	2.93
AGAGUUACUGGAUACAAAAA	0	-0.4	0.520173	1.61
CGAUAUGCUUUUAGAGUUAC	0	-0.61	0.369413	2.44
AGGCGAAAACGUACCUUUUU	-1	-1.42	0.502306	2.72
UUUUCGCCUUAAUUCCAGCG	-0.4	-0.77	0.5453	1.5
CUAGUAAAGUAAACAGCCUU	0	-0.18	0.749594	1.1
GGUUAAGUAUGUAUAAUGCG	-1.8	-1.87	0.894007	0.95
AGCCAGAUAAUAUAGUGUUU	0	-0.29	0.626053	2.35
UUCCUAAACACUAUAUUAUC	0	-0.02	0.970463	0.13
CCAAUAAAGAAAGUAGCGAU	0	-0.03	0.952481	0.12
ACAGGCAAAUCUAAUUUUAG	0	-0.19	0.730979	1.25
UUGUAUUAAUACCAGAAUAA	0	-0.24	0.677885	1.89
CUUGUAUUAAUACCAGAAUA	0	-0.62	0.366285	2.92
ACGUCAAUAACAAACUCCAU	0	-0.05	0.925408	0.27
CAAUGAUGAUUACACUCCGA	0	-0.19	0.733364	1.22
GGUUAUUAAACUGUUGAGCG	-0.3	-1.14	0.256474	4.74
UGCCUCUCAUUGAAGUAUGA	-1.2	-1.7	0.442966	4.08
UAUGUCGCUUGUUAAUGUGC	-1	-1.34	0.572337	1.57
CUGAAGGACAAUCGGGCAAU	-1.5	-1.64	0.793221	1.2
UCAUACUGACUGCAUUAACG	0	-0.19	0.739656	1.09
AUUCUUCGCCGCGCCUGGUU	-2	-2.46	0.475373	0.92
GCGCGAAAAUGGUACUUUAA	0	-0.41	0.514028	1.94
GGUACUUUAAAGGGCUAUUG	-0.3	-1.11	0.270621	4.24
UAUUUUGCCAUAACGAGAAG	-0.6	-0.96	0.554526	2.56
UUAUUUUGCCAUAACGAGAA	-0.6	-0.95	0.569749	2.4
AUGAUGUUAAUCAUAAAUGU	-2.8	-2.93	0.803819	0.59
CAGUACUAACUUACUCGACA	-0.5	-1.01	0.434093	2.45
UUCUGGUUUUCUCUCAUAUC	0	-0.19	0.732773	1.1
UCUGGUUUUCUCUCAUAUCA	0	-0.35	0.569054	2.16
AUAAUAGCUAAGAAUAAGUC	0	-0.22	0.695316	1.32
AUAUCAGAAAAAUAACAUAG	0	-0.02	0.968355	0.11
AAUAGGAUGAUUGUUGAAAC	0	-0.33	0.587415	2.55
UUCUUAUCUCACGAUUUAAC	0	-0.25	0.671166	1.4
UCUUAUCUCACGAUUUAACA	0	-0.24	0.674751	1.37
AUUUUGCUGAAUGCAGGGGA	-3.6	-4.27	0.338675	3.7
UCUGAUUUUGCUGAAUGCAG	-2.4	-2.93	0.423806	3.45
AAUCUUUACCUUUGAUAUAA	0	-0.34	0.57587	1.54
GAAUUUUACCCUUAUAUCAA	0	-0.04	0.930804	0.3
UAGCUGCAUGGUUGGCAUGU	-4	-4.16	0.776097	1.68
CACUUUGUUAAACAGUCUGG	0	-0.62	0.366707	3.6
AUUCAUUCGUAUUAGCUGCA	0	-0.36	0.553749	1.72
GAAUGAAUGAGAGCAAAAGC	0	-0.29	0.62508	1.12
UGUUGUAUCAACCACCAUAU	-0.6	-0.93	0.582239	2.8
UUAAAUACUCGUCAAACAUC	0	-0.03	0.953437	0.16
AAACAUCAGGCUGCUUGUAC	-0.1	-0.98	0.240829	4.31
CAAGACUGCAAACUACGUUG	0	-0.24	0.672476	1.63
UACCGACGCAGGUAUCGAUC	-3.8	-3.92	0.828825	0.47
UUGCCGCAGCGAUAAAUCGG	-1.6	-2.01	0.511146	3.21
GGAACAUUCAAGCAAAAGCC	-0.3	-0.77	0.46563	1.93
ACUGGGCAAAGACAUCACUU	0	-0.5	0.442209	2.04
CAAAGAUGGUAAAUACGUUC	-0.8	-1.08	0.635787	2.05
UUUUCUCGUUGGAUGCCUGC	0	-0.82	0.26316	3.42
AGCGAUUUUGUUAGUCUGGC	-1	-1.5	0.44257	3.34
UUGUUUUUGAGUUCUGUUUU	0	-0.04	0.936194	0.24
AACAGAACUCAAAAACAAUC	0	-0.01	0.978338	0.05
CGCGGGCGGUAUUAUUUCUG	0	-0.76	0.29064	3.45
GGCGGUAUUAUUUCUGCGGC	-4.6	-4.69	0.860454	0.9
CCAGUAGCAUCAACGCAGGC	-1	-1.37	0.548196	2.05
UGAGUGUGAACUGUACGUGC	-0.9	-1.23	0.585473	2.67
GGAAAACGAACUGACCAUGC	0	-0.37	0.545381	1.42
ACUGACCAUGCUGGGAUUAG	-2.6	-2.82	0.696579	2.71
GCGUUAAUAGAUAUGGAAAG	0	-0.31	0.604218	1.6
GAGAGAAAAGCAAAAGGUGA	0	-0.1	0.852497	0.49
GAAAAAUUGCACAGUAAACA	0	-0.26	0.656633	1.73
AGCAUGCGAAUUACGGCGCG	-3.1	-3.61	0.437192	3.19
AUCCCGCCCGAAAUGUUUUU	0	-0.12	0.823124	0.69
AUCCCCAGAAGAAUACAGAU	0	-0.09	0.864999	0.45
AUCGACUUCAUCGUUCUGUC	-0.4	-0.98	0.387876	3.32
AAACAUCAGGCUGCUUGUAC	-0.1	-0.98	0.240829	4.31
UUAAAUACUCGUCAAACAUC	0	-0.03	0.953437	0.16
UGUACAAAGGCUGCAUAGGC	-0.7	-1.28	0.387496	4.05
UUUCUGUACAAAGGCUGCAU	-0.1	-1.11	0.195486	3.6
CCGUUUUCAGGAUACUCAAA	-0.7	-1.02	0.591648	1.85
CCAUUUGAGUAUCCUGAAAA	-0.3	-0.79	0.448266	2.51
GCAUAUUUUUCUUGCAAAGU	-2	-2.08	0.883136	0.43
CAUAUUUUUCUUGCAAAGUU	0	-0.14	0.794719	1.33
UGGCUGUUCUUCGUUGCAAA	-0.5	-1.16	0.344786	3.12
UAAGUAUAGACAGUGUGACG	0	-0.41	0.515082	2.74
AUCACGGAUUGUAUGAGACA	0	-0.42	0.50855	2.54
GUAUGAGACAUGGCAACACC	0	-0.68	0.329547	3.62
GAACAGUGAAUUUUCACCGG	-2.7	-3.2	0.447736	0.89
AUAGAACAGUGAAUUUUCAC	-1.8	-1.94	0.798119	0.76
AUCGUUCUGUUGGUAAAGAU	-0.8	-1.26	0.472262	3.43
GUUCUGUUGGUAAAGAUGGG	-1.5	-2	0.446497	3.2
GGCAAAUGGACUGGCAUGUG	-0.6	-1.57	0.206183	4.27
CGUGCUACACUUCUGUUGCU	-2.3	-2.64	0.5749	1.47
UGUUGUAUGAUUGAAAUUAG	0	-0.12	0.822681	1.02
UAACAACUCGAAAUUAGUAU	0	-0.13	0.808824	0.9
AAAUGUCAACAAUAAAAUCA	0	-0.05	0.922234	0.3
AUUUAUGCCGACUAUUUAUA	0	-0.03	0.94971	0.26
UUACGCAAGGUUGACAUUAA	0	-0.3	0.614612	1.4
AUAAAUACAGGAGUCCGGCG	0	-0.33	0.58899	1.34
GGGUACAUUAUGUAUCUCAA	-4.3	-5	0.322655	2.3
GCCUGUUUGUUGUUUCUCUU	0	-0.07	0.897284	0.25
GGUCGUCGCAUUGAAAACGG	-0.2	-1.17	0.208044	4.4
GACCGUAUCGAAAGUUUCUU	0	-0.3	0.610311	1.67
UCUUUCAUCGGGUGUGAUAC	-0.7	-1.39	0.324273	4.23
GAAUUUUGUAGCUGAAACCA	0	-0.16	0.77491	1.22
AAACUCUGCGCGAUUAUUAU	0	-0.08	0.884875	0.42
GUCGAUCGCGUCUUGUGUGC	-0.9	-1.8	0.234035	4.55
AUCACUCAAUGCAAGGAAUC	0	-0.24	0.682022	1.4
CAUCUGAUUUCACUGUGAGC	-0.2	-0.86	0.343741	3.94
CUCUAAUAUUCUCAACCCAA	0	0	0.994941	0.01
GUUAACCCCGGAUUUCGAAA	0	-0.48	0.459521	1.44
UAACCCCGGAUUUCGAAAUG	0	-0.48	0.461162	1.44
UAAGCAUACCCUGCCAGUUA	-1.1	-1.31	0.715885	1.1
UAUUUCCGCAUUUUCCGAUG	0	-0.26	0.655434	1.8
ACGUGUCUGUCUCAAGAGUA	-0.9	-1.23	0.581159	1.84
UUGAGACAGACACGUUAGCA	-0.1	-0.69	0.382131	2.26
AUAUUAAGGCUAAGCGUGCG	-1.1	-1.35	0.669979	1.79
UGAUAUUAAGGCUAAGCGUG	0	-0.63	0.358901	1.76
AAGUAUGAUGUAAAGACCAU	0	-0.15	0.78566	1.11
UGAUGUAAAGACCAUUGGCC	0	-0.67	0.339324	3.19
UAACACCAGUCCCGAUUAAG	0	-0.08	0.884179	0.38
GUUGACCACUUAAUCGGGAC	-0.9	-1.32	0.505676	2.97
AUAAUCCGGGGCUGGUAAUC	-0.3	-0.93	0.360143	1.71
UUUAAAGGUUCCAUAAUCCG	0	-0.57	0.398466	2.2
CGACGCAGUAUAAGCAGCAA	-1.4	-1.71	0.609249	2.62
CGCAGUAUAAGCAGCAACGG	-1.4	-1.68	0.637389	2.43
GACCGUGUUGCAGAACAAAC	-1.4	-1.67	0.642816	1.76
GAACAAACCGGCGAUUGAGG	0	-0.5	0.445029	1.99
CUGAUAUCCGUGUGUCGAUU	-2.5	-2.91	0.514927	1.12
AAAUCGACACACGGAUAUCA	-0.9	-1.17	0.645335	1.76
UCGCCGUUCUGCGGUAAAGA	-5.1	-5.31	0.715783	1.08
CGUAACGUCUCGUCAGAUCC	-0.5	-1.07	0.396875	3.19
[truncated: 63,929 more rows]
