# Supplementary material for: Prediction of sgRNA on-target activity in bacteria by deep learning
Source: BMC Bioinformatics. 2019 Oct 24;20:517. doi: 10.1186/s12859-019-3151-4 (PMC6814057; doi:10.1186/s12859-019-3151-4)
Supplement: Supplementary file 9 — Additional file 9 All sgRNAs POSs. POSs calculated by CROP-IT, CCTop, MITScore, and CFD-Score. [file 12859_2019_3151_MOESM9_ESM.xlsx]

## Sheet: POS
spacer sequences	CROP-IT	CCTop	MITScore	CFDScore
GCCCGCTAACACATCGCCTG	11362.5	4792.13	1.52772	0.941641
TGAGCAACAATGGCGTGCCC	7107.5	2935.31	0.426069	0.752147
TCTTCCTGAATTTCAGCCAG	12970	5473.94	1.77398	1.37492
TTATCAATCACCGATTTCCA	5885	2489.56	0.555883	0.652533
CATCGCGCCACTGGCCTTTA	9430	3891.11	0.395946	0.394165
CGCAGCCAACGCTCGACGTG	7130	3044.09	0.386022	0.757269
AAGGCGTCCAGCGCCCCGAG	5735	2343.09	0.238415	0.470901
CTGCATCTCGAGTCGCGTTA	5225	2319.19	0.305824	0.462053
ATCATGCGTCACCAACAGTA	9667.5	4046.12	1.08404	0.76605
ACCCTAATCGACGCGGACGG	3462.5	1378.51	0.654044	0.528546
CGCACCGACCCTAATCGACG	7167.5	3041.26	0.737742	0.874276
TATGTAAATCCAGTTGGTTC	9690	3923.67	0.574133	0.802539
CCGGAATATGTAAATCCAGT	3205	1311.95	0.518814	0.267499
CTGCCACAGTTCGCCGCTGG	22765	9475.29	2.66227	1.65354
GTTGCGCAACATCTGAATTG	5492.5	2283.15	0.300125	0.331455
CAAACCACAAAATCACCAGC	15180	6454.76	1.88179	1.3113
GCCCACCGGTAAAAACCAGG	15030	6329.46	1.49713	1.36263
GCCAGGTGTTGATATAAATG	8057.5	3348.43	0.54447	0.463967
GATATTACGGATGCCATGCC	9195	3928.42	0.619244	0.324792
CCAACCCGCGATCGATATTA	6537.5	2628.02	0.494042	0.773758
AGGATCACATGGATAAACAG	6932.5	2987.31	0.653989	0.572623
TTGAGGGCAGGGCACCAGGC	7182.5	2876.34	0.68008	0.73512
ACGCACGCCGACCATAATTG	7052.5	3046.04	0.512658	0.468718
CAATCAGCGTCAGCCACATC	17627.5	7344.85	1.64174	0.563369
TGAATTGGCAGAAATGGTTT	8757.5	3601.61	0.585031	0.493985
CAGATAACCAATGCCTGAAT	10187.5	3885.68	1.16658	0.70276
CCTCCTTCAAATGATAAGCC	3745	1587.8	0.3669	0.312261
CGTCGACAGCCAGCCAACCG	9205	3658	0.778694	0.296515
GGATGGCGACATCCAGAAGC	24442.5	10428.5	1.90497	1.62244
TCTTCGCAGGAGCGCCCCGT	1612.5	714.008	0.0992726	0.314956
TGAGGTTACGCTGGGACGCA	7790	3065.83	0.434122	0.283184
TAATGCCCGTCACCGTGGGT	5287.5	2159.59	0.422741	0.570122
CAGATAATGCCCGTCACCGT	9210	3996.19	0.898809	0.596609
CCAGATAATGCCCGTCACCG	15780	6847.82	1.02776	0.788509
CCGTCGCCTGCCAGCTCTTG	13187.5	5206.83	0.872471	1.21897
GCAATAAACGCCGCCAGACC	20342.5	8444.94	1.94111	0.997096
CCAAAGTAAAGTGGCGGATA	6977.5	2946.34	1.42465	0.631847
CAGTTCCGGCGGTTCGCCCC	14892.5	6465.82	1.45382	0.993784
AAGATGCGAGATTAACCGCT	2322.5	999.205	0.390277	0.312601
GCAGATAACCGTGATCAACC	19857.5	8480.73	1.43114	1.62922
TTGCCCTACGGAATCCGTCC	6527.5	2846.55	0.565329	0.525309
CCAACGCCCGCCCATAAATT	4902.5	1945.06	0.716131	0.381488
TTGATTCGCGCAGCGACCGT	7967.5	3447.92	0.654666	0.591577
GAGCATAAAGTAGATCTTCC	7265	3021.24	0.844632	0.494253
AAAGCGAGGACTACCCGCCA	7307.5	3484.55	0.743979	0.531722
TCGGTGAAGGTCTTGAGTGC	5365	2545.61	0.374758	0.46363
GGCGGCTTTATACACAGGCG	5500	2694.49	0.349431	0.552545
TTTCAACGCACCGGAATAGG	10360	4247.91	0.588666	0.905048
TTGCCTTGCAAAGCGCGTTC	8900	4027.31	0.447641	0.886794
CTGGAGCGAGAAGGAAAGCG	7695	3482.96	0.404245	0.642336
GACCGCCAGCAGATGGGCCA	14117.5	7100.31	0.836619	0.706628
GCTTTCAGTGCGCTTAAAAC	9875	4064.12	1.26576	0.712922
ATCAATTACTTGTGAGTCAT	3177.5	1403.53	0.352005	0.141467
TGCAGATTTGGCGTGAACTG	10905	4832.11	0.832263	0.856318
CGCATATTCCAGCAAGGAGC	10960	4615.5	0.760866	1.12718
CTGCCAGAAAGTTTCTAGCG	8952.5	3627.49	0.500029	0.641088
CATTACCTCGCAGAGACAGA	6115	2653.91	0.37544	0.884319
AGTGATAAACCTCTACATCC	7842.5	3683.79	0.453584	0.211131
CGCGAAGTGCGGTAAGTAAC	9512.5	4060.68	0.71209	1.24865
GCCGAACTTATCCTTCTGCG	8460	3492.81	0.778646	1.05413
AACCGGTATAGCTATGAAAC	10347.5	4765.8	0.636316	0.677692
TCAATACCACCAATCATAAC	10275	4482.11	0.741834	0.603117
CCCAGAGGCAGATGCTTTTG	7162.5	2957.69	0.502982	0.54375
TGTATTTCCATCCCCCCCAG	4162.5	2111.35	0.194629	0.294733
ATTTGCAACAACGGCAACAC	17680	7279.18	1.74801	1.10797
CCCGTTGCCACTGCATTGAT	8180	3465.47	0.537956	1.55452
CAACGGCTGTCATCCCTTTC	15572.5	6789.36	1.758	2.01839
CGTCGTGAACGAATAAATGC	13620	6006.03	0.703641	0.675826
CCACGGCGACCAGTTTGCGT	9350	3734.13	0.788502	0.89656
GAGGTGTAAAGCTGCGCCCA	9125	3759.89	0.736118	0.851712
CTCTGCAGGAGGATGAGCCG	3837.5	1830.84	0.144114	0.282467
CCGACTGGATAAAACTCTGC	13245	5665.07	1.22097	1.11345
AATACTATGGGTATGCGCCC	5845	2601.9	0.654839	0.52977
TTGCGGTCCCGCTAATACTA	2450	974.03	0.149887	0.198995
GTGCGCACCGGCACTATTTG	7617.5	3435.7	0.431181	0.612922
ACTCTTGTGTTGGTGCGCAC	7667.5	3088.16	0.731718	0.922503
ATGCACCGGAACTCTTGTGT	3045	1376.1	0.144119	0.420482
GTTCGTGCCACCAAATGCAC	3377.5	1375.29	0.305003	0.123339
AAATCGCGGTATAACCATTA	7802.5	3212.63	0.985745	0.556835
CGCGCTTAGATTTGAAATCG	3010	1291.51	0.195525	0.326459
TCTTCCCTGCATTACGAGTC	5382.5	2470.92	0.171587	0.176333
CGTTTCGGATGTCTTCGCTG	7452.5	3164.69	0.375961	0.578423
CTGTAACGCCCGGCTTCATC	14222.5	6456.77	1.95268	1.52617
ACTTGCATCCTCAAGCGCCA	3527.5	1552.58	0.261541	0.289404
AACGTCCATGCTGTAACGCC	13535	6007	1.29391	1.57138
GCCTGCGGTTCGCGTTGCCG	11775	4816.2	1.00767	1.05814
GCCGCGATACATTCAGTCGC	14152.5	6049.03	1.08498	1.89804
GTAATGGTCCCGGCATGTGA	4635	1914.15	0.404768	0.58723
GTTGCGTTATCAATAGCAAA	10627.5	4447.79	1.46333	0.731032
GGTCCGGCAACTTCCGACTC	8665	3717.97	0.436114	0.18593
CACACTGTGTGTATGTGCCC	4745	1998.28	0.479979	0.662563
TGGATTGTGCAGTTCTGTAC	4765	2154.07	0.349067	0.254076
GGTGGCCGCCGCGCTTTTTG	12882.5	5156	1.28388	1.6074
TGTTACGTTTTGCTTTCAGC	11932.5	5083.17	1.77325	1.51865
AGAAGACCTGGCGTTCGTCT	5257.5	2266.69	0.53211	0.391851
CAGCGTGTTCACCACCACCG	22480	9668.01	1.68678	2.41811
GGATGGTGTAAATACCGGTA	11637.5	4852.83	1.21108	0.935928
GCGTGCCAGATGTTTAAACT	7445	2969.43	0.827151	0.112752
GAATCTCTTTTGTTTCCCGA	8635	4629.02	0.271769	0.3731
GATAGGCTTCCGCCATCGTC	11177.5	4307.11	0.591157	0.974401
TTTGATTGAATTCTATAATG	7537.5	3133.81	0.495647	0.949916
GGATATCGGCAAAAGAAGAG	13060	5290.45	1.432	1.09505
GGGGCCGGAACCTATTACTA	4995	2216.1	0.442806	0.383208
GTGTTTCAACGCTGCCGTCC	9647.5	4009.2	0.389111	0.446601
GCATCGTAATCGTAGGAATG	3727.5	1800.18	0.134143	0.372704
ATTGCAGCGCCTTCGCCGCC	21110	9430.85	2.43192	1.95503
CGCTGTCGTAAATGCGTGGA	6115	2587.74	0.309516	0.452618
CAGCACCATAGATAAGTACA	3232.5	1303.79	0.22796	0.293761
GCCACTGTTCCAGAAGTGAT	8260	3253.7	0.761675	0.444913
CGCCAGCGAATCGGTATTAC	18672.5	8078.31	1.80721	1.52857
GGTCATAGGCCGCCGACGCC	6682.5	2629.81	0.373294	0.373099
GCCAGGTGCTAATTTTTTCC	13610	6025.63	1.25245	1.6324
AGCTTTCATCAGCTCCAGCC	19275	8537.28	2.09133	1.66373
TATTACCCAATAACTCTTCC	6152.5	2814.68	0.552934	0.190161
CTATTACCCAATAACTCTTC	4840	2071.26	0.478192	0.614395
AATTTATATTTCGCCGGACG	8585	3533.51	0.748219	0.998054
TTTAGTTTCACCGTTAACAT	8355	3559.38	0.680504	0.454487
CTTCGGTGTACGGCCCTGAC	7755	3304.71	1.07446	1.18992
GAGCAATTGGCTTCGGTGTA	4627.5	1792.24	0.291745	0.403817
TCTGCCAGCGCCTGAGCAAT	16270	7019.67	1.1496	0.952163
TTCGCGAGCCATCGCACGGA	8482.5	3561.95	0.498044	0.737601
ATTCGCGAGCCATCGCACGG	9062.5	3553.27	0.744918	1.01576
AGAATTCGCGAGCCATCGCA	4312.5	1759.32	0.367479	0.270175
CAGTTAGCGTCAACCGAGTC	8947.5	3792.1	0.658431	0.275747
TTCCTGAACCACGCCCTGCC	16005	6624.63	2.44995	1.18919
GTCACAAAGGCAACGGCTTC	10007.5	4172.06	0.731973	0.651479
CTCCCGTACCAGGTAACTGC	7240	3190.06	0.433925	0.206255
GTACAGGTTAACCATCTCGG	8040	3499.69	0.373511	0.515122
CGCTTCATCTCAACTTTGTT	5525	2407.04	0.383072	0.360727
GGTTGTGGATCACCGCGTGG	13680	5979.65	1.46315	1.50686
GTTCGCCAGAGGAGATGAAC	11982.5	5095.14	1.77562	1.33481
GAGGTAAGAAGAGTCCAACC	3657.5	1711.99	0.262283	0.245707
AAGCTCGTCGATTTCACCGA	10952.5	4165.39	1.4595	1.94343
ATACCCTACCGCCGGAGAGG	5752.5	2127.98	0.64607	0.716844
GATTCGCATGCTGGTGACCA	14362.5	5589.36	0.871095	1.43255
GTAACGTTCAAGACCTTCAG	7820	3689.64	0.738928	0.887273
AACTCGTCGAACAAGTCTTG	2177.5	992.663	0.320733	0.198584
AGCGTCAACCGAGTCAGGAT	4435	1894.37	0.701746	0.178907
GACAGCGCCAGGTACATCAT	12722.5	6037.54	1.11453	1.09182
TGCCTTCACGCAGGCGACCA	9255	3546.13	1.03262	1.10743
CTACGGATTCAGGCAGGTCA	8280	3509.1	0.891396	0.74645
GCTACGGATTCAGGCAGGTC	12222.5	5068.02	1.72027	0.832708
CATCGGCTACGGATTCAGGC	9225	3933.04	0.767595	0.869911
CCAGCAGGCGACGGATCGCC	22285	10304.4	1.24432	2.61524
TGCGACGGTGGCATCGGCTA	17722.5	6939.42	1.74707	3.25764
CCGGAGCAGACTCTTTCGCC	10407.5	4485.67	1.28793	1.05019
TTTATGCCAGGTTGCGACGG	11727.5	5165.63	0.659282	1.05835
TTTTTTATGCCAGGTTGCGA	8837.5	3670.01	0.717099	0.815004
CATGTTGACTTCGTTGAACG	12400	5165.13	1.12682	0.936201
CGATAGAAGCGTTCACTTCC	8040	3477.68	0.50037	0.392373
TCACGTACGACTGCGTCGCC	7515	2907.54	0.679028	0.955387
ACCGGCGTCACCAGGCCGCG	9562.5	4231.63	0.684041	1.29783
GGTGATGGTGAAGTTACCAC	18695	7879.19	1.63095	1.16501
CCTTCCAGACGTACCACGAC	5865	2550.37	0.243202	0.360149
CTTTTGCTGCAATAATATTC	11852.5	5461.65	1.02713	1.32876
ACCTGACATTTCACTACCCA	5975	2659.13	0.359052	0.188825
CCAGAATCTGGTTAACCGGT	7915	3320.62	0.489028	1.2442
GGCCATAAAGACCACACGAC	9420	3943.78	0.322527	0.456783
CGGTGCTGGTAAGCCATAGC	11732.5	5409	1.24285	1.05838
CCGGTGCTGGTAAGCCATAG	7820	3484.01	0.505776	0.90482
TACGGCATCGGGCCAGTCAG	10387.5	4472.98	0.557271	1.57143
CAGGCATAACCCACCGGTGC	16182.5	6974.63	1.57038	1.02412
GCTCCAGGAAAATGGTCGCC	14952.5	6105.5	1.77079	1.16022
GTAGTACAGGCATAACCCAC	3877.5	1598.88	0.247021	0.383167
CAGCGCCCAGTTTGCCGTCG	14087.5	5959.16	0.923094	2.06274
CACGCGGATCTTCCTGCGAC	11197.5	4677.78	0.842089	1.47709
CCAACGTCAAGGAAGTTAGC	5980	2858.48	0.333826	0.621263
GCCGAAGATGTTAACCAGAA	17410	7817.22	1.4665	2.91599
TGGGTGGTGCCGCCTTTACC	8252.5	3617.86	0.709411	0.931257
GCACGGTGTTGAACACCGGC	19680	8280.93	1.4978	2.71131
TGCGTCGATGGCTTCCAGAA	15980	6542.56	2.80045	2.36949
AAAGCCCTGGCAGATAACCT	10620	4447.1	0.519206	0.476923
CGTCGGGATGCCTTCAGTGA	7497.5	3393.34	0.543306	0.54916
GTGATAACGCCTGGGCAGTT	5650	2464.38	0.206146	0.235994
CCCGGTTTGTGAATGTGACC	6870	3140.8	0.446836	0.445543
CATAGGTCAGTGTACCGGAA	3357.5	1544.02	0.290777	0.287438
CTGACCGAAACCGTAATCCG	9820	4600.19	0.405564	0.481953
GGTGTTTTTATCGATTAAAA	10732.5	4647.28	0.884108	0.980874
TGTCGATAAAGTTAGAGCCC	11955	5707.74	0.555021	1.08173
GTTCTGAGTGGAAAGTCCCC	3802.5	1599.69	0.234097	0.463322
ACCGATCATCACGATCGCTT	12907.5	5646.5	1.52257	1.41766
GATGTAACCCACAACTGGCT	5750	2628.43	0.755637	0.4949
CATTTTAGTGCCGTATGCAA	7945	3528.06	0.403379	0.586043
GGCGAAATCTTGTGGGTTAA	10520	4460.28	0.495538	1.17694
CTTGCCAGGCGAAATCTTGT	8057.5	3368.91	1.01449	0.60505
CCTTGCCAGGCGAAATCTTG	7790	3265.88	0.557694	0.481711
CACATTCATTCTGGGCTTTA	5810	2594.46	0.420755	0.571556
CCACATTCATTCTGGGCTTT	2355	1093.05	0.0429354	0.0537229
GCCACAGCCACATTCATTCT	5125	2183.74	0.284391	0.181083
CGCCACAGCCACATTCATTC	12462.5	5553.08	1.10508	0.529968
CGGATGTGTATCGCCGCTGC	15095	6231.79	1.83887	1.54805
ACGGATGTGTATCGCCGCTG	11345	4360.52	1.37487	1.47058
GCTGCTTTGCCACCAGCTCA	15872.5	6423.46	1.12206	1.17953
ATAACTGTTCTGACTATGTC	4215	1968.57	0.175662	0.423935
TGTTACGACACTCAACATAC	6047.5	2807.72	0.444002	0.376192
GCTTCAACGGCAAATTCCAA	9912.5	3852.6	0.723933	0.826561
TAGTGCGCTTTCAACCAGTG	7457.5	3097.73	0.821309	0.517813
CTCCACCTCTTTACTTAAAA	6437.5	2781.45	0.680276	0.703628
ATTCAGCGGGCCGCCGGTCC	13135	5466.66	0.994959	0.616163
TTTATAATTCAGCGGGCCGC	8000	3253.52	0.276373	0.458631
ATCCTTCTTTATAATTCAGC	4147.5	1956.89	0.289497	0.828803
AATCCTTCTTTATAATTCAG	5252.5	2202.58	0.304256	1.00715
GATATTTACGCACCAGTTCC	10000	4206.8	1.17383	0.387308
AAATAGGTGGAAAGTTCCAT	3595	1621.07	0.25289	0.249303
AACTGATAGCTGTCACGCAC	5477.5	2336.24	0.511095	0.61483
GCCTTCGCACAAAGCACGCT	5542.5	2278.95	0.392405	0.132578
TATCCCCTTTGCCAGCTCAT	7115	2909.11	0.554257	0.633587
TTTCCACGTAATCGCTGACC	9687.5	3890.56	0.667905	0.5419
GTACTTTTGCCCGAACCGTT	13612.5	5839.94	1.1433	1.23089
CACTTCATAATCTTCTCGCC	9750	4028.17	0.969157	1.12591
AATCTCCACCGGATACTGGA	9015	4155.1	0.658606	1.0495
CCGCATTAAGTGCCGTTTGC	15515	6832.28	0.922265	1.86557
CAAAGCGGTCGAGCGTTTCC	21322.5	9368.56	2.7632	3.03807
TCAAATCCTGAAAATCAAAG	12267.5	5269.09	0.764589	0.929102
ATAAATCTTCCGGCATCTTC	14240	6074.03	1.40238	2.23375
AAAACCAACGTTTACCGAAC	12507.5	5498.16	1.59183	1.62897
CGTCGAGGCTTAATCCGCGC	13620	5953.12	1.53677	1.80526
TCATCAAGAATGCATAACTC	7397.5	3766.63	0.35166	0.326339
TAATGCGTCAATATCCAGCC	16285	6660.76	2.50342	1.34713
TGATGTAGTCGAGAATGCGT	7765	3242.29	1.01862	1.18636
TATAGCACATGAACGTAATC	11317.5	4597.98	1.41435	1.28259
TTTGACCAACGTGAAATCGC	16642.5	7627.04	1.41983	1.70186
ATAATGGCGTGAACTTCGCC	12610	5773.41	1.22848	1.20193
TACGCCCCACCGTCGCGCCG	7762.5	3397.22	0.627843	0.775217
GGCGTAAATGATCATCTGCT	12215	5261.07	1.02407	0.889955
TGGCAGCCGTTGACCGATTC	9842.5	4247.92	0.542159	0.31594
CAGTTTTCATGTTTACGTGT	3797.5	1716.82	0.145425	0.236798
GCTAAGGCATCACGCTGCTG	12407.5	5426.78	1.21177	0.82471
TTCAGTTGCATCGCTCAGTG	3522.5	1560.39	0.191355	0.221002
CACTTCCGCCTGAATAGCGT	10590	4535.74	0.957011	1.27397
ATTAACAGCAATGGCTTTGC	18032.5	7749.81	1.91264	2.39272
CCGCCAGATCCAGATGATGT	11182.5	4691.69	0.714761	0.589442
CAGCTTGATATGCTGCAAGT	15045	6103.24	1.12179	1.13147
CGCCACCCAGCAGGAAACTG	12160	4971.21	0.423995	0.591606
TAAATGCTGCTGTGCTTGCG	10622.5	5041.36	0.770005	1.36201
TATTGTGTTCCAGCCAGGTA	5662.5	2415.12	0.277061	0.483366
CATCTGACCATCCGTTTTGA	8337.5	3646.85	0.650752	1.02953
GCCCATCAGCAGATTGTTGT	22077.5	10381.3	1.37181	1.40514
CAGCCCTGAATGCTATTTTG	3647.5	1584.78	0.305552	0.208311
CCTGTAATTCAATAATTCCC	7865	3248.91	0.913747	1.0582
TCGAAATTGACAATATCCTG	9622.5	3955	0.776271	1.07628
ACGAGATGGGGTGAGATGTT	3802.5	1491.84	0.190859	0.36367
AACGAGATGGGGTGAGATGT	4540	2152.8	0.305604	0.160066
CAGACCTTGTGAACGAGATG	2720	1071.47	0.37983	0.3301
CCAGACCTTGTGAACGAGAT	4895	2226.46	0.345616	0.682247
TCCAGACCTTGTGAACGAGA	4277.5	2016.84	0.216303	0.681552
GAGATATTTCTCTTCCCAGT	7240	3017.15	0.31521	0.420739
CGCGTAATTCTGGCAGACGC	23885	9735.76	2.3888	2.63908
AACTGCCAACATCATAGGCG	11570	4823.42	0.916119	0.808429
ACGTTGTAATAGGCCATCAA	4440	1903.64	0.658725	0.479269
GTCGGCCCGCACTTTGTCGA	11405	4820.74	1.31213	1.13194
ACGGTGAATACGTTGCAGGC	14210	6069.64	1.67623	1.41232
GTAGCCATGACGATAAAACT	4255	1753.33	0.12659	0.133563
TGATCCCTTCCGTCGTGCCG	14207.5	5668.21	1.67114	1.54923
ACGCGAAAGCACCGGAAAGT	8067.5	3269.81	0.848652	0.600579
TTTACCTCACGCGAAAGCAC	13157.5	5435.89	1.45834	1.24654
CGTGCGCAAAGCATCTGCCA	9800	4140.42	0.527381	0.526204
AACGTACCATCGGGATTGAG	2605	1279.69	0.195836	0.256366
ATTTTCTGTGCCAAGCACGT	4045	1638.56	0.260224	0.305724
CACATAAAGAATGCCAATTC	7217.5	2694.2	0.969439	0.262173
GCCTTCACTCAGGCTGACGG	9687.5	3899.61	1.1867	0.798501
ACCAATGATGCCCCCGGTAT	9370	4246.88	0.541605	0.941237
CATCAGATTCTGTTCATACT	5167.5	2248.98	0.232887	0.323746
ACGGCATAAGCCGTCCCTAC	9162.5	3906.21	0.509187	0.355549
TGCGCCAATACCCGTCCACA	10135	4536.92	0.461061	0.662754
GAGCAGCACAATGCCGGTTA	15002.5	6308.52	1.17037	0.606485
CGCCAGGCGCATCGGGTTAG	7565	3467.83	0.566244	1.4258
CCAGACTCGCCAGGCGCATC	24017.5	10362.8	2.29675	2.625
GCCAGACTCGCCAGGCGCAT	9357.5	3857.87	0.479819	0.906416
AGCAATAACTAAGATAATCC	7322.5	3309.95	1.13668	0.668974
GTGGGTATATTTCAGGCCAA	10322.5	4152.75	1.30202	1.28287
TAAAGCCGTGGGTATATTTC	8367.5	3862.58	0.546371	0.711922
CGTCAAACGACTAAAGCCGT	7295	3178.47	0.712572	0.393044
GCGTCAAACGACTAAAGCCG	5347.5	2365.82	0.391036	0.281666
GCCGTCACAGTAATAACACT	6202.5	2714.68	0.439792	0.401847
TTCGGCAGCTTTATCTACGT	12262.5	5165.12	1.06716	0.966688
CGGTGATGATGGTGTGCTGT	9775	4154.17	0.358011	0.273454
TTCAAGTTCACCGCTTTCTT	7337.5	3000.02	0.379535	0.485605
CGGCAGACGTTTGATAAAGT	8260	3373.43	0.715068	0.707699
GCGATAGATACCGCGAAGTG	5297.5	2051.64	0.298014	0.29786
ATCGTATACCACAGCAACTT	3325	1386.9	0.12967	0.0690037
TGCGCCCTGACCGCGAGTGG	7517.5	3202.61	0.476562	0.734056
AGTACCGTCGAGATCGCGAG	6535	2834.08	0.626888	0.405512
CGTACTGTTTTGCTTTGAAC	12512.5	5732.43	1.10699	1.18647
TTTGCCGACGATGTTGATGT	17775	7979.92	1.73567	1.93437
CAGATCCAGCGCCGCAGAAC	23175	9389.21	2.46696	1.24697
CGCCTGCGGCGAAGTCCCAC	10527.5	4840.22	0.447761	0.586908
CAGCATGTAGTTATGACCAC	8752.5	3747.27	0.851299	0.540551
AGCATGGCTTTAACAACGCG	7505	3192.43	0.257409	0.647918
GGCTCGCTTCTACAGCGTCC	6742.5	2957.19	0.846234	0.801891
CAGTAGAAGTTGCGTCATCA	9372.5	3612.05	0.671391	0.719257
AATCTGCATTACTTTCGTTA	6765	2924.62	0.514261	0.41795
CAGTGTGGCAAGGGGAGAGC	5087.5	2333.63	0.241464	0.298856
TTGACTCCACAGTGTGGCAA	3222.5	1281.77	0.42502	0.183851
ATTGACTCCACAGTGTGGCA	2875	1315.56	0.153386	0.457613
GAACCATTGACTCCACAGTG	3057.5	1345.09	0.144111	0.112428
GCGTGAGAGGATGCGCTTAC	9150	3668.77	1.15572	0.570514
AAGTTGTCTCGTGGCGTGAG	4187.5	1670.35	0.664223	0.459299
TAGCCCGGAAAGTTGTCTCG	2807.5	1247.91	0.113921	0.297986
ATTAGAGTGAATTTTTAGCC	13840	5772.28	1.34191	1.74732
GACAACTTCACTGATAAGCC	16647.5	6940.45	1.86934	1.39136
CACTCATTTGACCTTTGTTC	10832.5	4575.9	1.73529	0.784991
CGTCGGTTTTATCGACATTA	13992.5	5945.61	1.54615	1.77842
CAGGATTTTAACGTAGGCGC	8212.5	3758.26	0.70427	0.659066
TCAAACGTTCCATGATTTGG	7652.5	3270.75	0.642174	0.894318
CGCCTGATCCAGCTGCTCAT	20572.5	8583.52	1.46335	1.79279
TCAGTCCATCGTAAGCCAGA	7612.5	3551.52	0.668144	0.872705
GAAACTGGTATTCGCGATCA	12120	5109.85	1.07812	0.815388
TAATCATCTCTTTGCGGATC	11130	4793.55	0.859964	0.727764
GGGATTCGACTTCCTGCGGC	14052.5	5762.63	1.26945	1.31957
TCGTTCACCTGATCAGAGGT	4122.5	1981.98	0.262302	0.359946
GCGACTTTATCGACTACCTG	7517.5	3366.9	0.52251	0.450419
GGCCGCCGTTCAGCGCCTGC	32697.5	13258.4	4.39899	5.30033
AGCCAACGCCGGAACGAATC	14512.5	6456.13	1.29842	1.303
GCCTGTTCGTCAGTCATGAT	8542.5	3738.06	0.590174	0.287826
CCGCCCTGGTTAGCAGAGCC	7240	3048.56	0.448419	0.419991
CGCAAACACCGTGTCGTCAA	11952.5	5415.29	0.979821	1.40935
TTATATGTCAGCCAGACAGG	6480	2458.78	0.218973	0.38591
TTTTTATATGTCAGCCAGAC	11615	4833.61	0.853086	0.963619
AGTAATTGAGGGTAACGGAT	2452.5	998.954	0.245597	0.18834
CCGATAGTAATTGAGGGTAA	9802.5	4085.9	0.885916	1.39151
CATCAACCCGATAGTAATTG	10680	5016.87	1.05646	0.704998
CAAATCTTTCAGTCTTTCCC	6960	3185.09	0.282982	0.57115
TTCCAGATGAAAAGACATAT	3815	1848.09	0.320906	0.450459
AGCTTCATGAATGCCGATAA	12690	5404.89	1.29339	0.614777
GCTCCTGGCGGCGTGCCACC	16257.5	6696.2	1.43662	1.59084
CCCATTCTGCAAGCTCCTGG	8787.5	4157.63	0.842758	0.776723
TCCGCAGGAAACTCCTGTTT	5200	2159.31	0.538304	0.489516
TGTAACTGCCAAACAATGAT	4582.5	2092.15	0.436407	0.271641
TATAGATCCGCTTATAGGAG	3865	1791.32	0.0976269	0.104474
ACACCGTGTCGTCAACGGTC	13905	5761.44	1.86227	1.94282
GTTGAAATAATGCACGGTGA	10682.5	4561.5	0.918955	0.799103
TTGCCAGTATACGGCATCTT	5027.5	1965.72	0.331445	0.267829
AAAATCTTTCAGGGCTTGTG	5557.5	2708.07	0.381551	0.980593
TTGTTCCCCGGTAAACGGCT	9117.5	3528.7	1.25403	1.29574
CGCGTTTACATTTTGTTCCC	12510	5004.73	1.64438	1.09278
GTATAAAAGGTATGAATTGT	4162.5	1973.87	0.289495	0.44635
GCGTGCAGTAAAATCTTTCA	6190	2614.94	0.233422	0.173
GGCAAACTGAGTCGTATAAA	4635	2121.06	0.175889	0.225203
AGCGTGCAGTAAAATCTTTC	8750	3581.48	0.830173	0.298496
ACGGAAGTCGTCTTCACTCC	5477.5	2305.18	0.293076	0.337487
GTCGCGATAAATAGTGTGGG	4390	1979.88	0.275491	0.480965
CAGCGTCGCGATAAATAGTG	8507.5	3498.15	0.326321	0.808192
CGTCTCTTTGCACACTTCAC	10327.5	4717.41	0.853364	1.03663
AAGGAATTCCGCAAGATTTG	5170	1979.18	0.499628	0.741185
CCGTACAGTTCCTCACTTAA	3272.5	1380.84	0.400216	0.215067
TCAGGGTGATGGCGGGAATA	15232.5	6189	0.998395	1.36388
CCACTGACCTTTCAGGGTGA	11430	4804.23	1.20732	1.80854
CTTCCAGCCACTGACCTTTC	14077.5	6146.92	1.34782	1.21097
CGCCGTGCCAGTGGCAAAAC	23067.5	9708.65	2.71355	3.0944
GACATCTACCGCCGTGCCAG	9935	4096.36	0.728344	0.759796
CTCGGCGGCGGGTGGTTGGG	11190	4862.6	1.01314	2.12856
CTCCTCGGCGGCGGGTGGTT	8257.5	3453.11	0.779616	1.35627
AGTTCGCTCTCCTCGGCGGC	7650	3409.34	0.768222	0.551466
CATCAGTTCGCTCTCCTCGG	10875	5003.55	0.533538	1.12841
CTGCATCAGTTCGCTCTCCT	10000	4346.43	0.413261	0.782643
GGGGAGACTTCTGCTTCGAA	3402.5	1388.75	0.487569	0.813852
GACATGACGGTTATTTGCCG	8825	3646.59	0.825974	0.873169
CATAACCGACGGTGACATGA	13060	5492.7	1.59248	2.67528
GTAGCGACTCGCATAACCGA	4242.5	1819.62	0.297385	0.420037
GCGGGAATACGGCTGTAATC	12722.5	5233.78	0.839564	1.33061
ACGGCGAGCTTCGTACGGCT	4502.5	2059.24	0.228043	0.306359
AGCGGGCATGGTACTCCGCA	5030	2122.47	0.628053	0.431431
CAATCTGAATGTCAAGATAG	8377.5	3788.08	0.406308	0.94032
GCCTGCAGGTTGCGTGCTGA	13265	5316.86	1.4488	0.86012
TCGGTATCCGGCGCGCCTGC	18300	7304.83	1.98881	1.8976
TCAGCTAACCAGTCGGTATC	7357.5	3062.33	0.741023	0.511504
GTCTTTATCAGCTAACCAGT	8017.5	3477.8	0.507198	0.564018
CGTAACTCCTGGGGTAGCCA	2795	1179.48	0.160519	0.224039
GTTTTCTCATCAACGCCTTC	14107.5	5958.59	1.02238	1.31209
GGCGCGCCCACTGCGCACAG	5700	2333.88	0.686652	0.703468
ACTGCTTTGCGAACCTGGGC	8732.5	3839.81	0.676408	0.844129
TCACTACTGCTTTGCGAACC	5865	2546.3	1.24809	0.666875
CAATCGCCTGGCGTAACTCC	13692.5	6416.26	0.477777	0.86454
CTTTGATATGCTCAATCGCC	12570	5205.95	1.24694	1.28157
TCGATATCGTGCTTGCCCTT	6472.5	2876.72	0.270306	0.290567
CTGCATGTGCGGTGGGATCA	5645	2534.94	0.620853	0.751498
ATGATTTCTGCATGTGCGGT	6645	3002.26	0.306179	0.358564
CATGATTTCTGCATGTGCGG	11245	4708.54	0.806794	1.31827
GGCCATGATTTCTGCATGTG	9820	3970.48	0.623353	0.679346
CACCAGACCACCCTGCCGCA	11127.5	5064.36	1.08726	0.724123
TCACCAGACCACCCTGCCGC	19000	8630.96	1.83945	1.75062
CGTGACGCATCCAGTATTCG	7737.5	3141.68	0.683883	0.344902
GCTCCGGCACACATTACACA	6225	2807.07	0.299123	0.402036
GCGACTGTGGATCATCGCTC	11525	5053.66	1.0666	0.833705
CCACGCGACCAATGCGACTG	5092.5	2283.75	0.337365	0.199532
TCCACTCGGTGATTCATACC	9355	3644.65	0.887863	1.02776
TCTGCGCTTTAATTTCCTGG	12515	5305.97	1.54192	2.16426
TTTTCTGCGCTTTAATTTCC	13790	6355.09	1.00105	1.35949
CCCTCGATGGCGGATAATCC	10105	4364.76	1.15279	1.07881
TTGCCTGAATTTTCCCTCGA	5902.5	2616.82	0.45927	0.756507
CATGGTAGGCAATATAAAGC	13387.5	5302.44	0.906899	1.02496
CGCCGTTCTGTTCCATTTGC	19240	8458.78	2.24193	2.45247
GACCAGACAAAGTCGACAAA	5410	2240.49	1.07203	0.623993
GTTGTGGCTTGTGTCACCTG	4547.5	1885.06	0.351775	0.216597
GGGAATTTCGCTCAACGTTG	6785	2834.95	0.669921	0.662441
GTCGGAGGCGGACGTAGATG	7040	3153.31	0.513833	0.518997
CTTAGATAGGGCGTCGGAGG	4057.5	1566.6	0.314392	0.258933
GTTTTTTCAGTGCCTTAGAT	3022.5	1386.24	0.0967163	0.178627
GCCCCACTCATTATCATGGT	3117.5	1212.65	0.139767	0.191335
CATAAAGGAGTAACAGATTG	7045	3067.85	0.490112	0.394148
GCACGCCCCACTCATTATCA	3927.5	1794.06	0.272532	0.618028
CAGCCCACATGCCTGCATAA	5772.5	2218.46	0.457968	0.326929
AGTTTTTTACTGTCAGTTTC	14075	6199.9	1.60819	1.48793
ATGCTCATATTGTGATAATC	5802.5	2368.88	0.66574	0.566774
TGCGACCACCTGTTGTTCCT	8457.5	3457.33	0.621205	0.734843
CGCGACCGGGTACGATTTTG	4737.5	2281.84	0.361764	0.513928
TCTTTTCTTTATCAAAAGAG	6187.5	2537.92	0.404551	0.407868
GCCGCTGTCTGCCACGACAG	8482.5	3757.53	0.570421	0.557558
GCTGATACAAGTCCACCAGA	9852.5	4410.53	0.840176	0.838251
TGCCGCGCGAATTCCTTCCC	30542.5	14879.2	1.08007	3.09257
TCCACCACATACGGGTCCAT	4355	1926.52	0.402029	0.203405
CCATCACAATGGTTTCATAG	5485	2320	0.383875	0.319712
GATAGTCAGTCGATCGCAGC	8445	3753.63	0.588759	0.160237
TGCAGCTCCTTCAGTAAATT	4325	1801.28	0.39413	0.121934
CGTGGGAACGTCTGAGAAGG	2917.5	1336.05	0.16859	0.267322
TCCGCTTCGCTCATGGGAGC	6110	2865.02	0.273	0.445256
CATCCTGATTGTGCTCCCAA	7072.5	3061.18	0.542973	0.313419
TTCCAGTTTGCGTTGATCAA	7265	3194.33	0.759306	1.33628
CAGCATCATCAATCAACTTA	11400	5220.43	0.586434	0.411777
CTACGGTGGTGTACTGACGA	6187.5	2797.57	0.693847	0.815679
TACGGCCCGGAACCAGTTTC	7685	3485.71	1.08177	0.398529
TGCTTTCGCAATTGACGCTT	8090	3395.48	0.64549	1.02536
CCCAGTGTCGGCCACTACGG	8170	3331.95	1.15358	0.83351
GTCCCCAGTGTCGGCCACTA	3215	1498.04	0.20312	0.232757
TGCAGCACGGATACCCTGCC	12145	5205.51	1.03712	1.02595
CCTGAGCGAAGGAGAACAGC	14195	5837.09	1.07668	1.58493
TGCCGCGATGTCCCCAGTGT	6535	2946.42	0.31095	0.309162
CTTTGTACCAGTCAAGAATA	3735	1609.87	0.243141	0.195968
TCAGATACAGAAACCACGCC	8367.5	3705.46	0.547993	0.388983
CCAGAATTTCGCCGATGTTA	12122.5	5395.81	0.615777	1.47359
TTTCAGCAGTGCCGGTGCGA	13482.5	5390.22	1.51489	1.6716
TCGGACTCAGTGATACGCGC	3072.5	1303.14	0.465305	0.329686
CCTGGTCAATAGCAAACTTA	4990	1887.62	0.392682	0.407724
CAGCGTAGTGGAGTCAGATT	3957.5	1712.49	0.158462	0.0389873
AGTGGTCGAGACTCCAGCGC	8637.5	3947.41	0.443936	0.671196
GTAGCGTTGCGAGTCGCCCC	4207.5	1879.99	0.319358	0.0804077
CGGTACTTTGTCGAAATCAC	10975	4502.31	1.16487	1.16204
TCAACTTCGAGGCCCCTTTC	5000	2658.45	0.165744	0.168219
CCAATTAACACCGGCACGCC	12420	5305.97	1.57128	1.13877
TTCAGTACCGTGCCAATAGC	7155	3306.25	0.407885	0.666273
CGCAATGCCCAGCTGCGCTT	15200	6127.39	2.45836	1.90546
TAGACGGACGTTCGCGGCGA	8395	3668.41	1.04972	1.23582
GATTTTGCAGGTATTCATCG	10522.5	4651.69	1.10727	0.84488
GACCTGTAGACGGACGTTCG	4257.5	1750.46	0.44788	0.588651
ATAACCCCTCGACCTGTAGA	1032.5	494.644	0.0306621	0.164893
TCGCGCGCTTTATCAAATTG	7785	3518.46	0.318955	0.347423
TTCCACGTCGCTTTCACGCG	12877.5	5243	2.09785	2.17293
ACCAAATAATATTGTTCCAG	6727.5	2893.01	0.530949	0.682942
GGCGTCGAGGGTAATAGTCG	6835	2852.34	0.311516	1.17269
ACCTTGCCAATATCCAGTCC	6002.5	2612.89	0.508038	0.739408
TTTGTTCTGTTTAACGTTAC	10240	4264.06	0.7107	0.522901
CTCATAACGAACGTCAGACA	1337.5	639.388	0.0944372	0.110898
CTTTGGCATTCAGGGTGACG	11115	4799.43	0.792199	1.36589
GAAGATACCGCTGGCCTGAG	10290	4280.04	0.608897	1.05876
AGATAACGATAACCACGCCG	16392.5	7060.37	1.75009	1.67754
CCAAGATTACGGCGGCCTTG	5290	2060.63	0.38645	0.580099
TGGCTCGGTTGCATATCAAA	3537.5	1651.56	0.161162	0.189827
ATCGGAATCGACGCCGTTTT	7237.5	3236.69	0.738003	0.452664
CAGCTTGTTGCGACATCGCC	9707.5	4365.67	1.10765	1.20783
TGCCTGGTCTACACCAGACA	4635	2060.92	0.463724	0.653569
TTTCTCCTGCCAGTTCAGGC	17720	7343.03	1.47718	1.44512
AAATACCAGATGCAGGCCGC	21937.5	9028.89	1.44849	1.53254
TTCACTTTTTCACCTTTCAA	6862.5	3063.33	0.876107	1.1195
GAAGGGCGGTGCTGTTACCT	5405	2185.75	0.223228	0.111338
AAAAGTGTAGATATAAAGAG	5907.5	2513.24	0.309456	1.04643
GAAAAGTGTAGATATAAAGA	7770	3089.51	0.775057	0.684542
GGAAAAGTGTAGATATAAAG	5450	2521.43	0.430912	0.735159
CGCGCTTCAGCAATCATCGC	9592.5	4394.42	0.575595	0.462999
GGATGTCTGCTTCCACGAAC	6822.5	3015.19	0.865743	0.586771
GTCGGGCAGCCATTGCAGTG	8775	3664.32	0.72777	0.572283
GATGAGGAAACAATTCGTAG	8757.5	3883.86	0.654373	0.774353
TGTACTGCCAGCACGCCCTG	9152.5	3796.48	0.861339	0.784806
AACTTCGCGCATGAGCACAT	8717.5	3960.66	0.737464	0.913888
TAAGCATGAACGCCAGCCAA	9480	3597.71	0.67968	0.225175
CCAGATATCGACCTCACATC	6642.5	2848.8	0.340795	0.205686
CGGCATCTGGTGATAGTAGG	6590	2905.08	0.334285	0.966831
TAACCACGGACGTAATCCAG	6705	2902.69	0.520859	0.833843
GACATTTTCCAGCGGCACTC	11422.5	4767.19	0.613238	0.71028
GCTGGTGGCGATCTCCTGCA	28115	13069.7	2.18946	2.64445
CTTTTGCTGCCTGCGCGCTA	12740	5492.18	1.10998	1.27815
CGAACTGACAATATCGATCA	10545	4546.87	0.996803	0.767295
GCTGAGTCACCTGATCCATC	10842.5	4604.25	0.763081	0.642177
CCGCCACACGCGACGAAAGA	7757.5	3657.86	0.48271	1.00784
AGTGCCCGCTTTGTTCAGCG	9347.5	4084.53	0.771597	0.941507
CATAAAACTTTTAAACAGCG	11967.5	4758.78	1.74199	1.25403
TTCGAGATCGTTGTGCCAGC	9070	3956.62	0.67105	0.732545
GCATTCTGTGATCCCTGCAC	5965	2548.89	0.427852	0.436258
CCGAAATCTGATAGTTACGC	7862.5	3576.31	1.21337	1.09786
CCGCAGCAATGCTGTCAAAA	7530	3424.73	0.499073	0.399089
TTACGACCATATACCGCAAT	4585	2133.04	0.260981	0.282166
CCCACGCAAAGCCTGCTGCA	10187.5	4220.16	1.38651	0.897377
GGCGTTTTGCCCTACCGTGG	11082.5	5107.19	0.794817	1.00248
GCCCGCCTGCGCCGTTGTCG	17277.5	7475.28	1.12821	3.73408
GGCAATTTTCTTCGAACTAT	5907.5	2565.62	0.56697	0.337553
ACGCACTTCACCCGCCACCA	8455	3632.97	0.530628	0.253593
ACCGGTATCAACGCGTGAGA	6762.5	3000.91	0.281416	1.20878
ATGCGACTTGATCGATGCCA	5562.5	2154.44	0.928252	1.10102
TTACCAACAGCGTGACTACG	7137.5	3019.72	0.775279	0.97293
GGCGTTACTTTGTTGATTGG	17310	7034.71	1.67356	2.44551
TGCCTGCGCCAATGTTTTCC	15085	6637.96	1.92524	1.90274
TTTTTCATCAATATTACGAC	13050	5996.54	0.521616	0.766551
CATTGCATTTTGCATTCCCT	7075	2830.59	0.932261	0.42348
GATAACCGCCAGTTGCCACT	8310	3515.37	0.444733	0.410129
CCAGCGGAGTAAGCAACATA	10767.5	4332.27	0.594311	0.323941
TATGTGAAACGCTCTGCGCC	6295	2776.61	1.03766	0.668653
TGCCTGCTGTTCAGTACGGG	9837.5	4136.04	0.539343	0.963016
ACAGCGTGACTACGCGGATA	4825	2203.43	0.210769	0.244367
GGCACTTTGCGCCAGTTGCG	11492.5	4667.24	0.773501	1.5444
AAGGTTAATGCCCTGAGCGA	11292.5	4807.4	0.866243	0.980813
CCAGCGAACTGTGGGGTATA	4312.5	1983.8	0.120982	0.468666
CGGTTAACCCTTGCGTTTCG	6487.5	2573.36	0.731582	0.695257
CTGACTTCCAGCGAACTGTG	5382.5	2258.23	0.358839	0.697539
TGCTGACTTCCAGCGAACTG	8555	3686.57	0.445025	0.831629
AGGCGATAATTAACTTTTCG	6615	2895.26	0.37128	0.394232
TCCGATCCAGCGCCTGATCC	14392.5	5619.21	1.21037	0.881194
AATCAGTCTGTAGGCGCTTG	4942.5	2216.47	0.225515	0.671059
GTTTGCCGAAGCAGTTGGTC	14840	6451.37	0.836199	1.34277
AACGAATTTTTCCCGCGCGT	16595	6758.14	2.56434	2.40682
CGTGTTTGTCCGCCAGATGC	31997.5	12702.7	5.6907	2.67756
GCAGTTCGACCCCTTCATAC	10100	4766.34	0.518349	0.68583
AGCGTATTACGTGCGCCAGC	18660	7979.7	2.61985	3.71742
AGGGTCCAGGCCATGACGTC	9125	4010.17	0.914028	0.61952
TGCTGGCAACAAACGGTTGA	12805	5296.58	1.24286	1.11607
TGACTGGTTTTATCCTGCTT	5810	2556.87	0.237377	0.36039
AGTAAAATCAGCATCCTGAC	12965	5474.17	2.42489	0.917527
ATTCGTATCCGCCTGCTTAT	8085	3016.32	1.03809	0.760281
AAAAAGCAGTACAACGATGA	16550	7420.62	1.38039	0.997807
ACCGATGGAGCCGAGCTTTT	6125	2714.97	0.330879	0.63428
CGCACCAAGATCGGAACCGA	4425	1936.94	0.218592	0.321405
TTTGATCGACGCACCAAGAT	5290	2161.94	0.31958	0.313107
CTCCTGGAGTTTTAACTCCT	4780	1955.32	0.527515	0.299609
TCAGACTGTCCTGAAACTCC	11282.5	4758.47	0.987648	0.839937
GTTCGGGCGTCAGGTTAGTG	3977.5	1677.65	0.222167	0.335937
TCCATCGACGCTTTCAGTTC	17515	7090.2	1.71223	0.950757
GGAACGCTTCATCGACTCCG	8172.5	3528.25	0.436209	0.502913
TTCAGGATCGTTTGCAACGT	7292.5	3238.54	0.605577	0.788455
TTTCACCACCGGGTTATGGA	16800	7755.75	0.740063	1.47257
TATCTTTCACCACCGGGTTA	11425	5225.81	1.27728	0.98514
GCCTGCGTTTGTGCAGCGGC	18210	8172.72	1.73746	2.46957
TCCGCAGCAGGTTTTACCAC	23845	9970.45	2.16373	1.52898
GGGGAAGGTGCAGCGGTTTT	12487.5	5334.41	0.913948	0.926385
GTTGCGGCCCCAGAACGACG	7325	2979.22	0.741959	0.929734
TTATCACTCGACGAAGGGGA	1925	824.433	0.0394432	0.143477
ACGGTTTATCACTCGACGAA	4230	2182.69	0.239358	0.275528
ACCGCCACAGGCAGTCGTTG	14357.5	6488.57	0.838768	1.4812
TACCAGGTGATAGATGTCAT	11167.5	4719.81	2.15281	2.31422
CAACTGCTTGATCAATGGCG	20620	8783.12	2.59836	4.42441
AAAGAACGGCGAGGCCACGT	5565	2426.57	0.339289	0.551894
TCAATCAGATGCGTGATAAG	9922.5	4171.83	0.525719	0.58307
CACACCTGATAGAGAATCAC	7005	3140.38	0.312945	0.610629
GTTCATGCTTATACAGCGCT	7067.5	3033.58	0.795398	0.579731
CACCCCTTCCGGCGCGGTAT	19077.5	7920.56	2.34184	1.80403
TAAATAGCTGGCGATGTCGG	14272.5	5968.52	1.08466	1.12444
CATAACGAAGCTTAAATAGC	9685	4227.64	0.729109	0.710721
AATTGCTACCGGCACTTCAA	9247.5	3777.94	1.00489	1.98957
CACAGCAGCACAATTGCTAC	9677.5	4376.36	0.984553	0.801601
TTTGCGTAAGTCTTCTGGCG	12612.5	5100.1	0.933542	1.44501
AATGCACCAACCAGCACATA	8332.5	3349.49	0.580467	0.31898
GTTTGCGAGAAGACATCCGG	3695	1649.2	0.220262	0.549194
ATTTCAAACAGACAGTACAT	5780	2423.48	0.448649	0.606154
GCGCCTGCTGGCTTTCACGC	17272.5	7826.47	1.53464	2.40536
TACGCCCGCCGTTGACCAAC	14942.5	6697.49	1.19647	3.07447
TGCCACTGGCTGCTGTCGTG	13090	5560.57	0.947716	1.38868
CGCCACCACTTCTGGCTGCG	20017.5	8379.9	1.75074	2.22595
GTCTTTCGCAAATTGCGAAC	7415	3300.2	0.460184	0.527795
AAAGCGCGTTCCTGCTCTTC	11210	4853.8	1.23737	1.40736
TACCGGCATGTTTAAATCTG	8815	3643.07	0.583966	0.487159
GCAATGTCATAAACCGCTCG	6750	2540.53	0.753592	0.587192
CTGCATCTCTTCGCGTGTGC	12295	4981.39	0.564415	1.90158
CGCACGCTACAACATCATCA	11787.5	5044.11	1.3647	0.971884
TCGTTCATCGCAAACCCAAC	8967.5	3795.94	0.820125	0.57136
GGCTTTGGCGTGAGATCGCG	5517.5	2434.88	0.72743	0.873601
GATGGGCTGGCTCGTTGCGC	17675	7988.08	1.28259	2.03075
GCGCAATACGTTGCAAAATA	10685	4434.17	1.41042	0.627278
TGTTTTGACATTAGCATCCG	5025	2398.22	0.253087	0.403996
CGCCTTCTTGAACCCTTTAA	8262.5	3637.95	0.79046	0.396579
ACCCTTTAATGGCCGCTCCA	3185	1529.33	0.16043	0.275137
TGCTCCGCTTTCTTTAGCAA	9405	3863.29	0.761037	0.755877
GTCAAACTTACGCCAGTCCA	4257.5	1467.78	0.227081	0.305215
CCGCTAACGGGCTGGAACCG	6115	2511.5	0.423449	0.625419
GCCAGCAAGAAGACTTCAAT	5470	2472.05	0.455137	0.229097
AAAAGCGATGAATGCCAGTG	10875	4764.56	0.945168	0.78122
CGTTTGCCAATCAGATCTTC	8607.5	3682.45	1.32795	1.12789
TGCCGCCAGCAGGCTGTAGT	17275	7628.71	1.33234	1.17421
CAGGCAGCGATAATCGCGGG	12445	5401.67	0.972356	0.848975
TTTTCCAGGGCGTTAACCGC	21962.5	9028.17	1.91148	2.01348
CTGCCCGACCTGTTCAGAAT	6175	2548.41	0.250838	0.13756
CACGACCTCAGGATGTTTCT	3722.5	1590.52	0.344583	0.229896
GGCTGTTTCAGCCACACGTC	10810	4653.19	0.472957	0.664888
GTATTCCCCTTCACCAGCCC	11440	4662.47	1.1504	0.654912
GATCGCTTTGTTCACCGGTC	19292.5	8003.85	1.60505	2.56312
TGTAATCATTCGCTACAGCC	7640	3389.97	0.474841	0.187642
ATGCTGATAAGGCACAAAAC	6255	2949.93	0.606983	0.595538
ACTACGCCACGCTCTGCTCC	7132.5	3302.22	0.301752	0.543057
TTGTCCTGTACATTGCGCCA	7895	3433.45	0.690492	0.599241
TGCCGGTTTGCCGCCATAAT	10457.5	4362.89	0.891327	0.8812
TCTCTATACCTGCCAATTGC	8130	3605.65	0.31238	0.625928
TCGTCGAGTAATAACAGCTG	6720	2843.3	0.560096	0.419313
TTGCATCTGGTCGCGGGTGA	15620	6595.71	1.81481	2.03631
CCTGCCAGAGTTTCAGCAGC	24437.5	10166.2	2.53001	2.07363
ACACCGCTTCTTCTATATCG	9587.5	4326.24	0.570676	0.841097
GCCGCTCCAGCACACGGCCA	9065	3888.32	0.434305	0.446419
AAGCGGCGAGCAAAGTTGAG	5502.5	2185.2	0.286713	1.2616
TCGACTCTCCCGCAACAAAG	4757.5	1941.74	0.679327	0.486059
TCGCGCATGGCGATGAATTG	12865	5183.63	0.947237	0.72636
GCTTAAAACATATTCGCGCA	5810	2737.57	0.338435	0.255148
CCTCCCGTTGCTCAAATACG	4955	2005.36	0.393486	0.346537
CGTCGCCACCGTCCACCATA	9037.5	4049.26	0.509699	0.863964
TGCGGCGGCGGCAAAAATAG	23177.5	9072.53	3.12103	3.63042
GTGGCGTCCATAAAGCCTTG	5310	1988.75	0.678307	0.732623
TCCAGAATGCCGCGTACCGT	12410	5353.05	2.08772	1.05553
GGACGATAAAGCTCGATTAT	6095	2498.13	0.642931	0.499126
ATCAGCGGCAAATAAGCCAG	14427.5	6707.23	0.727108	1.87868
ATAGATCAGTAAGATCTTCG	5795	2448.13	0.476644	0.645218
GCTGGCACCCAGCGACTGGG	14072.5	5644.17	1.18161	1.78167
AAGGTCACCTGACGCGAGAG	3880	1746.25	0.154147	0.251462
GAGGATTTCCGGCAGCGCAC	22650	9649.27	2.17402	2.72276
CCCCAGACCAATACGTAATC	8275	3610.64	0.389139	0.604879
AAATCCTAAACCGCGCGTCG	2612.5	1007.09	0.327193	0.292066
CGCTAACGTGCCAATGCTTA	10542.5	4471.33	0.892709	1.32216
CAGACCCAGTTCTAAAAGAA	8030	3583.23	1.31239	0.763987
CTCCATGCCAGGGCGTCAGG	7247.5	3263.04	1.02567	0.863935
CGCGTAGAAACACCACCTGA	8312.5	3447.02	0.910054	1.05001
ATGCAATTCGCCAAAACGCT	13092.5	5420.14	1.50227	0.979925
CGTCAACCCCTTCGGCATGC	22105	8844.34	2.62443	2.73785
GCGCCGATATACGGCCCCAG	12460	5471.35	0.772421	1.6421
ATCTGGCGGATTATCGTTAT	14420	6036.6	1.18956	1.16049
CGTTTCAATAAATGTCACAT	9640	4180.39	0.49119	0.508691
AGCGTATCACCGCCGGTCGA	5570	2356.93	0.443575	0.496153
CCCACTCAGCAGCTGGCGGA	13682.5	5907.89	1.61259	1.31378
GATGTTCCTCCTCGGTTTTG	12082.5	5212.28	1.28879	1.16872
AGCGCCTGTTTACCGCTCAC	13145	5877.42	0.732996	1.44385
GGCAAACAAAAAACTTAACA	6902.5	2905.42	0.435837	0.279635
GCGCACCTGAAACTCCGGTT	5705	2593.17	0.224578	0.199236
TCCCAAATCGCAATATCATT	1745	835.411	0.177277	0.0938266
CAAACTGATTATCGCTTAAC	15550	6876.62	1.07647	0.987833
CGATGCATTATCCGTCGCTG	6570	2828.4	0.67718	1.0572
ATGAATTTGCCGATTGGTAT	13617.5	5872.79	1.14008	1.21492
CAGCCCAACGTTATCGCGCA	10782.5	4565.12	0.984134	0.677388
CACGGCACTCCGGGTTAATC	7607.5	3197.19	1.73111	1.3465
CCACCGTTACACGGCACTCC	10350	4493.45	0.633011	0.827613
AATCATCCACCACCGTTACA	5270	2138.3	0.652645	0.739937
ATATACTGCGCTACGTTATC	9167.5	4239.64	0.809763	1.5673
TTTGGGCCGTACACTATCAA	6567.5	3245.65	0.259101	0.205855
ATAAGCAATCAGCGCCGCTT	15827.5	6847.55	1.31896	0.944868
TCGGTAACCTGAATCTGCGT	4217.5	1785.95	0.424245	0.305688
ACACCGTACCGTCTGACTGC	8105	3545.27	0.332116	0.651211
CACACCGTACCGTCTGACTG	8290	3522.75	1.28879	0.866614
CCGCTTCGGCCCTTCTGCCG	7800	3524.56	0.669101	0.409323
GATGCACAATCCATCCGCTT	4035	1788.89	0.154461	0.17959
CGCAACAAACCCAAAGGTGG	8127.5	3441.45	0.787198	1.0029
AGAAACCGCAACAAACCCAA	6222.5	2716.71	0.460367	0.420588
ATCGTTAATGATTTTACTGA	15877.5	7020.02	1.18976	1.9128
GGCAGGTGTTAATGTTACAC	8535	3854.94	0.337563	0.912392
ACGGGAGAGTAACAATTGAC	8150	3524.4	0.482231	0.77167
TAACCATATTTTTCATTTCA	9535	4060.79	0.543763	1.15445
TGACTTCCTGAAAGACTACC	15265	6526.28	0.911024	1.72819
ACATAGAAACCTGCGCTTTC	8180	3273.63	1.19124	0.73679
CAAAATCCAGTCGACCGTCG	7697.5	3712.89	0.604149	0.75271
ACAAACTCGGACTCGAACAG	4745	2096.96	0.307373	0.314583
GGTGCATGTTCGGGACTTAC	5107.5	2241.84	0.385556	0.714013
CTTCAACGACTCCAGCGTGG	13172.5	5612.65	0.966595	1.63213
TAGTACCCCATATTAGTTTG	1290	523.699	0.1214	0.0643729
ATAAATTGTCACGACTGAGT	3277.5	1442.19	0.140843	0.428046
AAAGGTGACGTCATATCACA	4547.5	2145.98	0.172009	0.504243
ACAGGTAATGTTTCTTCAAC	12042.5	5031.37	0.66268	1.51805
ATAATTTTTCGACCATACCG	6100	2765.26	0.58001	0.426563
GCTGCATATTTTCAAACTTC	12927.5	5177.94	0.842451	0.729697
GCCTTTGCGTTTTTCCGCAT	11705	4570.18	0.719472	1.11257
ACCCAGCATCGCGCAGGAGA	18415	7665.56	1.58126	2.31516
TTGGATTTTGGCGCACCTTT	9847.5	4089.82	1.21234	0.722939
GTCGCACGTTGCCGCTACTT	6350	2604.69	1.08888	0.341688
CGTAAGGTGGGATAAAAATA	5235	2174.28	0.701302	0.438381
TTTCCAGACCAATCGTTCCC	8570	3843.52	0.542201	1.47033
ACGCCAATAACACGAATGGT	6372.5	2827.54	0.426905	0.544638
GCGTGGTTATTTCTCCGGAG	5612.5	2502.91	0.531628	0.698536
CCGCCAGGGTGCCGGTAGTT	7262.5	2982.72	0.419024	0.429038
AGACATCACAACCATCCGCC	10822.5	4594.91	1.25138	0.87369
ATTTCGTAAGTTAAATTACC	7552.5	3187.15	0.617819	0.817068
GACTTTATTGCGCTGAATTA	11937.5	4819.16	0.924852	0.502463
TGCCAGAGCGCCTGCGCCTT	13530	5421.48	1.40107	0.692565
TCACTAAAATAGTTGGAGCG	1510	720.911	0.0392098	0.00257353
TATAACCAAACTTCAGGACC	4690	2237.45	0.336629	0.1784
GATAGGGAAGAACAGCACCC	8772.5	3509.67	1.00352	0.603898
GTGCGCCCATGGCTTCAATC	11927.5	4897.17	1.35212	1.0513
ACACGTTATCCAGACGACCA	6670	2743.04	0.610605	0.680129
GACACAGACGCGCCAGCGCC	18197.5	7476.42	3.64741	1.77511
GCCAGGACGATTGTTTTGTC	7770	3338.16	0.621086	0.5302
GGCAAATCGCGAAGAAGTAC	20010	8109.23	1.12845	1.46315
TCAGCGGTGCAAAGCCGAGC	19307.5	8118.06	1.49111	2.39531
TGTGGTATCTGATTTACGCC	8082.5	3546.57	0.555193	0.26003
ATAACTGCAGAGTTCCAGTA	4035	1780.56	0.265487	0.460715
AAACAAGCCTAACGTCCATG	3980	1797.84	0.312793	0.293968
TTCACGCTTAGAAACCACGA	7415	3410.59	0.557914	1.04691
GATTTGGGAACATTTACGTT	3635	1532.84	0.204621	0.340901
CACTGGAATATTCTGCGCTT	7445	3229.84	1.01881	1.05119
TGTAATCGCGAACGTTGTTT	6497.5	2582.19	0.549322	0.763963
AATGACACGCGCATTTTCAC	14197.5	5885.51	1.07058	0.952858
CAGTTAATAACCAAAACAAC	9537.5	4100.43	0.516151	0.273138
CTGTGGTGAGCCAGCGGTGC	13422.5	5682.71	1.07788	1.70711
AGCGATGCGGTGGCCAATTA	10722.5	4499.11	0.589072	0.233145
TAATTATGCAGGGGTGCCAG	4282.5	1934.06	0.260648	0.449668
ACCGCCACCTGAGTTACGCC	8135	3860.48	0.681693	0.548472
AGGCCGTATAAATAAGCTTC	11002.5	4631.18	0.571412	0.572728
ACGTGCCGTGGAAACCATAA	4650	1809.5	0.395178	0.841332
CAGCAGCGAATGTGCGCGCT	10645	4349.48	0.961502	0.808131
ACAGTCGCTGGCATCGAGCA	17582.5	6868.48	1.76979	1.46495
GTTGGTTTGGCTGGCGACCC	16502.5	6056.15	1.20757	1.7056
ACGTAAATCCGAAGAAAGAC	9520	3789.19	0.930891	0.569653
GCGTTCGTGACCTTCATGCC	12032.5	5166.56	0.882571	1.00422
CTGCGTGTCCGGCAATATGA	9970	3801.36	0.838757	1.61208
TGAATTCTCTCCTATTCCGC	3827.5	1719.13	0.420136	0.421098
TGTGCAGGGTGTGCAAATAG	7210	3131.94	0.396102	0.605897
TTTGCTTACCAATCACCATT	5905	2495.77	0.429999	0.269556
TCCAGCACGTCGTCCATCAG	17612.5	7866.47	1.516	1.18344
TACTTTTTCCCACAATTCCG	7550	3468.97	0.573448	1.33894
CGATTTCAAAGTCCACCGCC	14937.5	6900.65	1.02387	1.91799
TAGTCAGAATCGACTGGGTA	3645	1464.53	0.379772	0.229789
CCATCTTTGGCGTAGGTGAA	5640	2488.28	0.291191	1.19388
GTCGGCGTACAGCTTATCGC	14450	6361.95	1.07734	1.41954
AGCCAGAGACACGGATTGTC	5257.5	2169.85	0.554603	0.647946
AGGCCAACAATTTTTTCCAG	10762.5	4541.65	1.37558	1.51386
TTTAAAGCCAAGCCATGCGT	4832.5	2030.62	0.321762	0.387686
CATCAAATACGCCCTGGTTA	11082.5	4690.61	0.710101	0.782816
CAGCTCCTCACGCAGACGGA	10802.5	4331.51	0.528652	1.03383
AGTTATGTTGAATAAAATCG	9717.5	4097.13	0.879083	0.848676
TACGCAGGAAGCGTACCATA	10990	4644.33	0.483704	0.452381
CCGGGATCTCACCGGTCTGT	7682.5	3067.32	0.432404	0.460118
GCCGGGATCTCACCGGTCTG	6317.5	2561.92	0.56439	0.597086
CCTGATCTTGCACATCAGCC	17790	7583.25	2.26264	2.00226
CGATCGCTTTGACGTTTTCG	12132.5	5243.86	0.953899	1.2562
GATATCGCCCACGCTCAGCC	13722.5	6387.33	1.31329	1.19381
ATTCAGATCGGTGATAAACA	10487.5	4657.05	0.634998	1.09586
GGTGGCAAAATCATTCAGAT	13257.5	5633.91	1.08993	0.645757
CTTATAGACTTCGTTGATGG	10020	3917.37	0.987025	1.13263
CTGCTTATAGACTTCGTTGA	11412.5	4724.3	1.40886	1.18273
ATAAGGGCCGATTGCGCCTG	3707.5	1556.57	0.232955	0.33014
CATAAGGGCCGATTGCGCCT	5365	2094.39	0.419873	0.505755
ACATAAGGGCCGATTGCGCC	5440	2337.22	0.700949	0.556416
GCGCGACCTGCACACAGCTC	9627.5	4410.88	0.584854	0.250766
AATCAACGCCCTGAACATAA	13007.5	5256.99	0.824113	1.04485
TGGGCAAACCGGTATTTGCC	13632.5	5932.13	0.962113	1.73788
GACCACAATATGGCTCGTCG	5467.5	2422.68	0.240223	0.54248
CATGATGATGGCGACATCCG	14085	6255.35	0.841268	0.595974
GTTACTAACTCTATAAATGC	6345	2901.64	0.448631	0.381493
ATATGCGCACCAGATGCCAC	10060	4055.85	0.978897	0.784551
AAGATAATGTTCTTTGCTAC	9087.5	4186.96	0.714775	1.13897
CTCATGGCGAGGCAACATTT	3417.5	1522.91	0.218609	0.352746
TAGCTCTTCCTGTCCCTTCC	5097.5	2300.09	0.496246	0.5807
ACGTTTCGACATCGTGCGAC	10632.5	4336.03	0.645219	1.16859
TCAGCAGTTCACCTGCTGAG	10605	4743.37	0.380235	0.924821
TCCGGCATTCATTGGCCCCA	9392.5	4040.59	0.509692	0.881333
CATGCATCACTTGCCAGATA	13425	5089.1	1.23804	1.17438
AAACTTTTTCCGGCATTCAT	11567.5	4741.06	1.28026	1.81981
GACGACGCAGCGCTACGGCA	10220	4293.92	0.941666	1.38642
CCGATCAATAAAACTTTTTC	12525	5416.55	1.18457	1.53989
GCAATTGACCGCTCGTTTAC	7540	3507.24	0.375744	0.939363
GCATTATTTATCACTGAAAA	10610	4764.95	0.594699	0.693159
GTGAACGTCAGTCCCGCAGA	8870	4106.63	0.660582	0.464027
TATTCATGGCCCACGACCAT	3070	1413.46	0.12873	0.060688
GGCAATGACCACAGGTGATA	6027.5	2696.92	0.529071	0.743681
TACGACCACCACGACAGTTG	5505	2236.97	0.26417	0.157117
GATATTCGGCAAAGCAGCCC	8355	3401.05	0.507419	0.459536
ACCGAAGGGATCAAAAATTG	4730	1944.13	0.303436	0.240174
GAGTTCCGGTACAGGAACGT	4317.5	1937.9	0.191896	0.0837431
GCCGCTGCCATAATACCAAT	6322.5	2898.72	0.20903	0.370819
TTATGCCCGAGTTCCGGTAC	7035	3020.41	0.929296	1.12315
TTTTACGCGCCAGCTCAAGG	9880	4196.68	0.452707	0.59275
CACGTCATTGAGATTTTCTT	7815	3256.46	0.980679	0.933825
AATACGGCCGCCGTGATTCA	7790	3364.07	0.450196	0.831009
CAAGCCTTTAAAGATCACTT	4145	1768.74	0.345979	0.407178
GAGAAACGATGGGTAATGAT	6057.5	2727.68	0.542615	0.238073
TCAGAATAACTTTCCCGGAC	12052.5	5053.4	1.45406	1.35156
TATACGCGAACTGACTTTCC	8277.5	3434.66	0.591136	0.461958
AGACTTACCCGCATTCATTG	5530	2355.35	0.421138	0.506132
TAATTCATATACTTGTTGTC	6315	2833.6	0.43864	0.643837
CGTAAACCATAACAAAGTAC	9092.5	4024.18	0.615209	0.593622
ACGTAAACCATAACAAAGTA	4762.5	1976.45	0.216779	0.176663
CGGACCATGCCAGTAAGTAT	4095	1798.21	0.263352	0.11615
GCAGCACCATGCTTGCTTTA	9900	4167.81	0.570896	0.545953
ACGCCTCTTTATAGTGTTTA	4187.5	1876.84	0.18303	0.204455
CAGTGCGCATGCCGCGTTCC	14457.5	6268.28	0.996723	0.853279
CCAGCCCATCCCCTAACCAG	3577.5	1613.05	0.181074	0.0462434
ATGCGGAAAGCGTATGAGTC	6782.5	2855.1	0.577135	0.274909
CTCACAAAACTGCTCAGCAC	10250	4068.91	0.953781	0.956485
TGAACAGGCACACCGCCAGT	11057.5	4597.23	1.3161	1.05623
TAATCCCGCAGTTTGCCAGG	12080	4948.56	1.42093	1.52408
ACTGTCGGCAGATACAGTCC	10242.5	4495.06	0.789818	0.282972
GGTGTAGCCCAACGCACCAC	7107.5	3112.24	0.648296	0.667406
GCTGCAAGATCACCGGTTCA	7112.5	2759.08	0.673469	0.44593
GAGTGATGTCCGCAGTGCCG	8602.5	4071.85	0.875628	1.55494
GCACTACAAGCCACCAGCGC	14677.5	6007.12	2.28625	1.25638
AATGGCTGGGAGAGATACCA	5365	2244.91	0.561087	0.433389
AGAATGAAGCATTAAATGGC	12760	5287.32	1.01392	1.00011
GCCACTCCCCAGATGCAAAC	6070	2701.46	0.242237	0.250652
GCATCAGAAGCGCAAAAGTA	8660	3568.78	0.42456	0.26446
GTCCTCTGCTTTCATTAAAA	3265	1414.99	0.46067	0.280775
CATCATAACCATTGGCTGCC	15985	7374.89	1.16785	2.0202
CTCGACGTTGGCGATACTCA	17027.5	7161.68	1.59938	1.73943
GGTTATTCAGATCAACGACT	10432.5	4241.62	1.07684	0.529388
CGTACTGTCTATCAAATGTG	4610	1837.97	0.555706	0.662866
CGGGGATGGTTTTAGCCTCA	7385	2994.17	0.616445	0.425288
ATTGGCAATCAACCCGGGGA	6742.5	2881.71	0.373348	0.430437
TTTAGTGCAACGTTGCATAT	4422.5	1849.21	0.255196	0.336347
ACAATCAGGTTGTAACCACC	10202.5	4415.8	0.89638	1.38325
TATCCATCGCCGCCACAATC	19517.5	8363.43	1.69201	1.52101
GACGGTACATGGATAATCAG	5415	2584.31	0.279983	0.563295
AACGGGAAGCCGACGGTACA	5150	2209.4	0.290509	0.34398
CTCCCTCTTTGAAGGCAAAC	9730	4151.39	1.09674	0.892297
ACGTAATTCTCCCTCTTTGA	5835	2353.49	0.631105	0.564092
CCAGTACTTCAGAGTGTGTG	3397.5	1579.05	0.0713426	0.313887
CCCAGATCCAGCGTTTTACC	13590	5578.39	2.0511	1.23672
ACATTCGATACCCGGCGCTC	8810	3824.38	0.894453	0.818989
CTGCCACTTATCATTCAACA	6612.5	2833.99	0.480276	0.970566
GCGCGCCAGTCCTTGTTGCG	10667.5	4595.7	0.656859	0.814932
TGATGCTGTTTCAGCAGAGC	18930	7946.66	1.04929	1.927
AGTTCAACCAGCACCCAACG	5905	2540.99	0.337753	0.276171
AGCGTTTGCTCGGTTTGCTG	10710	4271.88	1.43374	1.53726
AACAGGACCAGGAACAGGAA	13342.5	5544.87	1.64035	1.25927
CATTAACAATGGTTCAGCGT	8500	3554.17	1.00635	0.221365
TAACGGCGACCATAGTTTGC	13965	6594.57	1.05062	1.65779
TTTGGGGTAAATGGCGCTAA	9952.5	3884.92	1.0171	0.985998
CAAACTCTTTGGCGAGTTTG	6575	2690.65	0.425889	0.583474
TAGACCTCTTCCATAAAAAA	6367.5	2674.92	0.690571	0.509561
CCGTCATCCTGCATCCATTG	11757.5	5067.47	0.662282	0.725662
AACGGCTGGGCGTCGCGGTT	6480	2858.1	0.612049	0.562465
CAATAACGTGTCCGCTGCGG	6727.5	2987.88	0.54985	0.765849
ACAAGGCCTGACCCACGACC	13027.5	5544.63	0.992168	1.56464
GAATGTACCAGCCGCTCTTC	8647.5	3563.66	0.701437	0.54286
GTTTCGACATCATAAATAAT	6710	2643.96	0.624307	0.358776
CGTTTTGAATAGCAGCAACC	12447.5	5770.37	0.734329	0.753127
GAGGCAGTCATATAAAAAAT	2392.5	1127.43	0.185251	0.197975
CGAAACCCGCTTCTGGTGCC	15507.5	6653.46	1.31027	1.49889
CGATTTGCGTTTCCGAAGGG	2882.5	1342.83	0.117129	0.0793968
AATTTATCTTTCAGCACTGG	7435	3302.33	0.44166	0.607835
TCTGCGACGTGACCTTTCAG	3110	1588.24	0.128198	0.10413
CCGGCACGCTACCATTTGCG	4735	2173.22	0.267491	0.630088
CCGTGCGGCTGTAGAGCTAC	10900	4982.34	0.804804	0.716171
ATGGTGGCAATCTGAATCCC	4702.5	2195.1	0.185809	0.279649
CATTCAAATTAAACGGGCGA	5027.5	2072.08	0.554668	0.293874
GCCACGTGCGCTGGACGCCG	9477.5	3954.72	0.621687	0.833951
AGGCAACCAGTACGCCGTCT	7025	2672.67	1.01319	0.704906
GCATCTAAACAGGAACATGC	10892.5	5001.64	0.889897	1.07679
TGTACCAGGGGCATCTAAAC	8110	3409.77	0.443238	0.357971
ACCAGCCTTATGTGTACCAG	6325	2649.47	0.66423	0.525664
TAACCAGCCTTATGTGTACC	6002.5	2592.23	0.456663	0.866226
ATGAGTTAAAATCTGCAGAA	8237.5	3489.42	0.360932	0.736435
TATAGACCGTTTCACCGCGA	8582.5	3477.79	0.984521	0.873706
CCCCTGCCTTTGTTGCAATA	3612.5	1477.92	0.230928	0.239049
GTATTTTCAGGGTAATCACC	14325	5807.27	1.56547	1.21546
GCGATAGTGGTTGTATTTTC	5395	2650.58	0.230959	0.454701
TGGAGATAAAGGGGCGATAG	7857.5	3272.05	0.720767	0.60066
ATTTATCGTATGGAGATAAA	11875	4630.5	0.746766	0.840532
GCTATGCTGTGCTTCAGTAT	7045	3137.21	0.526194	0.518476
TGCCTGCGTCAGTTTACGTC	9752.5	4284.25	0.544449	0.587054
TTCACCATCGTAGTTATAAA	6255	3053.03	0.392898	0.335828
GGCAAGATATTCATTTGAAG	3662.5	1528.18	0.38084	0.353232
GTTATTTCTTTAGAATCTGG	7367.5	3281.28	0.624789	1.08573
GCCGTTATTTCTTTAGAATC	7060	3530.18	0.241539	0.315477
AATATCTGGCGGTGCAATAT	8062.5	3498.11	0.50013	0.334402
AAGCCAGCCGGAATATCTGG	11307.5	4960.15	0.907767	1.36512
ACGAAGCCAGCCGGAATATC	12637.5	5457.8	1.16526	1.09464
TTATAAATTTTTATGGTCCG	4727.5	1926.03	0.443306	0.395693
TTTTTGTTTCTTCCGCCTCC	12052.5	5065.11	0.890245	1.8266
ACCAATAAATTCATTAGTTC	8975	3937.91	0.63625	0.60406
GCTGGCAGACCTGTATGAGG	15225	6881.5	0.458006	0.829564
GTAAACCCGCCATCAAACGC	17285	7180.37	2.08315	0.622205
CCTGGCCCGGGCGCAGCCAC	14137.5	5716.11	1.17671	1.20236
ACGGCGTGCGCGACCGTCGG	11017.5	4887.99	0.912542	1.55564
GCCACGGCGTGCGCGACCGT	7112.5	2869.61	0.569621	0.420786
CCGCCGGAGTCGGTGAGGAT	8375	3450	0.724467	0.323467
AAAATCGGATCGCCGTTGAT	9235	3878.17	0.390822	1.29474
TAATCCCAGTCAGCAGGATA	6960	2826.5	0.881492	0.438749
CGCCACGATCAAAGACCAGG	16412.5	7172.49	1.03538	2.14145
CTACGCCACGATCAAAGACC	10877.5	4517.97	0.682581	0.724479
AATCTTCGTAAACGCTGCCC	9360	3805.18	0.940251	0.793981
GGTTTGTCTGCCGGAATTTG	18502.5	7658.28	1.52185	1.99587
GTGCCAACAGGCATAAAACA	7430	3081.82	0.516268	0.484094
ATGACCATTTCGGGCGTTGC	12897.5	5592.08	1.20373	1.4258
CAATCACACTCAGGATCGAG	4515	2132.34	0.392809	0.166687
CGCCTAATATTTCGTTGCAA	5802.5	2467.51	0.726243	0.531925
TTTCAGTTCGCAATTACAGT	5642.5	2448.12	0.729199	0.600137
TTTTGCCTTCCATCCGTAGA	6730	3025.85	0.243762	0.510504
CGCTGTGCACAGCAACAGCA	11680	4760.33	1.91757	1.22854
TTTTACTGGCGGCGTCTAAC	11357.5	4926.42	0.47318	0.719606
GCGAAGTAGCCATAATCAAA	7475	3172.96	0.693928	0.68936
GTTCTTTCAGGCTTTGTGGC	14955	6472.87	1.4281	1.08745
AGAACGGGTTTAGCGAAAAC	8667.5	3921.41	0.865432	0.935791
CAGAACGGGTTTAGCGAAAA	9730	3945.12	0.805404	0.64306
CAGACCCAGCCCCGGTGTAC	7567.5	3593.03	0.346628	0.846302
TAGGTATAAACAGTCAGAAC	3037.5	1139.98	0.159526	0.0752424
GTAGGCTTCGCTCCAGCCTT	4352.5	1875.3	0.325546	0.429881
TCTTCGAGAATGTGATAAGC	4782.5	2227.02	0.165635	0.549895
ACCTTCGCTGAAGTTCGCGG	7147.5	3325.47	0.314206	0.645677
CGCCAGCTCCGGCTGCTTGC	31700	13616.2	1.91417	3.52421
GGATACATCCAGTTGCCGGT	5977.5	2603.69	0.532034	0.488578
CGACAGCGAAACGTCATAAG	7402.5	3512.28	0.377106	0.273936
GCATCGGCACGCGCACGCCG	9797.5	4038.56	1.22122	1.28886
TTTACCTGACTCTTGCGGCA	13072.5	5635.39	1.40045	1.96513
CCGGGCGCGTTGTTCGCGGC	13655	5844.3	0.874769	1.0632
GGGCCCGGGCGCGTTGTTCG	8502.5	3490.9	1.00059	0.851707
GTCGATAAAATGTTGGGCCC	10585	4646.53	0.553749	0.346228
TGTCGATAAAATGTTGGGCC	12597.5	5575.06	0.65611	0.710134
CAGGGTGTCGATAAAATGTT	8185	3383.04	0.584648	1.02682
CCAGGGTGTCGATAAAATGT	6657.5	2839.06	0.270346	0.241003
TGGGAAAGGCGGTGCCTTCC	7980	3623.47	1.06844	0.648922
TCCGGATGATTAATGTTGGC	10150	4246.12	0.88787	2.01332
GCGTTTTGAGTTGGGAAAGG	6855	3387.98	0.323592	1.0117
AATGCGTTTTGAGTTGGGAA	4260	1812.51	0.297398	0.836049
ATATAAATGCGTTTTGAGTT	2562.5	955.939	0.264831	0.17774
GATATAAATGCGTTTTGAGT	2317.5	975.562	0.137167	0.116704
ATACACCGACTGTACGCCAC	10332.5	4514.94	0.890179	1.13999
GCTGAACACCGAATCGAGCT	7792.5	3181.67	0.555936	0.256048
TGCCACCGCTTCAACAATAT	9617.5	4267.71	0.666222	0.773996
CGGTGTCGAGTACCACGTTT	2420	1021.78	0.139814	0.0774094
CGCAGCGTAGCAACCGCCGA	11885	5013.7	0.687159	1.50761
GGCGTTATTAATGAAACCTG	13960	5728.72	1.68419	0.766659
TGAATCCCCGCACCACCACT	6775	2497.31	0.614795	0.297073
GTGTGGCGCGTCGAGCAAGG	5697.5	2546.98	0.434854	1.15952
TTGTTCCAGCATTTCCTGTT	18970	8308.69	1.70819	1.08808
AAACCGTTGTTCACCCTCGC	16395	6889.34	1.18579	1.38797
ACCAGTGCCGTGGGTGTTTT	7665	3344.08	0.877841	0.854048
TGCCGAGAAGGTTTTAAGAT	4377.5	1771.89	0.272488	0.326369
CAGCCCAGTTTGTATGGCGC	13237.5	5964.04	0.978121	1.18178
CCAGCTTTTTGCCTCCTGTA	8570	3945.12	0.265348	0.188907
GTGACCAACTTCCAGCGTGT	14565	5262.31	2.04473	1.27217
AAAGGTACAGGAGGAAAATC	12472.5	5522.01	1.03293	0.776844
GCCGATCTTTGATGCGTAGC	11230	4780.63	0.969939	1.32145
ACAATCGCGCGTTATAGCGG	8292.5	3751.45	0.398989	0.482561
TAAACAATCGCGCGTTATAG	5982.5	2642.64	0.35271	0.360528
CCTGAACGAAAAGGTACAGG	6117.5	2758.72	0.332627	0.404446
AGTCCTGAACGAAAAGGTAC	11330	4539.75	0.616098	0.713338
GCAAATCTTCCTGCCCCAAA	9180	3952.85	0.786608	0.49909
GTGTCGAAACGCCCAGCCGC	10475	4281.89	1.00867	0.660874
GTCCCAGCGCGATATAAGAG	3515	1582	0.20251	0.347712
GCATCTGTTTGGTTTGCGTC	15442.5	6526.23	0.819873	0.759947
CGGTGCAGAAGGCATCTGTT	5607.5	2344.4	0.507586	0.465471
GATACCGCCAATCGCCACGG	18900	8044.57	1.90874	1.99912
CACTGTACGCTGTCCACCAC	7137.5	3150.13	0.481003	0.617608
ACACCCGTTGCTATCACCGC	11527.5	5174.25	1.0625	1.18328
CGTTGCCAAACGCCAGTCTG	10987.5	4349.69	1.13118	0.927745
TGTTGGCTGACCTGCGATTT	5135	2077.69	0.442966	0.336209
TAATGCTGTCAGTTGAATGT	5177.5	1977.92	0.430208	0.201437
TATCGTCGAGCAGGATTTGG	18847.5	7478.49	1.5243	2.58643
CGATATCGTCGAGCAGGATT	13325	5396.78	0.950069	0.372
GGTACAGTCGAGCACCACAT	5265	2159.49	0.574232	0.305649
CGCAGGCGGCATTAATCTCC	16535	7171.83	1.02181	1.56865
CGGCGTGTTGAGTGCCACGC	19565	8514.23	3.04594	2.74571
TAACACCCCTGCTCCCAGGG	4005	1629.39	0.256594	0.295285
GGCAGTTGCGTTCTGGCTCC	11142.5	4589.57	1.50409	0.936713
TGCCCATAACCCCGACCACC	11307.5	5094.72	0.716152	0.866041
TATACCGCTTAATAACTTAA	5282.5	2206.14	0.358611	0.911004
AACAGTCGGAGTTCTCCCGC	8402.5	3682.16	0.419392	0.857459
ATACCGGGCAACCACTGGCG	14877.5	6071.5	1.58647	1.89758
GCATTGCTTCCTCCGCATAC	6427.5	3026.06	0.585997	0.768344
GGCTATAACGCATAAAGTCA	6632.5	3012.51	0.464425	0.425989
CGAGGATAGCGTCGTTGTGC	18257.5	7953.5	1.35703	2.03086
CCGCCGCGATAAGCGGTTCG	13277.5	5530.38	1.43313	1.79004
GTTTTCGCCCCGGATGTATT	7057.5	3208.37	0.275162	0.309973
CTAACGCTTCACGAGCCAGA	8282.5	3512.24	0.72738	1.22971
GCAACAGCCAGCGGGCGTCA	11455	4918.44	0.684415	1.52611
TCCCTGTTGTACCAGCGTTT	9780	4034.15	1.43573	0.975031
TCCAGACGTTTACACAATAC	5310	2444.99	0.30055	0.237894
AGAAGCGAATTTCCCTGTGC	15875	6763.24	1.5097	1.27504
AGTCCCTGATTCGAGCCAAT	2387.5	992.771	0.233586	0.402272
TAATAATCTCCAGCATGGCG	21745	8560.14	3.05609	2.98174
AGCGCCTGCGCGGCATGGCT	8980	3745.78	0.523167	1.08381
AAATGCCTTCGCCATGTTGA	15027.5	6342.38	1.10467	1.60486
ATAACTGCGGCTGCCCGGTC	10992.5	4631.31	0.788672	1.66169
CCTCCAGAAATCCGGTCAGC	10750	4645.24	1.32432	1.10033
CCAGCTGGCTGCCGGAAGCG	14867.5	6381.43	1.0516	1.42831
CGGTGAGAACTGTTCCAACT	3865	1809.47	0.14195	0.101575
TACCGGCTGCAAACCCTGAG	7272.5	2935.87	0.469248	0.758461
GGGTCAGACGCTGCGCCCGT	10047.5	4108.57	1.17897	1.07235
CAAAGATTGGAAAGATAAAG	8975	3894.43	0.653614	1.21616
GCGCTTGATGCGATTACTCA	10885	4495.78	0.922955	0.612734
CCGTATAGCGGCACTTTCCC	5647.5	2630.37	0.295131	0.137081
AGAACTGTTCACGAAGGGCA	5687.5	2585.24	0.267209	0.802583
GCGTATTCCGTCTCCGCCAG	9550	4360.92	1.49633	0.915115
CCGTTTTGCCGTTGATACGC	19542.5	8453.68	1.54511	3.52461
TTTTGCCTTTCAGATGATGG	13572.5	5753.16	0.967123	1.95763
CAACGCGCCAGTTGTCGGAA	13202.5	5577.51	0.768029	1.77663
TTGCAGCCATAGCAAATGTT	6207.5	2658.96	0.443265	0.228967
GGCTCAATGCCGCCAGTACA	11027.5	4495.79	1.08456	0.732316
GAGAGTGACAGTTCAATCTC	1215	461.578	0.0861109	0.0671019
CTGACGTTATTGATCGCCAG	15602.5	6613.03	1.97396	1.71195
TGCTTTCACCGTCGGGCTTT	10530	4498.1	0.626763	0.703882
CGGTCTGCTGGGCGATTTCG	12410	5404.52	1.36939	2.19797
TCAATCCCTTCGACTTTCAG	6077.5	2568.14	1.03641	1.22073
GAACTTCGATGTTATCCCAG	4737.5	2041.31	0.198489	0.231664
CTCGAAAATATCGTGCATGT	7705	3305.39	0.375523	0.295823
GCGCTTCACGCGTACGCAGA	11837.5	4978.65	0.882204	1.76044
GCGCACAGATTGGCTTTTGA	6650	2800.86	0.712206	0.996704
ATGGACAGTCACATCCGGAT	4805	2130.57	0.401992	0.452725
TAAAGCGCAAGCGCACAGAT	3397.5	1378.82	0.175969	0.270967
TGAGCGACAGCACATCTTCC	12097.5	5444.94	0.811445	1.07753
TAAAGAAGCAGTAATGCACG	4252.5	2050.38	0.245778	0.330405
TAATAGCGACAAAACGCACG	8502.5	3351.49	0.779983	0.331741
TAAAACGTTACGAATGTTCC	6927.5	3224.72	0.349571	0.707482
CACCTGGCCGAGCGCTTCGC	17842.5	7775.42	1.38767	2.13326
TCTTTGTCGTAAGAGATCAG	5957.5	2871.98	0.320498	0.369548
TGCGGCGCATCAGGATCGTG	7397.5	3341.06	0.341023	0.811083
CCGATACTGGCGCAAGAACG	12910	5266.53	0.761345	1.40169
CGGAGATATAAATGCGGCTT	10020	3931.41	0.82285	0.556277
CAGCAATTCGTCGCGCGTGA	14970	6218.65	0.794119	1.53918
AAATACGTTTTTACCGCGCC	12765	5473.39	0.897942	0.826482
CAGCAAGCCTGCCAGTTCGT	16120	6022.57	2.08044	1.49269
TGCCAGTACAGTTCCAGTAA	8345	3389.42	1.21143	0.462671
ATGGGATTATTGCTGCGAAA	8690	3635.23	0.787126	1.17767
CAACCCACTGTCCGCCGCGC	12932.5	5692.69	1.25367	1.38944
GGACTTAAGCGTAAAGGCCG	6102.5	2577.1	0.414623	0.406804
CGCGCTATGCACTAAATTTC	7930	3841.62	0.323157	0.475969
CATAGTCATTGACCAATTGC	10600	4723.59	0.648351	0.605284
ACCTGACGCCATAATTGCGC	12565	5728.57	1.32065	1.86953
GCTTTGAGCATCAGCAGCCA	10800	4429.01	0.771306	0.785113
CCTGATAAATTGTTGATCGC	11132.5	4641.48	1.13679	0.637724
GCGTATCAGTGCTGATCGCC	12180	5350.69	0.822512	1.7017
CAGCAGGATCGATATCAGGG	10747.5	4795.6	0.786992	1.51271
GTCAAAATAACGGGCAATCA	11902.5	4716.97	1.78845	1.09176
GGTTAATGCCAGCGTCAGCC	24627.5	10160	2.15873	1.76377
TTCTTACACGGTCAAAATAA	5270	2218.93	0.42409	0.384537
ATCAAACAAACTGTCGCTGA	13125	5743.25	1.22759	1.13302
CATTGATAATGGCCCACGCG	8352.5	3461.3	0.725029	0.817933
CGCGTTAAGGCTCGTCCCAT	4222.5	1829.12	0.199851	0.170333
CAAGACGAGAACTTCTTACA	3147.5	1247.26	0.107251	0.152438
TTGCAAAATCGCCAGCCCGG	16635	6788.37	1.96981	2.02613
GCCTGCCCCTGTAAAATACG	5545	2384.84	0.510585	0.329979
TTTCACGATATGCCCGAGAT	5095	2354.11	0.296419	0.28143
GCGCCTGTTCCGGTTCAACA	8287.5	3411.56	0.564932	0.990105
AGCGCGCCACGGTTCAGTTC	9625	4440.61	0.515792	0.305645
AAAACAAAGCCCTTCGATAT	8187.5	3605.43	0.613555	0.358557
ACCGAGCGCCAGCAAGGTAT	12962.5	5594.34	1.31382	1.01675
CAGATTGCGCTGAACCCAGC	7122.5	3258.13	0.448012	0.477467
CGCAAACTGACTGGCCTCTT	7822.5	3557.99	0.443752	0.353442
AACGTTAATCAACAAGGCAC	15160	6282.57	1.56892	1.59066
GCACGCATCGCCTGAGCGCG	8955	3968.06	1.08472	1.47492
CGCTACTGGATCAAGCGTCC	8855	4010.77	0.67332	0.942734
AAAGTTCATGACAAAAATGG	9920	4148.68	1.80965	1.20455
CGCGTTAGCTGCGGCGTCAG	16795	7137.07	1.34077	2.00643
CGTGCCAGTGTTTGTGCAGC	13247.5	5853.48	0.72799	1.06524
ACCAATGATACGATGTCCAT	4277.5	1793.65	0.216826	0.769208
AGTGCACAAGAGGGGAATGT	2280	955.974	0.191447	0.115718
CCTACCACTTTGGTCATTAA	5535	2581.95	0.539862	0.377817
ATCGCCTGGTAACGCACAGC	7502.5	3073.21	0.411849	0.32549
TCTGGCGACTGCGCGTTCTC	13095	5418.27	1.09408	1.39172
TCAATTGCCAGAGCGCATCA	9667.5	4032.09	0.707478	0.829926
ACTGCTCCATAGCAGCATCA	6165	2761	0.422618	0.44909
AGCCGGGAATTAACGGCTGA	9260	3886.87	0.712528	1.0344
AGGGATCGCCATTAACGCAT	12377.5	5244.07	1.32938	0.730441
CCTGCGCCAGTGGACGTTTC	16052.5	8090.79	1.03946	1.55412
ACGCGGTGACCGCACCGTCC	14942.5	6510.91	1.37343	1.54787
CGCGCGGGCGAGGAATATCG	12572.5	5501.77	0.931555	1.25381
AAACAGCGACCAACACCGGG	9147.5	3810.32	0.655301	1.42249
CAAAATACCTTGCAGGCCGT	6275	2791.46	0.296616	0.572328
AGCGTGGTGGCGCTTACACC	9355	4115.76	0.562589	0.46106
GCTACGCATCCCAAGCTGGG	2482.5	950.08	0.430536	0.223284
AACCGCTACCACCAGCGTGG	22112.5	8758.58	2.09587	4.30858
ATAGATTGCCAGCTCGATAG	8020	3431.62	0.408573	0.823313
GCCCGAGGCAGCACACCATC	14970	6231.85	1.05673	1.41821
TTAACACCGTGTCGCAAATG	7182.5	3026.66	0.421946	0.0525411
CCTGCGGCGCGTTCCACCAC	11447.5	5145.66	0.791017	0.596641
ATCGATAGTCAGCGAACCGC	15827.5	6472.98	1.53237	2.14475
ATCGACACCGGACGGCGTGA	12700	6338.55	0.662502	1.6016
TCCTGAAACAGCATCGACAC	15050	6192.98	1.02904	0.932416
ACCGCGTTCAGTTTCAATCC	9427.5	3919.79	0.598084	0.309846
TAAAACGCATCGGCAAATGG	12485	5274.93	0.937322	0.65842
ATTATCAATCCCCATCTGGC	11445	4659.79	1.24015	1.32224
TTAAATTATCAATCCCCATC	10777.5	4570.72	1.10093	0.765173
AGCTAAAACGCATCGGCAAA	6972.5	2975.26	0.793118	0.558632
ACCGTTAAGCTAAAACGCAT	9810	4259.11	0.771122	0.614291
GGTTCATCGAGCAATAAAAT	7890	3080.87	1.27513	0.438333
AACATCTCCTGACGTAACGC	9602.5	4224.19	0.968737	0.910256
CTGCCAGGCGATGCGCCCGT	12912.5	5849.2	1.2218	2.2272
CTCATTGGTCATACCCTGCC	16442.5	6915.89	1.37174	1.47328
TACCCGCGCCGCTTGGCCCG	8985	4090.93	0.766642	0.934708
GTTGCGCCCACTGCTCACGC	13432.5	5650.12	1.30148	1.28645
TGTTGCGCCCACTGCTCACG	7265	2847.79	0.533155	0.89307
GAGCCGCGCCCGCTTGTCGT	8090	3521.9	0.580927	0.532137
GCATCGCTTGATCGTTAAAC	13580	5978.4	1.12431	1.46588
GGCGGGGGCAGAGAGGACGG	3220	1630.85	0.0714252	1.17265
AATCAGCACCACGGAAATAC	15067.5	7143.1	0.747427	1.27288
TTTGGCGGGGGCAGAGAGGA	4072.5	1712.41	0.140847	0.357373
TGATTTTGGCGGGGGCAGAG	6510	2764.5	0.235954	0.615988
AGGTGGTTGGTGATTTTGGC	15637.5	6625.32	1.44076	2.32527
CAGGTGGTTGGTGATTTTGG	19332.5	8017.91	1.6925	3.22272
CGACAATGTTGATATTGGCG	16005	6750.63	2.28233	3.15188
GAAGTGCAGTCAACAATGAC	7327.5	2866.43	1.01063	0.735243
AAGCGAACCAGAAAGAATGC	8462.5	3438.8	0.43639	0.600047
ACCCTCGGCGTTAAACTCTG	8257.5	3283.57	0.860718	0.888969
GGCGAGTCCCGTCAAAAGTT	3247.5	1406.79	0.129199	0.0571908
GACTCCTAACTTCCATGAGA	2517.5	1057.31	0.179002	0.171039
GAATGCGGCTTGCCGCAATA	9637.5	3923.64	0.811691	0.813391
TCAGGCAAGGGATCTGGAAC	13925	5804.96	1.89504	0.96802
GGTGGCCACCTGCCCCTGCC	9022.5	4196.96	0.658335	0.615915
CATATTGGCACTGGAAGCCG	7670	3136	0.466594	1.37195
TGATAAACGATATTTTCCCG	9785	4460.13	0.803152	0.718569
TCATATTGGCACTGGAAGCC	8870	3712.64	1.58906	0.98712
CTCATATTGGCACTGGAAGC	10662.5	4291.21	1.63114	1.16933
CGATCGGCATATTCTTTTCC	17330	7376.66	1.82971	2.6463
CCCGACGCTCATATTGGCAC	7950	3272.22	0.905966	1.72628
ATCAAACCCGACGCTCATAT	6297.5	3061.28	0.196596	0.397567
AGCAAACGAGTGTCATTAAG	7842.5	3337.82	0.697355	1.08885
GTTGTCGTAATGAATGCTGC	13172.5	5633.71	0.935979	1.21728
GCCGTCGAGACTTTAATCCC	7397.5	3164.69	0.602277	0.444166
CGTGCGCAATGCAATCCTGG	11920	5333.99	0.948466	1.40703
ATCAGCTTCGCGGCAAGCTC	11730	4924.98	0.589545	0.766267
TGCCGCGCCTGCCGGAAGCC	19042.5	7965.05	1.93824	2.37473
CAACCAGTCGGCAACGCGCT	7992.5	3266.93	1.20802	0.781599
GTGCGCCCGCCGTATCCAGC	13415	5937.2	1.49397	1.46055
CTCACGCATTGTCTGTTGCG	9455	3931.14	1.38812	1.31922
CAGTCAGGCTGAATTCCGGC	15705	6853.19	0.995469	1.31178
TTTAAATTTCGCCGGATGCG	10557.5	4137.35	0.643792	0.792257
GCACGTTCTGCCAGCTCTTT	11010	4788.24	0.787776	0.743502
CGCAACGCAGCAAAATCGGC	23342.5	9651.74	1.68519	4.33243
CGCTCTTCCAGGATTTCCTG	6467.5	2987.92	0.435295	0.780061
AAATCTTTAAATGCCAGCGT	6717.5	2730.53	0.643624	1.03137
TCCGGTATCACCGGAGGTCG	6560	2727.48	0.408031	0.982086
CAGAACAGTTTTTCTTGCAG	5092.5	2330.29	0.248603	0.867506
TTTGCCCAACCCCTGGGTTA	4512.5	1975.1	0.276927	0.308933
CTGATTTTTGCCCAACCCCT	8525	3527.42	0.410924	0.498409
CCTGATTTTTGCCCAACCCC	8142.5	3816.23	0.382006	0.232827
AGCTGGTTGCGCGTCTCCTG	9380	4132.34	1.20154	0.716291
TGACCGTCGTGCAGGAAACG	6607.5	2664.18	0.394041	0.47998
TCAGTTGCCAGATTTTGCGG	12095	4853.78	1.19141	1.6044
ACCTGTGGTAATGGTGATGG	22020	9193.42	2.76556	2.80771
CGCACCGTTACCTGTGGTAA	10282.5	4697.87	0.477044	1.25974
AGAAGATATGCGCGTCATCC	12850	5437.13	1.36611	0.843788
ACGATCGAGGCAGTCATACA	7652.5	3164.83	0.632524	0.386372
TTCATGATAACAACCTGAAC	9562.5	4224.28	0.946332	0.773528
CAGACCTTCTTCGTCTTTGG	7107.5	3017.21	0.345937	0.815939
TCCCAGGTCTTTACCACGGC	7580	2995.09	0.251223	0.383891
CAGCGTGATCGTAATGGCGT	15737.5	6790.16	1.83862	2.22454
GGCTTACAGCGTGATCGTAA	8892.5	3820	0.563548	0.694336
CCATCAGGAAGAGTTATAAC	10502.5	5042.21	0.60641	0.786659
TTTGTAGCTCTCCCCACGGT	4552.5	2040.34	0.302062	0.345472
TGTCCAGCGCAACATCCATG	8387.5	3729.47	0.546065	0.499955
ATGTCCAGCGCAACATCCAT	6765	3019.16	0.360555	0.287836
AATGTCCAGCGCAACATCCA	6725	2754.66	0.468793	0.491897
TTTACGGTGGTCGCGTTTCG	6332.5	2506.93	0.502952	0.671105
ATACAGGCTTTCGCCAGACC	14740	5457	1.33626	0.899077
TTTGTAGTTGTCCCAGTGAC	7667.5	3342.52	0.564958	0.796235
CCAGCGGGAATCCATCTTGC	16567.5	7773.76	1.1627	1.97275
GCAGAAACCACAGCAGTTCA	12605	4833.59	1.02452	0.732815
ATCGGCCCATTCGTCCCAGA	6335	2578.44	0.573847	0.561765
GTTTACCATACACTGGCCCG	3927.5	1537.07	0.338193	0.152435
ATATGACGACCATCTGGCGT	7617.5	2919.42	0.969808	0.541176
AATCCGGGTCGTTTTTCAGC	17742.5	7572.52	0.92455	1.90115
TCCACGCTGAAACAATAATG	3532.5	1446.32	0.256	0.187961
CATAGAACTGGAAGAATGCA	9502.5	4213.26	0.714196	1.20502
CAATGTTGAACGGCAGGCCG	8355	3474.26	0.891878	0.946457
ATGCACCAATAACGCGTAGC	5915	2539.74	0.51096	0.514963
GTACAGATGCGTGTCGCCAC	6125	2812.21	0.659561	0.372055
GCAGATGAGTTTGATCCATA	8170	3305.73	0.532449	0.503011
TCGGCAGCGGACGCGGTTCG	4735	2065.56	0.354895	0.280111
ACGGTAGTCGAAGATGGATT	5552.5	2642.32	0.210941	0.215759
ACCAAAAATGGAAAGCGTTC	11150	4701.4	0.957302	0.826712
GCAGCAGGCCAACAACTACG	10730	4636.04	0.649072	1.19537
TAGAACTCGATAACTTCTTT	3197.5	1297.4	0.301337	0.465207
GTTCATCAGCTCGTTGAAAG	17412.5	7437.15	1.27175	1.39349
TCAGGTCACCCAGAACGTCC	16080	7117.04	1.19722	1.90845
ACGGCGGCCAAGGCCTTGAG	7500	3132.92	0.456669	0.547474
TATTCGCCCGGAACATAAGT	7500	3264.83	0.300183	0.442199
TAATCGTTACACGGCGGCCA	3847.5	1618.2	0.280047	0.568668
CGATAGTAATCGTTACACGG	3225	1375.53	0.110649	0.376964
CAGCGATAGTAATCGTTACA	3837.5	1775.7	0.235458	0.316059
CATGCCGTCAACGTCAGCGT	16770	7197.25	1.29259	0.965641
TACAGAACCGGTGAAGTCGA	9297.5	3814.68	1.18624	1.15282
TGAACTCTTCGCCAGCTTTG	10790	4430.03	1.00771	1.28467
CACGCTCTTCAACTTTCTTC	12925	5676.55	1.10494	0.978619
CCTGAGACTTAACGCGGTTA	1445	672.273	0.176171	0.0420755
CACCGAAACGCTGTGCAGCC	16035	7033.58	0.981231	1.70484
ACCGCTTCGTCTGCACGCGG	11472.5	4599.05	0.920824	2.2985
CCGACAATATGCAGCAATCC	12517.5	5382.83	0.852734	0.442644
GTGGTGTCACGTAGCCACGG	4932.5	2095.09	0.286754	0.876254
GCAATGCGTAACCCAGGCAT	7635	3369.94	0.473642	0.772546
TGTACGCGTTCGACCACCAG	9887.5	4413.44	0.867279	0.687226
CTTCACCGGGCAACAAGGTG	9012.5	3848.89	0.448711	0.542095
TTCCGCCATAGCCGAAAGCC	12082.5	5205.39	1.14186	1.29787
CACCAGTTCCCCCCGCGTGC	18235	8342.47	1.1769	1.4882
GGCCAACGCTGCTGCAATAA	11470	4938.45	0.643371	0.664573
CTCTTGTTCAGCACAAAGTG	7585	2954.8	0.687307	0.404642
AGCGGCGGATAATCGCCGCG	16772.5	6993.9	1.76733	1.8569
CACCAACTGATGCAGCAGAA	18947.5	7623.57	1.20042	2.29166
AAACGCGCCCAAACGTAAAC	9572.5	4105.19	0.968601	0.604033
GGTTGAAGCCACGTCTGCCA	5217.5	2328.64	0.565454	0.394076
TGTACACTTCCCAGCCCCGC	8725	3616.86	0.747973	0.927307
AATGAGTTTGAGGATAAGAA	7695	3367.53	0.393547	0.794438
TAAGAATGGCGATATCCACC	14642.5	6094.12	1.09343	1.10429
GCTTTAGCGTCGAAGTCAGA	4487.5	2007.83	0.43766	0.785735
GGGTCAGGTTAGACGGCGCC	4612.5	2273.19	0.401313	0.161913
CATCAGCGCAGCCATACGTA	9317.5	3732.82	0.531945	0.552523
GGGAGAGGATCAGTGCGGTC	9197.5	3955.15	1.07517	0.555166
TTGTCAAATGCGTCGGTAGA	5245	2112.88	0.38497	0.502646
TAACCCACTTCCGGGTGACC	6927.5	2847.22	0.754404	0.68635
CATGCAGCCGTCGCCCATGA	9815	4281.42	0.391502	0.836019
ATTGGCAAGCTCTTTACGTG	8712.5	3460.72	0.796984	0.845373
GTAAGCTTCGAAACGCATTG	4567.5	1781.43	0.701186	0.537961
CATAGGGGCACCCGGGTGAC	6265	2628.68	0.983547	0.645868
GCGGCGCACCGTGGGAGTCG	8110	3275.43	0.497722	0.868795
CCATACCCATAGGGGCACCC	4482.5	2131.33	0.26899	0.334237
GCCATACCCATAGGGGCACC	5910	2956.65	0.345592	0.143501
AATGTCAGCCATACCCATAG	6432.5	2834.75	0.54775	0.330369
CAATGTCAGCCATACCCATA	5495	2730.88	0.163416	0.286742
GCGTATTTTGCGAAGCCTTA	5005	2263.88	0.558982	0.249852
AACAAACATCAGGAACGTCG	9887.5	4316.48	0.444168	0.931687
GCCGCTTCCACCTGATCGCA	8830	3717.07	0.588039	1.30433
GTGCGCGAATCGCATTGGCA	6832.5	2929.72	0.485746	0.771502
TAATTTCTCTGCCGCTTGCA	10572.5	4462.54	0.543933	1.32839
ACTGAGTGCGCGAATCGCAT	5517.5	2455.32	0.322634	0.778116
CTGGCGTATAGCCAATCTCC	9747.5	4157.4	0.374334	0.575156
CGTGGGAAATACCTTCCATC	10332.5	4486.5	1.00761	0.910737
CGCATTGGCAAGGTCTTTTC	8942.5	4182.46	0.502799	0.407979
TCGCATTGGCAAGGTCTTTT	6227.5	2858.54	0.556047	0.321319
CGCGCCGGGATGACCAGAGT	5500	2466.14	0.289239	0.399759
CTTTCACGCTTTGCGCTTCA	13290	5438.78	0.83652	1.24168
GCCATGCCCATCGGCGCGCC	12750	5690.84	0.925623	1.0212
AGCCATGCCCATCGGCGCGC	19290	8343.99	1.48339	3.54968
ATCTCTTTAGGGATCTCAAA	2975	1131.7	0.258815	0.20675
TCACGGCGACCGTTGCCAGT	8365	3465.19	0.767543	0.615147
ACGGATTCAATAATTTCCTG	4957.5	2147.76	0.393846	0.348835
CTAGCAATTGTTCACTTACC	6680	2940.32	0.453444	0.612445
ATCAACGTTGCGCCTTTCAC	12082.5	5580.8	0.674231	1.33377
TATCGACTTTCAACGTTGGC	9297.5	3997.05	0.625524	1.82001
ATCACCACTATCACGGACGA	8132.5	3484.45	0.580236	0.347806
GATCTACCGAGGTATACAAC	6872.5	2889.2	0.741569	0.49307
TTCATAGACACCACTGAGGC	7792.5	3368.09	0.75077	0.594476
TTCTTCGACGAGAACGCTCA	6325	2818.34	0.83498	0.498099
ACGGACTTCGCCGTCGAGAT	8215	3563.39	0.602896	0.857599
GACGTTCGGCCAGTTGACCG	13447.5	5623.02	1.55131	0.914754
CAACCTGCGCCAAGTACTAC	7142.5	3405.63	0.281778	0.325849
TAAATACTGAAGTGCCACGG	5685	2520.31	0.568908	0.818056
CATCGTGCCATCATCAACCA	12542.5	5065.85	1.27148	0.961545
ATCAGCACGTTGTACTGGCC	8147.5	3668.55	0.552124	1.05582
AATATTGCCTTGTGGTGTAT	4335	1982.67	0.19984	0.294999
GCCTGTAAAAAATGTTGCCC	12175	5372.11	1.08012	0.734582
TGGGCCACCAGATTACCCCG	5995	2654.82	0.287459	0.395371
AACTCACCGAAAGATAGTCG	3590	1641.49	0.314399	0.158038
TGGTTTTCAGCATCTGGCCG	12665	5418.96	1.0635	1.37293
CTTGCGCATCGCGACGTAAA	9037.5	4078.51	0.386511	0.483161
CAACCTAACGACGTTAATAG	4357.5	1699.73	0.714102	0.703939
GCGGCCTGAAAGTTTAAGTG	5257.5	2317.77	0.394056	0.189193
AGGCAGCGGCATCAAAGCCG	15335	6132.35	2.5439	1.32832
TTGAGATGCTGGACAAAATG	9555	4153.41	1.14467	0.745002
GCCGTTACCGCTGCCACGCC	19442.5	8584.62	1.60951	2.06355
CCCCGCTCAACACCAGCAAG	12465	4822.18	1.38338	1.43051
CCAGTCGGCTTGCTCATCGC	11642.5	4970.69	1.08252	1.06383
GATACCAGTTGATGCAACAA	5960	2551.55	0.438412	0.379189
CATCCCTGCGCCCAGCGGAT	12180	4669.94	1.06598	1.29823
CACCAGGCTTCTTAACTTTT	6582.5	2949.39	0.65707	0.436088
CCGATTTGATATCCAGCACC	15452.5	6389.36	1.77508	0.934218
CATCAGAACTTCGGCTTTAT	10472.5	4402.01	0.830302	0.911905
GGCATAAAACATCAGAACTT	4402.5	1709.35	0.260999	0.082549
CAGGTGCCGTTAGCCAGAGC	7452.5	3506.97	0.507398	0.502006
GCAGTGTTGCCAGCATATGT	8302.5	3255.71	0.613189	0.702768
GCGTTTTAAGCCAACTTCCG	6917.5	3084.24	0.656143	1.01412
GCGCGTTTTAAGCCAACTTC	8050	3686.37	0.635798	0.341555
CAGTTCCAGATAGCGGGCGC	15660	6981.13	1.77189	1.57647
TGCTGCCAGTTCCAGATAGC	12760	5617.21	0.687368	0.995019
CAGCGGCTGGGTGGCATCAA	16682.5	7087.5	1.0541	1.28543
AGTGCGGATTGCATCCATCA	7487.5	3387.26	0.449941	0.51305
CCCAGTGGGTCACGGTAGTG	4905	2038.86	0.446558	0.343168
CGTCCAACTCCTTCACCCAG	6815	2773.32	0.756005	0.511203
CCCGAGTGAAAACCATGTCG	8430	3476.01	0.522805	1.19663
CAGCAGGAACGGGTTCATAC	13705	5913.17	1.29026	1.06861
GATATGCGGCAACAGTTTAC	12757.5	5554.19	1.31116	1.44823
GGCAGTTGTTTACCGGTTTT	8502.5	3754.65	0.591443	0.823612
GTTTGAGTATATGTTGCGCG	7417.5	3310.9	0.770364	0.433821
GTGAAGTGACGCAATACTTT	6570	2533.39	0.639942	0.186559
CACGAATGCGGAACGGTTCA	5662.5	2346.72	0.393823	0.367656
GTAGCTACGACTGCCGCTGT	9945	3967.41	1.53345	1.03085
CTGGCTCAATAACACGAATG	5750	2593.78	0.452468	0.236184
CCACCATTTTGCTGCGATCC	13037.5	5626.4	1.21289	1.2173
GCACGGTACAGCCGTTGATC	16582.5	6928.37	1.4405	1.65617
GTGATGGTTGCAACGATATA	6550	2916.06	0.493995	0.562405
CTCTTCACGATAAGCGCGAG	9020	3840.77	1.16767	1.37588
CGCGCGGAGTCCATTACCAC	6320	2689.41	0.758565	0.497892
CAGCATATCGGCATATTTGT	8672.5	4017.61	0.579328	0.529179
CTTCCAGGCCGCCATATGTC	14415	5613.34	0.625964	0.593616
ATCCCGTAAATAAAGCCGTT	5957.5	2642.44	0.37837	0.532614
CCAGACCGTGAACATCTGAT	4932.5	2101.98	0.254749	0.197445
GCCGAACCAGCACAAAATCA	7615	3307.95	0.513296	0.297432
CCAGGCAATGATAAGGATAA	9680	4326.64	0.587765	1.2104
GGTGTTACCGATTAAATCTT	2535	1131.35	0.112471	0.0542172
AGTGAGGATATAGAGAACGA	3650	1543.34	0.236225	0.288521
GTGCAGATCCCGACAATACG	5265	2209.51	0.227245	0.353875
GAACAATGAGGTAATACGAC	5370	2358.85	0.427315	0.300797
AGAACCAAACACGATCACAA	7010	3066.9	0.468096	0.304165
GCAAAGCCATAAAGATATAC	11222.5	4577.92	0.948047	1.24509
CCATAGCAAATAATCAGGCT	3720	1536.67	0.450461	0.533535
TTCTCGCGGAATATTCCCCA	6610	2791.93	1.19694	0.73568
CTCGATAATGCCGTGCTGTT	20650	8751.11	2.17097	1.37349
CGTGACACCAAAGAACGAAC	3300	1399.77	0.305717	0.272784
CAACAACGCAGGTGGCAGGA	12212.5	5075.64	1.20792	1.64526
GTCAATATTGAACCATTTTG	6570	2792.2	0.601499	0.593537
CCCGGCATAGTTATTGATAT	13877.5	5598.05	1.47447	1.36656
ATATCCAGTAACATACCATC	8280	3567.94	0.643582	0.669368
AGTGCGGGATCGCCACCTTC	12510	4948.15	1.20183	1.26862
TGAACACTTCATATACTGCC	10457.5	4796.28	1.17479	1.107
GGACGAACCACCGCCGCCTC	21717.5	9696.97	1.04679	1.36592
ATCAACCATGACAGCGTCGA	11477.5	5168.19	0.677433	1.19225
AACGCTTCGCGCTTGATTCC	7912.5	3596.44	0.5474	0.594742
CTTTAACTCGGCCTGTTTTG	5632.5	2381.23	0.397119	0.873042
CGCAGCTTTAGCATCTGCTT	11597.5	5157.63	1.01751	0.955125
CTGCGCTTCGGCTGCGGCTT	13952.5	5830.38	1.48795	1.04994
CAGTGCCGCAGCGGCTGCCT	18042.5	7390.36	1.25582	2.16104
TTTCTTCTCAGCTTCTGCTT	11215	4473.84	0.95414	0.936217
GAAAATATCATCTGCCTCTG	8787.5	3677.4	1.3385	1.56895
TTCGCCCCTCCCCCCGTTTT	4777.5	2088.71	0.383479	0.217976
TTAGTATTACCACTCCCGGC	5065	2363.15	0.325179	0.38892
CGCTGCTGACATCCGCATCC	15767.5	6675.92	1.32641	0.910874
AATGTGCTGCTGCCCACCAT	13262.5	5604.58	0.901747	0.731071
CCAGACTTGGCGTTTCATCC	9555	4144.01	0.761564	0.510435
CCAGGCCCCGCCCACTGGAA	5087.5	2215.88	0.326241	0.416871
TGTACTTCCTGCGCACTACC	9712.5	3801.79	0.62298	0.836714
TACAGCGTCAATGCCCAGTG	7545	2918.46	1.00904	1.03813
TTGTAAGAACCATCCGGATT	5492.5	2295.56	0.599276	0.635824
TTCAAACACTTCATCACTGG	11337.5	4483.93	0.580759	0.748248
CAACGTAGGCAATACGAGTA	5250	2068.14	0.334094	0.0663305
CAGATACGCGCAGTTCATAC	5285	2298.52	0.29896	0.390907
GAACCGTCTGGTGACCACGC	18170	7823.15	1.5975	1.9789
GCAGGTGCACCGTTGTGACG	5650	2410.64	0.17636	0.301546
TACGTACAGGTTCAGACTAC	3120	1264.33	0.173614	0.121293
TACTGCGACCATCAGTCACC	11440	4767.62	0.628139	1.19593
ATATTCACTTTATAAACCTG	6495	3187.43	0.441214	0.528117
GTTGTTGAAGGAGGAACGCA	8362.5	3655.1	0.461443	1.13177
TGAGCTTTGAGCGGAAACTA	3112.5	1351.21	0.161871	0.127156
AGGCTCAGGCCGATAAGAAT	3647.5	1514.31	0.351739	0.310774
AAGGCTCAGGCCGATAAGAA	7942.5	3557.37	0.505233	0.818992
AGTTGATGCCGTTCGCGTCG	14895	6795.68	0.633333	2.38375
AACTGAACCCAGAAAGGCTC	6632.5	2766.68	0.534838	0.397487
TCAACGAACTGAACCCAGAA	6005	2765.12	0.291603	0.135696
CACGTTGAAATAAGCGGTCG	8877.5	4014.94	0.640072	0.506534
GCACGTCGGTGATCGCTACC	18005	7474.79	2.14846	1.72821
CTTGCATCAGGTTCTCGGCC	15202.5	6912.16	1.02263	1.25412
CAGTTCCGGATAGTAGTTAC	6240	2900.88	0.181131	0.392397
CTTGCTGATAAACTTGCATC	12402.5	5543.47	0.570096	0.573282
GTAAGTGACCATCCTGCGCC	12810	5294.86	2.05199	1.95423
AGCTCAGGCCAACTTTGTTC	9937.5	4378.11	1.00214	0.868348
TACGCAATTCCGGGTTACTA	6277.5	2474.02	0.482998	0.480148
GAATTTATCTTCAAACGCTT	6752.5	2917.78	0.428008	0.360677
TAGCCTTCAGGAACAAATCA	9060	3530.37	0.852401	0.690117
TCCCCTGGCTCTCTTGATAG	2812.5	1220.83	0.190896	0.276836
TCAGATTATCCCGTTTCCCC	9335	4309.27	0.38645	0.65305
CCACTACGGCTTCCGGCGCA	13577.5	5843.24	1.17914	1.88566
TTTCCAGATTTTCAAGTTCA	8882.5	4021.88	0.744692	0.73183
CAGACCAATATACGGGCTGA	8050	4092.74	1.0119	0.880589
ACATGATAAGTTTAACCAGA	9380	3902.12	0.799727	1.11619
TACCGCCCCGAGGGCGATAA	10957.5	4712.74	1.16272	1.15156
AATCAACGCTTCTGCGATAC	7472.5	3279.7	0.563447	0.914447
GGCCATAACTGCCGGGATAG	14417.5	6155.14	0.924651	0.903369
GTTCCAGTTTGTTTACGCGC	10095	4581.46	0.694272	0.745814
CGCCTGGCGGTGCAGAATCG	16967.5	7123.38	0.858961	1.67689
CCCCTTGTTGCTCTCGCTAA	5650	2410.76	0.493753	0.586031
ACGGGTCCGCTGGATAATAA	11387.5	4558.52	1.0541	0.712905
TCCACGCTCTGGGTGATGAT	11737.5	4954.21	1.02987	0.700538
CTCCACGCTCTGGGTGATGA	17320	6964.35	1.72566	2.15018
CAGATCGACCTCCACGCTCT	7987.5	3546.45	0.638893	0.452094
GACACTTCAACAATCACTGG	10212.5	4452.1	0.822739	0.43366
CCAGACACTTCAACAATCAC	12387.5	5193.91	1.08205	0.854425
GCGATCTTTCTCAACCACCA	9830	4284.73	0.466659	0.513807
GCTCTGGTGGTAAACGCTCC	12025	5419.38	0.877929	0.597348
ACTTCCGCCACCACCTGCTC	19750	8263.06	1.75361	1.6747
CGGGTTGGCCTTGAAACGGC	14832.5	6201.76	1.89972	2.21943
CAGAAAGACCGTTTTCGGGT	10170	4152.03	1.06424	1.05558
CCGATCAGAAAGACCGTTTT	8095	3550.92	0.800475	0.473902
GCTTTAATTATTTCATCGTA	5465	2065.02	0.339449	0.557602
CAACGGTACAATGTTGATTT	3482.5	1411.7	0.378613	0.135493
ACGACCTCGTCCACGCGCTC	8200	3193.68	0.98989	0.829828
TGGAGGTTGATCGCCGAGGT	5672.5	2448.78	0.605676	0.460616
TGTGCGATATCATGTCTTTT	2215	896.025	0.0620244	0.0705552
CTGTGCGATATCATGTCTTT	7690	3272.41	0.844139	0.412666
AATTTTGTAATTAAGTGCGA	6597.5	2920.41	0.36952	0.765222
TCGTCGCATTGACAAAACAA	4665	2035.14	0.237455	0.239145
TGCAAGGCAGTCATGATACA	4622.5	2087.01	0.293318	0.276298
TGCTTTCTTCAAGGTTTGCA	5307.5	2434.21	0.148487	0.676688
AGCCATGATTGCTTTCTTCA	9260	3700.99	0.838226	1.07038
TGTGGCGGTTCGAGATCAGC	9187.5	4259.83	0.956852	1.61905
ATCGGCTCAGGTTCCGGTTC	19285	7924.84	2.00017	2.55424
TTCGGCTTTTCAATGACCAC	9362.5	3830.44	1.23031	0.618981
CCGAAAGTAACGTCGGCCAG	10442.5	4662.39	0.766314	1.3976
ACCGAAAGTAACGTCGGCCA	8790	3898.55	0.343324	0.556083
GACCGAAAGTAACGTCGGCC	11800	4878.73	1.12314	0.975103
ATGCAGACCGAAAGTAACGT	5000	2363.74	0.320976	0.368231
GATGCCGGACGCGACTCTAC	8650	3786.79	0.27699	0.878775
CACACTGGTAACCGGCTTGC	21605	9145.27	2.10674	3.70881
CGCAATGCCTGTGCTCGTGC	16590	7218.67	0.99156	1.24608
GAAGCGGCGAGGTAAATCAA	11657.5	5197.37	1.09212	1.11145
TGTTCGCAGGCTTGGCTGAG	5570	2463.23	0.460368	0.446832
GGAAGCGGCGAGGTAAATCA	8965	4223.93	0.629037	0.791867
ATCCCACTGCCTGGCTTACC	7742.5	3124.2	0.4662	0.57417
TTCAATAACCTGATGTACCG	8562.5	3864.51	0.404976	0.834604
AGCCACTGGTCGGCAAATCG	9357.5	3848.04	0.777664	0.874217
GCGTACTGATTCGGACTTTC	6642.5	3065.25	0.294681	0.384422
CTTTTTGGCAGCTGAGCCAC	12020	5407.63	0.747436	1.19461
AAATACGACCGCGTGCTTTC	9552.5	4079.37	0.70684	0.725893
GGTCGAAATGATCGACGCAT	9167.5	3766.89	0.479923	0.828991
CCCATTTTGCGACCACAAGT	2565	964.997	0.111363	0.0928546
ATCTCGTAACCGTCGCAGGT	7692.5	3133.17	0.859538	0.32879
GGCAGCTCAGGTAATGGCAC	14805	6580.26	0.925291	1.77341
CATATTGCTGTTTGGTTTTA	11377.5	4737.71	1.19127	1.45563
GAGACGACCTTCTCTTTACC	6937.5	2976.34	0.458681	0.708084
GATCGTTTTGGCTTTTGCCG	16172.5	6500.48	1.61515	1.72052
TTGATCGTTTTGGCTTTTGC	19497.5	8114.54	2.0112	2.89599
CAGATACTTGTTGATCGTTT	8085	3207.5	0.709406	0.617719
CACGCTCACGCTCGACCACC	8220	3782.84	0.522973	0.909784
TTTTCACGCCAAATCCAAGA	8127.5	3455.77	0.376915	0.65147
ATCCGGTGCATGAACACTGA	8762.5	3575.03	0.915199	0.745505
AAGCAGGTGACCGATACACC	12050	5001.71	1.1061	0.762487
CCTTCGCTTCGTTCTCCGTC	8542.5	3997.23	0.907647	1.71327
CCTTTCGCCACCACAGGCAG	16422.5	7599.6	1.78985	2.41091
GAACAACAGTTCAATAATCC	7227.5	3211.68	0.305988	0.329784
TCCGGTCGCGTCGCCATCTC	8902.5	3982.86	0.706945	0.937496
GCGCGCCAGACTCGGTTTTT	6910	3178.3	0.260192	0.518525
CTTCCGACTTCATCTGCTGG	10487.5	4337.14	1.259	1.33122
GTTGTTTGGTCACGGAGGGT	4707.5	2133.16	0.23065	0.300427
GCAATGGCGCGCGCCAGACT	12862.5	5086.26	1.05005	0.984464
TTTGGGCAGGACATCAGCAA	17290	7054.76	3.04039	1.24002
ACTCACTGTTGGAACGAAGA	3182.5	1418.57	0.263939	0.392733
ACCGAGAATGGTATACGCAC	6075	2825.31	0.233661	0.648096
TACGGTTCACACGCTTCGCT	3850	1555.01	0.256168	0.270376
TGCAACGCTGAAAGCGAAAA	19865	8378.1	1.96943	1.35564
TGCGCCGCAGTCGCACGTCG	10210	4798.99	0.876149	1.15495
AACCAAAACCACCACCTGGC	26075	11166.9	2.51325	2.59875
GCGATGGAATGGGTTAGTTC	5250	2344.27	0.318136	0.240804
CATGGCGATAATGCCACGGT	11302.5	4524.22	0.789079	0.779301
GCCCATTTCGTCCAGCCCTT	14385	5704.58	1.21057	0.925972
GGCGAACAAACATCTGCGGA	11195	5100.15	0.694693	1.31181
TGCACAGATTGCAGATGCAA	11740	5048.99	0.93038	1.72682
GTGCCACGCCGGGTGCATAG	7000	3126.81	0.317069	1.01991
CACCAGCGTAGTGTGCGCAC	11647.5	5460.96	0.437848	1.64779
AGCCAGTCCACGCGTACCAT	7645	3216.34	0.607618	0.49556
CCAACCACTGGCGGTCAGCA	12440	5442.53	1.16159	1.88177
TCCATCGAACCGACTACGCG	5432.5	2418.92	0.317885	0.452936
CAATGACGGCCCCAGCATCC	11140	4975.85	1.00825	0.878738
GATGACCTCAATTTCACCGG	11202.5	4948.81	0.875277	1.65636
AACCCACACAGTAGTTAGCA	2605	1124.38	0.391751	0.364013
GCGTCAAAGTGGGCGATTTC	12207.5	5045.08	1.82645	1.003
CATTTGCAGATATTTCAACA	8867.5	3698.6	0.589916	0.382043
GTGGCAACTGACACAAAATT	5592.5	2486.08	0.231163	0.242993
CCGGCGGGATATGACAGTCA	8207.5	3685.72	0.492786	0.35239
CCGACCAACGAGCACTGGGT	2225	1094	0.114092	0.175572
AGTACCGACCAACGAGCACT	1622.5	783.991	0.0662505	0.060903
CAGTACCGACCAACGAGCAC	5577.5	2568.06	0.246878	0.231921
CGTTTGGCTTCGAATTTTTC	11690	5389	1.14858	1.05904
GATCCATCGCATCGTAGTTA	4697.5	2052.76	0.336608	0.522086
CGCTACTCATATCCGGTAAC	7045	2981.12	0.723867	0.587649
GTCACCACTGTCATTAGCAC	10597.5	4864.24	0.807663	0.663244
AGCAGGCAGCAGAGAACCAG	11715	5245.4	0.935222	1.03225
AGATGCGTTTACCTGGGAAT	3842.5	1638.09	0.25647	0.180362
CTCGGTATTGGTGTCGGCAA	13215	5675.67	1.19448	3.48112
GAATCCGCATAAGCCCAGAT	3332.5	1490.67	0.130538	0.114061
TCGTTCACCGCCGCAGTGAG	7505	3093.33	0.555866	1.67187
GTCCGCGGCCAGTTCCAGAC	14045	5615.77	1.90754	1.512
AGTCCGCGGCCAGTTCCAGA	9042.5	3453.16	0.682137	0.673706
AAACAGGCCGCAAAAGTCCG	9775	4096.09	0.37719	1.30706
GTTTGTCGGTCATCAGAAAC	14707.5	6385.9	1.0932	0.821175
TGTTTGTAGGCCGATGCATA	3225	1392.21	0.131106	0.150982
CTCTTGCTCGTCCTGTTTGT	10067.5	4356.77	0.754538	1.35644
CGCTAGCCAGGCGTAAACAC	13972.5	5861.5	0.838052	0.641831
TAGATCGCCAGATGATCTGC	9087.5	3829.5	1.19472	1.16778
CTCCCAGCGAAAAATGCAGA	8892.5	3439.73	1.01	0.394153
GGAGAACAACTGCGCTAGCC	10557.5	4636.99	0.568588	0.796874
GTCGATTCTTCGCGCAGGAA	11430	4735.92	0.778454	0.765986
AAACTGTCGATTCTTCGCGC	12185	5134.24	1.58922	1.28236
TTGTTCATCGTCCAGCTCAC	17437.5	7287.66	1.3253	1.47313
CCATTCAGCCATCTGCGCAC	18215	7773.53	1.37157	1.18581
GGATAACTTTGGCTTTTGGC	11230	4817.36	0.792832	1.44651
CCGTGGATAACTTTGGCTTT	9507.5	3919.12	1.17216	0.929134
ATAACCATCTTGCTCGCCCG	7862.5	3396.57	0.92223	1.14467
GCTTATTTTTGAATTCACAA	6302.5	2641.15	0.2322	0.390224
GCAGGTCGCCTGACTTAATC	8940	4128.66	0.721439	0.653952
AACATCAGGCCATTTTCATC	15482.5	6796.11	1.18046	0.965883
CCACCGTTGAGCGTTCTCGC	7420	3103.57	0.402774	0.529957
GTCAATCCGATCGCTGCGTC	11707.5	4912.86	1.31098	1.03508
CCATTTCCAGCCCAACAATA	16732.5	7800.99	1.25486	1.23567
TGTAATCGCGCCTGGGTAAC	6845	3241.65	0.326404	0.699132
GCGGTTGAGCTTGTCGCGCG	12380	5344.46	1.16234	1.62287
TAGCAGTTGTCCTGAGTGTG	3182.5	1495.47	0.149239	0.212366
TCAACAATAACAATGTGATG	8442.5	3921.24	0.543186	0.84156
GTAGGATTGTAATCGCGCCT	867.5	296.116	0.0507814	0.00952933
GCGTATGGCGCGACACATTC	6435	2965.31	0.503877	0.481791
CAACATTTCATACTCTGCGC	10787.5	4544.8	1.93335	1.4416
GCATACGTAGCAGACGTTCA	7762.5	3484.11	0.425851	0.35137
CATCGACGGTGCGCAGGTCA	9725	3845.28	1.15176	1.49473
ACGACGAATTAACACATCGA	3985	1848.86	0.355068	0.252549
ACCGCTCGCCGTAACGGAAA	13467.5	6051.93	0.739096	1.87488
GAGTGTTGTCTTTTTCCACC	10747.5	4263.13	0.975282	0.719623
TTGCAGCGCCTGCGTTTGTT	10060	4348.15	0.75277	0.859283
CATCCAGAGTCTTCGGGTCA	5867.5	2542.34	0.515364	0.425521
TCACGCTGGGCGTTAAGTGC	12330	5642.68	0.728746	0.766639
AAAGCCCATCCAGAGTCTTC	2867.5	1176.08	0.0587211	0.159478
CCCTTCGTCAGTAAAACGCA	7290	3246.69	1.21388	1.54013
GGTGCCGTGGCAACACGTAA	7112.5	3230.27	0.801881	0.737321
AATCCCGCGGAATAATGAAC	10952.5	4570.95	0.936931	1.16688
TAATTTCTTCGTGTGGAAGG	7317.5	3263.24	0.526996	1.87269
CAGGGTTAACAGCGCCATCA	21612.5	8799.37	2.55393	2.18465
CCCGGCCTGGGTCGCTCCAG	5812.5	2615.21	0.320259	0.638603
TCCCACCAGGGTACTGGTCA	7160	3126.05	0.542828	0.835163
ATCCCACCAGGGTACTGGTC	6222.5	3010.36	0.337267	0.347308
CAGGTTGTACCATCCCACCA	3710	1737.55	0.233708	0.0780377
GCGCCAGCAAATCGCTATAT	12322.5	5310.12	1.13063	0.742128
CCAATATGAATCTTTCAGGC	6350	2758.94	0.61494	0.836656
CTTTTAAATCCACACCGTAG	5920	2567.49	0.493983	0.45032
ACTGGTCGATTTGTGCTTGC	15325	7029.88	0.970999	1.8126
CGTGCTACTACCGAGCAAAA	6285	2675.63	0.479596	0.943795
GACTTGCTACCTGCTTTTGC	11105	4753.62	1.19465	1.55641
CCAACGCGGCTTTTCACCTG	7575	3302.67	0.739217	0.614695
AGGTTATCAGCCGAAAATGC	12605	5674.87	0.996226	1.05321
CATTGCACCAGATATCGCCC	19042.5	8090.72	2.11618	1.8087
GACCATCTCCTTACTGCCCC	6785	2721.3	0.656206	1.0228
GCAATATCAACAATACGCAC	15447.5	6868.19	1.59816	0.912082
CAACGACGTCGATTTCTGGA	10987.5	4530.41	1.04494	1.9166
TAAAACGACACCACGGTAAG	6657.5	3084.28	0.333234	0.65172
TTGCCCCTGTAATTGCCTGA	11002.5	4837.78	0.968866	0.764627
GGCGTCAGAACTAAAATCGG	4962.5	2175.56	0.50617	1.17797
ATCCCCCTGGTGACAGCGAG	8760	3611.56	0.663016	1.58318
CTGTTTCTCGGTAATATCTT	14150	5983.17	1.14956	1.14688
AGGTTTACTCATCGAGTGGC	4997.5	1954.46	0.336185	0.479166
ATTCCGCACGTATCCCTTTC	5082.5	2402.8	0.344499	0.302354
AAATAATCCATCCCTGACTT	5760	2408.09	0.462403	0.411558
ATACTGTTTCGGCCATTTCC	10297.5	4608.82	0.902996	1.89
TAATTCTTTCCATACTGTTT	6412.5	2543.63	0.393023	0.36278
TATCCATGGCATCAAAAGAA	5945	2769.94	0.304986	0.569272
TTGTCATCCATTTTTATTTC	17672.5	7032.22	1.45858	1.23141
GCCATTAGTAACTGAAGTAG	4485	1851.22	0.457554	0.299877
CCTATGTGAGAAGTTTTGAA	3177.5	1319.62	0.387058	0.336918
TAACCCTGCAACAGAACGAT	7000	3024.96	0.476335	0.595553
GATACCTTCTTCACTTAATG	4115	1674.24	0.334653	0.5288
GGTTTACGGTCCGCTAATGC	17827.5	7613.66	1.28802	0.935337
TGTAATGGTCGGCGGCAATA	12957.5	5312.33	1.3732	1.59495
TGCCCCCATTCCTTTGGCAA	9337.5	3967.05	0.847254	0.63003
CTCCCCAACGTCCCGCGGTG	4355	1963.27	0.619004	0.872779
AGCACGCCGCCAACACGCGT	8890	3910.38	0.485846	0.661443
CATCGCTCCCCAACGTCCCG	5227.5	2308.82	0.396659	0.615657
GACGATTAGTATCCTGGTGA	10322.5	4221.1	1.3788	0.876846
GTATAGATCTCTTTTCCGCC	8245	3487.02	0.754725	0.570209
TCATCAGGAGCCAGCCAGGT	6505	2614	0.907736	0.850457
AGACTGTAAGGAATTCGGTA	3665	1429.33	0.286431	0.29782
CACAAGCCATTTTCCAGATC	11020	4652.89	0.830548	0.686431
TGTCACCACCAGCGCTCCAG	13235	5461.39	1.06089	1.15638
TCTACAGAACCGACCACATG	4310	2021.65	0.216794	0.0606572
TCTTCTGCCCATGCGGGGAG	5950	2508.7	1.30575	0.974749
CCTTCTCTTCTGCCCATGCG	7557.5	3305.46	1.4422	1.17552
CCCTTCTCTTCTGCCCATGC	11295	4609.77	1.01584	0.622015
GCCCTTCTCTTCTGCCCATG	6535	2793.86	0.591446	0.666046
ACCCGGTAGTGTATTTTTCA	6420	2636.36	0.834429	0.815338
TTCCAGTTACCCATCACTAA	7780	2930.28	0.497138	0.210849
ATATCGATATACATTTCCGG	5705	2452.64	0.699348	0.613244
GCCATATCGATATACATTTC	8707.5	3865.87	0.612937	0.564633
TTTGCGCACCCAGCATGATG	14415	5735.12	1.40373	1.50406
TGAATGCGCCGGACAGGTTC	11490	5066.97	0.973205	1.08246
GGTTTCACCGGTGAATGCGC	22945	10172.4	1.4248	3.40472
TCAGTTCGTCAGATTCTTTG	8282.5	3668.86	0.431968	0.768715
CGATGCACAGAACCGGAGTC	9390	4086.2	0.592873	0.297361
GCCCGCTTCATTTTCAGCTT	12567.5	5242.55	1.57525	1.88423
AAACCAGCTCGTGAACCATG	8915	3767.81	0.553123	0.841579
CCAGTACCGATTGCCCATAC	8150	3469.41	0.590457	0.590307
TGAACAGCCTGTGCCTGAGC	16622.5	7050.35	1.59735	1.92007
AGCTTTAACGATTACTGCGA	11895	5092.9	1.00016	1.46219
CGGGTTGCCCTGGAAATGAA	9130	3727.8	0.361952	0.775025
GTTTACCCGCAAACTGACCG	10350	4421.67	0.640977	1.12222
CAAACACCGGTATCAATACT	5890	2405.28	0.393172	0.295605
TACTGATGCGGCGCAAACAC	13972.5	5473.24	1.33902	1.02162
GTTAAACTTACGTACTGATG	5840	2261.18	0.437779	0.700783
TGTCGATCTCAGTTGCCAGT	7445	3386.59	1.03972	0.663883
GGCAGAGATACACAGCACAA	8047.5	3888.54	0.902055	0.354184
CAGAAACGAGACTGGGCGAA	5802.5	2637.85	0.814879	0.685915
CTGCGCCGCAGAAACGAGAC	7817.5	3091.45	0.417313	0.587433
TGGAATTGGCGACTGTAACC	8390	3800.54	0.3276	0.670109
CAGCGTTACGGAAAGTGGAG	7665	3218.75	0.487941	1.47765
CTTGCAGAAATTCAGCGTTA	15405	6345.25	1.48328	1.26881
GCGCTGCCAGACCTTTCAGT	9947.5	4503.58	1.05122	0.939164
ACCCGCCTGCGGGATGGAAT	8687.5	3707.59	0.489501	0.788048
TGCGCTTTGCTACCCGCCTG	9527.5	4237.48	0.750412	1.08674
AGGCCATTGAGCGTGATGAT	6850	2880.05	0.499715	0.502722
ATTGAGATCGCTTAACAGAA	5520	2635.97	0.174458	0.360796
ATCGACACCGCCAGTACACG	8692.5	3380.32	1.03222	0.890578
CCGCGTCAACTCGTTGAGCG	9767.5	4116.88	0.707154	0.955118
CCAACATAATGACGATTTTT	10485	4322.22	1.23579	0.82478
ATCCCTACGCGTTGCAACAA	5020	1970.67	0.294774	0.277581
GATCAATATAATGCGCCAGC	15752.5	6799.48	2.01237	2.03142
AGATAACTGCGTCAATAAGT	9562.5	3872.69	1.44699	1.11029
ATCATTTGCTGAAATTTTCC	17630	7600.11	2.01446	2.42133
CATCGCCCAGGCGACCAGGC	24540	10864.3	1.85586	2.47314
AGCGAAGCGAACATCGAGTG	8017.5	3594.87	0.398832	0.285854
GCGAGGACTGAACCAATATT	3517.5	1515.78	0.268566	0.0906371
CACCAGTACCTGAGCGATAG	11852.5	5243.22	0.599087	1.38224
AGCCCACGCCCCATGATACG	3880	1736.5	0.210991	0.237234
ACGGAAAGCAGCATACCCAC	8317.5	3763.17	0.405188	0.267774
AATAAAATATCAGGCGGCTG	7340	3252.99	0.621145	0.417615
TTTTTGCGGGCGAGAAGGTG	7615	3394.42	0.468245	0.949957
ATGACTTTTCAGGTCGTAAT	4382.5	1943.53	0.317496	0.201889
TCTGTCGCGACCCACTGTAA	7992.5	3051.13	0.370681	0.521104
GCCATTTTTTGCGGGCGAGA	12252.5	5380.98	0.592953	1.80969
GGCGCAGATCAAATCCGCTC	14517.5	6910.84	0.565916	0.440533
ATCCCATTTTTCGGTGTTTT	7195	3114.33	0.450358	0.623658
AAACACAAAAAGATACAGGC	7185	2966.12	0.478663	0.706212
AGCGAAACACAAAAAGATAC	8897.5	3823.88	0.689648	0.483925
GTCTATTTCATGAGCAAAAT	8217.5	3656.46	0.665293	0.851423
ATTCTTTTTGCATTTGCGGC	12335	5489.33	1.23242	1.23804
TTGCGGGCGAGAAGGTGCGG	10130	4432.95	0.540086	1.51699
TCCACCCATGACTCTGGTCG	5855	2641.9	0.719414	0.668173
TTTGCGGGCGAGAAGGTGCG	9772.5	4517.35	0.945372	1.12861
GTAAGGTATTTAACTGCTGC	11560	5325.71	1.52124	0.722005
AATGATAATGCCTATCACGG	14045	6180.03	1.0685	1.9799
CTCAGTGACCCCAAGCCAGG	6107.5	2524.38	0.506679	0.640619
CATTCGCCATAACGCCGTTC	18137.5	7759.94	1.899	0.946368
TAAACGAGGTGAGTACAATC	6162.5	2610.7	0.855518	0.805011
TTGATAGTAATCACCCACGT	6240	2880.19	0.297082	0.491833
ATGCCATTTCATATTATGCC	4947.5	2238.42	0.377773	0.556517
TAATCAACGCGGGCAGCAAC	14882.5	6439.51	1.95941	1.19917
AGCGTCTGACCGTTGCTCAT	7350	3216.71	0.251892	0.33334
TCGTAGATCGTTTGCAGGGA	4037.5	1659.26	0.213579	0.546022
CCAAGCACGATACCAAGGAT	4255	1832.47	0.430576	0.192929
CTGCGCCTGATAGCCTACTT	5730	2445.95	0.281177	0.190864
GCGAGGATCAGCGAACAGAC	8392.5	3550.95	0.653289	0.52745
AGCGTAGGCGAGTAATACAG	5100	2436.09	0.278532	0.48138
CATCAGGTGACGTACCGCAA	9162.5	3784.56	1.67129	1.21708
AATCAATAGCAAGCGTGGTC	5882.5	2490.54	1.08349	0.65367
TCAGTAATGCGCGTGAAATG	6157.5	2765.38	0.491331	0.461278
ACTGTTGTCACGGGATTTAC	8902.5	3695.69	0.915312	0.972214
ACGCCGTTTTGCCACCAGTG	13015	5151.1	1.57069	0.969807
TTTGTTGATAGTTATCGCCC	14267.5	6178.07	1.4975	2.37394
GGCGATAGCACCACAATACA	9177.5	3990.14	0.802094	0.406297
TAACGCCGTTTTGCCACCAG	11207.5	4899.67	0.703724	1.15332
AACCACCAGACAGCCTCAAA	6157.5	2582.18	0.879829	0.549788
CGTCGTAACCGTTATCGACC	22057.5	9208.91	1.99637	2.62487
AGGCATGTTGGGTAGAGGTA	3312.5	1322.05	0.207443	0.0621886
CAGTTGAGATCCGCCTGTTC	11985	4938.31	1.22237	1.47899
GTGGTGTCCTGAAAACTCTT	2625	1111.76	0.287758	0.122508
TTCAGGGAAACGCGGGTCTT	5350	2252.27	0.20809	0.362475
CTGGCAATGCTCAAGGCTGG	10367.5	4739.02	0.651744	0.904619
TGTGCATTCCTTGTTGCCAG	8165	3326.43	0.856716	0.775815
CCAAAGCGAGAAACAATGCG	9710	4076.33	1.01275	0.658541
CAGGAAGGCATTCAGATCGA	11130	4943.3	0.879892	1.01392
CCTTCAATCATCTCGGGTTC	6102.5	2821.9	0.453541	0.319915
AACGGTTTACCGCATCGCGA	19147.5	7685.96	2.55019	3.10868
CACGGCGTTTGCCAGACGAT	13307.5	5360.76	0.789796	0.920372
TGAATCGCCATCCATTGTAA	6617.5	2962.09	0.255534	0.904507
ACTCGCCACCGCCGCCTTCG	10142.5	4088.53	1.13761	1.14627
TCATCAGTTCGTCTGGATTA	7500	3348.61	0.430932	0.851813
ATCATCAGTTCGTCTGGATT	9070	3838.38	0.758922	0.6801
GACGGCGCACTTTACGGTAG	9277.5	3848.83	0.51961	1.30792
AATGTGATCCTGTGGTTCGC	8527.5	3642.28	0.651195	1.3417
GAAATAGGAATCCCAATAGT	2742.5	1214.71	0.110038	0.198861
ACCGTAGTTTTCGATCATCC	9252.5	3958.15	0.333874	0.68627
AGGCATATTCCATTTTAAGG	5122.5	1986.84	0.381247	0.67766
TCATCCAGTTTTAATTCATA	6245	2567.66	0.642897	0.580751
CGGGCGACCAGAATGTTTCG	4750	1978.79	0.308902	0.47141
TAGCGCGCGCAGAGCGGGAA	11887.5	5106.71	1.06319	1.22989
TAAGCGCGCGATATCTTTGA	8592.5	3599.54	0.535761	0.705965
TTCTGACAACGAATCCAGAC	6865	3182.78	0.380463	0.396044
TAACCTTGTTCATAGAACGC	3117.5	1484.78	0.247946	0.311837
ACTGACTTTCCATCATGATT	3167.5	1347.37	0.259484	0.121738
TTTCAGCACTCCCAAATGTT	6450	3162.53	0.423915	0.502541
AACCAGCGATGACTGCCAGT	10317.5	4765.91	1.19879	1.07775
AACTGATATTACGATGCCCC	5072.5	2120.09	0.457672	0.415135
TATGCGCTTTGCAGAACGCC	14355	5941.26	1.53504	1.1477
CATAGCAAGCCCTGGCAGGG	6447.5	2528.78	0.912833	0.702568
CACAGTAAGGCGGTAGTTTC	9957.5	4176.06	0.962927	0.588149
TGCGCCAAGTGCCAGCGTGT	14825	5774.83	1.50982	1.32283
GGATGGAGGAATTTCATTAA	5472.5	2324.67	0.563692	0.277686
CGATCAACTGGCAAGCCGCC	13692.5	6092.41	1.08588	1.56062
CAACACGCTCGCGGGTGAGC	15705	6898.68	1.43035	2.5327
AACCGTCTGCCCGCCATCGC	15362.5	6989.37	1.38123	1.49135
TGCGAGTGTCCGTACTTCGC	4027.5	1802.03	0.297992	0.421182
GATATGTGTGACACTCGCGA	2590	1128.81	0.091669	0.151663
AACATCACGCTGATCGCGAT	15427.5	6473.25	0.814061	1.40085
CAAAAAACCTAATCGCTGTG	2762.5	1145.24	0.2021	0.401944
TATCCATTTCAGAAATCGCC	12025	5476.58	1.13773	0.952797
ACACAGAATGTTTGTGCAGA	7217.5	3165.99	0.390983	0.969724
CGCAATACGACTCGCAGCCC	4667.5	2109.74	0.233074	0.300414
TTGATTTAATTCAGTGTCGA	3855	1606.67	0.695285	0.43832
AACGGCTTTGTTCAAAATAT	10772.5	4842.29	0.955458	0.802982
CCTAGAATGCAGGCAAATAA	2447.5	1036.51	0.236604	0.175387
CATGAACATCCCACCCAGGC	9642.5	4389.18	0.528364	0.653244
TAAGATACCGCCTAGAATGC	7257.5	3648.29	0.402024	0.801756
ATTCATCGTCAGATCGCCAC	15465	6576.71	1.39908	1.15557
GATAGCCGCCGCTTGTTCTT	10100	4243.84	1.06179	0.563702
CAATAGCTTCTGCTACGCCG	8057.5	3837.4	0.613759	0.727658
GCTCCAATAATCGTTCCTGG	6672.5	2836.06	0.807787	0.872808
CTCAATGCGCAGATTGTCAT	11115	4836.33	0.962697	0.934048
CATGCCCCTGCACGACCCGC	12765	5623.11	1.10487	1.36114
ACAAGAAGAAAGGGCTTGGC	6417.5	2932.55	0.551617	0.664272
CATATTGGTTTCATCTGAAC	5072.5	2205.67	0.270596	0.809131
CAGTGTGCCGCCAACCTGGC	20200	9047.23	2.50027	3.16871
CGCGCACGTAGTCTGGTGAG	3482.5	1279.6	0.307606	0.501051
GGTGCGATCAGATGATCAAT	6542.5	2673.56	0.40726	0.529118
GAAAGTGCATTACCAATCAG	5917.5	2641.38	0.561747	0.73642
TATCGTTGTTCTCGCCAACC	16765	6996.11	1.32682	1.58334
TCAACAATGGTCGAACCTTG	6425	2767.63	0.44871	0.539238
ACCAGCATGATCCGCTTATA	6662.5	2804.13	0.350097	0.399652
AACTTGATCGATATGTTCTT	6660	2913.22	0.335821	0.801099
GATCCACATAAGCGCGACGC	15065	6394.12	1.29426	1.12827
TTTACACTCAACAACGCTCT	4942.5	2112.4	0.323535	0.302422
CAATTATAATAAACCCATCA	4747.5	1886.34	0.537891	0.278859
AGTTCTGAGTCAATCCATAA	4685	1865.74	0.21622	0.0865657
CGATAGTACAAATATGCCCG	6997.5	3030.05	0.514634	0.343384
AAAGACTATAGAGCCAAACC	3217.5	1397.94	0.337808	0.243978
GCACCACCAATACCCAATAA	5490	2314.02	0.316697	0.119851
GTGAGTTTGTCATCCTTAAA	2227.5	1097.62	0.194184	0.0670644
GTGTCCGTGACGTATCGGCC	5012.5	1894.14	0.653181	0.713962
GAAACCACCAAGCGAAACTG	9865	4348.97	0.870871	0.32506
TGAAGTTGAAAGCCGATAGC	7742.5	3335.09	0.545734	0.396309
TAAAACAATGCTACAACCAT	5397.5	2392.55	0.595311	0.35194
GGTAACAATGATCACCCCTA	6400	2729.66	0.361226	0.492505
TATATGCCAGACCTGGAAAG	8312.5	3407.96	1.49771	0.957505
ATTATCAGTGAGCATGGAGC	7250	3256.89	0.477014	0.909237
CAAAAACACTATCGTGTGCG	7842.5	3548.67	0.443448	0.562491
GCTTAAACAGCAGCAGGATG	17775	7268.82	1.9915	1.41223
GACAATAAACACCAATGCAT	8690	3647.81	0.36082	1.09175
AATGGCGAGGGCGACAAAAA	12022.5	5523.26	0.599563	0.699888
ATCAGGATCCATTTAGCCAC	4712.5	2094.91	0.544977	0.449836
TAGTCCAACGATTCGGGTAA	3260	1403.8	0.871686	0.351162
GACCAGTAGTCCAACGATTC	5362.5	2292.68	0.605856	0.335217
TGACCAGTAGTCCAACGATT	3032.5	1274.18	0.198487	0.148682
GGCTTTCCGAGAAGATAAAA	7332.5	3007.46	1.03996	1.1467
GATAAAAGAGGATGGCGTGA	14047.5	5788.62	1.57011	1.58576
TCGCCGTTTCCGCAATTCGC	14885	6453.01	0.941253	1.73452
GCTATCGAAATAACCGATAC	14557.5	6092.83	1.71447	1.30145
AGATGAGTGCTACCAGCCCA	4770	2042.01	0.65348	0.615891
TAGATGAGTGCTACCAGCCC	3467.5	1485.85	0.124428	0.317175
CCGATAAACATGCGAAATTC	7342.5	3231.69	0.604749	0.446466
AATGCTGTCAGTTGTAAACC	12285	5750.36	0.858903	1.08836
CTTCATACTGTTCTGTTGGA	7140	2907.74	0.316197	1.15541
TGCGCTTCATACTGTTCTGT	5870	2550.26	0.73676	0.657549
CGGCGGGGAAGCTATCCACG	10780	4642.96	0.500858	0.820787
CAGCTTCTTATGGTATAGCA	2712.5	1318.64	0.0909434	0.319502
TTGCAAACGTACCACTTTTT	3600	1666.43	0.413252	0.163196
ATCCTGATCCAGCTCGATTT	8957.5	4008.97	0.412003	0.59073
TTCTGTTGGAAGGTGTTCGG	5940	2542.15	0.275979	1.01403
TGAATATTCATCGCCGCGTT	10940	4075.98	1.63103	1.07432
GTTCTGTTGGAAGGTGTTCG	8790	3649.22	0.398035	0.618763
TGTTCTGTTGGAAGGTGTTC	15597.5	6381.28	1.26383	1.71638
AACCGACGGCTTAGCGATTT	5960	2611.55	0.719756	0.363618
CTGTTCTGTTGGAAGGTGTT	4182.5	1771.49	0.183021	0.141872
TCTTTAAGTCGATCCCTTGC	4827.5	2226.34	0.250862	0.419394
AGCGAAACACTTCCGGAACC	14015	5638.03	1.57083	0.983568
GCATAACGTTTCCGGGTTAC	10550	4651.66	0.912929	0.387861
CGGTCATGCGTGAAGTCGCG	6350	3078.48	0.498321	0.917135
ATCCCCGGTCCGCCGCCGTA	9042.5	3655.68	0.969397	1.18124
TGCATGAATGGCGTCCCGCA	10267.5	4337.5	0.735931	0.710083
CGCGGAACATTTCAGGAAAC	16390	7042.31	0.876285	0.978142
CTTTGCGCCTTCACCCGCCG	13017.5	5100.06	1.17798	1.26329
TGATCAAGCTTGCGTCCCTG	4482.5	1976.44	0.332012	0.289186
GTAATTGCGCGGAACATTTC	10367.5	4723.19	1.42429	0.545769
TGACCATTCTTCGTCAATTT	3540	1430.11	0.215504	0.155124
CCCCGTAATCGGTAATTGCG	8347.5	3334.35	0.640023	1.13193
AAAGGAATCTTCCGTTGCCG	8067.5	3247.69	0.842402	0.80439
CCTCAGGCCGCGTATAGTGC	5360	2468.44	0.227166	0.293214
TGGTTGCCCGACAGTAACAC	6862.5	2987.52	0.464599	0.372983
CAGGTCTTCTAAGCCAGGTA	3277.5	1495.15	0.0615582	0.220978
CTTGCTCTTCAGTCAGAGCC	12387.5	5627.85	1.21482	0.742583
GCAGGCCATTTTTAACTGCC	14167.5	6392.95	0.721101	1.35692
GTGAACTTCATGTACGCCAA	7730	3142.35	0.881073	0.863651
ACCCGCCGCTGCCGAAGCCA	11215	4488.98	0.971867	1.0555
CGACGGCATCGCCAATGGTG	24740	10455.6	2.16948	4.44658
CGACAGCGTTATCAGAAAGA	11937.5	5002.28	0.914022	0.61579
CTCCTGTCCCATCAAAATGC	11030	4623.92	1.12844	1.32703
GGTCAGATCAGGCTGCCGCC	15302.5	6400.6	1.79717	1.8779
GACTGCACCATGCCGATCAT	11962.5	5124.76	1.40493	1.16618
TTCGTAAAGAATGAGGGCTG	2845	1140.36	0.152631	0.156077
GCAACATGCTGTTTTCACGC	14497.5	6307.66	1.07843	1.16482
AGGCGTTGTTGCTCTGCTTC	23705	10428	2.04965	1.87642
AGATGCGTGCATAACGTGTT	3257.5	1269.89	0.368782	0.0787468
GATTGACGTGGGGATAAGGC	10967.5	5041.27	0.518981	0.837235
CTGCATAGTAGCCCACCAGT	3827.5	1626.64	0.467073	0.506552
CAGATGCGTGCATAACGTGT	3600	1395.11	0.193876	0.515721
ATAATCGCAGAAACGTTATG	5957.5	2385.02	0.285139	0.956204
GCTTCACGGCCAAAAAGCGC	16530	7509.2	1.52963	1.04641
AAACCAATCTCAAGCGTCAC	7375	3149.52	0.839016	0.659403
ATGCCGAGGAAGTCCTGCTC	7252.5	3040.04	0.70255	0.410861
GCCAGGCACGCACCAACGCC	13475	5511.93	1.14289	0.983237
CATCGTGACACATCACGCGC	8617.5	3458.83	0.710109	0.7952
ACCATGCGCAATGAATTGTC	7162.5	3101.72	0.707827	1.31798
TACGGATACGGCGCAGTGGG	9032.5	3441.81	0.70199	1.54372
CGCGCTTTGTGCCACGGGTC	11525	4930	0.744276	0.895638
GAACGATACGGCGTTTATTA	11790	4740.37	0.880598	1.08578
CAGTTTGCTTTTTACCAGTT	9292.5	3903.79	0.902132	0.663677
GTTCCCAGTCGGTCGCCATA	5312.5	2144.33	0.483026	0.694393
TCAAGCATATGTTCCGCATA	6777.5	2749.61	0.561051	0.348609
CGTAATCATTGCTCTCTGAC	7432.5	3502.19	0.366788	0.528749
CGTTGTTCAAATTTCGTCAC	5845	2583.02	0.405042	0.737358
GGCCTTTGGTCAGTCGCCCC	10902.5	4525.46	0.701797	0.504993
TGGGAGTCGGGTTTCACCAG	5452.5	2362.54	0.763709	0.379969
ATCGCTGGCCCCTGCTGCCA	6710	2763.37	0.513205	1.11106
GCCCACCACCAGGCTACAAC	11247.5	4983.54	0.598547	0.580611
CATTCGCGCGGGTCGAGCAT	2952.5	1313.3	0.0819861	0.250963
ACCAAACACCAGCGCCACCG	22742.5	8909.33	1.88081	1.92466
GCATTTCTGCAACTCTTCAT	12192.5	5366.02	0.988988	0.941637
AGGTTCAGCGAGCTGTATTC	9177.5	3770	0.713948	0.623737
GGCAACAGAACCCATATTGC	9230	3870.38	1.04302	0.774625
CCAGGCCATGCGCACTTCAT	6657.5	2686.92	0.556372	0.382236
GTTTTCCTGAGTTGCCAGCC	13190	5933.94	1.41833	1.62993
CGCTCCAGATCATCGACCAG	8707.5	4013.64	0.612996	0.895847
ATGGTTTTCACGGATAAAAC	11652.5	5416.54	0.895188	0.405352
TATTCATCACCTGCCCCGGA	7980	3457.2	0.745715	0.807522
CCTGGCTTTCCGGGCGCGCA	9737.5	4130.69	0.793883	1.01076
ATCCCATTGTTTTCATGGCA	5327.5	2142.08	0.369192	0.84169
TCGTCCCAGGCAAATCCCAT	3502.5	1479.12	0.192632	0.08993
GCGCAGGCGCTTATCGTCCC	13407.5	5655.31	0.917192	0.785682
CGTGATAGTCCAGCCCCGCG	8055	3212.08	0.709648	0.514574
GTCATGATGACGCGTAACGG	8567.5	3736.51	0.774022	0.580261
AGGTGTACCTTTCGTGGTGA	7212.5	3048.69	0.487906	0.845661
GTGAGCAGGTGTACCTTTCG	2622.5	1146.66	0.125943	0.20615
CTGGCAGGCCGCGTGTTTCC	10365	4437.08	0.672853	1.43976
AGGGCATCAAGAATGCTCGC	7680	3451.82	0.765118	0.471621
GAATTTTTTGTTCAGCGGGC	14577.5	6083.25	1.57472	2.50228
ATGATGTTGCCAGTATTTGG	12312.5	5336.38	0.610461	2.05218
ATGCGAATTTTTTGTTCAGC	11845	5266.48	0.926896	1.68856
CTGCGGCTGTCCGGCACCAT	13460	6017.16	1.31488	0.940057
AGATTCATGCTGCGGCTGTC	9277.5	3835.26	1.0843	0.975915
CATTGGACAGATTCATGCTG	8480	3564.25	0.601539	0.904054
AGCCGGTATTAGCGCAAAGA	10010	4195.41	0.704522	0.996935
CAACGTTTTACCCCAGCCAC	14602.5	6220.36	1.4848	1.09259
CGCTACCCGCGCCGATATCA	9477.5	3876.33	0.893481	0.745915
AAATCCATTACGACGAAGCA	3722.5	1629.29	0.291973	0.481593
ATCAATCATCACGCTGTCAT	9557.5	4385.74	0.649494	0.555341
TCCGCTCTGCCCACGGGGAC	6485	2850.45	0.292617	0.667168
ACTGCTGAATATCCGCCGTA	11992.5	5338.06	1.20869	0.866611
ACTCCCTGCTGATAGTAAGG	3825	1660.19	0.252139	0.631694
TAGCGAGCCTGTTCCCGTTG	9942.5	4191.11	0.61033	0.935567
CGATGGGTGATCAAGCGTAG	4660	1958.33	0.193944	0.882737
TACGCAGAAAAATCCCTCTT	3975	1654.24	0.271317	0.0658078
AAACCATTACCAATCTGCTC	10285	4240.79	1.30567	1.45218
AATGCCAGCAGCACCCGATG	13227.5	5783.99	0.785244	0.774189
AAAGCATTCTCCCGCCTGCG	12537.5	5090.59	0.951906	1.25046
GCTTCGGAATAGTTCTGGTC	5087.5	2191.1	0.563391	0.225548
ACATAAACAGATAAAAAGCC	11590	4830.96	0.932824	0.645067
CGGGCCATCCGCCAGTGGGT	10487.5	3875.44	1.15359	1.28151
AGCATTTCAAAACATTGTGC	12767.5	5322.58	1.5704	1.38009
TTCTTTGCGCTCCTTCAACT	4942.5	2056.37	0.424315	0.143869
CTTCTTTGCGCTCCTTCAAC	9725	4389.55	1.06457	0.969156
CATCAACAGGCCAATGGGAA	10825	4653.79	0.515847	0.659433
GCCTTTGTTAAACACCAGAT	12947.5	5317.69	1.5142	0.956346
AAGGGCGCGGACTCTTCAAC	4512.5	2090.47	0.265918	0.689834
GGTCGTCATCGGCATTTGGC	19465	8210.66	1.05109	2.754
GCCTGCTCGTGACAGCAAAT	10157.5	3991.41	1.50819	0.647361
CTTCGCAACCAGATGATTGA	11052.5	4957.83	0.657912	0.67432
GGATCACCGAGCGTGACGAA	3605	1582.27	0.174313	0.273336
ATCGCTGCTTTTACCTGATC	15162.5	6440.33	0.707054	1.48512
TTGCTCGATGATTTTAACAA	12337.5	5453.8	0.58485	0.596082
CTGCGCGTCGCCGCTTTCAT	15750	6866.99	1.19077	1.55006
TTCAATGACTGCTCAATGCC	12020	5208.72	0.962859	1.67801
CGTGGGAGGATTCCAGCGCC	11057.5	4178.04	1.85627	1.0489
CTTTATCGCCGCGACCGGAA	18830	8174.7	1.80757	2.10369
TGGCATTTGGTCAGCGCGGT	6530	2688.77	0.385649	0.582697
GCAACGCCTGCCCCAGCACC	24632.5	10512.7	2.72538	2.36045
CGACGCCACGCCATGCTGAC	17890	7700.04	1.82005	2.13558
TACGAAAAACGTTAGGCGAC	7845	3673.15	0.40191	0.590058
GTCGCGCAGCGCCTCGTTAC	11422.5	5175.61	1.05545	0.534872
AGAGCAGGCATCAGGATTTG	8517.5	3619.54	1.34794	0.999106
TGAAACTCACGCACAATGGT	6435	2691.88	0.600173	0.677325
GAAATCAGCAAACATGCCGA	16790	7155.45	1.50814	1.04002
TGACAAAAGCTTCTTCCAGC	16642.5	7324.63	2.00011	1.10612
CCCACGCGACCATGTTTTAG	4825	2038.18	0.302577	0.446506
TTCTTCAATCTGCCCGTCTT	8947.5	3987.1	0.564849	0.563978
CGTGTTGTGGGCCGACAGAC	4277.5	1932.09	0.197777	0.260495
GGCTTCAAGGGCTTCATCAT	15440	6456.7	1.28474	0.486645
GACGCTTAATGCTTTCCAGA	7832.5	3290.71	0.722982	0.805497
GCTGAAACTCGCGGGCGGGC	22550	10081.6	1.33873	2.5357
TGCGACGATTTTCGCTAAAA	8627.5	3544.27	0.857783	0.789966
TCACGGATCACGCCTTTTGA	7112.5	2963.1	0.616834	0.781214
CGAAGCGTAATGTTTATAAA	3857.5	1601.17	0.265782	0.211788
AAATCGGCTGCGGGGCGATT	6147.5	2758.16	0.380976	0.61628
AAGCATTAATAAGCAGGCAT	6920	3106.21	0.407923	0.722264
CTCCAGACTGTGAGCGACGG	6857.5	3058.92	0.554829	0.834134
GACCTTTGCTCCCAATGCAA	5770	2432.32	0.930384	0.674651
CCAGCGGTTGCTGCTGTTTG	22172.5	9022.67	1.98737	2.9459
GTCACGTTGTGCCCCAGTTT	6287.5	2971.01	0.489482	0.272745
GGCGGCGTGCAAATCGTCAT	13607.5	5804.13	1.28345	1.63552
TAGCATCTTGCCCACGCGTC	5792.5	2479.66	0.434895	0.751468
TGTTCAACGTTGACGCAACG	7927.5	3417.21	0.434505	0.327357
CTTAGCTTTGTCCACCACAT	8392.5	3629.48	1.14555	0.243216
TGGCCCCAGCACATTGAACA	7160	3193.34	0.615193	0.447277
GGTCGCCAGGCGTTCAATTA	6725	2989.24	0.3823	0.177588
CCCCAGCACGCGCAAGGTTT	10722.5	4448.07	1.16554	0.982372
CGCCTGCCAGTTGCTCCTGG	15257.5	6614.99	0.815699	1.01317
GCAGATCTTCATGGCCATGC	23970	10657.2	1.22135	2.20838
TGCGGTGACTCTGTCGTAAG	6942.5	2827.62	0.305065	0.53371
CGACAATCGCCTGATGTCCG	12642.5	5133.65	1.32019	0.9514
AGCGAGTGATAACGCGCCAC	10077.5	4221.07	1.04586	0.552886
GCCATTAAAATGGGCGTTGA	15695	6615.49	1.71938	1.25414
TGCTGCGCAACTGATCTGCC	13960	6183.4	1.51516	1.30272
AGCGCCCTGGGTGGTGAGAA	11537.5	4915.63	1.1346	1.42461
ACAGCTGGTGGCTTTCTTGT	12437.5	5600.14	0.610888	1.09826
AGATAATCCGGGCGCGGGAA	13572.5	5528.37	1.14703	0.953832
GGCCGCGGCGACAAACGCAC	15450	7058.33	1.84301	1.88279
ATCGGACGAACCAGATTTAC	5537.5	2519.61	0.461062	0.560923
AATGCGTGCCAGATCATTAC	9615	4161.24	0.389233	0.634616
TAACGTCCCCATATTCATAC	9840	3915.83	1.09798	1.19114
CGCCGAGCGGATCACAATGC	13475	5798.68	0.976292	0.523408
GTACAGCGCGGGCTTTGTTA	7250	3419.84	0.443632	0.759511
CAGGTTAGCAGTTCGAGAGT	2940	1200.98	0.204259	0.240565
TCCAGCAGTGGACTGACAGG	4672.5	2021.35	0.283055	0.392475
GTCGCGATAAGCGCCTTCGC	16017.5	6866.88	1.39953	2.05541
CCACAAGGTCATAAGAGAAC	4402.5	1991.28	0.369109	0.350698
TACGGGTGCTTTTTTTCTGA	9377.5	3927.45	0.535384	1.33944
AACTGGTGAAAAAGCGCGGT	9735	3903.82	1.29671	0.778972
ACACAACTGGTGAAAAAGCG	8935	3890.11	1.0316	1.32784
TTACATTCACAACGCATATG	3767.5	1833.86	0.127249	0.108223
CCGGACGATCCCCACACAAC	9212.5	4379.84	0.481811	0.22985
AACGGCGAGATGGCACCACC	7422.5	3217.56	0.865921	0.409236
TCGGGTAGATCTCAATCTGG	6805	3072.25	0.379665	0.674298
GTCAGCATCAGGTTTAACAA	11997.5	5406.06	1.23604	1.0213
GCTCATCTGGCGTCAGCATC	19285	7709.57	2.08247	0.97464
CCCAACGCTTCGCGCTCATC	13605	5623.41	1.28028	1.00498
TTCTGCCATCGCTGCTGAAT	11732.5	4577.21	0.746147	0.888756
GTTCATTTTTTAACTCACGC	8152.5	3787.77	0.543148	0.551921
GCTCGACGGGCGCGGCTTTC	15840	6460.86	1.77353	0.986328
CTGGCGCAGCTCGACGGGCG	10595	4960.07	0.504738	0.85743
GCAACACCTCTTCCAGCCAC	16275	6518.55	1.79587	1.50619
TGCTGAATAGGGTGATTGTT	9240	3640.94	0.907359	0.665581
TTTGGTAGGCATTCTTAAGC	8497.5	3826.98	0.352583	1.20251
ACGGTAAATGGAGATCGTTT	6647.5	2993.67	0.51769	0.297195
TGTGCGCCACTAAAAACGAT	3670	1542.48	0.282022	0.276815
CAACGATACAGTAAATGCAA	6777.5	2934.11	0.422216	0.615866
CTGTGCGCCACTAAAAACGA	9507.5	4211.27	0.967333	1.36388
GATACCACAAGCCAGATACA	4880	2014.01	0.503436	0.366262
CAGCCTAACTGTGCATGTTC	4647.5	2044.71	0.343398	0.516211
CCAATGGTCAATTCACCTGA	5315	2354.31	0.223466	0.860353
ACCAATGGTCAATTCACCTG	7342.5	2965.75	0.62701	0.699737
ATGTCCGCTGCCATCAGCAC	17190	6862.61	1.97625	1.57822
TCAGTTCGAGGTGCTGTTTC	17772.5	7430.6	1.81684	1.35833
GATTTCGGAATAAACGGCTC	5510	2534.55	0.19034	0.238718
ATTGCGATTATCGTCAGACT	9447.5	3799.77	0.352708	0.614619
ACATCGTAGCGAACTACCGG	4985	2176.15	0.200667	0.352442
CCGCTGAAAGGATATCCAAC	9350	3726.22	1.26249	0.779874
CTGCAATTCAGTCAGCATAC	15305	6461.82	1.24974	1.5572
CGTACACCGCTTTTAGCGTA	5195	2053.84	0.39998	0.194933
TGATGGGTTCGTTCGCCACC	10020	4140.75	1.11969	1.18435
TTCGAAATGCACAACCTGCC	11632.5	5396.82	0.83602	0.625838
TAAATTCGCATTTACGCCCA	6197.5	2461.94	0.639585	0.588706
CAACGCACAGCGATGTCACC	9367.5	3869.52	0.474	1.08307
AATCGGGCATGAAAATCATC	9830	4203.84	0.632076	0.993101
GTAGCGATAACGGCGAGCCG	10047.5	4021.26	0.492247	0.815853
CCCCTTTACTCAGTACCGCC	7310	3123.57	0.696104	0.866802
CGTCCAGCGGTTCGTAAAAA	8002.5	3506.26	0.643791	0.74816
GCACTGCACCGCACGGAACG	9802.5	4086.87	0.741836	0.83553
AACGTTGCGCCACGGGGTTC	9930	4173.1	0.793553	0.650169
TTAATATCTACCACCACATA	9437.5	3650.33	1.08049	0.806484
TGTGGGCACCGACTTCCATC	11232.5	4798.49	1.08566	1.00768
AACTCTGCTATCCAGCTCTC	8630	3694.09	0.635752	0.986976
TATAAACTGGCGGTTGTTGC	19685	8472.93	2.31825	1.63662
CCAGCTTCTCCTGCACACTG	12787.5	5203.62	0.658129	1.0389
ATGTCGCGACCGCGACGACG	5175	2233.89	0.405986	0.756979
GAGGCAAATCGGCAACATGC	24505	10232	2.45027	1.54434
TGTCGGAGTCCAGCAGATAC	12325	4540.49	1.12957	0.675949
TCCGTCGGCATCAGAAGTAT	8075	3328.97	0.457087	0.764292
TGCCAGCTGCTCTGCGCTAA	9857.5	4081.74	0.756467	0.912999
TCAGTGCTGAATACATCGAA	3547.5	1552.26	0.12514	0.537113
GTAATCGGACGCGCTTCACG	5970	2399.73	0.385676	0.473818
GCTCCAGCTCATTGCCTTCA	14350	6049.85	1.66851	1.63533
TTCACCCAGGTCATCAATGA	14090	5842.25	0.898376	0.739712
TCGTTGCTGGACATACCCTG	8232.5	3649.35	0.556704	0.852578
AGGGTCACCATCCGTTCAAC	8507.5	3793.5	0.785674	0.907119
TAATGGATCAAGTAACTCCG	5825	2484.33	0.991949	0.970113
TCCGAAGCTGGACTGTCCAT	5142.5	2169.23	0.460568	0.744751
GGCGCACCAGATGTACGAAC	13262.5	5916.46	0.694616	0.947041
CCAGGCGACGAGGCGCAACG	6365	2831.53	0.966077	0.744211
CTGGCCTATCTGGTCACGCA	7387.5	2962.88	0.387702	0.571243
TAAAAACATGCTGGCCTATC	17122.5	7894.42	1.56427	1.49267
ACAACACACCAGAAGTGGGT	3187.5	1545.52	0.166262	0.595033
CTGTTGTGCCAGCAGCCGTC	16165	6748.99	1.55747	2.372
ACCAGCCGCGCACAATCGCA	8865	3797.12	0.616467	1.11032
GGTCGCTACCGGCATTTCTA	9952.5	4068.96	0.878824	1.00257
TTCCACCAGGCCGTAGCGCG	11940	5033.66	0.888077	1.06236
GCGAAGCTGATGTTTGCGTC	12577.5	5709.16	0.715438	1.05181
TGTTTGCTATCGCCAATAAT	5070	2066.43	0.194018	0.185368
GCTGCGGTGAACCAGCCAGC	17240	7118.93	1.43896	1.37743
TGGCATGTAGCATTAACCGC	10145	4084.1	0.680158	0.497148
ATGCGTCAATGACAACTGAC	9980	4401.24	0.91249	1.40382
AGGCCCGCGTGAATAGTCAG	6180	2405.68	0.801251	0.286101
TTGTGATAACGCCTGCATCC	10955	4599.31	1.17745	0.792361
ATCTCTCCATCCTGACCCGA	4512.5	1900.28	0.9531	0.681938
GGGTATTGCAGCCGTTTTTG	11600	4988.95	1.49758	1.31697
GCCCAGCGAAGCTGACTTCA	8040	3532.21	1.26945	1.67639
TGCCTTGCGGTTTACCGTGG	13960	5577.18	1.92588	2.64511
CTGGCAGCCTTCCAGTTGAA	14315	6011.3	1.06373	2.05617
TGCTCACTTCGCGCAGAACC	14660	5908.57	1.43606	1.03357
TTCAGCAGCCCGGTGCCTTG	7325	3120.34	0.334955	1.12735
TACCGCCAATCCCAAAACGT	6937.5	3136.31	0.594068	0.215032
GCGATCGCGCACCGGAGTAT	8537.5	3714.23	0.275203	0.455755
TCTGATTAAACAACGCACTG	6782.5	2982.96	0.830813	0.814604
GACAAACCAGCTACCACGTC	5675	2639.44	0.447763	0.604689
TCCACCACCACAAAGTCTTC	13405	6071.34	0.870135	1.04323
GCCACTGCCTGGCAATGCGG	12062.5	5252.81	0.62057	2.14714
AGCTTGTAATTCAGTTTCTG	7107.5	2989.7	0.882342	1.03522
CAATTCCAGCTTAATTGTTG	4160	2019.86	0.267912	0.312908
CTGGTTGCAAAACTACCCGC	11787.5	5421.52	0.889336	0.870855
ATCGGGGCGATCATTTTGCA	12532.5	5359.02	1.11675	1.47834
AGCGATTTCATCCAGAATCG	11940	5044.79	1.09141	1.20855
TCAGCGATTTCATCCAGAAT	9915	4379.84	0.488104	0.265354
ATCGATGTTCAGTTTTGCAA	10410	4430.73	0.858659	1.18665
ATACCACGGATGCCATATTT	4632.5	1926.84	0.380369	0.275584
TGTCAAAACTGTCGTCAGTC	10915	4711.07	0.5416	1.11718
GCAGCAGAGTCGGGATACCA	12357.5	5285.58	0.625535	0.758151
TTTTGAACAGCAGCAGAGTC	16037.5	6647.45	1.19018	0.899331
[truncated: 63,925 more rows]
